# Supplementary material for: Cross-stress gene expression atlas of Marchantia polymorpha reveals the hierarchy and regulatory principles of abiotic stress responses
Source: Nat Commun. 2023 Feb 22;14:986. doi: 10.1038/s41467-023-36517-w (PMC9946954; doi:10.1038/s41467-023-36517-w)
Supplement: Supplementary file 4 — Supplementary Dataset 1 [file 41467_2023_36517_MOESM4_ESM.xlsx]

## Sheet: Sheet1
ID	Experiment	Condition	n_processed	n_pseudoaligned	n_unique	p_pseudoaligned	p_unique
A3_1	M_1	100 mM mannitol	27633616	21403372	21087808	77.5	76.3
A3_2	M_2	100 mM mannitol	26969753	21090970	20772498	78.2	77
A3_3	M_3	100 mM mannitol	28972817	22588898	22257757	78	76.8
A4_1	S_1	40 mM NaCl	28264363	22228668	21908707	78.6	77.5
A4_2	S_2	40 mM NaCl	25118159	19299127	19007855	76.8	75.7
A4_3	S_3	40 mM NaCl	25984655	20057153	19761161	77.2	76
C3_1	N_1	0 mM KNO3	22566218	17354919	17078082	76.9	75.7
C3_2	N_2	0 mM KNO3	19147486	14563082	14324048	76.1	74.8
C3_3	N_3	0 mM KNO3	26453831	20461438	20141502	77.3	76.1
C4_1	L_1	435 μEm-2s-1	28367165	22381042	22082501	78.9	77.8
C4_2x	L_2	435 μEm-2s-1	28143022	21988453	21699272	78.1	77.1
C4_3	L_3	435 μEm-2s-1	26888079	21314078	21038341	79.3	78.2
D1_1x	Control H2_1	Control H2	31129885	24270528	23928871	78	76.9
D1_2x	Control H2_2	Control H2	28702258	22261025	21941593	77.6	76.4
D1_3x	Control H2_3	Control H2	28344483	22319097	22007974	78.7	77.6
D2_1x	Control D2_1	Control D2	27517531	21591610	21300290	78.5	77.4
D2_2x	Control D2_2	Control D2	25922402	20134316	19858449	77.7	76.6
D2_3x	Control D2_3	Control D2	29127066	22696404	22392115	77.9	76.9
E1_1	C_1	3oC	19944595	14670573	14462575	73.6	72.5
E1_2	C_2	3oC	22276863	16430701	16197172	73.8	72.7
E1_3	C_3	3oC	25674666	19017227	18745038	74.1	73
E2_1	D_1	3 days	20804203	15787071	15596327	75.9	75
E2_2	D_2	3 days	20532709	15341324	15152783	74.7	73.8
E2_3	D_3	3 days	23130058	17315585	17099231	74.9	73.9
G1_1	H_1	33oC	32586904	24931061	24614196	76.5	75.5
G1_2	H_2	33oC	32503823	24859271	24545505	76.5	75.5
G1_3	H_3	33oC	30025090	22778192	22489906	75.9	74.9
G2_1	HS_1	33oC; 40 mM NaCl	32652498	25084611	24743405	76.8	75.8
G2_2	HS_2	33oC; 40 mM NaCl	31463406	24144973	23817828	76.7	75.7
G2_3	HS_3	33oC; 40 mM NaCl	30578602	23484395	23176731	76.8	75.8
H1_1	HM_1	33oC; 100 mM mannitol	32391216	24768314	24438938	76.5	75.4
H1_2	HM_2	33oC; 100 mM mannitol	31206203	23672617	23352856	75.9	74.8
H1_3	HM_3	33oC; 100 mM mannitol	32571377	24759934	24429993	76	75
H2_1	HN_1	33oC; 0 mM KNO3	30417060	23014829	22682321	75.7	74.6
H2_2	HN_2	33oC; 0 mM KNO3	37586494	28321694	27912980	75.4	74.3
H2_3	HN_3	33oC; 0 mM KNO3	32291447	24246355	23894034	75.1	74
J1_1	CS_1	3oC; 40 mM NaCl	30688697	22967465	22639340	74.8	73.8
J1_2	CS_2	3oC; 40 mM NaCl	32209161	23990012	23646879	74.5	73.4
J1_3	CS_3	3oC; 40 mM NaCl	30073567	22402419	22083945	74.5	73.4
J2_1	CM_1	3oC; 100 mM mannitol	30570954	22625141	22305129	74	73
J2_2	CM_2	3oC; 100 mM mannitol	32318984	23902699	23568761	74	72.9
J2_3	CM_3	3oC; 100 mM mannitol	33153407	24782138	24444810	74.7	73.7
K1_1	CN_1	3oC; 0 mM KNO3	31833175	23455884	23036036	73.7	72.4
K1_2	CN_2	3oC; 0 mM KNO3	31810588	23763446	23330960	74.7	73.3
K1_3	CN_3	3oC; 0 mM KNO3	33293836	24672586	24237422	74.1	72.8
K2_1	SM_1	40 mM NaCl; 100 mM mannitol	31418001	24000677	23639550	76.4	75.2
K2_2	SM_2	40 mM NaCl; 100 mM mannitol	30529186	23423470	23070384	76.7	75.6
K2_3	SM_3	40 mM NaCl; 100 mM mannitol	31387148	24065747	23700960	76.7	75.5
L1_1	ML_1	100 mM mannitol; 435 μEm-2s-1	31248569	23984329	23627349	76.8	75.6
L1_2	ML_2	100 mM mannitol; 435 μEm-2s-1	32063327	24589542	24213521	76.7	75.5
L1_3	ML_3	100 mM mannitol; 435 μEm-2s-1	32182096	24686644	24306282	76.7	75.5
L2_1	NL_1	0 mM KNO3; 435 μEm-2s-1	32420828	24455345	24065013	75.4	74.2
L2_2	NL_2	0 mM KNO3; 435 μEm-2s-1	33176029	24951204	24567409	75.2	74.1
L2_3	NL_3	0 mM KNO3; 435 μEm-2s-1	31514192	24086691	23728092	76.4	75.3
M1_1	MN_1	100 mM mannitol; 0 mM KNO3	32372629	24797722	24429360	76.6	75.5
M1_2	MN_2	100 mM mannitol; 0 mM KNO3	33998383	25800559	25405412	75.9	74.7
M1_3	MN_3	100 mM mannitol; 0 mM KNO3	33810318	25897594	25506835	76.6	75.4
M2_1	SD_1	40 mM NaCl; 3 days	32784912	24378141	24096809	74.4	73.5
M2_2	SD_2	40 mM NaCl; 3 days	31755219	23751729	23477724	74.8	73.9
M2_3	SD_3	40 mM NaCl; 3 days	30934130	23026394	22756129	74.4	73.6
N1_1	MD_1	100 mM mannitol; 3 days	33743873	24978408	24676523	74	73.1
N1_2	MD_2	100 mM mannitol; 3 days	35850783	26726485	26400054	74.5	73.6
N1_3	MD_3	100 mM mannitol; 3 days	34922842	25705755	25387155	73.6	72.7
N2_1	ND_1	0 mM KNO3; 3 days	33710686	25100909	24781476	74.5	73.5
N2_2	ND_2	0 mM KNO3; 3 days	31125684	22900657	22600265	73.6	72.6
N2_3	ND_3	0 mM KNO3; 3 days	30067035	22023891	21739160	73.2	72.3
O1_1	HD_1	33oC; 3 days	31680105	23172144	22939008	73.1	72.4
O1_2	HD_2	33oC; 3 days	30607318	22231542	22000979	72.6	71.9
O1_3	HD_3	33oC; 3 days	31554627	22964861	22724723	72.8	72
O2_1	CD_1	3oC; 3 days	31049985	22706531	22434670	73.1	72.3
O2_2	CD_2	3oC; 3 days	32218307	23577196	23294044	73.2	72.3
O2_3	CD_3	3oC; 3 days	32678910	23907913	23619524	73.2	72.3
P1_1	CL_1	3oC; 435 μEm-2s-1	31742876	23934502	23547794	75.4	74.2
P1_2	CL_2	3oC; 435 μEm-2s-1	30948617	23134747	22764367	74.8	73.6
P1_3	CL_3	3oC; 435 μEm-2s-1	32306760	24324678	23935801	75.3	74.1
P2_1	LS_1	435 μEm-2s-1; 40 mM NaCl	30982355	23740467	23376254	76.6	75.5
P2_2	LS_2	435 μEm-2s-1; 40 mM NaCl	30455693	23397361	23030809	76.8	75.6
P2_3	LS_3	435 μEm-2s-1; 40 mM NaCl	31948146	24623171	24247070	77.1	75.9
Q1_1	SN_1	40 mM NaCl; 0 mM KNO3	32516023	25081554	24702238	77.1	76
Q1_2	SN_2	40 mM NaCl; 0 mM KNO3	31333289	23863008	23501407	76.2	75
Q1_3	SN_3	40 mM NaCl; 0 mM KNO3	33863883	25940093	25545970	76.6	75.4
