# Supplementary material for: Cross-stress gene expression atlas of Marchantia polymorpha reveals the hierarchy and regulatory principles of abiotic stress responses
Source: Nat Commun. 2023 Feb 22;14:986. doi: 10.1038/s41467-023-36517-w (PMC9946954; doi:10.1038/s41467-023-36517-w)
Supplement: Supplementary file 5 — Supplementary Dataset 2 [file 41467_2023_36517_MOESM5_ESM.xlsx]

## Sheet: Sheet1
gene	A3_1	A3_2	A3_3	A4_1	A4_2	A4_3	B1_1	B1_2	B1_3	B2_1	B2_2	B2_3	B3_1	B3_2	B3_3	B4_1	B4_2	B4_3	C1_1	C1_2	C1_3	C2_1	C2_2	C2_3	C3_1	C3_2	C3_3	C4_1	C4_2x	C4_3	D1_1x	D1_2x	D1_3x	D2_1x	D2_2x	D2_3x	E1_1	E1_2	E1_3	E2_1	E2_2	E2_3	G1_1	G1_2	G1_3	G2_1	G2_2	G2_3	H1_1
Mp1g00010.1	1.09887	1.15995	1.04164	0.837115	0.401938	0.650756	0.513709	0.454565	0.533059	0.768251	0.903429	0.723684	0.748367	0.972681	0.809887	0.831236	2.05399	1.43007	0.524455	1.18014	1.50385	1.07213	0.763038	0.745954	2.62352	2.19088	2.68042	1.95403	2.14459	1.42688	0.817478	0.781611	1.24959	0.622675	0.831333	0.562283	1.71172	1.57737	2.77419	1.31695	0.838251	1.03728	3.3035	2.68154	3.18314	2.07985	2.29333	2.14424	3.26988
Mp1g00020.1	1408.5	1463.92	1341.05	1273.19	973.978	898.027	835.856	668.394	624.17	785.914	935.197	863.8	780.098	981.625	928.021	577.137	3025.1	1124.06	802.973	891.25	846.399	994.296	1015.66	931.448	1077.22	1026.05	993.942	770.058	760.3	1177.15	967.198	1040.16	915.564	671.482	1053.77	1075.68	1010.17	801.974	960.759	1018.32	599.557	672.218	646.854	878.767	650.974	689.895	690.699	651.393	747.077
Mp1g00030.1	72.1007	52.3423	43.2212	31.4449	45.378	36.1731	41.5084	37.6701	10.6769	20.692	22.6577	45.3717	46.2259	24.5961	18.8344	39.2994	106.876	31.3533	33.6265	48.8065	21.0632	29.0332	30.9977	43.6329	156.956	86.6963	116.553	50.1111	45.0975	25.4883	39.5514	35.051	15.9856	21.1052	14.2771	13.2797	78.5067	105.717	97.6377	58.2722	55.2706	50.8693	156.946	159.409	162.094	140.507	197.724	108.664	123.649
Mp1g00040.1	0	0	0	0	0	0	0	0	0	0	0	0	0	0	0	0	0	0	0	0	0	0	0	0	0	0	0	0	0	0	0	0	0	0	0	0	0.050301	0	0	0	0	0	0	0	0	0	0	0	0
Mp1g00050.1	12.7116	13.755	11.4996	5.4087	5.31385	4.90858	4.37055	2.47936	3.79457	4.14862	4.25864	4.24901	5.20189	5.48493	4.88607	4.62117	11.7219	3.92519	7.03436	7.85381	7.50391	5.68039	6.5566	5.79241	20.6268	14.711	19.6274	13.2587	12.8214	10.0633	5.97871	4.01681	3.75978	5.08701	4.82335	4.10604	15.0789	17.7709	19.4549	10.9185	7.54445	10.4125	27.6964	27.5111	25.7117	18.5938	20.5717	22.5657	38.8259
Mp1g00060.1	0.15468	0.113214	0.161708	0.112703	0.202495	0.110759	0.133659	0.249468	0.232837	0.186583	0.111908	0.184872	0.162456	0.279075	0.298045	0.324848	0.484687	0.335536	0.482817	0.375999	0.387489	0.418842	0.552291	0.414991	0.290467	0.0528509	0.121807	0.0628462	0.177938	0.131764	0.226893	0.179488	0.121227	0.183938	0.194718	0.194439	1.27265	1.10579	1.05231	0.224481	0.346009	0.372557	0.162431	0.228569	0.341278	0.328933	0.167857	0.347073	0.3517
Mp1g00070.1	1.25381	1.52617	1.26851	1.02255	1.3534	1.23251	1.12412	0.723369	0.764456	1.50593	1.65709	1.33694	2.1371	1.47582	1.43443	1.07598	0.850345	1.07086	0.766241	0.712742	0.790491	0.340929	0.353116	0.397952	1.09473	1.10455	1.3678	0.118097	0.168695	0.158527	1.33536	0.929463	1.29379	1.04778	0.992419	1.05422	1.30998	1.35227	0.925228	0.0805109	0.0761398	0.0520123	1.41445	1.27673	1.27408	1.0909	1.13216	1.22243	1.12045
Mp1g00080.1	74.3054	83.2274	74.3843	106.751	102.507	102.279	183.334	186.519	182.262	155.196	157.815	158.434	119.386	103.581	113.148	111.075	114.264	115.904	109.264	105.9	111.421	105.675	113.562	108.242	82.1761	77.7196	83.0397	62.2321	58.6446	62.0077	103.644	92.027	90.6404	98.6498	86.3028	93.579	68.951	70.5166	65.9617	47.1636	47.5644	46.6774	117.611	112.605	114.898	132.455	133.77	127.551	118.543
Mp1g00090.1	9.15813	9.92179	9.80504	8.92614	9.26134	9.00875	8.69012	9.05591	9.44535	10.2363	10.4599	10.99	11.9588	10.3459	9.96192	9.14648	8.18463	8.09491	8.91294	9.46122	9.15929	10.2633	10.3329	9.71172	15.5349	15.1872	14.8262	13.2242	15.0969	15.0945	11.9674	12.4724	10.9823	11.3107	10.8331	10.821	8.02882	8.12388	8.96154	9.47643	10.2736	9.60731	18.745	17.4505	19.5385	17.5398	17.8119	19.5685	15.9268
Mp1g00100.1	8.88063	8.008	8.15266	6.99493	7.83292	7.89436	7.9784	8.34592	7.7888	8.72426	7.87892	7.51128	8.2904	7.75335	7.70357	6.34284	6.53772	7.08345	6.62638	6.20673	6.99643	6.73884	6.12903	6.59644	15.5034	13.5906	14.272	7.85185	8.00092	9.04	9.5982	8.47615	8.14163	7.89357	8.33247	8.81979	12.1382	10.2999	12.527	6.96416	8.37104	7.43951	11.2726	9.31044	10.1964	9.82982	10.6683	9.68231	8.61475
Mp1g00110.1	10.1337	8.64583	8.30859	8.60146	7.26828	7.70276	8.61561	10.061	8.70053	8.861	10.1914	9.07664	13.154	12.1768	10.6001	7.75177	8.23856	8.04903	9.47353	9.98109	8.22604	6.34184	7.78912	7.73211	10.3365	9.82207	11.6114	12.5425	10.839	11.377	9.62581	8.82527	8.00703	7.19346	8.50855	7.32149	10.0229	11.296	10.5201	6.18646	7.1948	5.74707	17.9246	16.0097	16.5317	18.626	18.1497	18.4242	19.9994
Mp1g00120.1	13.9219	14.4399	13.348	15.9214	15.0475	15.0472	18.2955	19.2826	19.4082	13.0576	12.6509	13.2442	10.7697	10.6207	9.07845	10.0579	10.5851	9.82874	14.7361	14.7521	16.3244	21.0228	21.43	21.3201	11.9476	12.6256	11.4647	25.442	20.4415	24.4101	15.3099	15.7058	15.0105	13.6729	13.0411	12.8289	18.5423	19.0872	17.7278	4.4725	4.25444	4.44914	18.5053	17.3235	17.6428	20.2721	20.3047	20.0925	18.2768
Mp1g00130.1	0.0402717	0	0	0	0	0	0	0	0	0	0	0	0	0	0	0	0	0	0	0	0	0	0	0	0	0.0624336	0.0446461	0.0385618	0	0	0	0	0	0	0	0	0.0605488	0.158373	0	0	0	0	0	0.0328623	0.0367215	0	0	0.0365872	0.164274
Mp1g00140.1	22.3264	19.9848	18.6866	17.2737	20.6735	21.3206	17.1707	18.7412	18.2897	17.452	17.3523	15.8251	19.2418	16.8651	18.2713	15.0914	14.8244	14.3004	14.2371	12.7842	13.908	11.422	12.8573	12.7074	33.8517	32.7103	35.3091	26.2504	25.9351	24.1249	19.4782	16.6935	17.9301	17.4937	18.8075	17.0881	62.4292	58.696	58.4681	17.945	19.5065	18.4878	25.3641	24.2058	24.0524	23.1243	22.2855	21.4331	20.3433
Mp1g00150.1	1.07314	1.16486	0.837577	0.961676	1.05892	1.01281	0.851983	0.907396	1.86422	1.43856	1.38207	1.21013	1.08688	1.08572	0.845149	1.37194	1.00574	1.04938	0.619074	0.636068	0.898532	0.745192	0.656338	0.996439	1.19539	1.21602	1.00636	0.827998	0.884146	0.813442	1.55282	1.13001	1.09715	1.44084	1.54582	1.35343	3.92278	2.95553	3.10128	1.69954	2.44933	2.01851	2.50108	2.3353	2.65013	1.36843	1.28984	1.95386	1.52025
Mp1g00160.1	22.526	25.3953	21.8493	26.2335	26.8595	27.6842	40.7909	38.1139	37.1381	33.4648	31.0344	31.1438	24.0679	22.2012	22.9593	18.9015	17.9928	19.8541	19.0339	18.9004	19.1625	23.175	25.1502	21.1959	25.329	25.6486	26.3033	42.7757	37.518	45.1215	27.5791	26.5999	25.8028	22.6101	23.2899	22.8131	20.5969	18.8627	17.7943	14.8176	15.3562	13.7616	37.3022	37.2592	35.4355	37.2218	37.7984	37.983	32.4358
Mp1g00170.1	22.5211	21.7721	22.6762	20.7285	22.7599	21.8025	15.9243	15.414	16.1974	16.5755	17.3747	15.2641	16.1332	16.9077	15.9876	19.8448	17.7826	17.3671	20.7338	20.568	21.2538	19.9627	20.494	19.2084	23.7459	21.4693	22.2242	21.7138	23.2109	22.7607	17.4258	19.8434	17.0272	18.755	17.8939	17.9244	12.619	12.7889	11.8219	19.0979	14.0351	16.2783	30.8687	28.6637	29.9883	33.0238	30.1584	33.0691	33.7728
Mp1g00180.1	0.397319	0.279199	0.228491	0.336914	0.364006	0.214942	1.35012	1.13291	0.888491	1.33182	1.12404	1.13952	0.967976	0.974953	1.1136	1.00126	1.41539	1.16717	1.27737	1.43068	0.831401	1.06903	0.725717	0.892695	1.10417	1.44763	1.08889	1.17318	1.21532	1.36558	1.04912	0.82986	0.906037	0.720654	0.537754	0.721548	0.679799	0.69671	0.74736	0.230641	0.258551	0.255173	3.34675	3.07132	3.08062	0.994357	0.902612	0.912324	0.889491
Mp1g00190.1	14.4541	16.1102	14.2182	13.7205	15.4007	15.2471	12.7097	13.0253	13.0821	13.6612	16.1793	14.8206	16.0395	16.1309	16.1157	13.465	12.6266	12.5821	11.9089	12.0542	12.676	11.3485	11.1801	10.8019	13.2281	11.9949	13.8395	17.8687	17.5574	17.227	15.349	15.6765	13.6756	15.3065	13.7981	14.6605	8.10492	8.37407	7.22313	14.7646	12.0828	14.1088	23.2178	22.443	22.556	20.179	22.02	21.9385	20.896
Mp1g00200.1	0.185819	0.389576	0.0886798	0	0.199895	0	0	0.103608	0	0	0.0997226	0	0	0	0	0.103897	0	0	0	0.79913	0.384851	0	0	0.10757	0	0	0	0	0	0	0	0.0938716	0.195241	0.304425	0.5325	0.38119	0	0.118402	0	0	0	0	0.0751961	0	0.243234	0.0747229	0	0.082127	0
Mp1g00210.1	5.56049	5.7902	4.32651	4.86519	5.99537	6.18084	4.6651	4.83176	5.52341	5.40145	5.03097	5.63838	5.28504	4.72158	4.93122	3.18839	3.30693	3.3333	3.93936	4.24737	4.27576	4.36863	4.21762	4.29827	4.62164	4.0831	3.82692	5.7298	7.71575	5.61665	6.1554	6.07912	5.43503	5.79808	7.77119	6.88694	3.79502	3.47737	3.59236	9.00756	8.3311	8.69769	3.62294	4.34067	4.29979	4.26104	3.26203	4.54539	4.15343
Mp1g00220.1	9.41804	9.57948	9.07616	8.78529	9.81242	9.81534	7.34027	7.7084	7.87954	7.73445	9.21438	8.45094	8.49675	8.31777	7.92774	8.65096	8.26323	7.4301	8.29711	7.96435	8.35305	6.74205	6.8246	6.74597	11.7916	11.1796	11.4295	10.6464	11.8047	10.0826	8.82189	7.90355	8.3344	7.97217	7.49151	8.06936	8.36561	8.32864	9.17922	10.4529	10.5243	10.8245	8.94321	8.4585	9.10423	9.04677	9.47134	9.6018	9.57445
Mp1g00230.1	15.6363	16.0801	14.5125	13.9083	15.8159	15.749	13.0585	14.1717	13.8798	15.4749	15.2438	14.5768	16.8659	16.6827	16.339	16.7416	17.0369	16.0572	16.9124	17.2104	17.0856	14.7443	13.9646	14.7498	20.6161	19.977	21.3473	15.5792	15.0034	14.6692	16.051	15.7516	15.0486	15.6072	15.7118	15.2273	12.3388	11.56	11.6007	14.8494	15.8126	15.4023	24.2929	22.6089	24.0117	24.4125	24.8195	24.291	22.2199
Mp1g00240.1	0.474642	0.169621	0.303586	0.211441	0.328362	0.619302	0.372048	0.170306	0.1652	0.128286	0.253949	0.242583	0.14096	0.208799	0.202687	0.163123	0.238391	0.0729483	0.180271	0.155567	0.0638932	0.27852	0.0716595	0.265963	0.243649	0.521643	0.501485	1.00103	1.58689	1.20267	0.405343	0.230334	0.14499	0.151206	0.411079	0.365222	1.00711	0.547557	0.385962	2.54232	2.81938	2.1085	1.45107	1.49581	1.57025	1.96945	1.67907	1.78236	1.86943
Mp1g00250.1	90.9286	86.0603	87.8227	79.5347	80.4622	79.2278	70.5557	75.2758	72.1689	69.2661	71.3249	67.7713	70.9162	72.2141	71.9587	58.7188	54.9533	57.738	56.2956	57.776	56.2341	47.8501	49.2172	47.4269	101.478	92.3601	97.2619	71.9968	69.7906	70.4997	74.4216	71.815	67.8002	70.7798	64.7347	61.8726	73.4828	74.5443	77.9304	48.9121	53.8507	50.0299	60.4321	60.3683	58.7464	67.6791	68.4767	70.2232	68.6122
Mp1g00260.1	1.28322	0.700112	0.990954	0.703402	1.08068	1.06819	1.38116	1.70176	1.13635	1.67554	1.51207	1.35157	1.5541	1.4915	1.84698	0.884825	1.32125	1.28656	1.51933	1.64879	1.80362	0.967136	1.47833	1.1243	1.3984	1.11022	1.4636	0.44393	0.916586	0.984125	1.50737	1.33685	1.0116	1.77003	1.31324	1.66189	1.40565	0.612524	2.153	1.39829	2.04095	1.50737	3.62432	3.51559	4.71926	3.54272	3.97052	2.99071	3.63508
Mp1g00270.1	46.0327	40.1532	36.498	39.4695	37.0616	40.2712	76.4722	77.368	84.3664	40.4748	38.8573	38.4202	47.902	43.9084	45.1642	12.6402	14.4295	15.2557	14.4784	14.2057	13.2952	16.0132	18.3963	18.4003	26.2876	30.5697	30.2357	59.2446	48.9131	54.4084	36.1392	36.7078	37.2605	37.6617	33.643	31.7559	66.2751	65.6494	60.6398	128.329	119.562	121.385	16.7661	14.4967	15.3725	11.7115	13.0149	16.7032	12.2641
Mp1g00280.1	14.8291	11.3248	14.0879	10.9403	5.53882	7.37937	10.6189	7.61605	11.5793	11.5941	7.97944	13.906	8.064	11.8274	12.3993	14.6769	20.9974	18.8513	15.5368	18.0368	16.1227	16.6729	12.4943	20.0361	10.7861	11.4706	14.9473	13.3591	12.0005	9.6887	11.4355	14.5851	8.17905	17.2237	14.8264	19.8799	6.87522	7.59926	8.928	27.4184	25.2938	25.9969	9.83473	12.875	13.0448	14.4318	12.085	13.0853	13.1819
Mp1g00290.1	2.62777	2.43899	2.34114	2.13838	2.29649	2.21957	2.83856	3.59388	3.58871	2.15927	1.90322	2.04094	1.71086	1.93085	2.23483	1.05409	1.10039	1.24354	1.21166	0.97306	1.30916	1.30593	1.15002	1.44611	1.61967	2.26617	1.72777	7.49112	6.80364	6.87141	2.36738	2.44946	2.35835	1.75337	1.63824	1.76671	2.445	2.41247	2.51172	2.62149	3.27552	3.11975	2.43299	2.3965	2.3208	2.64221	2.52216	2.66685	2.5115
Mp1g00300.1	1.26701	5.21404	5.29366	0.413878	0.44143	2.97311	4.55673	0	4.64898	1.71625	0	1.15394	0.37623	0	0	0	0	0	0.924622	1.53366	1.70382	1.61415	0	0	3.27123	1.29378	0.962478	7.7612	8.27258	4.75857	1.8336	2.37523	0.43303	0.842207	0.927408	0.435681	9.89349	4.05438	5.13936	2.54141	1.32011	4.02352	3.83608	5.97157	6.10911	3.50041	2.55139	3.61626	3.39089
Mp1g00310.1	22.778	25.1143	20.3446	12.7731	13.5476	14.4044	11.8523	11.2895	12.6089	7.97895	8.84296	6.93523	6.66911	5.65563	6.50556	7.94912	8.72889	8.81103	8.46892	11.5362	9.1363	8.2328	10.0829	10.4461	20.2263	22.2814	22.1554	3.9781	4.98859	4.99616	12.8628	14.8769	13.5664	11.3835	8.93774	10.0541	9.12455	9.42037	9.03121	2.2694	2.38576	3.20145	5.45466	5.57414	5.4675	5.01532	5.60394	5.97081	9.26707
Mp1g00320.1	20.0597	24.3284	21.4928	17.1423	19.7381	19.8977	16.2937	16.6386	16.7065	18.1793	17.9617	18.2577	20.5553	17.6521	18.6758	18.2538	16.1535	15.768	15.8642	17.5073	17.7775	17.2222	17.3898	17.0837	20.3007	20.8885	17.822	19.4348	20.231	19.9518	20.6697	21.67	20.5844	21.6598	18.4892	18.0627	4.52891	4.71623	4.06304	29.2139	27.273	30.7304	11.2417	12.5182	12.9156	13.6234	14.0105	13.3318	12.3669
Mp1g00330.1	1.4864	1.42427	1.33235	1.38636	1.48473	1.39974	0.70643	0.958447	0.933885	1.26164	1.22065	0.96347	1.54272	1.19149	1.24618	1.25823	1.19552	0.883723	0.953446	0.713486	0.919875	0.738428	0.736255	0.765627	1.7275	1.56186	1.59596	0.65425	0.681149	0.846805	1.34232	1.36328	1.10854	1.20626	0.981657	1.21782	1.44491	1.20399	1.17377	0.597557	0.409545	0.443284	1.2871	1.28646	1.16846	1.7067	1.23608	1.22373	1.29151
Mp1g00340.1	3.84403	3.8119	4.1348	4.45042	5.21973	5.40877	2.9115	3.66711	3.44601	6.05288	4.86171	4.39848	6.28582	5.25679	4.89568	5.97493	5.42644	5.55298	8.45821	8.14483	8.17711	6.80827	6.57797	7.96096	6.60047	7.20944	6.77096	3.94618	4.0875	4.22199	4.84159	4.44635	4.33466	6.24035	5.17816	5.95979	2.28193	2.21325	2.38461	7.33778	7.47518	7.11793	6.17352	5.89267	6.06091	5.61376	5.73657	6.1775	5.60606
Mp1g00350.1	0.0393863	0	0	0	0	0	0	0	0	0	0	0	0	0.0399586	0	0	0	0.0472154	0	0	0.0406808	0.048639	0	0.0459822	0.0514654	0	0.130971	0	0	0	0	0	0	0	0	0	0	0	0	0.0532691	0.168087	0.0977128	0	0	0	0	0	0	0.0321329
Mp1g00360.1	25.1428	20.2566	18.6828	17.338	18.6936	16.5726	13.975	16.964	13.4633	31.9869	28.7294	28.1718	22.8887	25.2924	24.0005	8.7357	9.96989	9.55807	8.26572	8.51744	8.47778	6.83867	7.38938	8.04039	29.1357	28.678	25.338	21.9767	19.6251	19.2072	12.9162	13.3571	11.4814	13.824	14.8685	14.9074	11.6383	10.6762	14.3897	9.14991	10.033	7.9548	8.95088	7.46782	8.31605	11.5555	11.9343	11.9987	13.2212
Mp1g00370.1	9.90608	8.46258	8.22684	7.94141	8.4347	9.73909	7.05676	7.71829	9.17784	10.5507	8.99792	10.3129	9.83905	10.877	9.18135	9.60371	9.99662	8.8451	9.40331	9.63739	10.1541	9.00551	9.20912	9.95287	15.0046	14.6679	14.5661	12.3609	13.3173	12.6103	10.0384	11.6052	10.344	10.6979	10.6558	11.1493	9.95707	9.87977	10.5709	15.6358	17.7067	15.3879	11.4393	11.9741	12.7344	11.843	10.8168	10.3541	9.46367
Mp1g00380.1	29.5182	25.9459	25.9798	27.0821	30.3448	32.9101	20.2989	20.6308	22.5261	20.962	22.8043	20.2148	20.592	18.9789	18.6538	22.5913	19.655	19.4224	17.7921	17.2682	17.8642	17.377	17.6408	19.0588	23.2275	21.9236	22.0154	38.7185	37.1506	33.5326	19.7903	19.1521	18.2754	18.0841	19.6637	17.1417	17.8389	16.2024	16.6082	18.0504	15.7206	18.8256	23.9568	22.767	25.9424	23.4377	24.8784	23.9863	24.8257
Mp1g00390.1	0.0678252	0.208516	0.124104	0.0943565	0.0776762	0.100725	0	0.0537233	0	0.07033	0.0127198	0.0445001	0.132955	0.0342651	0.069307	0.0894793	0.0783016	0.105655	0.0987963	0.0284938	0.0349818	0.096774	0.118257	0.132679	0.0445757	0.0540604	0.0997056	0.0535882	0.0535486	0.0224754	0.189945	0.0918191	0.124052	0.176459	0.0996242	0.0773761	0.0520741	0.120661	0.1329	0.0459343	0	0.0141168	0.400719	0.467656	0.327936	0.221115	0.272688	0.281952	0.332156
Mp1g00400.1	72.0399	66.3887	73.201	60.8417	67.2011	72.4133	55.287	58.047	53.3059	70.1851	61.9601	58.849	60.0117	62.9963	67.4145	62.9254	58.3717	54.1326	59.3349	63.4969	65.3472	62.6555	58.6409	61.2999	83.9451	87.0059	82.3088	71.4328	74.8237	81.6892	69.1443	69.4529	69.7881	67.5023	61.8101	64.6637	75.0652	74.7439	77.6145	74.8206	96.3172	86.515	59.5882	53.0727	56.85	57.2997	49.6396	53.4028	49.7265
Mp1g00410.1	5.0845	5.43472	4.41053	4.85544	5.27455	6.90597	4.071	2.83296	2.82977	3.7975	3.09456	3.55269	3.2154	4.16466	3.78963	2.85197	2.24764	2.99874	2.18349	1.95026	2.03651	2.42628	2.53242	2.11291	5.3499	3.70547	4.51765	7.07323	8.13635	8.30414	4.39844	4.67758	4.37068	4.55706	4.38152	4.16982	3.28789	2.56885	2.87794	2.63199	2.25342	2.86826	11.6247	11.1066	12.2706	11.3198	11.2407	10.042	10.9723
Mp1g00420.1	37.5209	33.7132	33.708	35.6838	38.836	40.4846	29.799	31.8601	27.47	26.5512	24.8515	23.6319	27.8525	27.6263	25.0184	22.7622	23.3057	22.0427	19.6169	18.7941	19.85	16.7942	21.1901	20.5445	41.1457	41.385	43.0361	54.6424	52.4435	50.7814	32.0933	30.9904	31.2682	26.0684	28.3958	25.7255	21.4602	19.6583	23.201	19.9393	20.1892	18.0595	47.201	47.1399	47.7614	50.3841	53.43	49.87	44.7958
Mp1g00430.1	14.5334	16.6185	15.0689	15.4315	16.7278	15.5427	21.34	19.3225	18.1975	15.2409	15.2696	14.6262	12.9561	11.4569	12.1315	13.3729	13.6658	13.1631	16.9365	17.1443	16.8087	19.589	21.7755	20.0991	17.9518	18.7349	17.0939	17.8683	16.1637	15.6496	15.2659	15.58	15.0742	14.6253	14.6412	14.3095	11.6989	11.2986	12.5869	13.9847	12.0629	13.9795	10.2865	9.83536	10.4304	9.25958	10.6338	10.6728	9.40215
Mp1g00440.1	21.6524	23.9755	18.6077	16.677	15.652	19.6247	13.6527	12.8079	12.7963	15.7552	17.0457	14.5465	17.6937	15.79	16.7295	29.206	24.1911	23.7675	23.6104	27.2608	24.7487	27.1197	23.846	23.467	23.9747	26.4491	26.6687	18.4574	22.1235	18.8403	18.5109	17.6765	19.5271	26.1462	23.2977	19.3916	20.5582	21.6863	21.3852	45.6663	43.6846	47.3485	21.2668	20.258	18.6932	20.5823	20.3491	22.2727	19.7053
Mp1g00450.1	0	0	0	0	0	0	0	0	0	0	0	0	0	0	0	0	0	0	0	0	0	0	0	0	0	0	0	0	0	0	0	0	0	0	0	0	0	0	0	0	0	0	0	0	0	0	0	0	0
Mp1g00460.1	8.55404	4.41845	4.64121	14.5003	18.1602	21.2765	1.38325	4.45292	5.44862	0.177191	0.220942	0.0775636	0	0.12167	0	0.135007	0.323621	0.62327	1.22093	1.54696	2.22946	2.36974	1.65112	5.73931	77.919	59.0114	47.103	26.0243	61.9198	40.1815	0.150156	1.41763	1.50334	3.34542	5.7611	3.25983	4.26791	5.92209	7.11211	0.486538	0.34117	0.495762	4.04447	3.97995	2.77081	13.2128	12.1196	11.7681	8.08744
Mp1g00470.1	8.20728	5.09282	6.56392	2.64638	3.25818	5.1642	1.69813	2.912	2.36542	1.48284	1.90875	2.184	1.87879	1.61764	1.43647	3.99811	3.06001	3.47736	3.89961	2.32093	2.50791	3.45455	4.47333	2.43493	2.17231	1.23624	1.89084	75.4028	80.6142	71.8881	2.99959	3.61242	2.2249	1.84889	1.21195	2.28124	2.28463	3.20519	3.06282	7.00856	6.77615	7.5016	3.3826	2.42882	3.27948	2.60798	2.74903	3.88865	4.21274
Mp1g00480.1	44.7716	51.868	47.079	55.2956	54.6049	52.5349	60.8517	61.3097	62.7501	65.3603	64.9365	70.7515	56.9371	55.8476	55.6469	34.6747	36.4233	36.7652	34.7496	33.4904	36.2958	40.3204	39.7221	37.8124	57.0325	66.6814	52.5517	70.4877	63.1363	65.6743	50.8383	52.49	52.647	42.9863	43.3422	44.4886	39.0827	38.3249	39.939	26.0465	24.8499	26.6887	59.1854	57.9293	58.28	72.1519	75.9686	71.8785	54.4258
Mp1g00490.1	29.9106	30.8983	28.9811	28.9275	32.0175	35.4853	21.0872	21.3336	22.1147	21.0749	20.7967	20.382	28.3993	26.7949	28.2422	84.2873	74.8846	68.1941	59.5527	63.2097	58.0631	66.2845	57.5927	57.6838	84.8428	88.8307	74.4056	41.0197	45.8654	37.7256	32.8958	33.4141	33.1576	60.0163	66.4651	60.8974	33.352	33.0554	33.0418	39.5971	41.3625	42.2	23.4223	22.9322	24.756	24.5999	26.1256	28.1719	22.2633
Mp1g00500.1	0.558681	1.18024	0	1.10945	0.86379	0	0	0	1.06167	0.47876	1.72193	0.256599	0	1.15168	0.704059	1.891	0.660481	0.73869	0	0.339496	0.864883	0	0.616883	0.983054	1.07898	0.404684	1.27723	0	0	2.4812	0.256086	0	0.299705	0.599468	1.28316	0.888158	0	1.09275	0.312107	0	0	0.364722	0.669677	1.57684	0.240753	0.897274	0.910027	2.17789	0.229765
Mp1g00510.1	29.4147	24.6741	25.6935	29.3017	35.451	33.0249	22.2734	21.0424	23.0029	24.5185	27.336	21.1933	22.2991	23.9724	25.6723	36.2917	35.4528	39.478	37.6136	35.9406	38.954	35.6625	35.5511	35.4391	39.4394	40.3213	40.2429	26.8846	39.6097	28.6625	31.6501	27.2655	27.0754	29.5856	31.6486	32.4734	17.2565	16.5611	18.3779	33.1066	41.1902	38.331	32.3144	36.0934	37.1209	26.9188	26.465	30.2472	30.4352
Mp1g00520.1	0	0	0.518963	0	1.7948	0.546934	3.0558	0.60757	0	0.868567	0.575746	0	1.01831	3.31618	0	0.635408	1.82286	1.93053	4.80202	4.79595	2.22474	5.52152	1.25198	2.64597	0	0.915945	0	0	0	0	1.39059	0	0	2.14684	1.78802	6.01527	0	1.57461	2.48474	2.42742	0.856319	5.54274	0.469587	1.42213	1.05048	0.947309	1.5201	0	0.886135
Mp1g00530.1	11.5511	10.4868	10.9359	9.16204	10.0945	10.3389	10.7621	12.0757	12.025	11.6378	10.047	11.4759	12.0242	11.3128	11.0371	9.39111	9.01917	8.19316	7.95949	7.76826	8.5283	6.40226	6.39328	6.99418	15.1388	14.5506	14.7207	10.6991	10.845	10.8555	11.7811	10.7454	10.3427	8.84623	8.41756	9.24394	31.1576	32.0639	30.553	7.56952	7.79856	8.56031	8.6078	8.29131	8.19516	7.53266	7.70977	7.51092	7.47914
Mp1g00540.1	60.0384	65.5294	63.5977	58.0615	55.9131	55.8425	61.7094	63.4061	61.2205	62.0321	60.3258	66.6174	67.0269	62.4152	64.6486	56.4262	63.4866	63.9393	58.297	56.5968	62.3827	50.9359	50.7763	51.0514	76.1445	77.1917	74.5218	53.2083	57.0189	61.0944	69.9132	71.3449	72.1761	59.0539	62.0978	64.0022	47.1297	43.9198	45.3287	67.9583	69.9581	64.3161	81.2727	74.6008	78.1173	74.5179	72.2254	68.821	64.7316
Mp1g00550.1	10.9943	13.3237	12.5844	13.3851	12.911	13.1481	15.143	14.4624	14.8738	10.117	10.0006	10.5482	10.6791	9.63987	8.82867	26.4839	24.8468	25.2572	33.876	34.916	36.4715	45.4631	43.6426	44.3656	10.5145	12.0638	11.6073	22.4029	18.1092	21.6997	20.7845	18.6988	20.1409	17.6044	21.4102	18.4291	17.2937	16.5068	15.8363	12.0217	11.8129	11.4721	16.1752	14.8996	15.1192	17.8728	17.2012	16.8816	14.932
Mp1g00560.1	30.5131	29.2258	28.659	32.1495	34.4337	34.5842	26.2735	26.3832	23.1538	27.1537	23.3567	24.3379	27.5976	26.4056	26.6058	52.4308	48.6039	49.294	63.4235	62.3696	65.568	73.6109	70.3534	70.9051	49.8697	48.244	42.8651	45.2152	50.407	53.5607	38.2294	38.4916	37.401	39.4826	48.2074	42.4106	37.3469	34.836	38.2139	39.8453	46.4236	43.5916	35.5695	32.9704	34.9435	33.2844	35.5752	35.5937	30.4764
Mp1g00570.1	878.559	922.532	872.526	860.077	807.208	757.49	595.377	602.533	588.389	592.882	653.017	522.953	622.398	683.175	690.581	645.347	599.797	657.181	564.058	587.023	575.534	503.292	474.831	468.694	877.083	848.771	961.031	814.444	779.366	778.663	716.478	693.697	712.822	643.875	684.718	730.756	706.544	710.616	729.344	509.735	491.522	496.712	660.493	652.746	699.261	721.925	763.45	775.325	820.6
Mp1g00580.1	0	0.139543	0	0	0	0	0	0	0	0	0	0	0	0	0	0	0	0	0	0	0	0	0.292996	0	0	0	0	0	0	0	0	0	0	0	0	0	0	0	0	0	0	0	0	0	0	0	0	0	0.107948
Mp1g00590.1	0.48347	0.505218	0.688354	0.385812	0.61204	0.97178	0.0776075	1.17815	0.554884	0.497997	0.435226	0.383653	0.535632	0.329278	0.697729	0.451198	0.0935057	0.100342	0	0	0	0.504694	0.272749	0	3.02824	2.65114	3.60128	0.234722	0.154941	0	0.763271	1.22221	1.00952	0.262577	0.826961	0.410633	0.236041	0.413216	0.36429	0	0.229611	0	0.723655	0.969403	1.2069	1.24035	1.07336	1.50479	1.38107
Mp1g00600.1	1.14656	1.10848	1.03669	0.89604	0.776857	1.27552	1.20157	0.707607	1.31516	1.56478	1.62132	1.01123	1.77077	1.56265	1.67198	0.769788	1.24737	0.682772	0.671488	0.501729	0.600093	0.42755	0.655131	0.467607	7.30875	6.95735	6.18054	0.915419	0.64621	1.0138	0.978335	1.45042	1.13116	1.02363	1.02777	0.945358	1.3979	1.37014	1.57722	0.427513	0.543961	0.476669	2.38803	2.57813	2.32131	2.40697	2.08117	2.55564	1.79016
Mp1g00610.1	0.271482	0	0.268204	0.538555	0	0	0.245846	0.289457	1.28757	0	0	0.747321	1.22388	0	0	0.612158	0	1.07669	0	1.31881	1.39998	0	1.79482	0.63569	1.04606	2.35219	0.929092	0.275517	0.777257	1.20863	0.249593	0.529014	0	0.291615	0	0	0.402632	1.76189	0.302725	0.798918	0	0	3.8906	4.79886	2.79494	1.95323	3.07881	5.63809	2.67963
Mp1g00620.1	18.7101	14.9463	14.2871	14.9234	17.8983	17.2243	9.45308	9.77427	9.7542	16.7055	17.1112	15.8544	22.9863	20.5395	21.396	25.1436	22.2809	22.6591	19.523	21.7264	19.2366	13.6279	15.4115	15.0676	29.0436	29.8309	30.1564	17.2717	18.7271	14.1779	14.5956	14.815	15.4692	23.0569	25.7141	20.3291	13.8626	16.9361	14.5408	16.3572	15.7125	14.9838	5.52339	4.17062	4.1999	7.2523	7.26946	6.46977	6.27185
Mp1g00630.1	4.31237	3.18417	3.14307	2.67856	2.75577	3.49395	1.80912	1.99406	1.72775	2.39196	2.24272	2.18707	4.16505	3.79318	3.48637	5.50388	4.13133	4.88164	6.10024	4.15987	4.56902	3.31565	3.73056	3.8831	4.90483	5.69465	3.60927	1.94805	2.5089	2.24356	2.79081	2.76212	2.69026	2.62589	2.77345	3.13847	3.35577	3.48373	2.90465	2.49552	3.79458	2.5403	8.09466	8.12516	8.3662	9.98153	9.23142	9.47208	8.54181
Mp1g00640.1	9.60103	9.62251	8.12972	7.60747	7.77741	7.90042	6.95958	7.02983	6.84174	7.08625	7.22644	6.73095	9.08019	7.66436	7.24933	7.35465	7.35046	6.56193	7.65842	7.96477	7.88155	5.68107	6.2182	6.42137	7.85919	7.72725	9.41239	4.74178	4.32641	4.3001	7.56204	7.16305	7.47868	7.58894	6.87961	7.11397	13.207	13.4359	12.2691	4.47617	4.70389	4.27344	5.60243	5.21604	5.52124	6.41187	6.39054	5.84968	7.10242
Mp1g00650.1	55.741	59.588	59.0329	49.8749	48.079	58.6832	33.1558	29.8412	38.6645	37.8926	38.4394	35.4356	43.8749	44.1923	35.6762	53.0078	50.1617	55.9228	50.9923	45.757	64.6507	37.6369	46.3193	45.321	47.6216	42.9052	54.8139	46.6207	47.5247	54.9969	47.4872	43.1643	49.7511	46.0181	43.8102	39.0429	35.7508	37.3738	39.5559	42.3444	37.1929	37.8426	37.7544	42.4506	43.2439	41.8378	39.7959	46.0439	50.1488
Mp1g00660.1	0	0.0160561	0	0.0145428	0.0357168	0	0.0471807	0.0370519	0.0156826	0	0	0	0.0153065	0.0316438	0	0.0353689	0	0.0183555	0.0512769	0.0196943	0.129169	0.0191674	0.0181543	0	0.0616524	0.024842	0.069074	0.014859	0.0148402	0.14071	0	0.0476525	0.0156561	0.032659	0	0.0306827	0.0718596	0.0208243	0.0183489	0.0211914	0	0.0195223	0.121305	0.142129	0.116695	0.145923	0.153067	0.158621	0.0894052
Mp1g00670.1	0	0	0	0	0	0	0	0	0	0	0	0	0	0	0	0	0	0	0	0	0	0	0	0	0	0	0	0	0	0	0	0	0	0	0	0	0	0	0	0	0	0	0	0	0	0	0	0	0
Mp1g00680.1	18.6219	21.3967	18.4001	21.7999	19.4522	23.3509	28.2808	29.0785	26.009	27.4995	29.8809	28.1656	25.8967	22.3904	22.1591	21.4989	19.2088	21.4236	21.1068	18.6241	19.5174	17.254	19.6677	17.0597	17.7925	17.8001	18.7875	31.8134	30.0834	30.839	18.1076	18.218	17.7293	15.9336	15.8114	15.9913	15.4669	17.6002	15.3783	6.7221	6.84588	8.55917	27.5083	26.7492	27.6711	34.5792	35.8974	36.9577	32.2396
Mp1g00690.1	47.0109	46.1199	46.1759	44.5778	47.501	49.1698	42.567	39.6611	40.1035	43.1186	43.8767	39.9817	46.7209	43.7667	41.3626	39.3684	40.9265	37.765	33.369	35.4792	35.6072	28.8187	30.4506	31.3935	46.6957	41.8309	43.3774	26.4295	24.0236	24.5342	39.4424	37.9748	33.4034	37.9526	36.1809	40.2065	34.6518	34.6708	33.6404	11.0038	12.4656	13.7928	41.5294	39.4538	38.3639	42.231	42.49	43.6341	45.8529
Mp1g00700.1	0.560694	0.419826	0.305723	0.769836	0.963606	1.03294	0.282673	0.294783	0.303	0.709213	0.618978	0.987142	1.57507	1.65586	1.36175	2.81678	3.38575	2.58125	2.79186	3.41155	2.91402	1.55577	1.1408	1.24038	1.16231	1.28979	0.843966	0.0204425	0.0612862	0.0214255	0.805158	1.14956	0.806508	2.38932	1.93568	1.51782	0.115944	0.0575648	0.0887654	0.204474	0.337681	0.363611	0.111923	0.14278	0.171619	0.192646	0.192781	0.159421	0.132013
Mp1g00710.1	125.422	101.901	120.937	118.375	120.166	117.887	78.8516	86.6142	85.3585	106.623	98.9176	97.6676	112.501	118.608	109.272	85.745	90.6337	89.6671	81.9116	78.7501	80.6547	67.2017	65.516	73.1446	188.513	187.831	160.517	119.325	124.109	132.591	121.827	125.767	113.519	113.585	125.962	127.906	58.6774	53.3123	63.0022	108.148	106.574	91.5206	165.629	146.417	157.122	145.201	142.251	154.776	145.005
Mp1g00720.1	17.8114	16.0929	16.6557	14.6828	16.2506	16.6123	14.2796	14.2336	14.6748	12.969	11.9832	11.8591	12.1764	11.6584	11.8645	11.0096	10.7056	11.0535	11.0032	10.8153	11.0019	10.2377	10.8736	11.7479	16.046	16.6874	15.578	16.2709	14.4478	14.0189	12.3438	12.6746	13.8918	12.4169	12.5315	11.4794	11.8417	11.6271	11.898	20.6521	23.3638	21.5418	14.7621	13.8118	15.0707	14.3682	13.988	14.7221	14.7055
Mp1g00730.1	5.74907	5.23597	4.80101	4.45982	4.54336	5.34631	2.99135	2.5624	3.07599	5.53963	4.83867	4.65827	5.84576	5.64958	5.45616	5.47743	4.75985	4.78982	5.57564	4.61427	5.3138	5.51437	5.22275	4.68483	7.28632	6.57772	6.6428	6.17446	7.87471	6.16793	4.7947	5.14405	5.97032	5.39866	4.62853	3.83684	4.81834	5.2718	5.13875	6.33667	6.76505	5.77168	8.83145	8.64896	8.67659	7.82579	7.6603	9.14873	8.65685
Mp1g00740.1	0.689621	0.730115	0.168691	3.39221	0.537666	2.59308	1.11342	0.926352	0.829354	1.65382	1.79812	1.59419	1.42626	1.59941	2.36373	0.192542	3.22822	0.907315	3.39472	0.836795	1.42951	1.54526	1.71068	3.58717	1.10637	0.739994	0.978364	2.23539	0.998785	1.36881	0	0.344128	0.556726	0	1.20204	1.08723	27.2773	28.2899	23.3469	0.724617	1.01429	0.857382	0.407041	0.953944	0.727378	0.407452	0.547801	1.49396	0.566152
Mp1g00750.1	1.02206	0.540342	0.505486	0.253778	0.790223	1.61816	2.54808	0.544658	0.972955	0.219767	1.05149	0.469125	1.15468	0.525544	1.92858	0.862341	3.61238	1.69352	1.1263	0.619626	0.528069	1.32215	1.12726	1.49347	0	0.368024	0.875391	0.518389	0.489841	0.572062	0.471724	2.00244	0.826032	0	0.882065	0	20.3731	20.8182	19.1159	0.748273	0.779844	1.97469	0	0.205054	0.656036	0.407415	0.411642	0.221651	0.210492
Mp1g00760.1	1.06112	0.740605	0.842087	0.849317	0.85868	0.483873	0.254215	0.0988997	0.260391	0.312014	0.475611	0.16785	0.83672	0.633006	0.876129	1.18718	0.308003	0.332466	0.674584	0.21759	0.915464	0.444114	0.0994644	0.409645	1.02975	0.525488	1.28625	3.18431	2.46746	3.07614	1.42546	1.07234	1.57565	1.44546	2.63059	2.26255	1.28946	1.24217	0.497892	0.359181	0.378236	0.217484	1.14839	2.12164	1.7032	0.926855	1.02326	0.548306	1.29935
Mp1g00770.1	17.2119	20.5782	18.1099	11.6732	11.2507	16.7004	14.7675	11.2353	15.4493	18.7286	17.8242	16.1045	15.0521	16.2372	18.4703	11.2846	11.507	9.7034	6.28719	10.7427	8.56273	6.65741	6.04058	6.5662	14.5335	15.1983	15.4123	27.5877	30.4842	30.7657	18.0709	15.83	16.9946	17.8767	22.2927	16.6906	28.3578	27.4121	22.2416	11.8641	12.4923	16.7834	86.7427	85.4552	82.6331	62.2902	55.5355	66.9608	57.0825
Mp1g00780.1	0	0	0	0	0	0	0	0	0	0	0	0	0	0	0	0	0	0	0	0	0	0	0	0	1.18099	0	0	0.462367	0	0.912397	0	0	0	0.900422	0	0	0	0	0	0	0	0	0	0.380608	0.4197	0	0	0	0.733854
Mp1g00790.1	0	0	0	0	0.507411	0	0	0	0	0	0	0	0	0	0	0	0	0	0	0	0	0	0	0	1.85624	0	3.83539	0.484698	0.881329	0	0	0	0	0.468899	0	0	0	0	0	0	0	0	0	0.804134	0	0	0	0	0
Mp1g00800.1	0	0	0	0	0.15879	0	0.141038	0	0	0	0.159187	0	0	0.156197	0	0	0	0	0	0.18458	0	0.387744	0.167926	0	0	0	0.17195	0	0	0.171494	0.143862	0.304648	0	0	0	0.159015	0	0	0.16871	0	0	0.187721	0.119867	0.600029	0.257297	0	0	0	0.248984
Mp1g00810.1	15.236	16.5237	12.6187	12.8915	11.926	13.5504	5.45185	6.12978	6.54407	7.49989	5.89696	5.09058	16.2798	15.5642	13.8627	16.7265	15.5099	18.758	10.6777	9.52009	8.17652	5.60518	5.44546	7.25537	12.0581	11.2193	14.419	6.05763	6.2882	5.72911	12.2179	7.13692	9.01057	11.9186	9.02248	12.1457	14.8012	12.4336	12.6964	0.618653	0.520624	0.283356	2.61037	2.94191	2.94785	5.19698	4.41253	6.2987	5.30006
Mp1g00820.1	47.2091	42.7573	43.2952	38.1533	38.7288	42.2461	43.1521	43.3205	44.2625	44.9379	44.0561	43.8045	45.1332	44.6418	45.3071	46.5016	43.3929	43.33	41.2107	42.1788	44.5371	36.5835	39.7382	38.4452	52.4001	47.7239	51.1707	41.0605	39.0345	36.8378	42.4361	43.0786	41.5446	42.0895	41.4049	43.323	60.7556	56.2418	59.2169	48.5266	52.7913	51.9067	23.0457	21.0146	23.5587	22.4107	21.8405	21.5935	24.5085
Mp1g00830.1	39.7585	39.6514	35.5315	34.2909	37.6688	35.1494	29.2224	30.3494	29.3323	32.7115	30.7405	29.9227	36.7015	35.5344	35.4016	44.5558	42.0768	41.4226	43.3268	42.333	42.4753	34.4463	35.559	34.3061	47.2783	44.0946	46.2611	36.3198	37.4981	35.6566	32.0872	33.4923	32.363	34.3882	32.8526	32.6347	35.8487	37.6028	38.9129	53.0811	52.7051	47.8453	46.8402	43.8924	45.8574	42.755	43.7226	43.984	43.167
Mp1g00840.1	10.4606	9.82065	9.74543	8.86848	10.5709	10.5598	9.39668	9.61952	9.32794	10.9975	9.89943	11.1606	11.8154	11.4876	11.3627	11.1738	10.9322	10.4521	10.0083	9.9542	10.0126	8.40838	7.99361	8.51547	11.9703	11.7465	12.005	8.85901	9.08256	9.28046	12.1125	11.1106	11.0579	10.3227	9.49983	10.5304	9.94636	9.66981	9.70441	10.7582	11.6707	11.1318	8.96525	8.52808	8.25713	8.16055	8.00555	8.22716	7.74137
Mp1g00850.1	27.5725	25.4182	26.0211	29.4915	32.3765	34.8096	20.9666	21.554	22.3115	37.5771	35.3725	35.735	42.7799	40.8173	40.9313	57.8503	58.7067	57.7925	45.3478	45.0908	48.2062	39.3333	41.003	39.1634	23.0694	24.1499	23.7945	40.7644	37.9217	41.9263	42.6661	43.2763	41.7658	40.1777	39.6235	40.5954	17.4872	16.4089	17.5287	48.134	49.4019	48.0991	26.5316	24.8542	25.9481	19.5263	19.2795	19.9118	18.4792
Mp1g00860.1	0	0	0	0	0	0	0	0	0	0	0	0	0	0	0	0	0	0	0	0	0	0	0	0	0.0213104	0	0	0	0	0	0	0	0	0	0	0	0	0	0	0	0	0	0	0	0	0	0	0	0
Mp1g00870.1	0.55254	0.146118	0	0.404875	0	0	0.515739	0	0.133897	0.121069	0.871954	0.515018	0.256602	0.141959	0	0	0	0.53711	0.301257	0.168162	0	0	0	0	0.177576	0.995641	0.623883	0.956917	1.33425	1.86576	0.131031	0	0.590609	0	0	0.432383	0	0	0	0	0	0	0.109328	0.218463	0.704896	0.21843	0	0	0.113039
Mp1g00880.1	6.46684	6.21751	5.61621	5.00887	5.79698	6.76121	4.69396	4.73609	5.36433	4.72724	4.63865	4.39	4.61415	4.6135	3.98193	4.40917	4.3109	4.15181	3.29699	3.34971	3.86	3.77985	4.11492	4.08774	10.009	9.23372	9.93048	12.1746	13.1936	12.0946	6.05389	5.43897	5.43809	5.89759	7.23042	6.50609	13.485	10.8143	12.3298	2.5823	3.14204	2.54638	5.38821	5.07857	5.55714	5.28421	5.17755	4.95058	4.49745
Mp1g00890.1	12.101	12.0036	13.2556	14.1878	12.6719	14.0841	9.40993	12.5895	12.8549	13.3537	13.7271	12.2705	13.1482	15.1038	14.2765	15.8649	14.2481	17.6427	25.0499	25.0476	28.0507	21.4725	24.7616	27.5497	11.6118	12.5595	11.6938	10.1025	10.5038	14.0936	15.3707	22.0247	15.2675	16.367	18.0117	19.5216	10.4952	5.77249	9.08435	33.9458	28.9917	24.9126	20.4562	22.1284	17.6744	19.1239	17.4456	22.3702	16.1714
Mp1g00900.1	14.8666	14.4223	13.3159	15.795	15.3712	16.9751	14.4828	12.8032	15.4028	19.7924	17.5623	17.0966	17.9593	18.1423	18.1312	25.8717	23.4267	26.6535	29.8079	29.49	30.4046	22.7998	25.2204	25.7312	13.8083	13.9664	14.2853	18.0738	14.4517	14.873	13.0281	13.4637	13.5946	16.2736	14.65	15.4524	8.51693	8.50574	8.44208	17.4192	15.4013	14.6991	20.0165	19.3341	17	18.8377	21.1805	21.2456	22.1971
Mp1g00910.1	14.8666	14.4223	13.3159	15.795	15.3712	16.9751	14.4828	12.8032	15.4028	19.7924	17.5623	17.0966	17.9593	18.1423	18.1312	25.8717	23.4267	26.6535	29.8079	29.49	30.4046	22.7998	25.2204	25.7312	13.8083	13.9664	14.2853	18.0738	14.4517	14.873	13.0281	13.4637	13.5946	16.2736	14.65	15.4524	8.51693	8.50574	8.44208	17.4192	15.4013	14.6991	20.0165	19.3341	17	18.8377	21.1805	21.2456	22.1971
Mp1g00920.1	1667.49	1654.42	1596.22	1689.47	1779.11	1895.85	1265.7	1173.34	1177.3	1208.85	1172.24	1249.25	1466.64	1505.3	1473.9	1763.55	1874.98	1935.71	1906.7	1810.28	1932.6	1484.51	1434.75	1476.78	1374.61	1190.85	1371.1	1823.71	1868.36	1779.06	1560.81	1572.42	1625.74	1713.22	1720.17	1702.9	1833.22	1756.37	1867.72	2012.95	1900.37	2017.59	1252.98	1207.88	1284.42	899.257	906.454	925.587	973.52
Mp1g00930.1	17.8694	17.2691	15.9306	15.8175	17.319	17.9754	15.0611	14.6889	16.0207	17.0841	15.2922	13.5202	16.3134	16.2381	15.8971	17.1813	16.3021	15.7227	19.0455	19.6399	19.602	16.9727	16.8717	17.1527	20.6261	16.2903	18.6058	20.261	20.5782	18.5228	15.0287	15.7363	14.7599	14.6143	15.8583	15.6247	15.7792	15.2922	15.406	16.7699	19.2172	19.5953	17.6735	16.5014	17.9235	17.6234	16.3668	18.6633	18.784
Mp1g00940.1	8.78409	7.16978	7.87405	6.83754	7.99382	7.21317	6.58575	7.52083	6.76012	7.8118	7.03226	7.78524	7.67271	8.00705	7.87036	7.756	7.24267	6.64288	7.39478	7.9396	8.11089	7.43213	7.63888	7.78409	7.90426	7.95443	7.73349	8.37284	7.8466	8.02445	7.90932	7.54026	7.95585	7.41275	7.44615	7.58793	5.29368	5.19521	5.12276	9.29745	10.1555	9.15384	7.96602	7.31088	7.59306	8.34902	8.46142	8.57794	8.38211
Mp1g00950.1	0	0	0	0	0	0	0	0	0	0	0	0	0	0	0	0	0	0	0	0	0	0	0	0	0	0	0	0	0	0	0	0	0	0	0	0	0	0	0	0	0	0	0	0	0	0	0	0	0
Mp1g00960.1	67.6067	68.9144	69.4756	64.999	61.5189	62.8191	66.3712	60.4035	56.2445	67.8579	63.8423	64.8134	68.6037	68.7168	67.1579	47.4659	43.1967	42.2644	30.4979	34.1907	34.4649	31.5438	29.0457	29.9259	72.8784	76.653	75.4369	72.304	83.1965	86.1128	74.317	65.5983	75.7474	60.924	60.1607	60.3154	47.5923	50.9009	51.9529	53.7509	47.8136	46.2893	66.3169	57.8163	61.839	59.9556	60.7094	60.4034	60.4064
Mp1g00970.1	0.254244	0.264455	0.239146	0.483179	0.209497	0.27986	0.680593	0.434374	0.188412	0.0562334	0.277223	0.121961	0.182413	0.971212	0.39224	0.570739	0.441873	0.389647	0.831277	0.0787665	0.920214	0.237439	0.361027	0.812867	0.743889	0.192898	0.566232	0.0613674	0.0608994	0.0672022	0.120031	0.12866	0.722093	0.0683584	0.574928	0.577225	0.376242	0.328818	0.144916	0	0	0	0.578183	0.975307	0.511254	0.36439	0.430057	0.741268	0.622271
Mp1g00980.1	0	0	0	0	0	0	0	0	0	0	0	0	0	0	0	0	0	0	0	0	0	0	0	0	0	0	0.050339	0	0	0	0	0.0459537	0	0	0.0508216	0	0	0	0.0522495	0	0	0	0	0.0369318	0.0411825	0	0.0781617	0	0
Mp1g00990.1	18.7501	20.2936	18.5672	17.1706	20.7045	18.4657	34.3445	35.3867	34.2984	19.8069	21.0562	20.4954	10.0952	9.17842	8.76343	5.79721	5.89032	5.15846	6.78349	6.99702	6.59933	11.2285	10.7011	9.30712	22.8804	21.4805	22.9052	13.7983	12.291	11.3112	12.1852	11.1849	12.0201	11.8561	11.9286	12.2509	57.0253	50.7014	56.0435	6.74639	6.78635	7.33452	22.4519	21.912	22.9152	25.7309	25.274	26.7764	25.1244
Mp1g01000.1	0.092976	0.0952873	0.0850762	0.0862429	0.146372	0.0776617	0.152253	0.0828284	0.0233219	0	0.0130748	0	0	0.0587167	0	0	0.0134174	0	0.0380895	0	0.0359658	0.0284302	0.0405212	0.0136401	0.137477	0.111126	0.153773	0.231423	0.176185	0.115578	0.0759493	0.0353994	0.0463876	0.012097	0.128051	0.0113666	0.0178418	0.0310072	0.0273218	0	0.0165437	0.0145126	0.0401823	0.0480729	0	0.217395	0.124559	0.182482	0.350978
Mp1g01010.1	14.6219	11.3283	12.3653	12.4763	13.1327	14.2629	14.8518	14.3516	15.3512	12.5224	11.4976	11.7887	13.5506	13.05	12.1865	9.58864	9.65381	9.96277	13.6604	12.0828	14.0275	12.4489	11.8056	13.5436	14.5762	14.5608	14.0596	14.5557	14.5851	14.8844	12.4295	11.9732	12.7081	10.4582	9.88159	9.25504	9.19509	9.48711	9.93474	5.8733	6.06735	5.50088	18.679	17.9436	15.8514	19.6889	21.6088	20.6736	18.0984
Mp1g01020.1	12.4267	12.8213	12.5669	12.9931	14.585	15.191	25.5475	23.1933	23.2315	18.0947	15.4979	17.2402	10.6178	10.1902	10.3911	6.76507	5.9266	7.5391	11.1428	9.58263	11.3607	19.133	18.3108	18.8054	13.9879	15.0241	13.489	16.8077	14.7811	17.2833	18.6727	17.893	17.9962	16.8481	16.1559	16.8938	15.7633	14.3107	14.6396	6.29577	6.63548	6.53819	18.2892	16.3999	18.0574	19.0175	18.8103	18.7664	17.8161
Mp1g01030.1	28.7499	28.0958	28.7644	29.13	31.0516	30.5714	22.6987	21.492	21.9232	26.9398	23.0895	25.3447	28.1871	27.831	29.7129	33.4583	31.4332	32.6323	45.0068	41.2673	42.1884	43.6711	41.3303	37.3006	30.5458	32.5081	31.276	31.3981	37.5171	34.4041	28.4165	27.6708	25.8111	29.243	28.3501	26.8533	19.2353	18.9252	20.1007	42.9591	49.7157	43.5085	36.273	36.799	36.3913	37.0504	37.1455	36.0468	36.3138
Mp1g01040.1	20.241	21.6756	20.5162	22.2953	24.2978	21.5209	15.9165	17.4183	16.0889	25.9457	23.5454	26.4804	21.2896	22.1809	22.6109	21.5304	20.318	21.0175	24.5231	25.4278	25.7488	27.5909	28.6487	28.2154	12.1605	14.4162	12.6073	29.4421	30.2067	27.5819	22.2152	21.8182	21.7181	18.6077	19.2268	19.3473	17.3618	17.3186	19.9795	7.53666	6.95178	7.52211	13.0415	11.7858	12.2111	15.0941	14.4292	13.8173	14.7506
Mp1g01050.1	4.95785	6.74449	3.46598	3.31341	2.02199	2.27978	7.99219	6.64714	4.42211	4.01057	2.95083	3.1088	2.1118	1.27809	2.87045	0.593071	3.31509	2.56497	2.51931	3.43524	2.56922	3.62778	5.65688	5.73378	1.13619	0.759229	2.81435	6.7124	8.88813	10.8395	9.02737	5.4713	4.00381	6.25401	4.52742	4.46988	1.01939	2.0129	2.1615	1.98863	2.87039	1.32247	1.53234	1.53992	0.896533	1.39485	0.983884	0.613393	2.17952
Mp1g01060.1	0	0	0	0	0	0	0	0	0	0	0	0	0	0	0	0	0	0	0	0	0	0	0	0	0	0	0	0	0	0	0	0	0	0	0	0	0	0	0	0	0	0	0	0	0	0.0417074	0	0	0
Mp1g01070.1	0	0	0	0	0	0	0	0	0	0	0	0	0	0	0	0	0	0	0	0	0	0	0	0	1.29966	0.948198	1.02302	0	0	0.199274	0	0	0	0	0	0	0	0	0	0	0.130344	0	0	0	0	0	0	0	0.0745956
Mp1g01080.1	6.04786	5.64502	5.58589	4.84782	6.13634	6.32013	5.56195	5.55432	4.78543	5.6236	5.01668	5.9637	6.16998	6.05072	5.90679	6.41837	6.24042	5.63416	6.05589	5.84347	6.44705	6.21868	5.34189	5.70813	7.32341	7.34497	7.34381	7.9821	7.80629	7.73206	6.71875	6.26977	6.23641	6.14286	5.55716	5.62622	3.4359	3.45927	3.42598	7.15923	7.84517	7.33724	9.29278	7.9129	8.78342	8.46716	8.74452	8.39117	8.0816
Mp1g01090.1	8.7711	7.92042	7.96502	7.56709	8.86637	8.35314	7.60697	7.50274	7.91161	8.30043	7.8112	8.26088	9.42222	8.26997	8.23755	9.79973	9.41036	8.98378	9.44458	9.40407	9.94041	8.31658	8.12317	9.07796	11.494	11.4841	11.5837	7.98978	8.40053	8.45434	8.37764	8.58778	8.21601	9.11101	8.15642	7.99848	9.26916	9.03173	9.35665	8.97132	9.38863	10.2182	11.2585	10.8239	10.8052	10.9139	10.5347	10.4217	10.3236
Mp1g01100.1	13.0797	10.2571	10.5178	9.45525	8.94961	11.1308	7.7277	8.91125	7.83325	8.41144	5.94112	7.91945	9.49786	7.97165	7.97854	9.41372	9.33482	9.34652	10.232	11.1523	10.667	7.21672	7.13492	7.5787	9.95922	7.96405	8.66841	3.03309	5.10319	5.15287	8.33527	8.75555	8.53812	9.64498	8.95981	8.81108	6.96853	4.91348	7.02553	7.29668	6.01855	5.953	7.9694	8.1318	8.23397	7.4518	6.99807	8.25481	10.1533
Mp1g01110.1	0.969542	1.15712	0.886709	0.48404	0.549372	1.15124	0.709081	0.772598	0.983766	0.710255	0.695619	0.702752	0.658089	0.667369	0.574789	1.16876	1.05775	0.671774	1.45499	1.23563	1.077	1.38088	1.46177	1.85098	0.476212	0.594818	0.599003	0.898833	0.978981	0.47627	1.26295	1.30898	1.58307	1.39648	1.53707	1.6038	0.752924	0.739499	0.814511	0.17318	0.257833	0.212917	0.331814	0.555545	0.329218	0.407942	0.352452	0.413532	0.608733
Mp1g01120.1	0.43407	0	2.49769	0.424939	0.454765	2.60754	0	0.928401	0.398637	1.75825	0	1.18584	0.774127	0.437372	0	0.493385	0.99634	0	0.948794	0.524596	0.87136	0	0.965104	2.05568	0	0	1.48155	0.441194	0.403399	0.439922	0	0	0.444126	3.88918	0.947707	1.77691	1.35613	0	0.959663	3.93618	4.74573	3.55641	4.30756	2.52862	7.0911	3.60242	4.90116	2.22688	2.08981
Mp1g01130.1	18.7323	18.3558	18.7075	16.5965	19.4423	21.8136	13.2725	13.2918	14.1261	30.6496	26.9135	29.2236	29.8358	33.0028	31.3909	28.5104	27.5189	24.8631	14.4954	15.7557	14.4787	15.4001	14.7129	14.2647	12.5847	13.9396	12.1354	25.7829	26.2961	23.9292	28.8044	29.9938	28.8557	28.1095	31.5357	32.5486	14.8866	12.2768	13.5511	25.2778	26.2802	25.7925	14.1692	13.3702	14.1858	7.63356	7.94056	7.79947	6.17447
Mp1g01140.1	18.2866	16.8295	15.2221	13.9436	15.452	15.4308	13.8415	13.9708	14.4076	14.0855	12.9535	12.357	13.8865	12.9312	13.4772	12.9069	11.8946	11.1717	11.9973	12.2121	11.7004	9.98189	10.3624	10.24	17.2914	17.4462	17.5431	22.8701	24.4548	22.2498	14.72	14.18	13.2282	13.4294	13.2713	12.7362	19.6009	18.6154	17.8051	9.97392	12.1074	11.6407	15.6723	14.1031	15.0504	16.0917	15.9076	16.757	16.4998
Mp1g01150.1	0.864359	0.521898	0.716519	2.40471	0.391914	0.536538	0.232344	0.406114	0.12014	0.977101	0.522936	0.694555	0.115335	0	0.460531	0.275911	0.287839	0.635774	0.538707	0.150889	0.896598	0.4702	0.962952	0.856467	0.477197	0.897104	0.835275	0.608586	0.954891	0.276345	0.469336	0.746601	0.131616	0.681959	0.42885	1.15589	1.60097	0.156013	0.688208	0	0.711454	0.303812	0.786778	0.587478	0.423338	0	0.797514	0.216137	0.404284
Mp1g01160.1	0.0276723	0	0	0.0128472	0	0.0308038	0	0	0	0	0	0	0	0	0	0	0.015976	0	0	0	0	0	0	0	0.0181769	0	0.0152624	0	0.0262315	0.0137945	0	0	0.013826	0.0288429	0	0	0.0212064	0	0	0	0	0	0.0477438	0.022868	0.0129182	0.0587236	0.0123275	0.0255258	0.0564638
Mp1g01170.1	2.00091	0.572295	0.680682	0.435119	0.437187	0.523691	0.433699	0.337772	0.748565	0.223264	0.219207	0.18366	0.222657	0.490871	0.25816	0.980634	0.85086	0.641709	0.398315	0.613235	0.442806	0.554189	0.782674	0.694513	0.0958966	0.0777226	0.3124	21.1521	18.2227	14.6676	0.181371	0.263256	0.314534	0.143031	0.0801919	0.189757	0.124685	0.108298	0.133599	0.263387	0.219118	0.161988	1.75599	1.83267	2.0072	1.96819	1.96103	2.44414	1.98367
Mp1g01180.1	0.0558442	0.0285978	0.0170122	0.0431208	0.0640599	0.0518556	0.0563641	0.0775374	0.00934503	0.0248214	0.020972	0.0916899	0.0365245	0.0470067	0.0342296	0.0315836	0	0.0651255	0.0203382	0.0586903	0.124797	0.0454996	0.0649701	0.032785	0.0979121	0.0743283	0.0410302	0.0352737	0.0528844	0.0369263	0.0347394	0.0945123	0.0278201	0.0193479	0.0102433	0.0636336	0.0286257	0.0373005	0.0219117	0	0	0	0.201536	0.23896	0.244322	0.309165	0.450024	0.352926	0.326668
Mp1g01190.1	10.4649	11.066	11.4041	10.919	13.6464	14.5249	5.00821	3.68626	4.51844	6.43921	7.13114	5.26542	5.64035	6.39263	7.56101	3.31359	4.12241	4.40685	3.54554	1.37572	1.90376	3.60228	2.19258	3.91954	6.54294	6.51658	7.18623	3.78064	5.4634	8.758	7.91253	6.67437	8.62179	6.10497	6.72328	7.2327	4.46638	4.09576	5.18351	0	0.819705	0.174232	21.9156	24.2485	22.3446	29.2644	25.334	30.4931	24.7647
Mp1g01200.1	22.9881	22.5519	20.952	18.9575	21.9656	21.4737	23.549	23.4144	24.7033	22.5361	21.2658	23.1445	22.4077	21.7783	21.4871	18.0689	18.42	16.7164	21.3063	20.3128	21.3349	20.9837	20.7876	22.5812	28.3884	30.4816	29.0011	28.5628	28.462	27.2342	23.6687	24.0338	24.3902	21.7007	21.9202	21.4702	23.9682	22.4516	22.5718	19.7711	21.518	22.313	25.0952	23.7238	25.0153	25.5928	25.5153	24.8701	22.6682
Mp1g01210.1	759.632	899.738	815.692	903.787	863.524	861.667	1460.29	1521.88	1516.97	1124.64	1096.44	1194.77	932.693	810.241	838.227	933.154	887.141	871.773	1327.08	1303.22	1374.89	1786.9	1852.68	1776.79	466.892	542.276	474.093	966.258	785.133	1005.41	1096.17	1081.88	1142.52	949.268	841.56	907.89	589.438	593.139	583.212	721.149	611.647	738.133	392.157	396.256	400.956	482.321	501.765	515.059	376.235
Mp1g01220.1	0.659897	0.976798	0.76735	0.386144	0	0	0.123608	0.287866	0.128067	0.34734	0.556711	0.369885	0.490947	0	0.328027	1.17827	0.153756	1.87601	2.15744	0.482354	1.77812	1.34189	1.02549	1.37129	0.67895	0.3816	0.744287	1.30361	1.02029	0.740971	1.12695	0.92914	0.422765	0.291939	0.305611	0.962584	0.569111	0.831713	0.293566	0.543218	0.38111	0.649516	5.23544	3.7588	4.83955	3.86566	5.19322	5.40851	4.5338
Mp1g01230.1	0.0593759	0.370108	0.111446	0	0.0654265	0.261648	0	0.135674	0.234902	0	0.194666	0.0570592	0.17069	0.0604341	0	0.200013	0.343802	0.217497	0.647069	0.294646	0.859361	0.516698	0.540454	0.69063	0.386274	0.180842	0.528448	0.572357	0.284171	0.37476	0.111996	0.360541	0.0611477	0.382069	0.401844	0.238974	0.264277	0.307828	0.203495	0.401233	0.337833	0.659925	1.921	1.24881	1.97032	1.95044	1.76466	2.77552	2.32474
Mp1g01240.1	4.56006	3.76289	3.7189	3.40941	3.63707	2.9261	2.42926	2.38399	2.23092	3.06921	3.28297	2.37458	3.0508	3.4233	3.57295	4.4582	3.32202	3.48265	3.94577	3.99257	3.7824	3.26738	3.72022	3.9477	3.26928	3.47387	3.27199	4.56592	4.04327	4.96956	3.86894	3.13277	2.86359	2.84003	3.06204	3.04667	2.41275	2.79743	2.75243	5.39074	5.14216	4.46141	5.79095	6.5539	6.62605	5.81986	6.39652	6.48975	6.38405
Mp1g01250.1	6.64461	5.54797	5.55358	5.16513	5.1523	5.29645	5.20619	5.5095	4.74295	5.15246	5.68817	5.30381	7.30584	5.88896	6.29577	6.4132	5.50994	5.53939	6.42468	5.92163	6.5688	5.43364	4.44511	5.02854	6.4694	5.86754	6.77874	6.55544	6.4565	6.65256	5.32507	5.56235	5.48937	5.49443	4.75853	5.06716	6.05926	6.0982	5.40589	4.95966	5.39041	5.95553	8.12517	7.10725	8.02972	7.93616	9.13315	9.66065	9.31792
Mp1g01260.1	12.0221	12.2576	12.6409	10.1826	11.3256	7.92823	10.595	9.65043	9.51934	12.7891	10.2406	11.3478	13.0169	13.0478	11.3174	10.4862	11.9844	11.7884	9.96275	9.96216	11.9412	8.34705	10.2159	9.14386	11.4347	9.88641	12.7683	4.11153	3.55881	4.9727	11.5437	9.29161	10.2529	10.5387	9.117	10.0348	11.1177	10.8004	11.2327	7.01054	5.76778	6.82844	12.3272	11.2749	11.0109	11.8699	11.2337	10.4068	11.5627
Mp1g01270.1	3.69311	3.24831	3.107	2.73251	3.0493	2.39506	2.85066	2.93346	3.06067	2.50634	2.69799	2.33063	4.0163	3.56841	3.50496	3.26642	2.98351	3.24044	3.38513	2.90618	3.37554	2.61587	2.80555	2.79011	3.55426	3.31298	3.53013	3.30331	2.65588	3.11176	3.26387	3.08032	2.57857	2.3391	1.70458	2.43071	2.22073	1.73862	1.97293	2.41203	2.57258	2.73001	4.04862	4.03053	3.6811	3.98854	4.10083	4.02532	3.89608
Mp1g01280.1	8.9557	8.53649	8.83279	6.53114	7.36176	6.23729	6.66791	8.00846	7.69523	8.59057	7.7739	7.6337	9.77498	9.89389	8.90464	12.2575	10.786	9.77264	12.2418	11.0032	11.1604	9.80687	11.7307	10.5771	11.1966	12.037	11.7682	8.65312	7.22151	8.1452	9.83046	9.02318	7.45845	8.59961	8.82443	9.42152	4.6127	4.32262	4.21335	11.1383	9.81463	10.3428	16.4063	16.596	16.5768	16.1276	15.5464	17.0132	16.7662
Mp1g01290.1	11.5997	10.4693	10.3534	9.5151	10.0482	10.2655	10.8105	10.9631	11.883	11.3075	10.8041	11.1408	12.5345	11.154	12.0058	13.7747	11.9485	12.4117	12.3705	12.7739	13.1014	11.3841	12.1048	12.191	14.0164	14.2563	14.6842	10.1509	9.83408	9.19293	12.0219	11.4675	11.1426	12.4653	11.9209	12.2464	18.4427	17.8818	17.8233	13.467	15.1619	13.4005	9.39836	9.17872	9.61363	7.79602	7.93815	8.51025	8.02314
Mp1g01300.1	19.8725	18.1874	18.598	17.4422	19.4203	17.5634	18.4526	16.5539	16.2885	18.8664	18.5348	19.7802	19.3819	18.0688	19.46	17.2749	16.9932	16.2928	12.594	11.6103	12.0412	10.2826	10.9838	9.50423	18.4393	19.4999	19.2193	16.1981	14.8109	15.907	15.2149	16.4922	13.6898	15.1062	15.2662	15.3582	12.545	10.8477	11.5697	8.61289	9.39514	9.93412	14.622	14.2664	13.9214	15.8909	14.5455	15.3231	15.3524
Mp1g01310.1	0	0	0	0	0	0	0	0	0	0	0	0	0	0	0	0	0	0	0	0	0	0	0	0	0	0	0	0	0	0	0	0	0	0	0	0	0	0	0	0	0	0	0	0	0	0	0	0	0
Mp1g01320.1	15.4938	14.9147	14.7126	15.4423	15.9509	16.6158	10.8295	11.4571	10.5504	16.058	14.4023	14.858	14.8983	14.4901	15.7195	16.4378	13.6249	13.9524	12.3686	12.9089	13.3399	11.7676	12.5436	12.4074	27.1664	26.7874	25.4656	30.5577	29.7459	25.8182	16.4206	17.2669	17.355	17.8189	17.4131	16.5909	12.5439	10.8173	11.9042	15.152	14.1968	14.65	17.4539	15.5008	18.4805	16.1809	17.2057	16.8777	15.1797
Mp1g01330.1	0	0.495968	0	0	0	0	0	0	0	0	0	0	0	0	0	0	0	0	0	0	0	0	0	0	0	0	0	0	0.450714	0	0	0	0	0	0	0.496366	0	0	2.15616	0	0	0	0	0	0	0	0	0	0
Mp1g01340.1	26.9062	24.7959	25.3768	35.6868	46.5375	46.073	17.6856	18.8391	18.6286	22.2933	21.2914	21.9591	22.8983	23.8604	23.8519	21.4727	21.7446	20.7783	23.8045	23.4272	24.2706	23.0254	22.726	23.7029	35.9631	35.1527	31.5586	24.75	27.0503	27.5154	25.0985	29.8404	26.7594	26.6318	31.4998	29.9336	21.2387	19.3252	21.5795	28.4514	30.1247	30.446	22.7262	21.8548	24.8909	19.9671	20.5184	20.2099	20.1488
Mp1g01350.1	1.56691	1.78573	1.82157	2.50048	3.04928	2.58366	1.60511	1.47851	1.309	0.850834	0.619124	0.784062	0.638934	0.571982	0.587333	0.590337	0.586357	0.560997	1.58474	1.47952	1.49684	3.67701	2.64384	2.85909	1.23873	1.9137	1.44056	5.94891	5.41951	5.50086	2.50727	2.23858	2.11761	1.63388	1.6168	1.53507	0.955712	0.985317	1.41294	0.766274	0.70213	0.724174	2.36411	1.86977	1.9765	3.61892	3.97555	3.71904	1.89462
Mp1g01360.1	8.92347	8.94912	8.3796	8.15664	9.0285	8.31891	7.61429	8.2346	7.33726	8.08893	8.41433	8.1457	10.7476	9.18915	9.06718	10.7933	9.52968	9.44515	10.953	10.1949	10.9666	9.76092	9.73591	10.4991	12.0986	12.026	11.2569	9.08385	8.77246	9.19637	8.97849	8.67242	8.50334	8.54167	8.12814	7.74189	6.50679	6.39863	6.07041	10.8573	11.2907	10.37	12.348	12.7079	11.7069	13.3351	14.1058	13.3201	13.4169
Mp1g01370.1	0.193311	0.0660225	0.117869	0.109535	0.12305	0.131594	0.140776	0.242551	0.0754481	0.13364	0.120887	0.137439	0.231636	0.0217004	0.105344	0.218613	0.0371935	0.0877846	0.152528	0.0812262	0.199399	0.170711	0.162323	0.214309	0.0988256	0.256939	0.0710354	0.0101803	0.0406938	0.0320082	0.0801933	0.163566	0.107102	0.122896	0.153759	0.125977	0.131982	0.143341	0.138935	0.18911	0.198742	0.254854	0.0464502	0.0799947	0.110608	0.0913727	0.0288029	0.0595453	0.0613598
Mp1g01380.1	4.07008	4.058	3.52191	3.48966	3.08589	3.58164	2.42975	1.96783	2.48194	3.54017	3.50558	2.79875	4.36288	4.6506	5.02184	5.07725	4.3563	4.41253	5.37869	4.78488	5.06644	3.14812	4.28309	3.818	5.23482	4.53111	5.44329	4.05976	3.96245	3.98949	3.51151	3.29064	3.47044	3.15627	3.65428	2.97771	3.64441	3.94237	3.77901	6.56815	5.91683	6.76497	6.47568	6.74193	7.15919	6.26551	6.66806	6.90979	6.63386
Mp1g01390.1	2.95061	2.32198	2.35632	2.22934	2.78524	3.02276	2.19388	2.26951	2.20653	2.99969	2.5428	2.83604	3.21059	2.93221	3.02241	2.77166	2.81356	2.68241	4.25988	3.97302	4.1284	3.43741	3.64896	3.78658	2.67623	3.05865	2.90396	3.53604	3.34497	3.21107	2.88184	2.78476	3.13612	2.25813	2.77822	2.85284	1.07976	1.07549	1.24458	2.92893	3.35721	2.95436	4.81646	4.57012	4.4944	5.13742	4.88976	5.06154	5.65064
Mp1g01400.1	17.4384	16.8502	17.974	15.4456	18.2996	18.2541	12.3795	11.6243	12.5088	14.5482	12.9399	14.6357	15.9477	15.3812	16.7176	16.7319	15.3311	15.3943	11.7847	13.8673	13.2354	11.395	10.6349	10.2877	33.837	32.6973	31.5402	20.9721	24.5028	22.8849	17.0509	17.0347	16.8058	14.1658	16.102	16.523	14.1374	13.835	16.99	15.9314	14.7805	15.753	25.9579	25.7678	24.7886	25.7709	26.9711	27.1762	24.0843
Mp1g01410.1	36.4406	34.8095	36.9749	28.2916	31.7397	31.9807	23.8318	24.2671	24.586	29.9881	30.2652	29.6494	33.2462	34.3893	34.5968	41.8695	37.0025	36.4203	31.8729	34.6602	34.3361	30.6743	30.0448	30.9183	38.1762	40.5423	38.4606	21.6791	23.1471	24.1942	40.4069	41.1529	38.4595	36.9639	37.8917	40.3382	15.173	13.2277	15.1691	15.9353	17.8614	18.4383	26.1842	25.739	26.834	26.1204	25.8469	25.794	25.0094
Mp1g01420.1	0.99236	3.41483	1.71657	1.23211	1.02318	0.524901	0.675597	1.05676	0.472497	0.640856	3.57872	0.68282	1.79505	1.78524	1.55936	2.78851	2.92845	1.97452	2.45981	0.902426	1.79474	0.321148	2.18872	1.44728	2.23244	1.07039	1.13313	5.02682	0.476842	1.11305	1.60655	1.45982	1.87059	4.0334	3.14112	6.31762	1.46143	1.27852	1.3848	1.81006	0	1.27339	2.36134	1.39031	2.33067	1.38272	1.99349	1.2899	2.6524
Mp1g01430.1	130.32	145.494	134.337	100.742	98.2019	125.075	93.5882	89.1605	85.0257	96.5494	103.892	99.5123	108.64	119.546	124.858	84.0924	83.6594	89.4218	57.5709	61.9883	58.0272	47.9152	49.2248	51.0892	98.5491	90.0177	97.4138	101.962	101.417	97.5741	109.259	114.758	101.419	103.275	108.616	113.405	118.587	125.647	132.313	39.4571	38.847	42.7494	71.2887	71.5103	74.3046	82.2384	73.2353	81.0565	83.4071
Mp1g01440.1	0.213695	0.157598	0.199381	0.124084	0.120144	0.171834	0.120739	0.0890392	0.0499627	0.17236	0.190884	0.196257	0.136798	0.125416	0.140043	0.135	0.229394	0.121231	0.135776	0.150639	0.158863	0.115226	0.144829	0.146	0.111197	0.151449	0.147752	0.239785	0.272705	0.255059	0.245552	0.156487	0.256759	0.16485	0.223772	0.21303	0.115002	0.0732222	0.228759	0.141408	0.155661	0.111882	1.02841	0.928031	1.00569	0.815342	0.733263	0.810974	0.766696
Mp1g01450.1	56.3204	60.574	63.4943	45.8347	39.1548	42.2902	25.969	27.2646	26.4938	109.504	80.3189	94.8106	190.15	189.435	180.348	221.405	208.287	196.758	148.318	173.558	156.751	167.988	135.531	132.44	108.628	169.696	106.081	98.3926	89.4139	101.212	201.885	226.64	216.314	179.473	163.979	180.686	44.7892	43.3508	46.0112	96.1602	110.736	108.072	41.8832	42.8739	51.4865	11.9513	11.0099	11.2142	6.83752
Mp1g01460.1	0	0	0	0	0	0	0	0	0	0	0	0	0	0	0	0	0	0	0	0	0	0	0	0	0	0	0	0	0	0	0	0	0	0	0	0	0	0	0	0	0	0	0	0	0	0	0	0	0
Mp1g01470.1	10.7937	9.36057	8.82448	8.13999	9.2976	9.22117	8.19311	7.93412	8.55618	9.05663	8.81213	9.51096	10.3363	9.86235	9.67654	9.31405	9.09446	9.06909	9.12651	8.70658	8.812	7.26648	7.12535	7.17102	10.8158	10.5735	11.3867	8.89831	9.07613	9.34199	9.90898	9.20274	9.3576	8.57402	9.217	9.24538	6.53325	6.06577	6.49502	6.13802	7.04103	7.51433	12.7637	11.7726	11.9829	13.4009	13.051	12.4428	11.2698
Mp1g01480.1	5.69472	4.95094	4.71687	4.36663	5.07421	5.41609	5.13836	5.29808	5.29785	5.69472	5.44145	5.56098	6.2144	5.49472	5.18691	4.23215	3.83799	3.95196	5.48522	5.22641	5.19863	5.59776	4.8554	5.10377	4.86521	4.87295	5.00311	6.70265	6.62797	6.62141	5.16705	5.7051	5.17598	5.06421	4.92332	4.71803	4.29939	4.03477	3.8868	11.2491	12.181	10.3972	7.87734	7.84021	8.26275	7.61183	7.01139	7.87808	7.17908
Mp1g01490.1	10.7253	7.14086	8.43768	8.7395	10.4866	10.2904	6.52123	6.81995	7.41597	7.52022	8.83566	7.14785	8.23967	7.07765	6.8159	10.1499	9.16026	10.5449	8.20007	8.74374	8.35329	7.55362	7.90229	7.37715	13.7965	13.1726	13.0066	27.049	28.6216	25.2734	8.11282	8.14419	7.85895	7.05839	7.38742	7.41943	6.26902	5.49837	6.76504	10.8649	11.8305	10.1719	22.0546	22.1146	23.7881	20.5437	21.5276	21.0084	19.7041
Mp1g01500.1	0	0	0.266039	0.0894167	0	0	0.0887989	0.103608	0	0.0819133	0.0997226	0	0.0877612	0	0	0	0	0	0	0.228323	0	0	0	0	0	0.137584	0.41621	0	0	0.101473	0.0881649	0	0.0976204	0.20295	0	0	0.405595	0.118402	0.104464	0.251792	0	0	0.225588	0.667883	0.243234	0.149446	0.382614	0.246381	0.30344
Mp1g01510.1	0	0	0	0	0	0	0	0	0	0	0	0	0	0	0	0	0	0	0	0.0867742	0	0	0	0	0	0	0	0	0.067325	0	0	0	0	0	0	0	0	0	0	0	0	0	0.0577235	0	0	0	0	0	0
Mp1g01520.1	11.7855	11.5918	10.9349	9.29772	11.215	10.7194	9.1162	9.90163	9.95588	10.2899	9.68422	9.95894	11.4665	10.3348	10.0873	11.4648	10.0593	10.5702	13.1808	13.5237	13.5993	11.6017	11.8314	10.983	13.5757	14.2247	14.1637	8.66945	8.80222	8.10914	10.9783	11.2272	11.155	11.2059	11.6175	11.0802	14.1529	12.093	13.1539	10.9025	12.354	12.3017	11.3178	11.2266	11.8861	11.8115	11.851	11.9253	11.4219
Mp1g01530.1	2.97589	3.17955	3.13566	3.07005	3.64742	3.67573	3.91689	3.12504	2.99924	2.44178	3.1576	3.3427	4.2586	3.3553	3.20839	3.51497	4.21787	3.5304	3.34005	2.81492	3.01426	3.03894	3.59492	2.59468	5.36869	4.84408	5.062	4.20303	4.13755	3.47131	3.81347	3.58747	3.96413	4.13315	3.67955	2.99424	2.76786	2.66938	3.69153	3.03937	2.59652	2.8631	7.65341	7.60363	7.9187	6.48411	8.76843	7.26862	7.49052
Mp1g01540.1	39.2596	32.3903	31.0486	52.5588	46.2835	51.6012	76.6144	69.8668	88.1114	143.953	132.224	135.711	110.593	91.5525	101.737	111.911	126.269	139.738	90.5357	83.6879	102.422	95.0488	102.915	95.2338	32.6594	37.2243	30.0577	252.72	222.033	229.843	47.38	46.5519	42.0466	40.7996	42.3231	45.3906	42.2244	34.5002	36.876	77.1645	80.3734	74.2114	233.89	241.788	234.564	225.694	216.053	248.322	181.158
Mp1g01550.1	35.804	35.1135	34.8357	35.9351	33.7743	31.9492	41.5533	38.7845	40.248	34.2176	35.2518	33.5535	27.8038	26.7822	26.2175	24.6075	22.7551	24.0379	27.2808	26.2036	27.3555	31.1322	27.1938	26.8498	34.8912	31.2761	37.1912	33.7122	33.0473	30.9784	32.2139	32.0521	31.4817	26.9751	23.5113	22.5297	31.1054	30.492	31.324	18.6204	17.7215	14.1128	35.3507	33.7113	33.0988	36.1384	34.3877	35.7344	35.0006
Mp1g01560.1	16.0989	15.6079	15.6199	14.8083	16.7923	17.4638	13.5434	12.0406	12.1238	16.4851	15.582	16.234	16.3433	16.2964	16.7508	14.9972	14.4926	13.4748	12.517	11.637	12.0789	10.2674	10.4146	11.381	15.256	15.517	16.1884	11.8297	12.4017	11.5999	16.0501	15.1359	13.8439	14.6169	15.858	14.8278	12.3023	11.5899	11.9496	10.0888	10.7077	9.67193	12.7875	12.3122	12.3689	15.297	15.0367	16.4189	14.2251
Mp1g01570.1	11.5628	13.836	11.4363	12.895	12.2613	12.5922	17.1157	17.9932	17.8157	14.0114	13.9723	13.7714	14.8536	11.3968	12.1708	14.8842	14.7659	13.2972	17.771	17.0577	18.9824	19.1597	19.4043	19.5967	10.2419	12.1583	10.5366	16.5223	14.5431	16.1493	14.0861	14.0502	14.7345	12.2523	11.0983	10.8138	14.7418	13.6726	12.8903	6.44877	6.03317	6.04413	20.0737	20.9842	19.8778	20.8694	20.6636	22.6359	19.0969
Mp1g01580.1	14.1138	14.3104	12.6329	12.2665	12.6937	11.766	10.2203	10.1534	10.2302	11.253	9.75908	9.6538	12.9654	11.3804	11.0338	11.2349	11.8311	11.6042	11.2331	10.3967	9.93377	6.78089	7.43873	6.63776	19.3031	18.8008	19.0103	13.1785	14.169	13.7199	10.7882	9.11022	11.1116	11.4788	10.4197	10.1983	10.4109	10.2497	9.59942	5.8696	6.42672	5.01359	19.2568	20.3264	20.5761	22.3895	21.3758	22.1235	21.8393
Mp1g01590.1	1.92426	2.16154	2.51997	2.19004	1.61311	2.68149	1.71708	2.75929	1.89581	3.79244	3.04851	2.75538	2.67749	2.18951	2.65206	2.32188	3.00352	4.30575	3.70981	2.1943	1.91429	2.21953	3.01327	2.66219	6.91439	5.11829	7.678	2.72494	3.33952	2.13865	3.50078	1.94632	3.30789	2.08201	2.94372	4.50743	0.652749	1.23714	1.00674	3.70234	2.21235	3.00855	4.49162	4.16524	3.73605	4.03263	3.09824	4.02663	2.95798
Mp1g01600.1	6.35768	6.06727	5.25349	5.63653	6.67671	5.963	4.78127	5.29774	5.65566	7.68049	6.01068	7.15755	7.93576	6.31966	6.73391	7.62385	7.4628	6.56702	7.93461	7.73649	8.69762	7.44743	7.85673	8.09324	14.8493	17.0059	14.0421	9.23391	9.85307	9.93997	7.22464	7.59605	7.64019	7.80236	7.69401	8.09438	4.75709	5.0525	5.01022	9.79854	12.7898	10.7091	14.2352	13.2659	13.7077	13.658	13.6319	12.7882	12.6554
Mp1g01610.1	29.5906	30.7321	26.8103	32.5018	32.3058	30.0686	38.9151	38.5768	40.9867	35.1085	33.639	35.6377	35.6109	32.3802	31.8927	32.3906	30.532	29.8973	32.0141	31.0698	31.8717	26.6357	29.8789	28.186	25.9302	24.6926	27.2957	22.1928	19.9938	22.5525	28.2509	26.194	26.1865	25.5245	23.9881	24.4732	35.9671	34.219	32.5454	17.9835	19.7856	18.747	28.1438	27.4469	26.9415	29.992	30.6143	30.2933	28.327
Mp1g01620.1	12.9175	12.0103	12.6082	12.0887	11.8844	14.2915	13.0694	12.1792	9.63692	14.3408	13.7582	10.6117	14.5633	11.7005	12.7978	21.3321	20.7189	20.6823	27.4807	31.1799	30.6954	27.3586	25.6228	28.9569	12.843	12.1721	12.3746	14.9817	15.7034	17.5654	13.7163	12.0044	13.8407	14.88	15.6453	15.338	15.5456	13.6641	16.0825	39.0348	44.6197	32.5045	13.6755	14.7537	14.8382	15.9342	14.2004	17.5061	18.2381
Mp1g01630.1	9.62646	8.52074	9.77091	6.83575	8.57739	9.73402	8.61529	7.60184	7.51675	9.35447	6.84405	8.47762	10.5221	9.45381	10.559	12.595	13.6686	12.6795	13.4897	11.3603	14.0395	11.9422	12.1501	9.8692	10.1085	8.89965	10.1373	8.09482	10.6239	9.66165	10.6239	10.4457	9.12906	10.4489	9.31698	10.5686	16.1392	13.0942	12.8782	12.868	16.3567	15.5916	7.26832	6.5379	7.73206	7.72668	6.35185	7.64239	7.58167
Mp1g01640.1	10.7946	10.6526	9.90399	10.579	10.4518	10.7966	12.366	12.7128	12.9626	14.1802	13.4815	13.7303	12.7455	12.5248	13.1449	13.7043	13.0366	13.801	12.3498	11.5225	12.6241	9.98568	11.3566	10.9575	9.58509	9.9636	9.80162	9.10213	8.65876	9.25144	11.4868	11.5234	11.1879	11.2355	10.209	10.4884	7.2319	6.59196	6.62784	6.35679	7.69619	6.24242	10.9141	10.0503	10.9435	10.7091	11.4276	10.9429	10.9371
Mp1g01650.1	69.0536	68.4109	63.0994	61.5891	65.0134	67.432	75.0944	78.0474	86.4215	69.509	66.0304	70.5129	73.7242	68.7486	67.5444	56.4708	54.2697	53.5893	61.2535	61.41	63.3047	58.8883	57.4024	57.4279	63.4461	66.1258	64.6482	90.846	89.6742	88.0328	67.7243	70.115	70.2048	58.1105	58.7442	58.3169	81.1356	80.2472	78.2097	60.7843	67.782	64.2955	74.684	68.2587	69.837	69.3008	72.678	75.1423	67.8077
Mp1g01660.1	27.5695	25.8861	25.8243	23.4631	25.7725	26.1036	23.6766	26.7617	25.9229	27.5003	27.0393	27.2411	30.7025	29.0038	25.2767	27.8595	32.1166	26.5985	34.3919	35.8773	36.5824	35.1711	34.1357	34.1203	27.9217	29.2941	28.1243	24.4001	26.15	24.1995	31.8407	28.6266	31.3343	30.6743	29.0203	28.9815	17.0687	19.7965	19.7514	45.7616	43.4395	47.6014	31.4697	28.9014	31.1567	25.3375	26.3396	30.5965	28.4267
Mp1g01670.1	130.372	128.475	123.425	115.7	112.129	120.311	112.767	119.364	120.528	118.539	112.138	118.386	137.1	133.424	125.451	142.691	138.185	139.41	201.477	199.851	201.707	212.056	202.506	201.911	135.159	142.329	140.537	128.281	137.486	139.599	126.773	133.45	130.553	129.461	132.058	128.626	117.564	109.026	114.671	257.292	250.676	245.651	154.613	150.76	151.509	145.576	141.929	143.358	139.112
Mp1g01680.1	24.0207	23.5021	22.2275	20.8561	23.205	22.9782	22.983	23.8052	23.5119	21.5892	19.3086	20.8461	19.2574	18.1559	19.2217	31.995	30.1754	29.4187	35.0885	37.08	35.9181	41.2138	39.155	40.2995	24.3445	26.2149	25.1627	25.4379	25.7048	28.3155	26.4031	26.8137	28.7377	24.479	23.9001	23.957	15.255	13.8029	14.6675	35.004	36.1565	36.1212	28.9595	27.9491	30.5551	23.3946	25.1746	24.9891	22.6708
Mp1g01690.1	14.2456	17.0973	14.2863	14.7916	13.4683	13.7915	17.3116	19.3814	18.3894	18.6189	18.6019	19.3136	17.0713	16.218	15.4384	11.337	11.8933	11.5006	13.2014	13.1277	13.1649	12.7546	13.2297	13.7104	14.2962	14.5685	13.4376	11.0108	9.90218	11.9127	16.637	15.6077	15.8771	15.0541	13.9087	14.9098	12.1979	12.3478	12.6643	7.19487	7.95426	8.08341	13.4776	11.3387	12.5973	11.8397	11.8621	11.3848	11.449
Mp1g01700.1	10.8761	12.1907	11.3926	9.66953	8.73354	8.963	9.51845	9.50218	9.87444	12.5752	12.4881	13.6247	14.3028	11.6489	11.1815	8.86248	9.1843	7.81613	9.07379	7.35445	8.33433	5.7915	6.21974	7.18989	9.61886	8.07781	8.16853	5.04873	3.77228	5.89299	10.3834	10.9111	11.6108	10.0044	7.84229	7.22806	14.223	15.5198	14.1967	3.3315	3.781	3.69032	3.34125	3.89701	3.83152	4.11946	4.19136	4.47957	4.96203
Mp1g01710.1	0	0	0	0	0	0	0	0	0	0	0	0	0	0	0	0	0	0	0	0	0	0	0	0	0	0.0781954	0	0	0	0	0	0	0	0	0.05723	0.204023	0	0	0	0	0	0	0	0	0	0	0	0	0
Mp1g01720.1	1.09168	0.769615	1.24713	1.43363	0.377318	0.389938	1.00265	0.974345	0.174603	0.158199	0.567624	0.839527	0.833308	0.562619	0.45372	0	1.06385	0.959367	0.597658	0.220667	0.753636	0.465719	0.200224	0.420899	1.16656	0.519484	0.826002	0	1.22788	3.91406	0.514369	0.724645	0.5878	0.60204	1.47829	1.72381	0.52395	0.919304	1.61491	0	0.268686	0.226709	1.00142	2.30225	1.99451	2.14964	1.58681	1.73116	0.745896
Mp1g01730.1	0	0.645302	0.90658	0	0	1.27614	0	0.980132	0.578247	0.259908	0	0.560628	0.824183	0	0	0	0	0.806499	0	0	0.628979	0.395646	0	0	0	0	1.05018	0	0.582418	0	0	0	0	0	0	0.321915	0	0.402408	0	0.911746	0	0	0.73649	0.745794	0.266458	0.74235	0.754351	0.264985	0.75185
Mp1g01740.1	0	0	0	0	0	0	0	0	0	0	0	0	0	1.4461	0	0	0	0	0	0	0	0	0	0	0	0	0	0	0	0	0	0	0	0	0	0	0	0	0	0	0	0	0.401943	0	0	0	0	0.814133	0
Mp1g01750.1	7.91307	8.57056	6.54155	5.91773	6.57085	6.43231	4.53965	5.18424	5.61142	5.00173	5.57057	5.20689	4.48966	4.25303	5.48992	5.34988	4.44192	4.08895	5.63781	5.22077	4.68351	5.57086	5.119	6.54517	7.65082	7.86194	8.34841	2.99953	1.78316	2.52058	7.11117	6.8715	6.67089	5.29354	4.50601	4.42203	9.70335	9.39075	8.7702	0.605174	0.636202	0.41758	4.72737	4.43356	4.14205	4.07259	5.05144	4.9449	4.76123
Mp1g01760.1	2.89383	3.19675	2.49766	2.00853	3.2733	2.65215	1.93338	1.99347	2.46629	2.16801	2.10106	1.32245	2.01509	1.45175	1.23952	2.03677	2.39297	1.98149	2.23145	1.83102	2.63105	2.31742	2.42127	1.80197	2.64365	3.00275	3.5232	0.784392	0.933713	1.02068	3.13271	2.96204	2.08649	2.70549	1.73853	2.4885	2.86234	3.22853	3.83433	0.143722	0.264441	0.231216	2.42328	2.26775	1.71538	2.14297	1.5398	2.57694	2.05795
Mp1g01770.1	2.16052	0.966518	1.16955	1.69648	1.51029	2.37052	0.521194	0.695918	0.607776	0.545173	0.167005	0.367817	0.880458	0.157527	0.381505	0.77791	0.805531	0.670511	0.588593	0.952357	1.43746	0.965217	0.435811	0.895056	2.10107	1.04137	1.98112	0.972915	0.667197	0.82878	0.730423	0.390209	0.803731	0.836447	0.263498	1.09862	0	0.0990719	0.262016	0	0.109872	0.190045	1.70481	1.48711	1.43135	1.69114	2.31929	2.74869	1.76259
Mp1g01780.1	22.3807	23.1969	23.0911	26.0117	26.817	27.2876	23.9421	23.1118	22.8065	27.7364	25.5086	27.7975	25.2661	27.6907	24.6926	33.0376	32.2744	32.5845	36.6016	35.7881	34.971	37.2092	35.9206	33.0879	27.3757	26.9413	27.3341	21.0268	21.9296	22.5356	25.1362	26.9277	26.9907	24.712	27.5807	26.7973	43.056	38.0756	45.5172	31.8704	37.135	38.1836	17.9821	15.3291	18.2075	15.6481	16.2146	15.1456	17.0052
Mp1g01790.1	0	0	0	0	0	0	0	0	0	0	0	0	0	0	0	0	0	0	0	0	0	0	0	0	0.0986687	0	0	0	0	0	0	0	0	0	0	0	0.22341	0	0.0861589	0	0	0	0	0	0	0	0	0	0
Mp1g01800.1	0	0	0	0	0	0	0	0	0	0	0	0	0	0	0	0	0	0	0	0	0	0	0	0	0	0	0	0	0	0	0	0	0	0	0	0	0	0	0	0	0	0	0	0	0	0	0	0	0
Mp1g01810.1	2.82192	3.1468	2.55914	2.69329	2.34582	2.66235	1.77284	2.01583	1.81375	1.09009	1.06725	1.23517	1.44029	1.03884	1.29829	1.38656	1.08032	1.42071	1.57461	1.73726	1.70893	1.52138	1.19221	1.11518	3.2428	3.38508	3.85833	1.39782	1.10525	1.34787	2.34992	1.71239	2.00957	1.45602	1.76055	1.48818	2.88805	2.57195	2.67988	0.249222	0.21829	0.325275	6.69885	6.26901	6.82091	6.74894	7.40753	6.43125	6.32113
Mp1g01820.1	9.02355	10.1046	9.54145	10.7604	10.441	8.73205	9.97103	9.44252	10.0984	9.22313	8.8024	9.15262	9.14922	8.59893	7.10055	7.80767	6.60523	7.56219	7.6936	8.1868	7.49357	7.46011	7.17616	6.27329	11.9352	10.9045	11.2184	12.3311	11.4865	10.9394	9.06016	9.92442	9.38679	9.0897	8.17009	8.0457	4.25813	4.79532	4.85412	5.17814	5.58601	4.91573	13.4068	13.1072	12.9161	15.4135	14.6127	14.2868	15.6736
Mp1g01830.1	46.2415	43.47	41.7392	31.4401	35.7352	34.341	27.9814	29.4997	26.4739	32.462	30.5345	25.8937	37.048	37.1239	32.5425	41.1528	37.0109	37.7776	52.8054	55.7182	52.2088	47.829	54.9529	54.0409	40.7329	38.8749	40.898	37.5551	37.2721	34.6792	34.8676	35.2621	32.8985	40.7237	40.2504	37.9996	46.253	47.5182	46.9535	56.0401	57.8123	55.7741	55.1469	52.447	52.0283	60.6117	60.8415	61.4915	67.0584
Mp1g01840.1	2.99633	2.796	2.33948	1.14864	0.846526	1.26278	2.02177	2.40328	2.48954	2.31331	1.88537	2.28408	1.85458	1.86229	1.75492	1.2386	1.0632	1.17572	1.0265	0.886096	0.909454	0.840684	0.884468	1.07863	3.49475	3.00416	4.19571	1.54546	1.15243	1.53302	2.01446	2.18599	2.33748	2.54019	2.03618	1.86658	2.12216	2.52179	1.51185	0.159083	0.0836134	0.341709	3.49623	3.87332	3.76527	1.34076	1.75129	1.94452	2.86091
Mp1g01850.1	41.7555	38.3493	42.8132	33.1389	40.2367	35.7715	28.4655	29.263	29.5548	31.9394	30.791	30.2477	34.8983	35.7888	34.267	33.5721	32.0803	33.0391	29.4877	28.0818	27.0742	27.0421	27.1803	25.8634	39.3012	38.7326	44.1404	33.4185	34.3032	32.6981	35.4329	35.9093	30.7941	33.6542	32.1956	34.3279	31.9534	33.2436	31.9618	32.5393	32.0798	29.0144	29.2949	29.0795	30.8502	29.6858	30.7958	30.9226	30.0189
Mp1g01860.1	3.03572	3.28948	2.46365	2.11031	2.05272	1.99248	2.96899	2.39829	2.36976	1.61792	1.7432	1.63514	1.95242	1.84598	1.57915	2.76942	2.71386	2.58886	3.22022	3.07833	2.93988	2.70511	3.07451	2.99785	2.31952	2.67836	2.61728	1.73111	1.77626	1.09262	2.50141	2.35511	2.41293	2.3918	2.54184	2.31838	8.47768	7.56792	7.53178	5.78162	4.66561	5.63566	2.84175	2.61582	2.84929	1.75052	1.79055	1.87806	1.91263
Mp1g01870.1	26.2499	25.7104	25.8275	22.1625	26.1999	22.6748	23.4898	21.5314	21.1529	26.7029	24.2246	27.0675	26.6482	25.8235	26.4848	36.8327	34.9078	35.7997	41.0231	41.2532	41.2054	46.1845	46.3417	48.9994	18.7008	17.5262	15.9309	18.7967	18.9285	20.6979	29.5647	28.3493	27.1948	26.4561	30.2969	29.2347	12.7026	13.6769	14.5296	35.4621	39.2047	39.0725	20.2895	20.9469	19.2486	18.5624	18.3705	20.3033	19.0777
Mp1g01880.1	49.2478	76.5663	61.7479	68.8036	65.7919	60.844	110.14	101.892	104.666	113.982	105.714	112.376	131.541	118.543	123.504	43.2916	41.5096	46.3764	23.4646	20.8913	21.3398	13.2154	16.2728	14.691	13.7886	14.5179	14.7795	62.5048	56.3002	67.7497	88.6215	90.3592	89.9575	67.9927	53.9099	54.8418	9.19712	9.67216	10.2682	3.07973	2.98968	3.87054	53.3868	59.6808	59.7445	53.5289	54.6268	52.6274	43.3205
Mp1g01890.1	9.21847	9.46454	10.1548	8.09977	5.15868	8.59053	7.155	7.30214	5.75225	6.79404	7.309	7.24896	5.93351	7.86228	11.2624	5.93025	8.6909	5.93095	9.58953	9.27318	8.15787	7.49617	7.83685	6.46346	7.44152	9.11205	8.42336	12.2993	8.82743	10.29	9.70888	8.49154	7.08407	8.24027	7.56898	5.57454	6.62219	4.09303	4.40635	5.41072	9.25786	7.14147	14.0437	15.0144	15.1199	14.725	9.78594	18.9439	13.8722
Mp1g01900.1	3.54406	3.62583	3.39252	3.23849	3.86411	3.67327	3.78633	3.92006	4.20553	4.20373	3.78613	4.1296	4.22217	4.20721	3.74817	3.74579	3.80078	3.72809	4.32728	4.53614	5.00657	4.19529	3.82008	4.12061	4.3206	4.31524	4.39576	4.19547	4.49293	4.9149	4.40734	3.88672	4.486	4.21058	3.85777	3.94681	2.81934	2.69773	2.86141	3.5383	4.46152	4.46556	6.30929	6.09405	6.2281	5.24022	5.14276	5.18735	5.27683
Mp1g01910.1	0.123591	0.212874	0	0.116217	0.368449	0.319037	0.203484	0.429825	0.573658	0.584288	0.182037	0.679096	0.199061	0.334461	0.405673	0.324608	0.0476491	0.445215	0.359503	0.411283	0.553178	0.356321	0.519671	0.0480796	0.322866	0.382873	0.45681	0.512996	0.157124	0.16962	0.580464	0.33393	0.209553	0.655189	0.276333	0.492025	0.1857	0.431784	0.14269	0.278569	0.23441	0.306482	0.277599	0.739257	0.788241	0.274171	0.392071	0.561109	0.571369
Mp1g01920.1	0	0	0	0	0	0	0	0	0	0	0	0	0	0	0	0	0	0	0	0	0	0	0	0	0	0	0	0	0	0	0	0	0	0	0	0	0	0	0	0	0	0	0	0	0	0	0	0	0
Mp1g01930.1	82.4243	79.0915	76.3037	68.3824	73.0949	79.279	73.3713	73.7071	72.0003	79.9928	77.6853	78.4468	84.8828	83.6005	87.3974	73.817	75.5801	77.0557	66.1774	66.4164	65.7174	55.3911	58.7644	55.8073	90.9969	88.2692	89.054	70.2198	69.1709	71.0929	88.6306	87.9366	79.1465	78.7856	76.3599	84.371	68.4944	66.3468	74.4565	56.2193	58.5736	57.9076	69.9419	62.9102	67.9801	65.8798	63.2019	66.675	65.2218
Mp1g01940.1	6.22678	6.04297	5.62934	5.14162	5.73138	5.72146	5.79507	6.44951	6.42058	7.55454	6.74484	7.33159	8.09549	6.90996	7.17776	6.2141	5.54809	5.68282	6.52785	6.65619	6.62985	6.14389	6.20761	6.08415	6.74077	7.36425	7.08021	6.34176	5.93631	6.32741	7.5003	7.13327	7.72264	7.4455	7.0481	7.06838	7.42264	6.52167	6.93287	7.06745	7.15519	7.12924	10.5683	10.1295	10.6939	10.0301	10.2118	10.0915	9.6787
Mp1g01950.1	0.647422	0.523013	0.447042	0.366553	0.865488	0.590756	0.43929	1.44183	0.786095	0.862255	0.671517	1.28946	1.14936	0.7021	0.766727	0.652522	0.427446	0.709997	0.706835	0.841792	0.906911	0.908597	0.534683	1.05604	0.848891	1.34832	0.638824	0.660338	0.988307	0.233005	1.12518	0.867929	0.557896	0.945383	0.742983	0.523657	0.633581	0.735098	0.756017	0.500782	0.625182	0.921326	2.05759	1.55982	2.76166	1.65686	2.18219	1.84571	1.71706
Mp1g01960.1	46.9945	40.2023	42.9908	41.4381	45.7563	43.668	39.2231	36.9985	34.2239	46.1089	38.9929	39.2023	45.4488	40.9748	40.0366	35.442	31.6077	32.2385	30.6131	28.9173	30.5834	24.3846	24.7187	25.5013	51.1257	46.5473	53.6223	43.62	43.2448	44.0843	42.6354	41.3949	40.748	37.8829	34.6806	35.4234	52.2979	53.1415	54.6246	41.2355	42.8005	39.2787	35.9561	35.5789	37.4394	32.7351	34.5113	33.9894	38.3396
Mp1g01970.1	11.5561	15.1459	23.1621	16.9082	11.2216	13.8305	9.05974	14.0538	11.4756	14.2552	13.9181	22.4595	13.5814	18.1248	24.2606	17.7813	6.76164	8.98211	10.9274	7.9651	13.5821	19.48	16.3405	16.6119	12.2837	8.82787	14.8462	17.1871	12.8592	16.1314	10.9994	16.4998	17.5181	7.83044	13.0351	11.1294	15.1985	16.1719	14.4118	24.0622	48.5165	36.775	18.9658	11.8695	15.0007	16.1767	9.37048	10.2748	16.3834
Mp1g01980.1	83.7546	86.4968	81.3225	75.7855	82.8465	82.4237	63.7649	61.6817	61.5983	63.0949	66.6434	61.78	66.8157	64.0527	64.1677	58.598	54.0089	55.7641	46.1453	46.1508	48.055	38.9517	39.3314	39.3285	75.5693	74.8788	78.3487	69.3111	67.0683	61.117	62.1748	64.1373	60.8131	58.3305	59.0502	56.1525	58.7621	60.6483	62.2422	42.394	43.84	41.3088	63.8723	63.626	62.4206	59.0625	58.9363	58.7507	65.5876
Mp1g01990.1	4.72518	4.64945	4.42271	4.22254	3.96234	5.87837	4.2498	3.61324	4.26131	5.56352	5.05261	4.37014	4.94279	5.09426	5.10051	7.4109	7.91199	7.45298	5.5535	7.13177	7.12995	5.6302	6.63225	5.41933	6.42396	5.26269	6.33495	4.01774	4.40853	5.47842	4.25823	4.82209	4.37481	5.42234	4.51308	6.11004	2.01811	2.0772	2.99187	7.50023	8.2313	8.5467	6.5158	6.18339	5.85159	6.75555	6.33589	6.72486	6.10418
Mp1g02000.1	57.3948	60.6593	59.8032	59.0401	68.4148	67.486	35.4361	34.2836	34.3853	55.6322	54.8944	54.18	54.195	54.4999	53.3106	53.2906	49.4156	48.0731	45.447	50.6479	48.1441	48.6359	45.8552	44.6179	83.1217	95.3516	85.3115	40.8723	39.7488	41.018	61.0657	66.6241	66.4808	56.2987	53.64	55.0064	23.723	24.7162	26.3681	37.7238	40.9388	40.3106	36.9191	34.5154	36.8015	42.0288	38.511	40.5207	35.8385
Mp1g02010.1	2.29133	2.08239	1.96346	1.82761	2.03251	2.16344	1.1166	1.31525	1.36643	2.03834	2.09451	1.94066	3.2246	3.22444	2.9126	3.29653	3.29415	3.26196	2.40525	2.31994	2.37662	1.75304	1.85636	2.01644	1.70022	1.65127	2.00614	0.605642	0.639329	0.611381	2.73275	2.61005	2.61634	2.53942	2.32517	2.40533	1.07939	0.950277	0.868724	2.00238	1.92773	1.86697	0.764996	0.809893	0.756694	1.18389	1.25724	1.11496	1.25554
Mp1g02020.1	5.87975	5.92515	5.54221	5.31734	5.74392	6.39457	7.55279	8.62046	7.03508	6.01139	5.89695	5.93025	5.74756	5.80339	5.79013	5.14066	5.00505	5.44883	6.73606	6.40309	7.05498	7.26991	6.99005	6.53417	5.38572	5.67305	6.14063	8.95603	7.82668	10.3789	6.87425	6.14641	6.77811	5.88974	6.48093	5.38766	10.1868	9.76615	10.4933	3.69495	5.00043	4.58791	9.13476	9.0033	8.88533	9.56886	9.82615	10.0165	8.43894
Mp1g02030.1	8.4083	9.95376	8.60039	11.5009	11.2968	10.8005	14.7858	15.0028	14.453	14.1378	13.9268	15.5622	13.3954	12.5749	11.5265	19.5749	18.6598	17.741	18.2356	16.1814	17.6058	17.1474	18.6624	17.2621	6.76521	7.26545	6.45645	8.41128	7.21733	8.44488	12.1731	11.3387	11.9338	12.6842	11.4016	11.8222	4.42218	4.72324	4.3748	5.20528	6.38395	6.5296	9.10166	9.31621	9.36003	10.5134	12.0495	11.1647	9.24674
Mp1g02040.1	4.38158	4.72584	4.75002	4.20819	4.78857	4.55796	4.55392	4.98348	4.7241	6.05986	5.22665	5.78468	7.46717	6.2167	6.29291	8.088	7.01009	6.73071	8.27082	8.55493	8.79997	9.26416	8.55686	8.69679	6.97545	8.1946	6.5497	5.06019	5.56723	5.61961	6.3673	7.1294	7.73655	8.17738	8.14957	8.03998	4.58699	4.73546	4.41377	9.69213	9.85713	10.134	6.45617	6.53167	6.55039	4.69964	4.93419	5.33141	4.27512
Mp1g02050.1	0	0.120799	0.0710589	0	0	0.363565	0.133893	0.125362	0.100603	0	0	0.206226	0.122965	0.130918	0.0750811	0.290177	0.127509	0.0658751	0.213664	0.180261	0	0	0.122761	0	0.081671	0.188153	0	0.0652266	0	0.202748	0.24828	0.366748	0.345862	0.0831801	0.768525	0.221139	0.10225	0.254198	0.0641742	0	0	0	0.150514	0.210109	0.204068	0	0	0	0
Mp1g02060.1	2.72826	2.7132	1.69331	1.95897	1.68417	1.66702	0.992556	1.26756	1.29664	1.59861	1.58962	1.56747	2.25292	2.44622	2.10988	4.46978	4.02755	3.55633	2.77982	3.37385	3.48424	2.56413	2.20062	2.3006	1.89026	1.80995	2.68463	2.48421	2.81044	1.77451	3.15526	2.82656	2.14297	2.51047	2.59539	2.18172	1.9755	1.44528	1.67374	0.299569	0.461797	0.368027	1.24513	0.90351	0.97575	0.850658	0.918836	1.30524	0.974942
Mp1g02070.1	17.4751	15.5916	17.622	13.4055	10.0038	11.6478	10.8599	13.6486	13.5065	7.83794	7.48179	6.49056	11.3812	10.309	11.9139	21.0171	22.5311	19.6292	16.899	15.5047	16.8499	15.3159	15.6171	13.513	17.7536	14.8275	13.5841	3.62027	2.34765	5.4878	27.9092	22.3916	24.4162	20.8618	22.5762	21.785	17.452	14.7328	15.5213	3.36583	1.99066	3.19125	11.5072	12.8406	9.00541	5.75028	8.35674	9.75535	6.84706
Mp1g02080.1	0.145457	0.108465	0.133211	0.0981983	0.0756007	0	0.146421	0.0784294	0.185658	0.14101	0.0891689	0.0780077	0.142437	0.0668229	0.0324375	0.0597945	0.0458034	0.092856	0.0722234	0.166549	0.122775	0.17801	0.0460711	0.0930884	0.0868705	0.189363	0.087508	0.0878177	0.0877324	0.158092	0.074094	0.0939692	0.0396254	0.123998	0.145808	0.0647244	0.0811052	0.158602	0.0621113	0.125363	0.169401	0.148552	0.502195	0.295133	0.592943	0.460418	0.58947	0.451472	0.291403
Mp1g02090.1	0.12031	0.123082	0.0715532	0.0967566	0.0963291	0.0816763	0.132356	0.0312328	0.0631014	0.0744266	0.153617	0.0309817	0.113119	0.0792073	0.0576816	0.219055	0.241454	0.309966	0.102895	0.184966	0.0970926	0.140444	0.152423	0.153666	0.103266	0.0251634	0.0864029	0.0197969	0.0494921	0.0723004	0.10729	0.0531318	0.0519806	0.211504	0.258545	0.188583	0.0806823	0.0630477	0.0370374	0.0850503	0.0968152	0.0850449	0.34558	0.395014	0.433161	0.621175	0.696304	0.717689	0.431249
Mp1g02100.1	0	0	0	0	0	0	0	0	0	0	0	0	0	0	0	0	0	0	0	0	0	0	0	0	0	0	0	0	0	0	0	0.287342	0	0	0	0	0	0	0	0	0	0	0	0	0	0	0	0	0
Mp1g02110.1	0.80494	0.889824	0.891123	0.726656	0.618972	0.778698	0.619475	0.629566	0.775997	0.715474	0.500766	0.729901	0.872291	0.588516	1.06486	1.12592	0.917002	1.1624	1.61996	1.38857	1.56225	1.45038	1.12066	0.982195	0.737952	0.777187	0.677183	0.813185	0.672196	0.746951	0.444851	0.656	0.612562	0.650015	0.536527	0.8903	0.423069	0.466541	0.298976	1.44899	2.11078	1.30965	1.28283	1.11332	1.27941	1.06344	1.17429	1.3214	1.21027
Mp1g02120.1	54.6869	41.4216	47.6301	47.5779	56.4105	51.0255	37.9622	43.1114	39.6316	55.3464	54.5107	53.8188	70.9145	70.3793	69.1409	93.684	88.1931	81.277	110.904	108.929	110.437	109.465	104.233	107.936	62.9446	62.2423	50.2708	67.0441	78.78	79.6974	67.4152	71.2724	66.7992	84.359	102.105	87.1953	20.8268	27.7132	32.9313	215.42	222.67	209.03	65.7843	60.4884	62.2471	43.6901	44.1545	50.0124	43.5916
Mp1g02130.1	38.1134	49.7419	43.7961	41.439	43.1225	49.0983	48.5515	50.2199	52.0433	58.1176	53.9932	53.3982	73.8194	69.3385	68.1308	76.7989	71.7668	82.347	69.5528	71.9302	72.9741	53.8758	51.1952	45.46	45.8183	49.1849	48.8416	17.679	16.6504	21.2229	59.2398	60.57	59.2717	71.3609	63.5825	59.9829	19.007	19.5101	18.0158	84.1028	85.2277	81.5692	51.2049	48.9843	52.3792	42.1715	41.3698	42.0079	42.8107
Mp1g02140.1	57.6338	55.731	53.501	51.5816	56.0905	57.9153	51.4764	50.0179	50.5383	59.1224	57.6157	54.4005	58.0193	58.5411	58.3407	69.7533	68.073	68.2109	73.1632	75.9087	76.9836	65.59	66.9266	68.5539	70.7792	70.6377	64.5696	52.1975	53.4135	52.8577	65.8774	58.2962	61.7085	59.3449	57.7741	59.5666	36.4525	35.8005	34.3034	84.8713	89.9831	83.6701	42.5881	37.7986	40.3171	31.7301	31.4492	32.876	31.9547
Mp1g02150.1	3.17417	2.49717	2.48322	2.74244	3.66374	2.8556	0.811445	1.03832	0.882782	0.922746	0.914966	1.15029	0.640319	0.765011	0.882054	1.32854	1.53012	2.14345	1.58933	1.63468	1.32819	1.12885	1.65825	1.34358	4.7047	3.67236	3.92266	1.97269	2.31635	1.49982	1.89378	2.17729	2.39756	2.60348	4.51504	3.22274	2.25292	2.03629	2.88339	1.17208	1.48832	1.61919	1.47861	1.21821	1.38001	1.01497	0.95901	0.750429	1.49023
Mp1g02160.1	0.895322	0	1.28063	0.441427	0	0.486058	0.444003	0.520492	0.446426	0.791559	0	0	1.28041	1.35999	3.48033	0.53359	0.543263	1.12544	1.00871	0	1.45315	1.17479	0.524992	0	0	0.73093	0.518818	0.453174	0.437391	0.946108	0.843627	0.892102	1.43785	0.959397	0.517321	2.85131	0	0.623178	1.55284	0.685525	0	1.27783	0.391394	0.794964	1.28634	0	0	0.876387	0.391419
Mp1g02170.1	1.4731	1.32856	2.52458	1.42497	2.47172	2.40996	1.79802	1.98016	2.36542	2.59496	3.25611	1.19127	2.76875	2.2647	1.56706	1.99906	1.5912	0.802468	0.917556	0.773643	0.654239	1.19581	1.29491	1.33921	3.39423	3.86325	2.71808	0.927084	0.812234	1.50977	1.79975	1.91246	1.22369	1.27111	1.33314	1.62946	2.28463	1.73614	2.23821	1.43032	1.05407	0.258676	1.01478	1.34004	0.637677	1.85082	1.54633	1.48139	1.54754
Mp1g02180.1	51.6772	41.6666	46.8757	44.4956	49.6391	49.6263	40.6934	41.6787	40.5963	49.1457	47.4194	46.7823	47.8186	43.328	45.082	52.201	51.9565	50.8394	55.5531	57.2458	56.4705	50.6487	49.4817	50.138	56.1797	55.221	55.1173	44.0583	40.1758	48.6694	51.8453	46.989	48.2753	44.4367	51.8862	47.9848	22.8934	27.0036	27.6252	52.7843	59.9624	52.1931	31.0028	31.4646	28.5059	21.7323	23.473	22.7867	26.9158
Mp1g02190.1	4.31825	3.57422	3.83723	3.69341	3.82574	4.7208	3.48894	3.96907	2.7409	4.27893	4.28186	4.52122	5.00844	3.86177	4.00481	4.71237	4.68133	4.17805	4.39745	4.51374	5.28861	4.40121	4.22232	4.83209	4.93287	3.85742	4.58151	3.83375	3.85063	3.87538	5.3137	4.74417	4.44586	4.72193	4.00835	4.03187	3.3261	2.72762	2.95077	5.15077	4.73637	5.55845	5.25179	4.47921	5.18234	4.79482	4.36976	5.23527	4.61422
Mp1g02200.1	105.601	104.587	100.877	77.1092	91.6096	102.094	101.505	108.553	101.387	77.6178	74.5506	69.3679	76.9083	73.246	68.0961	99.6398	97.9524	100.119	197.574	213.901	191.088	234.633	219.022	219.151	169.009	162.604	169.94	50.4965	63.0883	57.201	112.477	112.685	96.847	106.535	124.632	110.432	73.2506	73.0618	75.904	405.602	439.307	420.09	52.0485	53.602	50.5148	59.2157	56.9382	59.5558	76.0287
Mp1g02210.1	12.9049	12.6066	12.3255	12.1161	12.8871	12.2382	10.6263	11.6515	11.0497	10.6024	11.4532	11.0777	11.726	11.9589	11.5952	10.2991	10.119	10.1075	11.8924	11.4633	11.3679	11.1213	11.2854	10.3314	17.0054	17.0101	15.8907	17.0481	18.1124	15.8695	11.7115	11.3582	12.3116	10.6978	10.5246	10.2618	12.9234	12.9995	13.3744	16.2364	16.8999	17.1682	21.6889	19.9479	21.4334	20.4887	21.2596	22.0032	20.3375
Mp1g02220.1	118.732	134.146	129.561	149.917	120.208	128.85	162.5	164.704	154.426	152.445	126.925	144.773	138.814	143.771	136.239	169.617	160.599	189.74	180.669	169.024	190.59	169.831	175.496	161.46	166.207	143.327	171.31	160.417	145.381	157.951	128.207	122.981	129.152	137.619	112.274	122.744	109.646	120.21	111.266	99.3057	99.2081	84.0055	173.244	157.611	162.86	195.965	188.019	190.717	208.131
Mp1g02230.1	28.2738	32.7242	31.6378	43.5425	40.3664	45.6392	57.1378	62.681	55.5776	67.6375	60.4976	65.8448	62.6814	54.3546	51.9796	60.3367	57.791	60.2582	66.4997	66.6332	61.659	61.7869	67.2405	67.6585	44.5845	51.5258	40.4976	29.1918	26.2173	31.951	44.8765	41.1027	40.3708	42.6782	44.091	40.5893	23.1523	25.0542	28.3013	56.482	58.3446	55.5931	27.3961	25.7677	26.6162	35.8078	33.4287	36.5388	34.0766
Mp1g02240.1	8.25522	8.01402	7.97736	7.57421	8.46351	9.01432	7.75461	6.73043	7.67514	8.45598	7.17938	8.1903	9.06071	7.95687	9.21762	7.58135	6.42433	6.71429	7.3952	6.4814	5.89691	6.39357	6.19239	5.73002	9.41167	8.68475	9.33996	8.3604	9.05347	9.37722	8.1612	9.40629	8.7634	8.53211	7.01327	7.12634	3.96577	4.27094	4.4267	9.47742	9.82115	8.96905	10.0585	9.6688	9.67844	9.85629	9.4252	10.9459	9.68643
Mp1g02250.1	102.713	92.6115	93.2658	86.983	93.5273	94.8532	73.475	83.0087	84.5939	86.294	82.8066	82.8416	96.1137	89.1952	84.4733	77.8216	75.1213	75.5006	69.8497	66.5688	72.651	57.8598	58.051	60.3535	100.087	98.855	104.031	79.1377	71.6883	75.6363	85.4593	83.8524	81.6826	78.6249	78.2194	78.2405	121.63	121.775	119.258	61.6513	71.5293	65.9899	77.2569	74.8551	77.0729	81.8407	82.035	87.6249	88.0896
Mp1g02260.1	2.20421	2.89317	2.40544	1.58814	1.76675	2.37847	1.26293	1.19768	1.53716	1.39967	1.96175	1.35322	1.3562	1.69622	1.73696	1.17747	1.5952	1.07052	0.64032	0.60683	0.478136	0.470265	0.366439	0.431396	1.82903	1.62145	1.77353	1.30916	1.00216	1.11845	1.49344	1.5189	1.63782	1.63588	1.28959	1.38353	1.29182	1.72994	1.26686	0.0947939	0.18678	0.0765095	1.2355	0.855049	1.10761	1.40118	1.44196	1.21383	1.61353
Mp1g02270.1	9.85695	10.854	9.89408	8.35279	8.78638	8.8511	9.28919	9.42997	9.38078	9.77238	9.51763	10.3984	10.664	9.33284	9.82939	5.1583	4.80563	4.99187	4.03802	3.38922	3.47154	2.93137	2.87165	2.59581	3.09979	4.04008	3.70832	7.84319	7.28705	7.55312	9.90369	8.7101	9.59718	6.95844	6.61361	7.49586	8.31702	7.85937	8.70203	0.852599	0.572982	0.740924	5.17473	4.50128	4.78355	5.52414	5.98874	5.94901	4.98153
Mp1g02280.1	16.5647	17.7903	16.0048	14.145	14.9318	16.0073	10.7998	9.3759	9.95351	9.21463	10.1695	10.1222	10.8787	10.3888	10.4699	10.3274	9.53318	10.4628	9.71466	9.66416	10.1978	7.53445	8.55688	8.25547	9.54586	9.357	10.5652	15.3145	15.1197	14.9864	11.0722	10.63	10.43	10.164	9.77552	9.41289	9.09422	9.42987	8.62286	4.51455	5.84943	4.62182	12.5681	12.781	12.592	13.5429	12.8131	14.0214	15.4929
Mp1g02290.1	164.555	193.426	173.15	188.584	185.042	192.816	328.482	317.528	315.891	184.911	176.327	177.509	134.544	124.319	124.715	132.972	132.236	133.774	189.486	179.122	192.197	280.555	294.978	284.691	131.622	142.616	132.006	347.075	312.969	317.505	199.566	199.97	192.905	179.135	175.998	176.554	162.054	169.083	161.24	80.1631	76.418	80.9689	248.117	247.891	251.703	246.385	263.099	260.92	211.608
Mp1g02300.1	0	0.484796	0.454426	0.465842	0	0.945489	0.430339	0	0	1.1453	0.98611	0	0	0	0	2.18463	0	0	0	0	0	0.605072	0	0	0	0.756581	0	0.484698	0	0	0.408657	0.901048	0	0.468899	0	0.487934	0	0	0	2.17394	1.48988	0	0	0	0	0	0	0	0
Mp1g02310.1	0.629499	0	0	0	0	0.327987	0	0	0	0.801142	0	0	0	0	0	0	0	0	0	0	0.323424	0	0	0	0	0	0.361046	0	0	0	0	0	0	0	0	0	0	0	0	0	0.489853	0	0	0	0.275066	0.25556	0	0	0
Mp1g02320.1	24.3989	25.0644	22.9706	25.4861	27.045	27.7313	25.6669	26.8866	27.3324	19.6644	18.5419	17.4688	19.0599	20.0004	22.6614	21.0236	17.509	19.5602	35.1151	36.5855	37.0793	45.3721	45.7812	47.1614	34.3338	35.2356	35.9671	53.2468	48.6673	56.7507	31.6823	34.4401	33.1703	37.6577	39.5846	36.6248	33.6008	32.6272	33.7335	54.2103	52.8415	50.2416	29.0441	25.9586	28.4974	24.9657	24.3351	22.5254	21.2041
Mp1g02330.1	0	0.0694337	0.251388	0	0	0	0	0	0	0.117978	0	0	0	0	0.0823528	0.0748344	0	0	0	0	0.0689928	0	0.151346	0	0	0	0	0.51574	0	0.141569	0	0	0	0	0	0	0	0	0.0759058	0	0	0	0	0.107594	0	0	0.112484	0.0597389	0
Mp1g02340.1	0	0	0	0	0	0	0	0	0	0	0	0	0.0695461	0.0744694	0	0	0	0	0	0	0	0	0	0.0847294	0.0947539	0	0	0	0	0.0780513	0	0	0	0	0	0	0	0	0	0	0	0	0	0	0	0	0	0.0651524	0.2382
Mp1g02350.1	82.2841	77.9746	70.968	69.6723	69.1408	71.8475	67.7791	70.1275	71.8291	74.1404	65.2026	70.5867	85.5715	83.3322	77.4283	63.3244	57.5606	63.2616	56.0352	53.2436	55.3816	43.8913	44.4016	45.885	84.3459	82.0181	86.7908	70.673	65.0973	70.3548	72.3289	69.7581	71.7761	69.4088	71.327	69.6189	126.387	124.638	121.355	56.8899	61.1201	57.0747	49.7646	47.1273	47.3788	46.4403	50.22	49.8514	51.9885
Mp1g02360.1	9.51139	10.5835	11.2073	10.1096	10.9965	10.6323	10.4258	11.2495	10.1145	10.0292	8.57936	10.1334	9.80662	9.37822	9.42977	7.47155	6.46528	6.37707	7.11276	7.68323	7.56866	7.74226	8.04516	8.82399	14.2718	13.8535	13.1807	10.737	10.1524	11.4348	9.76514	10.6555	9.20307	8.13267	9.04986	9.06755	15.3044	14.8709	15.9867	3.32345	4.08075	3.44284	10.8411	9.96627	10.223	11.4806	11.6561	10.9805	10.341
Mp1g02370.1	25.0303	28.0927	26.3343	29.4757	25.48	25.7041	24.1233	23.7948	23.8206	25.8653	22.7594	24.1925	22.2654	25.0906	23.7904	24.8604	23.0594	23.4173	29.0963	31.0903	30.5153	31.082	29.9747	29.4906	26.0033	29.4293	25.9181	34.2788	29.397	32.2641	30.1915	30.085	28.0829	26.5812	23.7122	25.3016	11.2039	11.5634	10.6278	32.0855	32.9261	32.1376	20.1292	21.579	20.3531	20.7088	21.0675	21.9358	20.1676
Mp1g02380.1	9.58008	8.92666	7.48046	7.3706	8.99171	7.85584	5.83711	7.24172	5.91404	9.83403	8.26855	8.20824	11.9955	11.4516	11.3617	9.32217	9.10545	9.41542	10.4665	11.3662	11.2287	6.30985	6.81513	6.79426	11.1662	12.9509	11.7121	6.6543	6.61049	6.43286	8.62943	8.77271	8.29171	10.5729	9.95106	9.81238	7.54453	7.15453	7.41022	12.439	13.6821	12.2402	6.66215	6.7538	6.25212	6.72125	6.32499	6.88456	6.4039
Mp1g02390.1	1.23096	0.423434	1.98654	1.211	0	0.4145	0.738327	0.438794	0.377991	1.00915	0	0.748908	0	0	1.03333	0.467975	0	0	0.901278	0.497424	1.24416	2.09915	0.458095	0	3.71637	3.75502	2.34351	2.10043	1.92195	1.27038	0.358885	0	0.423047	0.411161	0.905612	1.27834	0	0.561442	0	1.8524	0	1.11752	1.35277	2.72335	1.11118	2.37539	0.351957	1.76529	2.64837
Mp1g02400.1	3.66487	2.58121	1.20877	1.82869	2.83924	2.23325	0	2.61368	1.73474	0.779724	0	1.68188	1.37364	2.20124	3.08635	2.42162	0	2.01625	4.37513	0	0.31449	3.16517	1.01432	2.16013	3.54979	0.447332	2.80049	4.98306	4.07693	3.69237	0.555756	0.885884	0.652203	0.324057	3.13287	1.60957	0.46083	0	1.03031	5.0146	0.948798	2.41831	9.81987	7.20934	8.79311	8.9082	10.5609	12.9843	14.5358
Mp1g02410.1	1.44248	2.42398	0.908851	2.32921	2.02965	2.36372	2.58204	2.06347	0	1.90884	0.493055	0.876638	2.58296	0.964068	3.59105	1.63847	5.4088	2.91103	1.04756	5.82153	0.963131	0.605072	5.89091	3.98763	1.85624	0	2.73956	0.484698	2.20332	0.948309	4.90389	5.85681	1.96759	0.937797	1.04066	0.975868	1.51759	2.01338	4.21202	0	0.744942	0.668767	6.43109	5.22687	4.88254	5.2617	0.849588	2.84946	4.96929
Mp1g02420.1	4.19659	0.205582	0.579335	0	0	0	0	0	1.09336	0	0	0	0	0.0497808	0	0	0.0329627	0	0	0	0	0	0	0.100092	0	0	0	193.558	179.381	137.714	0.026721	0.0289244	0.143872	0	0.190116	0	0	0	0	0	0	0	1.55102	1.98926	1.44684	0.2539	0.375158	0.443468	0.966958
Mp1g02430.1	0.328347	0	0	0.450054	0	0	0	0	0.773337	0	0	0	0	0.36325	0	0	0	0	0	0	0.0698529	0	0	0	0	0	0.0752578	0.211391	6.21857	3.32426	0	0	0	0	0	0	0	0.0871529	0	0	0	0	0.0635267	0	0.237239	0.352855	0	0	0.134896
Mp1g02440.1	19.0799	17.2708	16.6523	15.2074	17.7289	17.0854	14.8635	16.4328	15.8915	17.419	16.7132	16.6861	18.1063	17.9306	17.5176	16.7111	17.1382	16.5128	16.2106	16.3332	16.7728	14.5973	15.1787	15.7047	18.7776	19.8958	18.2888	18.1635	17.9183	17.9346	19.9588	18.9558	18.311	18.3812	18.7344	17.6651	15.6756	15.0427	15.6824	17.6787	20.152	18.5827	21.538	20.5368	19.7945	18.216	19.106	18.5955	17.04
Mp1g02450.1	27.2654	29.3141	27.1313	24.4976	26.3177	24.9632	24.0075	25.1736	26.4106	23.7516	23.2839	24.6446	25.8658	25.5622	24.7793	23.2972	21.4435	20.694	19.349	19.9488	20.4809	19.3345	18.3027	18.7864	54.4188	54.7002	50.4816	29.372	30.2243	28.7339	28.8228	29.5667	29.6761	29.1807	28.7268	29.9301	56.1072	53.7907	54.2812	19.2767	18.6127	20.2619	43.3004	39.7235	41.6397	37.6718	38.025	35.9137	33.2978
Mp1g02460.1	0	0	0	0	0	0	0.405999	0	0	0	0	0	0	0	0	0	0	0	0	0	0.50444	0	0	0	0	0	0	0	0	0	0	0	0	0	0	0	0	0	0	0	0	0	0.771053	0.818252	0	0	0	0	0
Mp1g02470.1	0.12795	0.146574	0.080521	0.132647	0.176464	0.366413	0.0967026	0.0392299	0.0290681	0.0391199	0.0619181	0.0108305	0.0478209	0.0222344	0.0944436	0.0497724	0.101621	0.167074	0.0360631	0.0832145	0.0227001	0.053822	0.0255833	0.0387465	0.535168	0.772007	0.667191	0.031294	0.041696	0.0437393	0.030813	0.122893	0	0.0114487	0.0298716	0.0107576	0.135198	0.146839	0.116448	0.0447124	0	0	0.0475802	0.0637385	0.0926986	0.243358	0.216348	0.142331	0.116753
Mp1g02480.1	0.0742755	0	0	0	0.0422798	0	0	0	0	0.0329867	0	0	0.0362744	0	0.0911644	0.0209748	0	0	0	0.046692	0	0	0	0	0.0731103	0.0881827	0.102512	0.0176489	0.0176203	0	0	0	0	0.0194114	0	0	0.0567231	0	0.0217332	0	0	0	0	0	0	0	0	0	0
Mp1g02490.1	0.0292057	0.0276881	0	0.0114262	0.0281825	0.042565	0.0159081	0.0584748	0.0168935	0	0	0	0.0188981	0.0248884	0	0	0	0	0	0	0	0	0	0	0.0485487	0.0392226	0	0	0	0	0	0	0.02902	0	0.0344105	0.0240973	0	0	0	0	0	0	0	0.0101839	0.0115133	0	0	0	0.0201019
Mp1g02500.1	0	0	0	0	0	0	0	0	0	0	0	0	0	0	0	0	0	0	0	0	0	0	0	0	0	0	0	0	0	0	0	0	0	0	0	0	0	0	0	0	0	0	0	0	0	0	0	0	0
Mp1g02510.1	0	0.0495088	0.0970757	0.00515484	0.050935	0	0.00560342	0.00660531	0.0334682	0.0592862	0.0250216	0.00547097	0.0108972	0.0168486	0.0272634	0	0	0	0.0182179	0	0.00573375	0.0271904	0.0129233	0	0.263038	0.124076	0.135661	0.0421585	0	0	0.0155662	0	0.0257241	0.0270796	0	0	0.0170731	0.103843	0.111245	0	0	0	0.0096135	0	0	0	0	0	0
Mp1g02520.1	0.100054	0.0371316	0.0554718	0.00515484	0	0	0.00560342	0.00660531	0	0	0.0250216	0.00547097	0.0108972	0.0168486	0	0	0.0256683	0.0259722	0.0182179	0	0.00573375	0.0135952	0.0129233	0.0130488	0	0	0.0581403	0	0	0	0.0155662	0.0338628	0.0257241	0.0541591	0.0734749	0.119566	0.0682925	0	0.066747	0	0	0	0.0096135	0.0275975	0.0520265	0	0	0	0
Mp1g02530.1	0	0	0	0	0	0	0	0	0	0	0	0	0	0	0	0	0	0	0	0	0	0	0	0	0	0	0	0	0	0	0	0	0	0	0	0	0.649061	0	0	0	0	1.11283	0	0	0	0	0	0	0
Mp1g02540.1	0.0637634	0.0287766	0	0	0.0875255	0	0	0	0	0	0	0	0	0.012888	0	0.0144176	0.0441717	0	0	0	0	0	0	0	0.0670294	0.0812028	0.0448351	0	0.0241717	0	0	0	0	0.0262643	0	0	0	0	0.110597	0	0	0	0	0.0210884	0.0238368	0.0108338	0.0113756	0.0117709	0
Mp1g02550.1	10.8717	9.36245	9.2546	9.11014	10.372	10.9381	8.48315	9.07362	8.57378	10.2401	10.0173	9.97731	11.3373	10.0411	10.6831	11.4708	11.8482	11.411	12.9183	12.698	14.3908	14.5787	13.8455	14.357	16.1719	18.1912	15.8031	13.3667	14.2704	14.6258	12.898	11.9754	11.3428	11.1687	10.3745	11.5542	4.90505	4.61318	4.85167	15.1383	14.6542	14.2007	25.0627	24.0654	24.7736	24.89	25.3157	25.0453	23.0732
Mp1g02560.1	83.0755	84.3218	80.3366	88.5741	87.6288	85.267	114.915	121.123	123.424	106.163	98.8118	106.671	96.6344	88.4775	87.016	72.8252	67.7	71.1394	79.7338	76.6764	81.7354	75.4974	78.2295	79.1614	96.422	95.7182	95.1603	128.09	117.723	119.239	86.9914	85.625	85.8324	74.3961	71.4153	73.2229	151.39	143.836	143.657	60.5583	63.7862	63.033	76.0799	69.5343	71.454	84.5419	86.5389	82.5493	73.2089
Mp1g02570.1	0.941565	0.951211	0.746797	0.548105	0.545976	0.844711	0.77761	0.716327	0.789041	1.07392	1.04187	1.09111	1.12799	0.994353	0.913639	0.603622	0.616621	0.576088	0.675423	0.690115	0.637928	0.670926	0.440497	0.758346	0.683065	0.513887	0.976659	0.533459	0.586175	0.686707	0.77445	0.68476	0.828652	0.966881	0.806112	0.646906	1.55057	1.87189	1.43496	0.685152	0.820129	0.543684	1.40602	1.18444	1.53484	1.09729	0.913807	1.0758	1.14699
Mp1g02580.1	3.39678	3.82958	3.39416	2.45722	2.41386	2.58347	3.10044	3.3709	3.50821	3.49602	3.62281	3.49818	3.46008	3.4627	3.62459	1.8175	1.7804	1.36852	2.34919	2.04708	2.24208	2.87044	2.84704	2.55319	2.22871	2.49244	1.97256	1.96799	1.85383	2.12135	2.69154	2.88954	3.00755	2.96326	2.93602	3.7285	7.27086	6.22966	6.44033	5.51127	5.08605	5.39405	2.01681	2.19903	1.81548	1.91475	1.94219	1.92334	1.93103
Mp1g02590.1	9.41982	9.61502	9.33993	7.69407	8.4207	8.4258	7.96931	9.0585	8.01748	7.35737	7.36609	7.79276	8.22132	7.03311	7.06777	8.18363	7.01261	7.37708	9.92285	11.15	10.3476	10.1122	11.1806	11.2223	9.53346	10.2823	10.3811	8.24868	6.63574	7.56682	8.66218	8.18753	8.3285	7.04698	6.75838	6.96599	5.91813	7.1754	7.376	17.4461	20.4295	19.1601	9.00951	8.44062	9.33132	9.10393	8.54836	9.66861	8.85442
Mp1g02600.1	13.9501	14.597	13.7	13.685	14.8004	15.4672	14.8467	15.3544	15.1255	16.0171	14.9939	15.1541	14.4632	13.7416	14.0904	9.72952	10.4806	10.0468	12.1412	11.9113	12.6902	11.298	12.7589	12.3741	19.5278	20.869	17.5079	10.5977	11.4043	12.0116	14.3487	15.1966	15.352	14.2598	14.6126	15.5091	12.7593	10.813	12.2195	7.58402	7.22872	7.08205	22.2622	20.9905	22.9845	23.6824	24.4395	22.9079	22.2082
Mp1g02610.1	25.0065	29.691	26.2742	35.1485	33.5695	34.6076	71.6226	74.6279	78.3595	65.7075	59.5884	66.5081	35.3863	31.1177	31.4148	28.6068	28.0705	32.0439	33.3061	29.2586	29.585	39.706	47.3358	46.9987	23.2873	23.6402	24.5682	12.8266	9.74711	16.4014	39.6791	35.6489	40.5368	37.0933	35.5756	38.3094	30.0895	29.5002	29.2809	1.65052	2.05061	2.20882	21.9459	21.1475	20.173	23.6575	23.8794	20.8192	21.6016
Mp1g02620.1	44.6735	44.9103	41.5144	36.7258	41.1199	43.9934	37.5608	32.909	36.5234	41.4524	42.8988	37.823	40.9182	42.8401	42.7426	43.9168	39.0707	42.5423	34.6129	36.0021	36.8835	29.4211	32.8374	30.6901	46.5644	43.1981	47.424	37.1384	40.3825	38.9974	40.0818	38.7034	37.6101	38.308	35.0432	35.3227	43.9939	47.618	44.6936	27.7431	28.6404	26.8845	45.1425	40.1358	44.7755	42.1725	43.5171	45.1827	45.972
Mp1g02630.1	3.07752	3.17475	2.84768	3.20999	3.31761	3.16126	4.01824	4.25811	4.23	3.96381	3.72661	4.09155	3.20695	3.35826	3.24551	2.80023	2.64043	2.58843	2.88064	2.66866	3.26345	2.83114	3.02771	2.93632	3.94317	4.24292	4.10862	4.03084	3.58318	3.52107	3.76266	4.06031	3.44965	3.77309	3.04712	3.27922	5.60583	5.47535	5.93924	3.67265	4.04508	3.96455	6.76592	6.69876	7.17203	6.27362	6.13882	6.77416	5.72443
Mp1g02640.1	14.7861	17.0215	15.7778	13.3899	14.8984	15.1375	14.9342	14.7781	16.2514	15.6228	14.0683	15.9298	14.749	14.4835	13.1997	11.8175	13.2007	11.0262	10.6221	10.8073	12.2584	10.2262	10.1225	10.9417	17.5708	19.9332	20.1095	18.523	19.2857	15.986	15.8598	15.3357	13.7704	12.8819	11.7162	11.1339	21.8339	19.1018	20.3021	15.1655	16.2046	16.3063	19.0565	17.6624	17.6947	16.1909	16.7199	17.0683	14.3735
Mp1g02650.1	26.4838	29.2963	29.6259	26.1679	28.8953	26.9323	28.1428	27.0951	26.1908	28.2785	26.0753	25.5623	24.9577	27.0101	25.1011	40.6038	38.9925	35.6452	46.7572	55.0792	48.9929	54.0546	52.1967	45.6503	22.7662	23.7703	24.2375	36.2588	38.4377	37.2275	30.5002	34.5843	31.3025	31.8124	28.4596	27.7632	33.5048	32.1825	35.5179	45.6544	49.0908	46.4264	26.2741	25.8902	23.9019	28.4423	26.5073	28.8137	27.6161
Mp1g02660.1	2.61615	2.59516	2.60533	3.11721	3.86481	4.70542	2.03339	2.90292	2.71769	3.22434	3.13336	3.23749	3.19203	2.83965	2.72714	2.83986	2.94435	2.84837	2.9565	2.88936	3.22772	2.64841	3.10218	2.61302	4.26644	4.0659	4.27445	2.53177	3.00155	3.22112	3.4974	3.0458	2.91298	2.54794	2.8507	3.00689	2.53383	2.15724	3.01451	4.07413	4.67579	4.63442	4.40229	4.4304	4.55868	2.84155	3.58762	3.87691	3.2796
Mp1g02670.1	8.56776	8.38333	8.32112	8.81316	10.7186	10.0296	8.75503	9.0958	9.02084	11.4141	10.7352	12.2117	11.223	10.037	11.093	8.90794	7.48773	7.88473	9.306	9.19726	9.11569	8.35987	8.70187	8.66107	14.906	15.8588	14.0261	11.432	11.5636	11.5069	9.97386	10.8651	10.6963	10.9389	11.37	11.5098	8.10806	7.64185	8.955	11.6641	11.9924	11.3939	15.0069	14.3377	15.5138	13.22	13.7959	12.9992	11.743
Mp1g02680.1	0.059298	0.0260224	0	0.0392316	0.0777927	0.0849699	0	0	0	0.00753101	0.0190978	0.0250461	0.00831405	0	0.0103836	0	0	0	0	0.0106864	0.0087369	0	0	0.00994805	0.178262	0.162492	0.270698	0.0240716	0.0481242	0.0251825	0.0316127	0.0516155	0	0.0352009	0.0652342	0.0165395	0.0521397	0.0452889	0.0598601	0.0229517	0.0241191	0.0529304	0.161538	0.0842243	0.174853	0.144392	0.250536	0.29002	0.172861
Mp1g02690.1	46.7968	53.4552	51.4902	42.3712	46.2684	53.2327	34.0407	37.1169	34.2841	47.5522	50.3664	38.4902	50.0637	53.9407	52.7404	53.6554	52.5731	49.9953	43.0716	42.111	41.2377	37.7124	33.5831	31.2284	46.1691	45.028	55.7603	50.348	53.5483	50.338	51.4255	51.2909	42.4254	49.3257	45.8174	53.7658	33.7444	37.1647	33.5592	39.0631	36.6743	37.9704	49.7885	54.5968	49.738	48.1898	46.2253	47.0987	52.369
Mp1g02700.1	4.99764	4.54084	4.35388	3.98517	5.37842	5.12594	4.61033	5.06831	5.00297	6.3151	5.42619	6.38804	6.32563	5.90225	6.08602	5.18202	4.745	4.88384	4.96939	4.79407	5.20118	4.52939	4.05301	4.4774	6.43313	7.11528	6.14024	6.46721	6.70296	6.04688	5.8798	5.71586	6.06975	5.35856	5.63774	6.07479	4.06457	3.59276	3.9683	7.00878	7.91604	7.47056	6.92241	6.65222	6.98877	6.78331	7.14816	6.72572	5.78058
Mp1g02710.1	6.96197	6.31571	6.18599	6.49732	6.47581	6.14713	4.77319	5.34095	5.1457	6.856	6.33333	6.61972	7.53776	7.2749	6.80131	8.03084	7.40116	7.70458	8.56616	8.43544	8.80565	7.88361	7.89167	7.30644	7.35728	8.26598	8.51806	7.27348	8.66944	8.68088	6.7728	6.97646	7.14683	7.01172	6.67367	6.7146	3.8784	4.18884	4.27121	10.3212	11.0691	9.55003	11.3715	10.8285	11.1232	9.9618	10.615	9.93464	10.3465
Mp1g02720.1	2.64089	2.54428	2.31547	1.7015	1.92495	1.61886	1.69382	1.70511	1.78387	2.25153	1.43743	2.02082	2.17619	1.92395	2.11833	2.69827	2.15321	2.41687	2.6708	2.93388	3.10872	2.07607	2.54646	2.57032	2.41386	2.2882	2.5537	1.70251	2.20365	1.90965	1.80487	1.83427	2.04502	1.86794	1.96693	1.95668	0.709302	0.642429	0.739367	4.64124	4.77966	4.3171	3.20427	3.21901	3.24749	2.89205	2.93437	2.75941	3.10912
Mp1g02730.1	6.03231	5.83456	5.46191	5.3131	6.66301	5.93217	5.27913	5.13738	5.33588	6.82115	6.28145	6.12627	6.86931	7.24218	6.38919	6.31712	5.66092	5.44749	5.26655	4.65631	4.70244	4.48951	4.31713	4.40079	5.49257	6.1054	5.99054	5.8568	5.46539	6.43644	6.42925	5.65217	7.12509	6.50253	6.37216	6.22876	3.54136	3.7614	3.83019	4.77413	5.1498	4.79933	8.42256	7.76804	8.11145	7.52803	7.47153	7.85538	7.29047
Mp1g02740.1	20.545	21.6722	20.608	19.9414	22.8632	24.213	23.2411	24.7735	24.8047	22.8101	22.9761	22.8384	24.9305	23.368	23.5748	19.6945	18.5572	18.7677	15.1123	14.4947	14.5041	14.0104	13.7383	13.9795	15.6555	16.1568	16.807	15.2406	13.9466	15.6417	22.2589	21.4487	21.848	21.346	22.2453	21.4589	25.5023	23.6469	24.5007	8.59799	8.29113	8.55214	18.4506	17.469	18.3521	19.6773	19.5941	18.8103	18.3381
Mp1g02750.1	24.908	23.904	21.6803	23.5447	23.0552	23.5869	20.7171	21.4314	21.8201	18.1506	19.524	19.4998	22.0376	22.1395	21.0651	37.9388	37.0941	38.2186	35.4369	39.4885	38.2757	30.3606	31.9804	31.2046	30.1066	29.5897	29.7934	22.8484	23.1572	25.4903	23.8293	23.9569	21.3448	19.9015	23.0291	23.166	26.7963	25.8474	26.9212	20.7642	21.3172	22.4922	47.7844	42.0741	48.0612	51.2371	52.2487	52.7474	51.2938
Mp1g02760.1	0.799443	0.412939	0.408427	0.563483	0.402567	0.530806	0.474258	0.324692	0.159084	0.496135	0.220942	0.504164	0.50245	0.648904	0.54112	0.540028	0.647242	0.383551	0.47965	0.499021	0.578008	0.493696	0.825558	0.46661	0.261123	0.371921	0.177246	0.459253	0.381045	0.616281	0.412928	0.283525	0.446939	0.211736	0.133979	0.159016	0.180334	0.104816	0.461825	0.270299	0.170585	0.148729	0.269631	0.326226	0.364581	0.399379	0.849664	0.435855	1.01093
Mp1g02770.1	5.924	5.29637	4.92639	5.012	5.62439	5.47107	3.77659	4.04364	4.28943	4.6899	4.62391	5.00627	5.443	5.27229	5.49699	7.64824	7.19491	6.8797	7.93187	7.70513	7.86456	6.7958	7.62703	7.46727	6.23664	6.68302	6.63185	6.54764	6.51456	6.34072	6.25837	5.3978	5.64872	5.23714	4.79602	4.87706	6.642	5.80583	5.69946	7.59787	7.88544	7.63082	8.87527	8.14994	8.56341	8.58081	8.10144	8.26191	8.03735
Mp1g02780.1	11.358	14.8729	12.3518	19.7564	16.7945	16.4695	30.4364	25.7224	24.7758	20.8755	20.0864	19.8552	20.8195	19.0388	15.9421	21.5555	20.6565	21.4909	16.0148	15.0264	15.7731	13.5843	15.4917	13.6566	19.7066	21.5988	21.6234	12.3732	9.84172	12.3986	15.8005	15.6695	15.359	15.8922	13.3889	13.6137	14.8582	16.933	13.2775	5.30528	4.71695	5.05425	19.6583	19.1098	19.1191	22.31	19.3825	22.591	16.5587
Mp1g02790.1	21.3411	22.1141	21.9651	19.904	21.1595	22.3397	12.8218	13.447	12.9999	27.1928	25.406	25.4688	32.6186	30.4652	35.1811	58.4467	47.972	45.554	39.2439	41.2464	42.1242	39.4175	38.534	39.4739	11.4197	12.4245	10.9435	24.4378	24.5621	25.2981	39.3945	40.513	38.7051	45.2236	51.2639	50.4345	26.7696	25.2122	26.3057	155.113	167.204	165.277	19.3789	20.6542	20.7011	14.6648	12.8042	14.8083	11.9771
Mp1g02800.1	13.2334	14.5158	14.2057	12.2111	15.0434	13.7475	5.18081	5.65265	7.46378	17.5548	16.3298	16.5847	22.6242	21.1375	21.7669	43.1044	38.5168	36.4136	29.4671	35.0912	32.6758	34.3396	31.1535	27.8712	6.96401	6.78142	6.92717	15.8051	20.3865	16.3271	27.6876	29.5673	27.4239	32.9105	39.8334	39.4821	17.564	16.2152	17.9399	140.44	129.676	148.606	13.6369	13.2662	15.1498	8.27003	7.78718	8.84357	6.83059
Mp1g02810.1	0.163786	0	0.319979	0	0	0.704692	0.151363	0	0.631698	0.143003	0.342124	0.151745	0.150892	0.168729	0.203914	0.548698	1.34041	0	0.178818	0.397657	1.35774	2.09289	1.80804	0.567679	0	0.234608	0	0.48894	0.474327	0	0	0.819052	0.175928	0.36201	0.760678	0.171856	0.235295	0	0.727287	3.42186	2.15667	5.07543	0.128953	0.517704	0.276602	0.258134	0.520796	0.709345	0.671515
Mp1g02820.1	2.67587	2.56993	2.52017	2.39097	2.88697	2.54995	2.05266	1.91824	2.12594	2.87742	2.86366	2.82822	2.94584	2.87482	2.87533	2.62526	2.93608	2.6759	2.65756	2.77875	2.44688	2.0923	2.03448	2.46217	2.3327	2.45922	2.38845	1.73439	1.78401	1.96162	2.59382	2.63071	2.68765	2.25683	2.26012	2.38444	1.21868	0.89956	1.16568	1.77697	2.07368	1.97761	3.41624	3.13187	2.91752	2.8125	2.9536	2.44817	2.63609
Mp1g02830.1	8.83458	8.83688	8.806	8.01569	8.44083	8.73864	6.38831	6.05827	5.63184	7.62248	6.58832	7.17389	8.58408	8.93049	8.39121	11.5346	12.2289	12.3429	9.51067	10.2413	10.4229	8.85127	8.52863	7.94434	8.74727	9.01795	8.62075	7.81145	7.392	7.88732	8.65226	8.54147	7.70034	7.94855	7.83495	8.63088	5.89555	6.89662	6.21144	9.51734	10.0013	10.0022	9.22148	8.61766	8.2454	9.42784	8.35893	9.12657	9.58602
Mp1g02840.1	22.4728	20.6946	21.6773	18.8449	22.3145	21.2262	8.72589	9.27193	9.49771	15.6712	12.9047	14.0208	18.6219	17.9181	18.2027	44.4739	42.3725	41.8246	36.2954	37.31	38.7265	34.0858	33.3439	35.3886	11.6164	11.8988	10.493	23.6222	25.4529	22.8519	22.4467	22.128	21.3391	20.3866	20.2545	19.2742	17.7907	15.5166	17.6346	28.6293	31.1056	29.6937	16.2682	15.5202	16.3519	13.5017	12.6681	12.6781	17.1405
Mp1g02850.1	0.112395	0.0386781	0.173768	0.175846	0.210042	0	0.111316	0.217817	0.111917	0.166117	0.248884	0.0363937	0.108806	0.152001	0.0460934	0	0.173306	0.22417	0.0408749	0.0468118	0.193468	0.0924692	0.215197	0.350035	0.146927	0.0582439	0.249072	0.179199	0.249866	0.115182	0.140664	0.075944	0.190105	0.158523	0.12542	0.148823	0.169326	0	0.260104	0.354738	0.213194	0.650912	0.0633159	0.0306124	0.171244	0.0312509	0	0	0.183398
Mp1g02860.1	8.00126	7.20708	7.35949	6.89133	8.05899	7.3995	6.6571	8.58447	8.60437	9.28106	8.10288	8.21903	9.73791	7.85299	8.86958	10.3424	9.67591	9.22218	10.4717	9.92669	10.8665	9.58267	9.23611	9.88023	8.80919	10.3107	7.80012	10.9912	10.4823	10.582	8.77888	8.60936	9.03173	8.35861	7.62449	8.45169	9.49357	7.98117	9.84885	16.0762	17.3937	14.2502	9.4817	8.31639	9.39311	7.35595	7.57657	7.73974	7.43278
Mp1g02870.1	0.383838	0.2488	0.113537	0.116894	0.369692	0.207416	0	0	0	0.0818926	0	0.120662	0.0979234	0.197485	0	0.108215	0	0	0.234324	0.28662	0.0988025	0.240367	0.151352	0.225314	0	0	0	0.0977124	0.366525	0.528027	0.127665	0.328514	0.205452	0.463323	0.109759	0.642007	0.167178	0.627262	1.01528	1.04378	0.838725	0.881009	0.92088	0.459024	0.447095	0.481918	0.39186	0.249188	0.211156
Mp1g02880.1	13.3367	15.2618	12.4185	11.2666	11.1788	9.67988	8.02699	8.88453	8.07749	11.8184	12.812	12.8479	15.5519	13.3574	14.7099	39.6708	38.7369	34.929	33.2154	40.3363	37.2371	38.0011	40.7324	38.3444	13.8002	14.2385	13.2614	12.3084	14.3391	11.9691	17.9889	18.2234	16.3355	22.6389	23.5213	22.4699	9.00156	8.89501	9.57295	41.6578	36.3505	41.6169	12.9473	11.9224	12.6484	10.11	9.971	10.8736	12.7806
Mp1g02890.1	7.98499	7.31705	6.101	5.89531	6.42806	5.64553	6.37345	6.09199	6.77267	6.08888	6.33117	6.56738	7.43156	6.50836	7.10399	6.97158	5.98305	6.27926	8.301	8.28635	8.59705	8.7178	8.63988	8.81455	7.89032	7.39876	8.26994	5.30509	5.32403	5.39403	7.45582	6.82935	7.61138	6.83677	6.83793	6.91132	17.6405	18.4859	16.596	10.7812	10.7811	11.5398	8.84425	8.2204	9.3395	6.37219	6.84718	6.87699	6.75115
Mp1g02900.1	2.41083	2.11669	1.75072	1.73753	1.5704	1.79407	4.07314	3.51042	3.58094	1.45048	1.28421	1.41018	1.06301	1.43575	1.19328	1.73471	1.9538	2.5172	2.37786	1.97938	2.42771	2.1937	3.01715	2.64296	1.47967	1.69129	1.5888	6.11835	5.59109	5.57949	1.6544	1.61778	1.87188	1.22012	1.3117	1.29895	2.04767	1.7294	1.61476	8.26519	7.66447	8.23889	5.42401	5.88051	5.81545	4.56881	3.80488	4.39751	3.69704
Mp1g02910.1	11.9626	8.94514	10.098	8.75162	8.58778	9.83815	4.66222	5.1677	4.19871	6.72995	6.18824	5.45971	7.51633	6.84416	7.17694	10.4904	8.70634	8.43948	10.4862	11.7763	10.4714	10.4775	9.10917	10.444	19.006	17.8725	19.118	25.1408	27.0948	23.8999	9.37342	11.0576	10.9608	9.66027	10.4442	9.85414	19.4501	21.0189	21.3013	6.33087	7.36824	7.23122	13.7818	13.2909	14.5262	11.9347	11.4628	12.4475	13.6985
Mp1g02920.1	7.69568	9.83585	7.20172	3.58352	2.83957	4.09593	2.05475	2.03586	2.47715	1.51333	2.23562	1.66173	2.11333	1.58968	2.0089	3.674	3.27198	2.89007	1.47683	1.70291	1.4081	0.763558	1.0116	1.52527	17.781	19.468	21.3193	0.517946	0.406573	0.634451	3.98171	3.08812	2.80432	3.30434	2.42217	2.43029	5.68184	6.1509	6.61062	0.369725	0.351572	0.29209	0.965134	1.06395	1.09317	0.839147	0.788298	0.851781	2.05834
Mp1g02930.1	28.8513	27.8769	17.1964	7.25911	13.2901	9.00511	9.56179	6.26159	5.12809	7.92331	6.37737	5.67475	3.27244	7.46641	6.45292	16.2485	14.9542	16.03	18.4556	15.1044	8.9352	5.64334	12.5889	5.19096	27.3998	33.9708	34.76	149.122	154.671	144.487	10.0756	11.1317	8.41969	8.264	9.85872	11.0883	12.3877	12.8139	13.8451	35.9064	32.614	49.7202	26.2129	24.1306	25.68	14.7046	17.8327	19.2829	23.2655
Mp1g02940.1	3.17993	1.56914	0.754355	0.0953351	0.39206	0.501478	0.346841	0.232287	0.450541	0.089401	0.443555	0.194885	0	0.0512949	0	0.113475	0.0584158	0.427865	0.220136	0.565115	0.469397	0.625569	0.691736	0.352779	0.394734	0.464975	1.45758	29.9758	27.6319	24.8472	0.332592	0.56221	0.361685	0.215291	0.170043	0.303074	0.226019	0.19727	0.11592	2.18352	2.22557	1.68619	7.04437	6.35398	6.11244	2.58586	2.8113	3.14579	2.51165
Mp1g02950.1	116.202	107.469	117.924	101.254	97.8371	107.399	68.2223	65.9087	71.1437	100.746	92.996	91.9467	107.474	110.307	106.488	107.14	99.9812	93.7037	95.3536	94.7837	96.9846	74.3287	80.703	73.954	124.187	125.273	120.307	158.952	162.93	167.405	123.182	131.504	120.007	118.237	115.985	122.911	52.381	46.6645	50.018	109.436	111.353	109.092	156.328	145.025	158.475	134.402	129.266	127.743	120.303
Mp1g02960.1	22.4704	20.9371	22.711	17.524	18.0501	22.3572	17.3912	15.8895	19.5382	19.8023	18.8866	19.8661	23.7777	21.1192	19.8169	24.1071	21.6033	20.8273	23.9316	20.722	21.9128	18.3727	20.6991	19.5308	25.4601	22.9747	21.605	26.2638	25.3134	24.9522	24.4007	23.1388	19.3364	24.0816	20.8299	21.7243	29.4744	27.6104	28.2607	23.4852	22.5644	21.1101	28.5697	28.804	29.2389	27.8361	28.0705	29.4145	32.5841
Mp1g02970.1	0	0	0	0	0	0.36553	0	0	0	0	0	0	0	0	0	0	0	0	0	0	0	0	0	0	0	0	0	0	0	0	0	0	0	0	0	0	0	0	0	0	0	0	0.288299	0	0	0	0	0	0
Mp1g02980.1	1.05914	1.09828	0.941019	0.300389	0.175936	0.0584254	1.14182	0.668879	0.577321	1.59421	0.638946	1.53154	1.27243	1.34597	1.04439	1.72573	2.0229	0.835615	1.21236	1.51401	2.02498	1.24821	0.906214	0.554966	1.24179	0.811214	0.882692	0.050933	0.455592	0.331676	1.14721	0.643391	1.46618	1.47059	1.48847	0.955366	0.236728	0.688901	0.242887	0.0715837	0	0.196463	0.662483	0.386642	0.525335	0.436818	0.407357	0.812076	2.03024
Mp1g02990.1	169.664	197.832	153.257	116.008	147.844	156.911	132.955	115.966	110.309	121.005	168.715	126.851	115.034	113.369	108.388	160.187	105.053	103.617	160.286	183.309	180.911	131.916	122.846	122.934	194.762	215.692	232.632	76.3151	42.8618	60.6988	118.933	104.399	107.711	144.482	121.508	116.482	83.4906	137.334	128.582	59.5114	56.4723	65.4231	122.278	115.064	126.11	121.365	115.153	127.199	164.53
Mp1g03000.1	1.37726	1.31213	1.13657	1.1229	1.13574	1.14262	0.83094	1.02335	0.942041	1.33739	1.11047	1.11755	1.60061	1.58942	1.28215	1.43087	1.51809	1.32301	1.55839	1.30638	1.34657	1.05128	1.12661	1.30662	1.08377	1.01527	1.2485	0.618941	0.692645	0.641631	1.48586	1.33987	1.16104	1.19461	1.28726	1.11965	1.3816	0.982022	1.01084	0.790441	0.682873	0.867724	2.0629	1.79006	1.82995	1.53053	1.61537	1.57001	1.44168
Mp1g03010.1	20.4148	20.6237	17.6636	15.9432	17.8039	17.444	17.8829	18.1343	18.4069	19.1324	19.1612	19.3764	22.1395	22.2261	20.3942	22.6826	21.5498	20.7378	22.4322	24.8971	24.2787	22.9473	20.8062	21.6291	22.3627	22.6977	20.9817	21.4334	21.5342	19.3087	18.3366	18.344	18.4733	19.1681	17.726	18.0875	28.7763	27.3954	27.4609	43.3398	43.9208	43.3084	24.006	22.9046	24.7707	22.932	22.4606	24.6219	22.8449
Mp1g03020.1	70.2211	58.0201	60.7523	60.4716	68.8098	72.5488	57.8702	52.1752	53.2111	60.7413	59.9523	56.0635	52.0622	55.0587	50.2063	31.3121	33.5066	34.6139	29.9098	29.4183	31.6886	20.0287	19.1645	22.099	101.453	84.9691	96.8042	147.239	173.128	142.581	53.1837	54.711	49.1852	53.3295	60.6943	53.7248	47.6298	44.2832	53.7053	22.3511	18.8911	18.1871	139.52	146.046	135.169	112.798	110.626	116.264	113.101
Mp1g03030.1	2.3367	1.15406	1.51982	1.98515	0.650191	0.336024	0.288652	0.841582	0.902582	1.36092	0.489052	0.289127	1.29452	1.28167	1.16315	0.695142	0	1.01706	0.5098	0.945821	0.161504	0.198758	0.172077	1.07891	0.9999	1.11645	2.11538	0.309409	0.601262	0.879994	2.94918	1.24779	1.33585	0.172372	1.44625	1.30497	1.34157	0.196166	0.864313	0.432089	0	0.577847	1.22768	1.47614	0.395179	0.613945	0.991821	1.351	1.78615
Mp1g03040.1	5.21449	6.11596	5.30772	5.80269	5.72876	6.40038	6.98772	8.21759	7.76496	5.94387	6.48651	7.23656	6.54143	5.07598	5.66205	5.92825	4.46879	5.01413	5.95658	5.33844	6.17596	6.46137	6.96712	6.84273	7.52	8.80173	7.57021	7.65476	8.04384	8.08757	6.03209	6.28636	5.82569	5.73445	5.19028	6.48907	7.03637	7.1402	7.15453	5.61643	5.90515	5.29686	11.9727	12.6578	13.2282	11.1106	11.3976	11.953	11.324
Mp1g03050.1	5.21449	6.11596	5.30772	5.80269	5.72876	6.40038	6.98772	8.21759	7.76496	5.94387	6.48651	7.23656	6.54143	5.07598	5.66205	5.92825	4.46879	5.01413	5.95658	5.33844	6.17596	6.46137	6.96712	6.84273	7.52	8.80173	7.57021	7.65476	8.04384	8.08757	6.03209	6.28636	5.82569	5.73445	5.19028	6.48907	7.03637	7.1402	7.15453	5.61643	5.90515	5.29686	11.9727	12.6578	13.2282	11.1106	11.3976	11.953	11.324
Mp1g03060.1	6.47793	6.61208	5.55851	4.86015	6.36641	6.21781	4.34349	3.36398	3.50054	3.48767	4.35008	4.27853	4.10768	3.5756	3.91428	5.78084	4.81662	4.78074	6.46252	5.75939	5.97468	4.79803	4.3828	4.93988	5.25251	6.21401	6.19495	5.56665	6.13222	5.80178	5.34549	4.01222	4.89523	4.74158	4.53785	4.47931	3.54768	3.75492	2.87575	5.06621	4.75994	4.7234	10.8029	10.4011	9.99819	11.2059	11.3152	10.9155	11.2212
Mp1g03070.1	5.56493	5.80196	5.10463	5.042	4.86271	5.7881	4.11635	4.27022	4.01474	4.05061	3.75964	4.06374	4.24363	4.25798	4.16819	4.09106	3.80569	3.89351	3.36152	3.38543	3.06558	3.23314	2.99511	3.32945	5.43881	5.02442	5.39147	4.1034	4.14835	3.76092	4.06828	3.98791	3.83741	3.67339	4.24798	3.99828	4.79228	4.58723	4.84891	2.80038	3.59223	3.1803	5.75432	5.59444	5.74822	6.07547	5.86482	6.38957	6.25213
Mp1g03080.1	15.6895	14.3794	13.6906	11.5607	13.7979	13.8282	10.1739	8.69753	10.1854	10.6779	10.2465	10.3312	11.8323	10.2827	11.9729	13.0379	10.8918	10.4728	7.82782	7.33331	8.74036	5.04312	6.32138	6.75469	13.7991	13.0738	14.3467	11.4679	11.5326	11.9265	12.5486	12.4604	11.9341	11.4261	10.0401	11.1547	14.7864	14.5443	15.5671	8.72992	7.66308	7.20615	12.6251	12.5345	13.3757	13.6045	11.5232	12.6925	14.4282
Mp1g03090.1	52.7918	53.6301	53.8625	55.1064	51.3403	55.4024	53.099	54.6601	54.5461	54.7247	51.4803	53.0383	55.1819	52.3232	53.1974	54.5403	47.8788	51.7157	53.5742	53.3083	54.1175	55.8186	54.4707	54.93	78.1033	81.5177	79.3895	62.8935	63.4228	60.8233	54.158	59.2977	58.2349	60.5239	59.9933	62.829	36.1886	35.5602	36.0132	57.1494	55.4959	51.852	82.9373	78.2042	78.5006	80.8482	84.6271	87.4624	80.5725
Mp1g03100.1	14.2637	15.2475	12.6688	13.4833	14.1971	13.9993	11.0373	11.3343	11.4458	13.6995	12.4282	14.2019	15.8533	14.7122	14.2012	13.1124	11.4289	12.4024	13.5717	12.803	13.6882	12.3042	12.8527	11.6209	16.1953	16.5762	15.5096	19.0082	18.7089	17.5893	12.6832	14.4396	14.609	14.9411	16.1969	15.3137	31.1148	28.0063	29.7295	18.0572	20.935	16.7167	25.0279	24.2337	24.6143	19.9177	20.0869	21.659	20.9098
Mp1g03110.1	48.2516	44.6894	44.815	38.6631	43.3499	43.3796	49.3925	53.758	52.3403	57.274	59.877	56.3291	59.284	54.8445	54.1924	43.3926	45.0508	45.5507	39.5329	43.6389	40.2323	33.3009	34.2755	35.1202	46.0114	47.1968	49.6142	39.0687	37.0473	39.3295	49.2865	49.7928	41.6503	48.4758	42.0757	48.0175	63.0301	63.5303	62.3999	33.7457	33.2597	28.9614	44.9457	40.2869	41.3873	45.5209	43.5692	44.6538	43.2694
Mp1g03120.1	30.1936	30.2727	25.7427	22.9861	24.9053	23.7335	27.596	27.8769	27.3047	32.0143	30.7121	28.1654	31.4157	29.9934	27.183	27.2064	27.2409	26.2475	26.9844	24.3635	26.2032	22.5331	25.263	26.3612	25.5115	25.3387	27.5249	19.1314	18.5632	17.7334	26.834	25.7859	24.8609	27.3918	28.4273	23.4576	31.5757	29.7095	29.2476	16.9515	17.1275	15.9931	25.0673	26.2139	25.1401	23.9123	24.3099	24.0433	21.7538
Mp1g03130.1	5.04089	5.05296	4.5408	4.32892	4.75783	3.4178	3.66796	3.95923	3.98104	4.87981	4.69905	5.04814	5.10269	4.473	4.54165	3.84165	2.82113	3.4941	3.74725	3.37031	3.61719	3.52431	2.94288	3.57589	4.81132	4.6483	4.75998	4.87226	5.15955	5.39039	4.88948	4.50627	4.62343	3.91078	3.8745	3.92113	3.78706	4.32881	4.7679	4.24521	5.11662	4.6533	5.32642	5.90364	5.24197	5.0712	5.55342	5.00189	5.54553
Mp1g03140.1	21.3397	8.44241	9.3431	3.62756	4.58808	6.27556	0.85331	1.11523	2.20866	0.811675	0.772226	0.697595	0.552761	1.39824	0.475537	2.12607	1.64199	1.94002	0.931043	0.825603	0.910144	1.12436	1.55897	1.37608	0.930711	0.632897	1.05608	107.332	113.429	100.467	1.767	1.63024	2.12006	0.42655	1.12102	0.460234	5.69293	4.70022	4.15063	2.31901	1.93869	2.23464	2.63313	2.30168	2.68593	2.35513	2.51149	3.84548	4.6325
Mp1g03150.1	7.82615	1.99931	2.65387	1.70825	2.54227	2.55247	0.538836	0.407003	1.29413	0.732038	0.555341	0.728789	0.53767	0.763277	0.505242	1.84692	2.40972	2.02564	1.13983	1.02013	0.750732	0.907513	1.11593	1.14365	0.883861	0.458556	0.954142	72.5551	66.4021	57.4175	0.782239	0.82235	1.13869	0.31482	0.59059	0.726026	3.43041	3.12795	2.36932	1.39461	1.15306	1.06245	9.16848	8.30596	8.65381	6.39894	5.87251	7.39685	7.95642
Mp1g03160.1	71.8957	81.4646	71.7874	112.985	104.085	111.214	189.298	192.502	196.812	102.859	110.225	114.388	64.6817	66.9992	62.2063	67.1401	71.4365	79.7857	61.6404	55.9034	65.3407	76.8124	84.2255	84.6969	82.6334	88.0211	95.04	123.193	98.1646	138.056	118.168	104.524	122.201	59.1043	58.6659	60.6902	118.274	109.618	110.231	13.3589	14.6721	15.7285	41.9337	40.0257	40.1076	66.724	71.1072	67.2032	53.2309
Mp1g03170.1	3.22078	3.21208	3.33498	3.19985	2.48585	2.9704	2.6387	2.75543	3.09387	2.3715	2.46087	2.41696	3.35563	3.57254	3.0183	3.89286	3.89134	4.66662	4.23456	3.82908	4.46137	3.9804	3.96258	4.09247	3.32937	3.15039	3.93193	2.94417	3.09622	3.09597	3.03674	3.42067	2.81809	2.89271	3.02777	2.84923	1.96388	1.40943	1.52175	3.37219	2.10114	2.95817	6.34838	5.6037	6.34215	6.44995	6.88689	6.76295	5.96324
Mp1g03180.1	5.08058	4.94824	4.60212	3.8914	4.38478	4.4087	5.10766	4.10101	4.18292	4.4066	4.19254	4.73803	4.57118	4.37195	5.28692	7.51905	6.87955	6.86044	10.6031	11.1151	10.4524	10.6843	11.9836	12.0063	4.90521	5.30742	5.35548	6.57449	7.1831	6.05408	5.09969	4.98824	4.17376	5.14201	4.97317	4.9643	2.6858	2.79776	3.06818	12.7159	13.193	12.5456	10.4104	9.47825	10.1388	9.86079	10.1571	11.1918	11.0329
Mp1g03190.1	2.00976	1.00973	1.89079	2.89855	1.60309	1.48183	0.905974	3.24318	1.83609	3.95977	1.03097	3.2085	1.81085	2.51733	1.24413	1.72077	7.32511	2.39523	3.82459	0.6127	3.01824	3.14193	2.25386	1.18656	3.23256	4.01267	3.42606	1.01101	3.67405	0.977658	2.96139	2.35712	6.18286	1.46821	0.54313	6.07061	0.799919	0	0.554298	1.50389	3.91262	4.24327	1.68585	0.847824	3.2814	2.97992	0.446213	2.14058	1.19879
Mp1g03200.1	0.0517713	0	0	0.048147	0	0	0	0	0	0	0	0	0	0	0	0	0	0	0	0	0.0178068	0.0211487	0	0	0.0226548	0.0547044	0.038098	0.0491845	0.0654833	0.0172728	0.0161297	0	0	0	0	0	0	0	0	0.0233668	0.0491227	0.02152	0.0593687	0.0711872	0.0803119	0.102279	0.0612725	0.0476611	0.154927
Mp1g03210.1	7.28414	7.32896	7.4395	6.70861	7.88857	7.4988	6.02053	7.45564	6.57649	9.85706	8.9303	9.46917	9.36815	10.4521	9.67748	9.35002	9.07699	9.10446	8.74738	8.31045	8.92755	8.5625	8.13324	8.64722	15.4706	15.8646	15.3857	6.36344	6.85875	6.76248	9.47184	9.1493	8.85066	12.4169	12.9606	12.5945	10.2842	10.2008	11.3627	13.5754	14.2209	13.4259	8.79253	8.27902	9.64992	7.08002	7.28513	7.5699	6.83522
Mp1g03220.1	15.6041	16.1638	15.3877	14.5896	16.3493	17.1601	13.8797	13.8464	13.5443	16.8869	15.9872	16.2851	18.8107	17.5768	17.7558	19.9208	18.5376	18.9283	20.3786	20.7588	19.9641	18.3928	17.7492	17.4651	19.5148	20.3315	18.9398	17.0392	16.2254	16.7698	17.8747	16.8163	17.143	16.1044	16.978	17.0242	23.6508	23.6608	23.5957	24.4268	27.887	27.3399	20.2222	18.9532	20.8636	19.5684	18.9572	19.518	17.5208
Mp1g03230.1	0.0720355	0.129425	0.181883	0	0	0	0	0	0	0	0	0	0	0	0	0	0	0	0	0	0	0	0	0	0	0	0.0397636	0.0513402	0.0170868	0.0721631	0	0.0548293	0	0.0188195	0.0398081	0	0.055035	0.14358	0.105425	0	0.0256308	0	0.712009	0.787169	1.02179	1.37153	1.53334	1.24289	1.2346
Mp1g03240.1	20.9041	11.1717	20.3835	1.61567	1.11803	1.4252	0.245846	0.289457	0.257514	0	0	0.249107	0.489553	0	0	0	1.92042	2.15337	0.898468	0.98911	0	0.351589	0	0	0.69737	0.392032	0.619395	2.47965	3.36811	3.32373	3.24471	8.46423	3.2073	2.0413	0.311611	0	4.83159	5.99041	5.75178	3.19567	2.49541	5.63607	10.5911	7.63456	9.08356	9.54913	14.7343	10.5714	6.69908
Mp1g03250.1	0	0	0	0	0	0	0	0	0	0	0	0	0	0	0	0	0	0	0	0	0	0	0	0	0	0	0	0	0	0	0	0	0	0	0	0	0	0	0	0.376399	0.237642	0.137659	0.0926901	0	0.0501074	0	0	0	0
Mp1g03260.1	30.9584	37.6952	33.6026	32.0095	32.5758	31.614	56.6118	48.8862	52.9587	27.0211	27.2066	28.4972	20.3051	17.0221	17.9814	14.6956	14.5553	13.5666	23.0469	23.8573	24.0551	33.2249	36.0918	30.957	47.118	55.1949	45.5745	74.6725	67.5853	68.3078	33.2433	32.1007	37.7927	27.9405	26.4914	26.2438	89.2068	89.5365	88.9569	4.97061	4.50574	4.02599	31.1858	30.4419	32.8697	34.338	33.4554	31.895	25.229
Mp1g03270.1	8.7569	8.63826	7.78099	7.10401	7.70129	7.7772	8.47039	8.70659	8.97721	11.3721	10.4531	11.2636	10.4375	9.37016	9.27378	7.68171	7.5306	7.82987	10.8747	10.733	10.5565	10.5044	10.2515	10.0561	13.1107	14.1365	12.9488	11.1432	11.2306	10.925	11.0065	10.4862	10.6978	9.05805	8.21287	8.9728	5.704	5.7875	6.21321	11.9753	11.953	10.8554	11.1972	10.3341	10.877	10.3537	10.4213	10.2372	9.7446
Mp1g03280.1	26.5397	25.4077	27.2509	33.8308	34.1839	33.3403	55.9083	56.059	52.7848	56.5718	51.4239	52.7688	44.0708	38.1156	39.45	45.3123	41.8886	43.935	48.1898	48.0169	51.2777	49.1317	49.7621	50.2629	33.7576	32.2048	31.4043	26.2079	28.222	27.0949	36.6818	35.758	35.7468	36.8146	32.2018	34.5252	17.3286	17.0266	15.9768	35.9579	34.8208	36.0728	44.1696	41.6712	41.8958	43.2004	43.4903	44.1746	39.3035
Mp1g03290.1	17.7616	19.2218	17.4352	22.4432	22.6032	23.3196	30.3776	33.1474	32.07	43.0299	35.1812	38.6666	34.3364	29.6165	29.5244	48.568	45.661	52.997	62.9911	64.0028	64.1026	62.5619	63.9016	60.283	15.0585	17.6337	16.9026	21.5201	20.2569	24.3989	28.3785	26.7884	25.9506	29.9257	26.5391	28.5454	9.88978	11.1416	8.28557	24.9252	25.9957	23.7553	31.6394	28.2932	29.5469	26.9794	28.1384	29.3419	28.4702
Mp1g03300.1	50.679	50.818	48.9486	47.6423	51.7446	49.3767	49.2107	51.3616	50.487	64.3367	59.0616	63.7079	57.3237	54.9585	55.7428	64.4131	59.8854	66.0937	68.5759	65.638	65.3845	57.5654	62.644	62.8485	44.0967	46.4189	43.7156	17.9149	15.3241	19.2844	45.6032	45.3535	45.3881	58.4224	68.2586	68.4506	38.7746	37.2583	40.3499	47.954	50.0565	49.9052	28.6216	27.6044	29.6058	31.1758	28.6449	29.4409	31.3697
Mp1g03310.1	3.64852	4.27067	4.52377	4.1663	3.58077	3.28485	6.51446	3.69678	4.59888	4.49615	2.98851	1.416	1.40287	0.989877	2.15834	1.93155	3.82306	3.80493	9.47768	3.72918	5.96143	6.89574	9.29728	10.4492	5.90927	3.29079	6.7607	3.2709	3.88588	3.9172	4.87554	2.67086	4.55825	13.5457	21.1615	16.7879	4.15886	4.8653	7.88871	7.06578	9.40305	5.04431	1.20736	1.36887	1.13371	2.72656	2.74292	0.996972	5.35806
Mp1g03320.1	135.938	148.327	136.179	159.386	145.337	157.157	207.679	206.899	204.99	214.432	205.768	210.042	194.493	176.305	174.838	199.677	184.539	192.567	210.77	208.884	212.676	192.075	211.169	200.706	118.521	121.432	127.318	141.025	124.462	133.67	152.795	150.026	147.913	148.041	144.104	146.386	128.294	137.997	127.159	56.747	55.5639	58.1583	188.316	174.235	177.245	197.527	208.109	202.053	189.426
Mp1g03330.1	0	0	0	0	0	0	0	0	0	0	0	0	0	0	0	0	0	0	0	0	0	0	0	0	0	0	0	0	0	0	0	0	0	0	0	0	0	0	0	0	0	0	0	0	0	0	0	0	0
Mp1g03340.1	21.8545	21.4674	20.6817	17.5352	19.6132	18.903	14.9893	14.2479	15.058	17.8739	18.0217	18.4188	20.7646	20.4585	20.6981	12.7913	11.8025	11.4514	14.4599	12.5047	14.1143	10.1077	10.1667	10.6645	12.9727	13.8502	14.2878	11.8076	10.8721	11.2064	17.634	17.3786	17.9597	14.4059	14.6265	13.9077	18.8177	17.8861	17.7936	11.1108	11.9398	10.9959	10.7126	10.4656	10.4453	10.9313	10.7737	11.3375	14.567
Mp1g03350.1	13.5744	14.5377	13.1313	9.68401	11.3742	12.2001	7.60624	9.41436	9.31843	11.1814	11.2183	11.1486	13.3611	13.0881	12.4478	8.09314	7.46473	7.60946	10.2291	8.831	8.80388	7.21918	7.475	6.1943	7.96036	9.75529	8.63959	6.4044	8.23288	5.99612	12.9012	10.6167	10.9948	9.54674	8.33525	10.3291	10.7675	9.37912	10.7764	5.51419	5.53076	6.7398	6.39141	6.52499	6.19473	6.48747	5.59095	6.6411	10.0009
Mp1g03360.1	0	0	0	0	0	0.453143	0	0	0	0	0	0	0	0	0	0	0	0	0	0	0	0	0	0	0	0.712175	0	0	0	0	0	0	0	0	0	0	0	0	0	0	0	0	0	0	0	0	0	0	0
Mp1g03370.1	0.25426	0.354248	0.362665	0.301684	0.186535	0.294597	0.287254	0.205618	0.265432	0.226009	0.286304	0.310461	0.279264	0.339055	0.299263	0.26456	0.352214	0.367971	0.522244	0.307748	0.25177	0.310834	0.390318	0.202975	0.213944	0.210997	0.17937	0.366281	0.433493	0.353413	0.189838	0.330465	0.344724	0.190379	0.246352	0.268339	0.375122	0.325902	0.562373	0.179096	0.275082	0.31761	1.29393	1.00194	1.21951	1.1427	1.23732	0.949547	1.01276
Mp1g03380.1	6.38712	5.86302	6.20528	5.03491	5.89345	5.86256	4.75146	5.31155	5.3325	5.75363	5.0279	5.89675	6.34928	6.07048	5.94435	4.42247	4.25303	4.31424	4.79098	4.70531	5.23576	3.74021	3.81736	3.73547	7.6429	7.94041	7.82472	6.09062	5.91489	6.20113	5.69505	5.82735	5.68454	4.35829	4.58925	4.68313	7.65635	7.17567	6.98864	4.49477	5.24759	4.93052	5.77923	5.52224	5.55381	6.16843	6.20326	5.79555	6.05608
Mp1g03390.1	0.232225	0.238132	0.31283	0.355122	0.640181	0.197688	0.206201	0.145785	0.273954	0.133526	0.168832	0.241703	0.160486	0.262334	0.184312	0.169857	0.110409	0.303881	0.313354	0.344055	0.352318	0.250799	0.333089	0.448729	0.843488	0.912511	0.708192	0.518474	0.686274	0.680823	0.242406	0.332816	0.272976	0.412862	0.271185	0.254145	0.795703	0.436798	0.593353	0.64751	0.602766	0.61378	1.06075	1.11767	1.14805	1.5192	1.42426	1.63825	1.27102
Mp1g03400.1	22.5956	20.7708	17.2248	17.7559	17.652	16.7135	14.234	13.4532	13.6203	19.3448	19.1609	19.593	24.1907	20.8543	21.0187	23.0663	21.3911	21.9047	22.3622	21.2406	23.8863	19.2988	17.8328	19.3425	17.0209	17.6083	18.1272	18.3506	15.5351	17.281	20.7704	19.4792	18.0466	20.7105	18.3885	18.61	14.8796	15.3059	15.9507	24.9307	24.5887	24.0241	16.806	14.738	15.7917	15.0993	14.3517	15.3476	15.6492
Mp1g03410.1	8.9416	7.70102	7.96949	7.65725	8.15038	8.81919	7.61668	7.42858	6.94366	9.53711	8.27757	9.07182	9.46097	8.92948	8.49983	9.27939	9.36918	8.45742	9.4619	8.71264	9.75675	8.96461	9.49578	7.93939	10.7385	11.827	11.1456	10.9017	10.718	10.083	8.92417	10.0959	9.56751	8.8009	9.22026	8.47906	5.81473	4.82573	5.56479	10.274	11.4588	10.4229	16.5448	16.0056	17.6725	15.9664	16.268	16.7886	14.0304
Mp1g03420.1	7.40991	6.67135	6.98922	6.95819	8.84253	7.32424	6.57706	7.66573	7.42647	8.44667	7.6872	7.49287	7.66943	8.79966	7.77628	7.68667	7.83408	7.17038	6.9175	7.11579	6.64012	5.82884	6.60019	6.83706	10.6446	10.2355	10.3824	9.58867	10.6739	9.85903	8.53417	9.18742	8.28483	8.75234	8.12512	8.84405	6.7559	6.63169	7.64629	10.0084	13.7533	11.1036	12.2272	11.8726	12.5712	11.3872	11.5121	11.5372	10.7416
Mp1g03430.1	6.8152	6.10558	6.4914	5.99919	6.31866	6.61576	7.21547	7.5291	6.73059	7.6892	6.98664	6.31699	8.30778	7.51994	7.59164	7.18901	5.73233	6.11452	6.56219	6.54907	7.19202	5.88415	5.69074	6.34518	7.56794	7.46573	7.80397	7.39252	8.15123	8.47583	7.14312	7.34212	6.24705	6.3669	5.31592	6.97705	7.07439	6.79095	6.71834	5.57696	6.99283	5.79086	11.3506	11.4731	11.4814	11.6656	11.5971	11.9536	11.0292
Mp1g03440.1	0	0.53636	0	0	0	0	0	0	0.981862	0	0	0	0	0	0	0	0	0	0	0.656968	1.06737	0	0	0	0	0	0.610987	0	0	0	0	0	0	0	0	0	0	0	0	0	0	0	0	0	0	0	0.968421	0	0
Mp1g03450.1	0.0486996	0.0873562	0.200587	0.101665	0.0975327	0.149135	0.0490572	0.0144548	0.0122137	0.0324605	0.0136921	0.0119767	0.0596402	0.024606	0.0447923	0.0550621	0.0983938	0.0569414	0.0399004	0.138058	0.0879151	0.119153	0.0424383	0	0.144001	0.174526	0.161106	0.196292	0.138442	0.23019	0.0454695	0.123607	0.0729176	0.0887382	0.147597	0.0952895	0.205513	0.211063	0.0858354	0.0494699	0.0519914	0.0304019	0.620581	0.634364	0.933518	0.972657	1.26058	1.29275	1.00365
Mp1g03460.1	9.27318	10.6575	8.88793	9.75004	10.5873	11.6286	6.33653	6.08983	5.90926	5.30525	5.70429	4.79889	6.04842	5.85352	5.38304	7.10606	7.31294	6.89396	5.73135	7.2502	6.98501	5.41015	6.84121	6.79101	8.00066	8.88511	10.1817	4.09389	4.5036	4.80235	6.90254	6.06094	7.16276	6.93621	6.75637	6.30972	12.2604	11.9829	10.8237	1.14347	0.858468	0.940644	4.37873	4.58272	4.45771	3.87455	4.22604	4.87846	4.93488
Mp1g03470.1	0.211149	0.380056	0.302783	0.200615	0.27008	0.307731	0.310853	0.23888	0.286755	0.286984	0.426011	0.417339	0.38864	0.379921	0.409033	0.252123	0.290681	0.247712	0.264556	0.325315	0.24279	0.317702	0.228411	0.312925	0.382222	0.330361	0.228891	0.290839	0.298639	0.321359	0.439947	0.408379	0.362723	0.376689	0.362828	0.29937	0.542557	0.533104	0.596616	0.410992	0.514361	0.382678	0.308779	0.272954	0.399452	0.321046	0.340134	0.338745	0.329346
Mp1g03480.1	16.5064	20.5213	18.1844	22.5402	21.4475	22.5736	26.7093	27.8213	29.4421	27.2191	27.1758	28.8526	31.3606	26.7281	26.3464	53.971	50.9545	51.5974	67.7185	66.2852	72.6396	71.6707	74.8245	71.9881	13.5762	18.0163	12.5041	20.2435	16.857	18.808	24.0304	23.4177	25.6698	27.1781	25.3261	25.2764	8.73395	9.43938	9.85495	31.4687	29.9182	33.704	20.7944	20.8725	21.5743	24.7008	25.0809	24.6671	21.1736
Mp1g03490.1	28.1164	34.2299	23.0556	32.5391	39.6113	36.8035	29.8437	29.9237	28.4983	28.6463	30.9606	28.4657	38.0195	30.7679	30.4073	36.1812	35.1309	32.9876	31.6107	30.906	26.8907	24.8455	27.4667	28.0283	28.5774	25.8592	28.1433	9.58306	11.2199	15.265	26.3305	27.7069	32.5747	27.7369	29.9417	28.9344	33.0856	33.588	29.7103	6.46039	4.59318	5.84828	23.3971	20.737	23.6827	25.7184	24.8533	27.6664	22.6069
Mp1g03500.1	0	0	0	0.522594	1.7948	2.18774	0	0	0.509464	0	0	0	0	0	0	1.90622	0	0	0.600252	0	1.66856	0.69019	0	0.661494	0	0	0	0.544747	0	0	0	0	0	0.536709	0.596007	0	0.89169	0.787307	0	0.80914	0	0	0	0	0	0.473654	0	0	0
Mp1g03510.1	31.9889	31.3711	29.9485	31.3478	30.8538	30.1201	22.7317	22.4085	25.8851	34.8296	34.4874	32.4387	41.0056	35.4048	37.048	36.6771	33.3571	33.2126	33.7399	33.2371	34.0833	26.3767	29.035	27.3802	30.1722	29.7046	31.3376	23.9366	21.7063	22.7692	32.7893	30.0462	30.241	28.3307	26.785	27.3768	39.0701	34.7024	36.6343	28.5887	29.3219	25.865	24.2698	23.0371	25.3122	23.5649	24.8111	27.5739	25.776
Mp1g03520.1	0	0	0	0	0	0	0	0	0	0	0	0	0	0	0	0	0	0	0	0	0	0	0	0	0	0	0	0	0	0	0	0	0	0	0	0	0	0	0	0	0	0	0	0	0	0	0	0	0
Mp1g03530.1	92.0246	90.8902	94.1149	74.6506	85.7681	88.8777	67.3053	70.2019	63.3845	73.9643	67.1217	70.0823	81.2862	78.2119	77.3205	74.409	73.9772	73.7778	60.7844	64.0597	61.442	51.7345	54.807	54.9581	106.344	103.796	111.153	70.837	71.0859	72.8742	79.612	76.0225	72.2161	77.7621	73.4824	78.8178	66.2621	63.5904	64.1581	55.9365	60.0456	52.8677	69.6737	63.9557	66.6075	70.7276	68.7646	69.6315	71.1664
Mp1g03540.1	12.5574	13.2186	12.5876	11.0631	13.1761	13.6682	8.40807	9.0517	8.9387	12.8115	12.3009	13.2299	16.4847	15.5833	15.0906	27.5361	24.0699	21.8039	17.1781	17.4924	17.3133	12.8576	14.993	14.9325	12.6697	13.1705	12.6099	11.0693	11.9641	9.70067	12.0376	12.5651	12.3635	16.5823	19.4199	19.1177	9.38938	8.1447	8.93173	16.3902	17.1917	16.2151	13.6972	12.8663	14.0057	15.3488	15.2491	15.0082	15.2328
Mp1g03550.1	1.45312	1.99712	1.85203	1.7237	2.21778	2.6846	1.47611	2.07367	2.15742	1.83345	2.04432	1.76103	2.91415	3.20716	2.0247	4.33133	5.59911	3.76862	3.52369	3.39483	3.10059	3.1424	2.8257	2.64223	2.53543	2.27021	1.93029	1.94268	2.36629	1.67732	1.96797	2.52089	2.0247	2.6556	2.80331	3.77222	1.17181	1.40357	1.5741	2.31551	2.7565	3.41017	2.083	1.90427	3.91424	3.16313	2.79195	2.91747	3.16149
Mp1g03560.1	16.2256	16.5967	15.7111	17.3188	17.7827	18.648	20.7034	20.0637	18.5459	22.1995	19.4961	18.2385	18.5895	16.7357	17.6251	20.8933	19.6637	19.674	21.9359	21.8155	17.2399	18.4998	18.0481	19.1263	16.0808	13.9216	15.4878	18.167	18.4606	18.8861	15.8541	17.1121	15.7714	17.4662	16.7746	15.7408	13.4374	13.7511	15.3039	12.0228	11.3754	12.1356	18.8714	17.4653	18.1461	17.694	16.1271	18.9888	17.0383
Mp1g03570.1	13.2567	12.5628	12.9046	12.872	12.9676	12.4147	12.826	11.1719	11.1747	13.847	12.613	12.412	12.9178	14.3996	13.1186	15.8703	15.2081	17.8973	16.4078	16.165	15.8053	15.3532	14.8597	16.3802	11.8037	13.9963	12.5886	17.3243	15.6236	16.2499	15.1496	14.5752	14.4726	19.8003	24.6971	20.296	7.11997	6.75924	7.38934	21.2707	19.8065	23.0953	14.1878	13.4689	13.1432	12.9432	12.3113	12.3332	12.8423
Mp1g03580.1	129.387	138.423	135.334	108.047	111.518	109.262	80.3755	79.555	80.1467	164.784	147.451	155.108	207.752	186.788	185.001	156.536	134.355	133.563	214.297	216.509	213.682	151.213	153.632	151.791	133.137	146.967	120.886	94.7317	95.782	97.5701	133.411	135.561	130.665	163.56	153.03	156.753	129.658	127.52	142.211	122.772	123.877	116.908	127.629	119.356	122.594	134.359	135.44	142.103	157.8
Mp1g03590.1	2.90888	3.30699	2.29539	1.90841	1.93458	2.82006	1.64322	2.13124	1.80351	1.75856	1.59915	1.38456	1.65777	1.53099	1.74753	2.20298	2.16431	1.47645	2.47301	2.49139	1.9028	2.14825	2.14017	2.16314	3.03279	3.21535	3.73887	1.72232	1.46436	1.3472	2.00314	2.28301	2.05425	2.61184	2.01883	2.1012	2.43395	2.9542	2.72615	1.74626	1.40857	1.68375	2.6748	2.67496	2.48929	3.21734	3.28222	3.80101	4.13637
Mp1g03600.1	10.6854	10.6642	11.0972	10.3937	11.1982	10.1237	8.85024	9.44921	9.44572	9.98014	8.84534	10.7845	11.0893	9.49011	8.60231	11.0122	9.68124	8.37064	9.00426	9.60438	9.60998	8.49093	8.76969	7.55614	15.8156	17.6252	16.9014	10.4427	9.83132	10.4656	8.50416	9.15401	8.55281	9.26751	10.2381	9.73006	17.1892	17.3358	17.3977	9.18287	9.30662	9.91207	14.7698	14.6518	14.8319	15.4475	14.0536	14.5307	16.4997
Mp1g03610.1	0	0	0	0	0	0	0	0	0	0	0	0	0	0	0	0	0	0	0	0	0	0	0	0	0	0	0	0	0	0	0	0	0	0	0	0	0	0	0	0	0	0	0	0.205054	0	0	0	0	0
Mp1g03620.1	22.5692	21.6674	20.4399	21.5649	27.1913	27.1178	24.5884	24.7406	24.8823	25.2824	23.4845	23.7854	25.2122	24.0659	23.0118	25.5578	22.1705	23.1907	22.1527	21.4972	22.6405	24.5955	24.1168	24.109	67.3931	65.4341	57.8484	56.3179	55.3094	50.9993	25.0751	26.113	26.295	27.1241	28.2266	28.7861	92.1325	96.7785	99.4209	26.5981	28.4555	29.8132	48.574	45.3612	48.8158	40.5122	41.9181	46.8175	36.4297
Mp1g03630.1	218.013	209.198	220.056	263.989	256.139	242.496	323.881	322.155	310.983	375.826	332.621	347.837	332.9	311.772	296.783	300.224	280.544	295.231	283.388	279.676	282.617	251.002	267.311	255.326	186.435	183.207	196.245	197.777	170.273	235.038	275.621	252.266	242.268	245.327	229.074	241.832	168.645	169.581	172.938	61.4831	68.5507	66.915	168.815	162.185	159.678	186.176	193.015	190.623	180.835
Mp1g03640.1	12.9196	12.9289	11.4879	11.2168	10.5491	10.8831	9.9975	10.3875	10.0984	10.9733	11.1714	10.9293	12.6725	14.0417	13.0077	12.0034	13.3574	10.4461	9.03723	9.26371	11.3586	8.64575	7.53315	8.3541	15.5402	18.353	16.5955	13.1398	13.3404	12.8644	12.831	11.1304	10.3103	12.7656	11.9412	13.5794	14.0368	12.2571	14.9717	12.3327	12.9275	11.4039	13.8029	14.3908	16.0364	13.4671	13.3621	13.0928	13.0126
Mp1g03650.1	17.5064	17.7876	17.6996	17.8952	20.8548	19.9396	13.5359	13.3274	12.5023	15.0664	14.8918	15.158	18.7078	18.1149	20.0184	31.6242	29.3023	30.7898	37.0433	40.4607	40.1047	36.5664	34.22	33.5166	25.335	25.6457	21.7899	18.9078	20.0994	21.1977	21.0574	20.9275	20.0263	23.2742	23.3118	25.6923	9.03581	7.63186	8.11964	49.2726	57.128	54.3372	42.609	40.349	42.0331	39.413	38.0926	38.005	30.6173
Mp1g03660.1	1.8885	3.32411	7.15478	0.940781	4.23189	0.655974	1.42298	2.0183	1.48614	0.267047	0.970801	0.288511	1.97851	0.646019	1.19335	2.14424	2.22817	0	3.12172	0.766676	0.646848	1.62933	2.44403	2.22749	0.813031	1.38719	2.16628	1.28559	3.29532	2.06942	0.570285	1.51849	1.33905	0.997254	1.07528	1.65642	0.952607	1.66477	0.707763	0.4708	1.46956	0.416763	5.56875	7.95959	5.22626	6.38899	3.37371	7.63942	3.87426
Mp1g03670.1	2.19923	1.91428	1.60822	1.0488	1.32158	1.77857	1.02717	1.09392	1.19552	0.775249	0.801348	0.882245	1.4203	0.918763	0.979388	1.40301	0.936203	1.19246	1.15426	0.990686	1.20405	1.24757	0.942134	1.11017	1.50158	1.64363	1.82905	0.489409	0.570487	0.623608	1.30776	1.29726	1.32462	1.54804	1.34059	0.997734	2.28113	1.93319	1.80447	0.732188	0.542155	0.536884	0.668648	0.690934	0.59734	0.835294	0.657908	0.9415	1.02285
Mp1g03680.1	12.81	12.0566	11.9261	11.2836	12.3812	12.1874	11.1105	12.2247	12.3676	13.2632	12.2384	12.6751	14.5897	14.3698	13.736	14.2024	13.342	13.7917	13.8306	15.0397	15.3529	11.7609	12.4858	12.804	15.3944	15.0117	14.9797	9.41387	9.15264	9.43192	12.3314	12.1788	12.186	11.4224	11.5853	11.9388	19.2614	19.9662	19.5011	17.0501	20.0169	18.0437	10.9203	10.6027	11.9033	9.896	10.6525	10.8027	10.4626
Mp1g03690.1	0.858507	0.912196	0.423016	1.06304	1.55123	0.685992	0.58771	0.458109	0	0.370842	0.443953	0.19734	1.17106	1.32602	0.268923	0.481241	0.504305	0.284168	0.471621	0	0	0.276188	0	0	0	0.614006	0.97663	1.73006	0.620331	1.94308	0.601695	0	1.38981	1.17486	0.497101	0.227099	0.938007	1.64268	2.39177	0.307711	0	0.2713	0.845502	0.341191	1.27229	0.678658	1.19512	1.11429	1.23643
Mp1g03700.1	4.24969	3.84732	4.42401	3.49285	3.63973	3.9553	2.98354	2.00439	2.16393	1.9237	1.90514	1.94804	1.85774	1.84892	2.48851	1.76926	3.06553	2.91103	1.80553	3.18098	1.97276	2.03514	2.43428	2.33548	2.72683	3.17506	2.55575	2.85614	2.49518	3.09459	2.83243	3.87588	2.01421	2.46007	2.09128	2.53559	1.90284	1.61916	1.26082	2.00699	2.0291	1.56059	4.34759	4.68062	5.51871	4.11872	4.92707	4.0173	4.28192
Mp1g03710.1	53.7615	51.8584	49.9042	44.882	50.4208	56.3434	42.7198	44.0744	44.0484	42.5825	42.1987	40.6071	45.9337	46.4828	47.0366	54.0943	51.7556	47.43	42.5425	43.0456	42.3161	36.8502	37.3611	38.0588	53.2208	51.5054	54.9618	48.3793	52.1365	50.6044	44.5789	46.3425	44.2979	42.3395	42.6086	42.3046	33.8239	32.3906	34.2925	29.0679	29.8063	31.6435	62.9827	53.2921	60.6753	63.1059	61.5687	58.2243	61.2186
Mp1g03720.1	164.275	149.239	151.442	123.712	134.998	141.979	118.319	121.077	116.643	114.069	114.544	107.522	114.145	109.772	111.771	104.205	96.9067	94.2853	90.5958	89.732	86.8597	79.3465	81.781	80.345	175.122	160.524	168.763	105.717	109.949	112.268	115.413	119.947	114.626	113.93	106.022	109.421	134.427	134.804	137.119	70.5166	74.7232	73.0124	105.001	103.261	102.931	108.587	112.076	115.727	127.342
Mp1g03730.1	0.322369	0.363875	0.162627	0.269679	0.294191	0.233134	0.194321	0.22889	0.145356	0.0715997	0.198908	0.284848	0.0945724	0.0977854	0.0791087	0.0728543	0.0372283	0.0378282	0.0528135	0.121691	0.0498925	0.138219	0	0.0378022	0.846602	0.767264	0.978345	0.244914	0.0917212	0.193344	0.0451854	0.1636	0.112914	0.0672967	0.0711931	0.126446	0.0739893	0.0428855	0.0944685	0.0436529	0	0	0.152645	0.17297	0.0600721	0.355128	0.315154	0.20788	0.249948
Mp1g03740.1	19.2979	13.2365	13.0258	1.51806	0.444093	1.57906	4.11664	4.7257	3.96864	3.93209	4.21494	2.97967	2.35527	3.50722	3.41741	5.3563	3.0375	4.74283	4.89243	6.8052	4.45087	5.92195	5.11301	5.59988	4.79275	5.20866	6.60633	1.70461	1.82403	1.75165	7.81629	5.65354	5.81939	6.51544	6.06134	5.99767	4.17247	5.00627	7.34526	0.194585	0.255802	0.401788	0.710967	0.606939	1.18503	0.0900882	0.281572	0.327514	2.19941
Mp1g03750.1	64.8799	93.3469	89.5048	83.303	73.0675	106.377	104.494	118.032	121.951	272.049	236.115	262.878	204.019	177.61	172.967	437.453	413.612	424.815	383.021	382.367	397.195	527.306	507.424	495.997	18.6636	23.3447	16.483	71.3666	69.2754	74.3668	187.522	189.519	193.42	548.475	562.381	560.702	32.807	36.4551	34.9719	445.345	425.191	401.31	33.1799	33.1952	33.8403	19.5224	18.7561	31.2904	20.0551
Mp1g03760.1	4.0161	5.45804	5.54065	6.96871	4.2053	5.77983	32.3942	18.6199	26.9401	31.9373	24.2303	30.0308	16.683	23.4059	31.115	37.4119	29.0626	49.4899	72.4627	73.3097	60.484	151.492	109.704	100.697	6.31651	0.690923	5.07402	13.9899	6.99896	10.7386	18.048	25.0343	26.3883	28.6406	23.8683	33.2821	8.36987	13.5626	13.7663	90.9038	55.685	51.9588	8.13244	9.26894	14.6317	3.34097	0.77802	4.93872	0.357417
Mp1g03770.1	0.563096	0.568354	1.05225	0.533719	0	0	0.521471	0	0	0.445055	0	0	0.520105	0	0	0.645552	0	0.652137	1.21758	0	0	0	0	1.34055	0	0	0	0.554836	0	3.73887	0.951982	0	0	0	0.606946	0	0	0	0.633621	0	0	0	5.73433	5.32095	5.35799	1.44093	2.06551	2.39227	0.899494
Mp1g03780.1	0.449323	0.564809	0.513933	0	0.193751	0.196662	0.688388	0.502132	0.0881727	0.237819	0.386409	0.340999	0.679916	0.919245	0.890616	0.301606	0.730598	0.789501	0.587657	0.552665	0.55836	0.338729	0.202086	0.312224	0.232525	0.266758	0.201179	2.36286	3.20093	3.32671	0.426234	0.635774	1.13122	0.490039	1.5434	0.460204	0.654835	0.458803	0.809198	0.243451	0.12818	0	6.63222	5.02943	8.33128	3.6201	2.74534	3.10268	3.08186
Mp1g03790.1	1.32873	1.27987	1.11865	1.20861	1.04341	1.34476	1.78314	1.25755	1.22479	1.33579	1.04068	1.05558	1.24845	1.03096	1.30051	1.71445	1.56518	1.38254	2.46304	1.80866	2.21539	1.90545	2.35345	1.93683	1.09329	1.49461	1.03627	1.8592	1.66652	1.77885	1.29106	1.28076	1.34081	1.14683	1.34687	1.18263	0.884816	0.947872	0.929755	2.03584	2.02505	1.72549	1.9227	1.95247	2.09348	1.93737	2.10557	2.06802	1.97179
Mp1g03800.1	2.04698	2.19854	1.74335	1.68954	1.69158	1.91705	2.2085	2.32208	2.2735	2.06162	1.89644	1.95885	2.02283	1.77539	2.12018	2.47027	2.64286	2.43189	3.2071	2.7061	2.91558	2.88505	2.64243	2.82373	1.95711	2.03025	2.00522	2.06547	2.27403	2.19506	2.13005	1.84365	2.04594	1.96447	2.00654	1.89032	1.46482	1.05992	1.47435	3.01865	3.59861	3.27396	3.73928	3.36382	3.45204	2.88315	2.58752	2.88245	2.70479
Mp1g03810.1	68.258	70.942	66.0609	56.0338	60.3553	65.6911	47.5893	45.497	47.5914	56.7392	54.2009	52.7605	64.5928	69.0746	58.988	65.9172	60.4369	63.4095	39.0032	47.5786	45.1374	34.7742	34.2558	35.7085	68.4029	65.6817	68.9601	54.2195	53.1821	47.8645	63.1854	52.9755	52.4411	52.9172	58.7758	57.2129	56.8423	63.052	60.4648	42.8159	47.1019	41.5936	38.4974	40.4587	41.1044	39.5614	40.3463	46.6098	46.9065
Mp1g03820.1	21.6553	19.9601	21.5172	18.289	20.4026	23.2837	12.2504	13.5951	13.3898	17.0562	16.17	14.9476	19.9989	19.4189	18.0845	31.4984	27.9519	29.8153	30.6654	33.0815	34.1177	33.6645	31.8807	33.6499	24.3036	22.4421	25.1849	23.9475	22.3466	24.3003	20.7699	21.3078	23.4269	24.2399	24.9523	26.6761	32.2359	30.2606	35.1542	52.9689	56.0937	49.2945	20.7714	20.4377	22.2773	20.4544	17.8484	18.9105	20.6988
Mp1g03830.1	11.3912	12.8859	12.3924	10.5744	12.804	12.8373	8.19398	8.2142	8.74884	10.4553	9.96011	9.11968	11.8279	11.5349	11.4196	15.9315	14.956	13.9485	17.6758	19.5362	18.9004	17.3343	16.8268	18.1493	12.6723	13.3568	12.3183	11.5984	12.0029	10.8489	11.1513	11.4284	10.9748	11.9949	14.2297	12.4922	19.4348	20.9367	23.3338	29.205	27.9873	30.5246	14.3958	13.9537	13.6991	10.8467	12.1914	11.7316	11.3064
Mp1g03840.1	0.0158903	0.0488062	0.0145118	0.0147147	0.0182485	0.0442797	0.0321063	0.00946638	0	0.0141275	0	0.00783237	0.0233993	0	0	0.071911	0.00917032	0	0.0954955	0.0100247	0.0245826	0.019411	0.0369969	0.0093313	0.0104507	0.0254135	0.0175078	0.0150486	0.0300873	0.118024	0.0444698	0.0242062	0.0316368	0.0247534	0	0.0232616	0	0	0.0187206	0	0.0226219	0	0.0826792	0.046092	0.0745796	0.0745139	0.078372	0.0294157	0.0648517
Mp1g03850.1	21.6841	20.014	18.8137	17.5023	23.0659	29.9334	11.0812	8.63094	11.9336	11.2018	10.8582	8.75178	14.5376	13.4294	12.8536	11.7922	9.83693	10.0285	11.2843	10.8773	10.967	7.95888	9.68224	10.2305	10.3323	12.9835	11.8298	46.9899	43.3609	51.3534	15.0143	14.4002	17.0229	17.2115	22.7252	19.1619	13.0109	10.9374	13.3188	4.92739	5.82325	6.52084	21.8315	20.6589	21.5287	21.9819	21.4782	27.841	25.7649
Mp1g03860.1	8.90106	7.97906	7.43036	6.98815	6.88165	7.13237	6.17454	6.94031	6.97965	7.64435	7.87119	6.93641	8.54252	7.25088	8.11648	7.75333	6.53024	6.81289	7.13115	8.13395	7.91442	5.63621	6.73479	6.74779	6.51961	6.70341	7.09416	6.49015	5.84673	6.06881	7.30728	6.64406	6.9015	6.07437	6.25772	6.53266	6.21905	6.18997	5.94254	6.93074	7.07894	7.1907	9.84015	9.52961	9.40225	9.99392	9.64665	10.0456	10.7062
Mp1g03870.1	209.749	238.724	212.502	263.025	225.976	229.206	465.155	496.317	485.997	373.126	336.557	373.53	316.543	266.519	266.694	444.288	431.891	450.592	686.264	656.297	699.765	787.698	818.721	791.145	185.872	195.688	194.149	194.156	160.96	210.551	289.682	275.632	291.018	309.232	287.327	299.822	210.86	204.038	198.9	175.51	178.046	177.278	267.83	261.131	259.871	286.01	290.89	290.946	233.297
Mp1g03880.1	0	0	0	0	0	0	0	0	0	0	0	0	0	0	0	0	0	0	0	0	0	0	0	0	0	0	0	0	0	0	0	0	0	0	0	0	0	0	0	0	0	0	0	0	0	0	0	0	0
Mp1g03890.1	3.26451	4.38003	3.52051	3.24706	0.918608	2.78928	3.48925	2.85323	1.68742	1.26272	2.13113	2.4497	2.66692	2.44072	1.4979	4.02004	2.45717	7.83184	2.9427	2.52162	3.35489	6.52506	2.94996	2.43841	3.06205	4.75761	3.73067	0.604567	1.13291	1.3077	2.43576	2.01139	2.85381	1.89439	2.71206	1.25376	6.23175	7.00073	2.32589	7.48911	8.7434	8.19372	1.9018	1.92344	1.54514	0.959126	0	0.770375	1.70366
Mp1g03900.1	169.59	172.937	170.6	134.577	123.382	152.741	113.677	123.667	126.743	158.963	130.382	125.382	159.489	164.024	160.001	126.552	133.64	156.713	99.1529	103.114	122.014	82.387	79.199	83.7236	167.956	135.004	174.764	142.677	126.867	143.026	152.445	141.982	153.618	143.799	130.513	161.431	188.537	174.018	188.903	103.402	82.5365	97.8672	104.399	101.673	99.7114	106.09	94.1166	107.292	131.262
Mp1g03910.1	18.9794	18.5879	19.0938	16.092	19.118	19.3571	14.6558	15.6258	15.3529	16.8081	17.3143	15.9518	18.2052	17.851	17.53	11.802	12.1307	13.9778	10.1634	9.29176	10.394	8.58947	7.06653	8.33363	21.2696	18.8536	19.6525	17.5085	17.4869	18.4182	17.2295	16.3611	16.8615	13.6074	14.7871	14.6685	15.423	14.3496	14.1769	8.78936	11.2741	9.30636	17.49	16.0028	15.1717	15.5704	15.5818	15.5213	15.5028
Mp1g03920.1	566.817	544.058	481.568	441.26	532.105	466.788	411.881	395.821	357.754	329.635	394.688	387.222	383.14	390.822	424.002	417.227	335.114	303.463	320.226	394.511	343.308	305.287	348.354	315.406	643.255	691.909	565.766	402.69	332.07	266.908	356.004	368.621	359.157	319.275	359.74	323.496	478.48	523.402	420.194	312.365	243.447	284.158	548.144	512.932	610.567	659.028	679.383	603.93	684.024
Mp1g03930.1	102.625	114.129	125.16	118.638	108.872	109.766	88.1925	90.3588	80.2659	76.1516	99.6086	86.7934	91.3983	88.7666	83.6076	90.849	78.8454	82.5461	98.2674	79.0099	80.3991	77.2907	64.9487	107.803	136.521	127.649	142.42	112.918	105.874	97.8457	90.3549	97.6952	91.8415	97.2424	74.0143	98.4305	89.3383	88.4964	90.4075	67.8165	68.4618	64.958	121.044	111.916	120.378	142.692	121.654	118.904	151.035
Mp1g03940.1	0.184193	0.0638273	0.115374	0	0	0.135228	0	0	0.0606944	0	0	0	0.117571	0.0625201	0	0	0	0	0	0.152254	0.253937	0	0	0	0	0.186681	0	0	0	0.19423	0	0	0	0.131874	0	0.0618648	0	0	0	0	0	0	0.0508556	0.248139	0	0.151062	0.104068	0.165417	0.050086
Mp1g03950.1	9.46569	8.09354	7.9237	6.10361	6.51211	6.92037	4.76546	5.14896	5.01859	6.80223	6.07349	5.48129	7.298	7.72739	6.97544	8.06113	7.72637	7.10057	5.51442	6.39542	5.36465	4.77484	5.15932	5.0231	7.43409	9.29071	7.96201	5.26002	5.99407	3.88537	7.05547	7.7528	6.66794	7.86972	8.30198	7.33782	9.5336	10.6178	9.81346	8.1235	8.32696	7.61891	5.39412	5.89922	5.92401	3.84551	3.9966	4.18224	4.47089
Mp1g03960.1	0	0	0	0	0	0	0	0	0	0.272185	0	0.144564	0	0.160209	0	0	0	0	0	0.189164	0.323009	0	0	0	0	0	0.352564	0	0	0	0	0	0	0	0	0	0.223595	0	0	1.08022	0.908182	0.385231	0.122768	0.369035	0	0.368367	0.49591	0.540401	0
Mp1g03970.1	29.2512	30.8977	29.7144	35.3968	34.5855	35.4558	38.0668	38.2054	41.9726	40.4461	37.7528	42.3611	38.165	35.1461	33.6823	30.4547	29.3731	30.1859	36.1077	35.7979	38.1714	43.1097	43.9713	42.1115	41.4669	46.6045	36.0438	38.8311	33.9325	38.8333	34.3071	33.7821	33.0537	32.3727	32.9248	33.9507	18.8716	19.5196	18.7122	23.127	27.2065	24.4832	55.4869	50.5739	52.1073	66.5377	66.9624	62.4529	56.6127
Mp1g03980.1	58.4742	69.2504	72.4034	40.9	42.3547	47.965	165.851	157.416	145.907	122.58	92.7213	122.455	154.947	127.282	118.258	54.0528	66.1076	62.2642	11.8451	12.3388	10.8979	7.0957	8.7593	8.45995	208.55	306.768	229.726	21.585	16.6915	28.4061	121.045	129.432	128.771	126.529	111.396	126.211	94.9335	91.7477	113.64	2.37867	3.17985	3.11826	10.3142	10.6725	9.70656	9.47813	9.38901	8.51754	8.08876
Mp1g03990.1	11.5041	10.5744	9.83291	9.35702	10.7884	11.0781	8.67584	8.96158	10.0305	11.0778	10.8389	10.8555	12.547	11.6112	11.063	11.1503	10.6289	10.3927	9.09277	9.33945	9.18754	7.7101	8.71	8.96701	8.75903	9.9146	10.1278	5.38885	4.70216	5.53846	11.374	10.0627	10.3784	10.1627	10.1997	9.99725	8.27573	7.42654	7.46884	3.69989	3.52741	3.451	6.71957	6.69829	6.32852	7.48186	7.12069	7.26022	7.78454
Mp1g04000.1	34.5774	36.9504	31.9917	29.8179	31.0574	33.0791	23.9875	21.6826	24.8552	31.8318	30.4866	23.0587	24.9877	28.797	23.585	23.5805	23.134	26.8813	26.2208	24.3084	26.606	27.6186	25.4423	20.6534	34.9721	35.8013	36.0697	30.4836	30.6297	29.463	26.2301	31.119	27.9726	28.7311	27.2357	27.0289	17.8127	17.0617	19.8651	23.4723	23.7883	21.3924	39.3517	38.55	36.4267	38.2472	40.1248	43.8673	42.3665
Mp1g04010.1	111.031	122.119	118.655	112.514	114.144	117.448	128.829	127.459	127.774	158.591	139.794	151.759	143.411	133.696	133.113	229.211	211.72	207.125	249.909	245.49	257.4	282.726	290.569	282.137	81.753	82.8944	83.2223	122.09	109.476	127.171	158.03	160.888	161.903	177.54	177.153	183.911	95.7048	90.7501	93.8051	188.892	209.216	215.96	49.5594	47.5398	48.6309	52.2275	53.2455	52.8472	55.8704
Mp1g04020.1	9.73718	8.74697	9.68184	8.29551	7.55769	10.4919	9.89845	7.27119	7.12496	9.61001	9.73666	9.11998	8.85031	10.493	9.70452	9.51727	8.79413	8.45452	8.73097	8.03529	7.80619	8.10288	8.15353	9.19374	9.40707	8.86369	9.58793	4.44074	4.79759	6.80129	11.8959	9.36298	9.13952	9.58111	10.1517	10.6888	5.99082	6.87697	5.80566	11.61	13.8906	11.3094	13.0122	11.0463	11.3313	9.80978	11.0055	9.39399	11.2973
Mp1g04030.1	0.0313896	0	0	0	0	0	0	0.0185794	0	0	0	0	0.016087	0	0	0	0	0	0	0	0	0	0	0	0.0412212	0.0805493	0.0173191	0	0	0	0	0	0	0	0	0	0	0	0	0	0	0	0	0.0133475	0	0	0	0.0144618	0.0384284
Mp1g04040.1	213.752	232.51	198.159	176.839	178.481	176.807	205.185	186.769	194.493	207.968	198.971	196.881	226.731	201.872	205.008	194.171	193.277	204.723	193.182	187.179	183.474	170.037	168.461	172.313	167.285	154.018	192.953	156.691	158.78	135.77	175.367	185.03	177.351	177.308	173.515	167.395	360.311	369.665	329.811	108.977	137.488	131.096	125.886	133.648	134.39	131.916	133.692	142.919	159.404
Mp1g04050.1	49.0566	49.8972	48.5712	42.5146	50.5216	48.666	31.6094	30.269	31.3135	47.6498	47.2207	47.0171	53.4848	53.1567	50.7168	50.1876	44.7134	45.8958	34.7181	35.318	38.363	28.7908	27.7858	28.6087	59.7448	57.4764	57.8211	48.0322	41.563	44.2562	46.3134	40.5819	43.9577	44.2587	42.6535	42.3576	37.0839	36.0368	39.853	27.6604	30.84	31.2125	53.7189	51.8762	54.5551	60.7502	59.036	63.4127	61.4366
Mp1g04060.1	27.8075	25.8189	25.4981	25.2272	27.2553	27.7389	29.7467	31.3365	30.8944	33.0471	31.624	33.3309	32.8965	31.1721	31.6875	30.6539	28.6783	26.5959	35.352	35.9321	36.1529	35.5051	35.6934	34.9076	29.2059	31.0505	29.3688	44.3408	44.2157	42.5041	31.8625	32.2564	30.7367	29.0246	28.5221	29.1255	20.6995	19.8244	19.6457	44.0149	48.5154	43.1285	48.1994	45.8478	46.598	44.2123	44.5453	47.5289	45.5901
Mp1g04070.1	6.89926	6.89915	6.45068	5.89066	6.87261	6.33599	6.093	6.77863	6.08267	7.44945	6.82747	7.6215	6.95667	7.20649	6.98326	6.52323	6.79304	6.49636	7.18645	7.47394	7.05419	6.19496	6.62315	6.52898	7.46025	7.67845	7.18016	6.43123	5.93759	6.56589	7.46337	7.21487	7.06135	6.44324	7.26431	7.47777	5.04009	5.05935	5.34984	6.25682	7.30079	6.91809	7.45439	6.8134	7.30372	8.24024	7.96492	7.51987	7.1963
Mp1g04080.1	0	0	0	0	0	0	0	0	0	0	0	0	0	0	0.160396	0	0	0	0	0	0	0	0.143457	0	0	0	0	0	0	0	0	0	0	0.427923	0	0	0	0.325437	0	0	0	0	0	0	0	0	0	0	0.105542
Mp1g04090.1	0	0	0	0	0	0	0	0	0	0	0	0	0	0	0	0	0	0	0	0	0	0	0	0	0	0	0	0	0	0	0	0	0	0	0	0	0	0	0	0	0	0	0	0	0	0	0	0	0
Mp1g04100.1	5.45622	5.76858	5.09214	4.20924	4.5973	4.71317	5.34333	5.6613	5.69418	6.26304	5.54427	5.56741	6.77311	5.43792	5.61924	5.00662	4.40856	4.12198	5.17963	5.51173	5.17787	3.88999	4.89707	4.55332	4.20219	4.12216	5.45294	5.18533	6.31706	4.67291	5.68101	4.70385	5.21969	5.57387	4.96632	5.3011	6.10737	5.91823	4.94667	5.55815	5.55177	6.29265	6.02914	6.31279	6.14984	4.4006	4.98906	5.59976	5.76489
Mp1g04110.1	1.91627	3.21193	2.49506	1.72334	2.83062	2.23607	4.87821	7.40626	3.70053	5.85654	7.51239	5.03306	7.21602	6.57411	6.55905	2.67364	1.11989	1.2537	4.87923	4.65178	7.61553	7.9532	4.76252	2.58179	2.66597	3.20349	4.33748	6.34825	8.94081	7.94592	3.0217	3.99724	5.30898	5.47639	3.89315	6.85872	2.98173	3.82236	5.67064	8.43196	7.46093	4.34965	5.91178	6.18109	5.93681	2.6428	3.9374	3.32259	4.05697
Mp1g04120.1	0.208078	0.156481	0.203335	0.128806	0.126826	0.108091	0.0418729	0.0822313	0.0278179	0.123264	0.0623361	0.0545379	0.149376	0.21032	0.204187	0.172482	0	0.0974673	0.151526	0.174679	0.157422	0.288662	0.112738	0.113915	0.145789	0.198526	0.275434	0.315925	0.276144	0.235122	0.220258	0.535112	0.166345	0.216885	0.351917	0.149434	0.0212605	0.129356	0	0.263012	0.177706	0.086563	0.873546	0.584629	0.945434	0.518088	0.778604	0.754938	0.871786
Mp1g04130.1	638.762	680.832	658.907	823.288	673.157	723.84	1000.65	1079.2	1099.72	991.69	946.888	945.354	816.454	766.829	835.256	812.718	828.846	924.327	913.18	866.501	919.71	909.052	897.154	931.47	585.493	545.129	666.657	706.556	617.749	777.482	842.402	784.095	862.369	791.252	734.248	758.163	669.285	679.829	625.007	335.498	338.774	325.591	602.964	593.217	571.719	672.703	641.886	691.554	720.571
Mp1g04140.1	9.02073	8.79045	9.7291	8.40241	8.78512	9.36347	8.32561	8.71464	8.72453	8.83909	9.99731	8.69735	10.698	10.135	9.91343	8.7735	8.14029	8.31309	8.13556	8.38473	7.99205	5.92153	6.16919	6.96357	9.23484	10.2945	10.6755	8.62306	8.76391	7.17034	8.22027	7.69508	8.41607	8.07863	7.69064	7.57896	12.0747	11.8384	11.9982	6.57266	8.75425	7.93377	9.32013	8.51432	9.7281	9.87298	8.65369	7.96377	9.46073
Mp1g04150.1	6.53293	5.06974	5.11381	2.52188	4.39796	3.05846	3.21752	3.35458	3.37999	2.41195	2.49938	2.28283	2.97529	1.52016	3.52005	2.39864	2.51937	0.929646	1.53374	1.24374	1.26531	1.23494	0.830835	2.01031	4.02523	4.61946	5.28559	11.2716	11.9929	12.3887	3.83887	4.22774	3.19345	3.03817	3.15094	4.43593	4.48565	4.50575	3.70972	1.04285	1.80682	0.842969	9.21467	8.19885	8.44241	9.21802	8.55871	8.83607	13.2129
Mp1g04160.1	1.85844	1.65392	1.93804	2.12016	2.39126	2.15539	3.78129	3.61393	3.18424	1.86945	1.47976	1.8529	1.49149	1.13474	1.4404	1.0651	1.11756	1.2231	2.01602	1.78824	2.26335	2.84262	2.57835	2.81661	1.62797	2.17739	1.57992	3.34229	3.41255	3.81744	1.66313	1.97842	1.98485	2.33926	1.76433	1.93265	1.00949	1.56544	1.60674	1.08371	1.7452	0.998863	11.6551	11.9824	11.0227	13.2538	12.6843	14.0551	10.5757
Mp1g04170.1	6.5357	6.58685	6.66227	6.18876	6.64299	6.74422	6.80604	7.03167	6.53794	8.91825	8.77778	8.30846	8.52612	7.26226	8.23651	9.61705	9.61944	8.43092	11.2772	10.7602	10.7467	10.4503	10.646	10.7231	5.42788	4.98203	4.62247	10.7581	12.1797	9.99946	7.08876	7.09226	7.10438	5.97551	5.99618	5.90764	6.11291	6.41054	5.81219	11.0697	12.1207	12.2512	10.9375	10.5795	11.3778	9.31961	9.88835	11.0118	9.62134
Mp1g04180.1	3.12363	5.91288	5.96685	7.40425	5.13981	2.22301	10.3982	2.86461	9.79639	8.97114	5.02894	6.08733	8.7387	8.10206	3.88938	13.1447	11.727	13.1973	28.207	25.335	25.5377	42.9604	25.3162	25.8332	2.29691	0.690923	1.0148	9.92831	11.5277	12.0809	8.83198	7.92754	7.73449	14.9812	14.1261	20.9723	2.09247	1.84944	0.983308	44.4418	42.4598	42.1783	30.6815	30.7729	31.702	26.3565	21.0065	23.174	20.3728
Mp1g04190.1	1228.85	1490.06	1327.27	1406.68	1382.22	1448.83	1285.34	1389.73	1466.47	2086.9	2139.17	2164.1	1813.42	1805.24	1891.94	2245.6	2145.09	2074.98	1451.89	1534.33	1452.67	1621.23	1597.23	1548.02	805.651	712.916	803.72	845.796	786.114	899.956	1781.3	1824.62	1785.31	1963.71	1770.99	1838.34	984.486	1003.01	1009.88	1044.57	988.24	1059.64	778.934	757.559	766.578	666.149	660.014	706.711	638.67
Mp1g04200.1	346.793	344.332	313.918	376.291	387.168	395.013	278.092	255.85	267.415	458.712	460.834	464.196	537.721	529.894	533.129	814.423	737.923	694.305	472.827	523.769	474.755	391.636	412.877	382.315	94.8177	101	112.279	566.042	585.463	455.924	395.471	405.808	403.651	582.174	532.404	516.983	214.426	219.042	223.327	1200.04	1169.52	1186.94	522.559	494.039	544.074	382.311	381.748	431.867	290.731
Mp1g04210.1	76.8558	72.0596	68.7919	58.8698	62.0609	66.7781	47.3719	46.6167	50.0436	44.5328	48.0268	43.1995	51.834	50.2911	50.1334	46.9623	44.219	43.9935	36.0121	35.8934	35.1732	29.0759	28.4567	27.4816	83.799	81.9209	86.6119	53.129	48.4727	44.4662	53.0817	53.4562	51.8848	47.5206	45.9894	46.9611	52.392	53.5068	55.3549	27.3157	28.9231	27.1638	54.4058	50.5726	50.0257	57.1313	56.989	55.9482	61.8363
Mp1g04220.1	13.237	13.7972	11.9926	11.571	13.2778	13.9133	7.63814	8.07692	9.19561	8.09182	7.99884	9.1142	10.3618	9.00116	9.02717	7.95856	6.85581	6.35115	8.40589	6.90456	7.6826	6.64436	6.64022	7.44728	15.5419	14.5193	17.394	8.44805	7.49113	7.79428	9.84147	10.1859	11.2512	8.47683	8.91755	8.50946	12.8693	13.5426	13.6771	2.53008	3.293	2.74924	11.7332	10.6602	11.6814	13.6454	12.8062	12.4833	13.399
Mp1g04230.1	0.12348	0	0.23884	0	0	0	0	0	0.360419	0	0	0.115759	0	0.253845	0	0	0	0	0	0	0.128085	0	0	0	0	0	0	0	0	0	0	0	0	0	0	0	0	0	0	0	0	0	0	0	0	0	0	0	0
Mp1g04240.1	0	0	0	0	0	0	0	0	0	0	0	0	0	0	0	0	0	0	0	0	0	0	0	0	0	0	0	0	0	0	0	0	0	0	0	0	0	0	0	0	0	0	0	0	0	0	0	0	0
Mp1g04250.1	68.8403	66.3377	63.2571	62.8639	62.299	62.9955	63.676	61.4443	63.9552	65.8731	67.4846	65.7062	74.1325	71.0996	67.0648	50.1779	47.8541	49.4044	40.6759	37.5159	41.0909	32.4181	32.2853	33.8497	86.675	80.5672	84.495	51.9021	51.15	49.818	63.86	60.0856	58.069	59.0578	55.7132	57.0467	73.5655	72.6803	68.2029	24.7276	25.1567	25.7727	59.6963	55.5606	54.6308	54.0395	56.2273	52.9735	53.1844
Mp1g04260.1	14.6963	14.1178	13.586	14.7919	14.1533	14.9678	16.2606	17.6832	17.5492	17.2399	15.7696	17.4259	18.1622	15.689	15.2499	13.2625	12.6797	13.2232	11.4671	11.4892	12.1269	9.10123	10.3139	10.3876	13.9999	12.9195	16.0648	14.3621	13.3323	14.5	14.2378	13.7659	13.2313	10.5766	10.3804	10.4751	16.9743	16.363	16.1413	6.13058	6.84808	5.58993	18.8103	17.1003	18.1688	19.5557	18.8691	18.5397	17.4244
Mp1g04270.1	13.8759	11.8872	11.8559	11.2517	14.7	13.9613	13.1848	12.2918	11.7203	12.3023	11.7171	11.5306	12.5964	12.4858	10.4559	13.8065	13.813	14.3373	13.5556	13.9847	14.7789	12.3042	13.569	12.2238	15.9467	16.4839	16.8275	10.4469	13.4119	11.9114	12.9771	12.4003	11.005	14.8161	11.683	12.9528	7.39625	8.30072	8.29622	16.9686	21.0272	19.0109	19.2778	18.6112	19.1902	18.3251	18.8411	18.7459	18.8792
Mp1g04280.1	47.104	46.7578	46.2676	41.8371	54.4107	46.4786	39.7119	38.4536	33.0726	39.4684	40.4005	36.8238	36.1809	37.6191	42.4211	48.102	51.8752	63.0209	40.8203	50.2805	45.9264	42.1906	37.3647	43.8695	47.5903	38.0335	46.6352	45.2485	46.5652	56.2839	40.3575	39.2819	38.6849	51.6876	39.7202	43.8148	25.5939	24.0094	25.789	43.3033	44.9821	42.8755	47.3392	44.7849	46.1707	49.4744	50.1212	51.4461	51.6587
Mp1g04290.1	40.6406	38.0006	37.8848	34.134	37.1392	40.5207	37.3428	38.0805	35.9327	36.207	33.9306	35.657	37.7785	38.4551	37.5215	34.4223	33.3619	30.864	25.5457	28.0033	27.199	23.709	23.5081	24.5391	44.3747	42.4138	44.0741	33.0647	34.4831	36.0426	38.9758	37.0674	35.2408	35.1794	38.1212	38.3299	40.5771	39.4718	39.704	24.6709	26.8192	26.0616	24.3698	26.3494	27.4593	26.3519	27.1389	29.2384	28.5472
Mp1g04300.1	79.1355	73.3734	73.8796	65.0249	73.0417	72.5591	48.1274	50.8485	44.802	60.8361	60.4335	57.2353	63.8842	64.9894	61.8853	50.5018	48.7238	52.7126	38.9182	39.0347	37.8391	24.3268	29.4966	24.2733	72.6871	72.2975	78.3104	85.8092	71.2429	75.1848	57.749	52.1368	53.5818	47.9561	47.2733	48.683	47.3236	45.2168	45.6517	23.773	25.9905	22.5124	71.767	68.2401	69.4134	88.5841	86.567	88.826	96.0453
Mp1g04310.1	7.16154	7.62888	6.24558	5.91092	5.88794	4.95047	6.28545	6.08663	6.45294	5.96283	7.40156	8.08104	7.96162	7.33384	7.68782	6.67086	6.13618	5.654	6.03729	6.38759	6.01935	6.73249	6.17775	6.26992	8.90541	10.8032	7.92606	7.28287	7.6803	6.59839	7.75167	7.39547	7.44519	6.82715	6.72475	7.27684	7.70693	6.79752	6.87203	8.26281	7.02494	7.92207	8.43889	8.7042	10.6351	7.04771	7.56202	8.0934	7.01667
Mp1g04320.1	12.7507	12.9127	12.8834	10.9917	12.3918	12.2805	12.0517	12.8935	13.7064	13.9728	12.4342	13.8078	14.6906	13.5519	14.6524	12.8007	11.5713	11.5182	11.6987	12.3708	11.2733	10.9038	10.2473	11.0374	16.0152	17.4522	16.3772	13.7725	14.3222	14.3064	13.8762	14.39	14.205	13.7777	12.5107	14.0165	14.0416	12.4949	13.363	14.091	15.5579	13.9009	14.4662	13.4996	14.2381	12.5704	13.1811	13.3314	12.5816
Mp1g04330.1	3.02341	2.55385	2.55018	2.34961	2.56237	2.99879	1.87929	2.19391	1.87626	2.62303	2.342	2.41134	2.87555	2.65431	2.51576	2.38546	2.03426	2.29936	1.7543	2.27001	1.74671	1.24383	1.70484	1.79383	2.57949	2.74072	3.20988	0.777972	0.950371	1.0157	2.6258	2.13074	2.34341	2.39387	2.36859	2.44653	1.53456	1.5632	1.33677	1.16093	1.15676	1.13937	3.64367	3.10603	3.61526	3.30734	3.56202	3.62061	3.50494
Mp1g04340.1	79.8835	71.2036	73.5396	66.3974	77.5884	81.5221	67.7885	69.5713	66.9995	81.9651	76.6266	76.5652	88.5446	86.8511	85.823	110.893	103.286	98.4812	106.7	95.803	109.12	85.8537	86.566	84.7262	100.073	97.5401	93.1013	78.0982	77.1922	82.8388	98.4584	92.501	93.2646	107.611	127.207	129.846	63.72	64.0478	65.8473	193.102	211.124	195.917	61.594	58.3639	56.2404	48.1584	48.8374	50.8054	50.5793
Mp1g04350.1	11.4588	10.0001	11.3014	9.33733	10.753	11.9267	9.45548	9.31551	8.3027	9.01248	8.7235	8.96282	8.82677	8.20636	8.47678	13.3149	12.7086	13.6999	15.4415	15.5979	16.0327	15.8208	14.0326	16.1295	17.1595	15.8994	18.2397	10.207	11.9843	10.0529	12.7022	11.9433	9.64439	12.4961	10.7486	10.0405	12.0506	11.3934	12.1292	16.0757	16.5144	16.3501	15.1915	14.0621	14.6833	12.7322	13.387	12.5528	12.7799
Mp1g04360.1	6.68627	6.19117	6.54607	6.47777	5.48834	7.11051	4.6506	5.42547	5.36899	5.49799	5.58689	5.96349	5.81962	5.76284	6.33397	5.15002	5.2446	5.76292	3.42514	4.22624	4.11046	4.12717	3.86961	4.0378	9.90837	9.94382	9.52822	7.5568	8.38505	7.52709	7.75941	6.61687	6.6281	7.84109	9.04373	8.35952	2.64366	2.13547	2.62937	10.8957	12.8928	14.9138	6.81296	6.1532	6.74057	5.68179	6.187	5.10058	5.11987
Mp1g04370.1	13.9144	13.5834	13.5657	10.7889	12.1267	11.9995	23.4473	24.7642	24.8024	10.6174	10.687	10.7608	7.17672	7.04998	7.5698	3.90679	4.43535	4.18489	6.54939	5.29117	5.78156	7.87763	7.80579	7.84546	14.874	14.7476	15.6429	10.6726	10.2652	11.4033	11.8863	13.2667	13.3118	9.01049	9.89929	9.70325	22.4029	21.5022	22.1188	4.10299	4.72361	3.85224	8.42021	7.93825	8.38503	8.03332	8.35693	7.8362	6.9738
Mp1g04380.1	49.0552	51.0115	47.5138	41.8251	43.2641	45.1589	34.7717	34.4158	31.9603	37.7642	35.9093	33.4407	44.6574	47.7415	42.4216	31.8442	32.8366	32.582	27.218	31.1638	30.0754	21.87	22.4988	22.0283	59.7649	56.2914	59.5795	39.984	38.3236	39.722	44.1136	42.8125	39.7076	36.2455	35.7536	40.908	34.6839	32.0916	33.7225	31.1578	31.0279	27.9644	52.8621	52.3198	51.5594	48.041	46.6908	51.4407	54.8205
Mp1g04390.1	46.7583	49.3264	47.3081	40.316	59.814	36.8456	37.2297	38.1411	40.0699	50.0742	46.0939	61.556	59.2872	42.6886	57.667	50.975	45.9709	33.4591	52.3756	51.8095	49.4508	48.6486	45.7018	46.8227	58.9137	67.6398	70.6775	55.0092	46.0515	27.988	58.4245	46.5241	46.3806	52.2972	58.7925	58.3286	26.3541	23.4966	21.1848	55.7701	58.1235	55.7711	77.9907	68.5922	103.976	88.4251	92.6129	101.43	93.186
Mp1g04400.1	8.73099	8.58645	9.08363	8.40558	8.8694	8.89863	8.48647	8.07946	8.25605	8.40986	8.57052	8.8427	8.97386	8.58583	9.13543	7.72414	8.02685	8.24423	7.42037	7.18408	7.3785	6.46369	6.46286	6.49368	9.96611	10.2754	10.0032	11.4606	11.8833	11.2499	10.1392	9.77283	9.41792	9.24777	8.36758	8.65592	4.58157	4.48463	5.13722	7.42198	7.87026	7.75773	11.031	10.6629	11.4582	11.3432	11.14	10.8858	9.83993
Mp1g04410.1	17.063	15.4749	15.6863	14.5995	16.4601	16.8019	17.4876	16.6425	17.7866	16.035	15.2627	16.8043	16.3214	14.9727	14.7582	18.8066	17.2224	16.6479	24.7433	24.8942	25.3577	25.8343	25.1638	25.8437	16.0307	16.8233	15.9555	19.3849	19.611	17.8444	18.3194	18.7079	19.3169	17.7209	18.1038	17.9858	10.8699	10.0649	10.4102	26.7917	30.004	27.8117	15.3313	15.4228	15.4696	15.0959	14.9713	14.4894	14.199
Mp1g04420.1	16.8929	22.1658	21.0449	19.2139	21.9986	15.088	8.865	9.28356	9.42427	6.23077	5.89934	9.41822	17.6836	10.7282	18.2186	19.3666	4.94828	27.3898	12.7846	18.8698	10.7767	14.6691	12.1283	11.3946	8.06297	14.0578	18.5319	4.99352	4.69625	12.819	12.8518	8.04372	17.2368	15.7733	7.8903	13.3715	16.2981	22.4585	13.9397	36.7316	37.5264	35.3568	15.7694	13.5442	19.2888	9.60619	12.393	13.8752	14.3919
Mp1g04430.1	2.98195	3.19659	2.55064	2.44129	2.18471	2.36873	1.40611	0.961597	1.41475	1.62579	1.53232	1.53455	2.90272	2.47083	2.07995	3.11259	2.61466	2.77359	2.45717	2.24476	2.35332	2.47564	2.10941	2.79579	2.51361	2.2258	3.04061	0.842602	1.02947	1.15062	2.42838	2.20846	2.70655	2.25028	2.02967	2.11465	2.66227	2.45555	2.02789	7.59956	6.90715	7.40181	1.67112	1.95219	1.73157	1.75541	1.69842	2.30982	2.16503
Mp1g04440.1	0	0.303896	0.570288	0.286135	0	0	0.260603	0.614512	0	0	0.591143	0	1.55595	0.296228	0	2.59715	0	0.380261	1.58679	3.14608	1.48204	2.98311	1.90779	0.675943	0.742095	0	0.329632	0.879411	1.09957	1.59238	1.05354	0	0.308178	0.308205	1.31711	0	0.861573	0	0	19.1789	17.8188	10.9497	0.92088	1.39634	1.74215	0.231996	1.17558	0.249188	1.18379
Mp1g04450.1	7.07763	6.47307	6.221	5.67403	6.74297	7.1664	6.47372	6.78166	7.6634	6.83682	6.42511	6.97342	7.1423	6.8904	7.26863	6.9458	6.04846	6.42076	6.7913	6.7507	7.001	6.10209	5.94381	6.84249	6.8666	7.30694	7.01363	6.30778	5.80321	6.38252	6.76732	6.57447	6.95599	6.4249	7.05834	6.3771	8.52136	8.15413	7.23827	4.84343	5.78646	5.20621	7.97341	7.32142	7.51125	7.61397	8.87898	8.07953	7.85576
Mp1g04460.1	2.67552	2.45564	2.50691	2.63053	2.30957	2.05153	2.12897	2.35048	2.25288	2.14819	2.36568	2.36145	2.66213	2.38298	2.38655	3.50351	3.06629	2.90846	3.27943	3.18046	3.31353	2.7779	2.65498	3.09628	2.97585	3.56779	2.66346	2.36257	2.28866	2.29303	2.36249	2.83368	2.40822	2.77141	2.33275	2.40753	1.88722	1.89565	1.51235	2.90984	3.26271	2.88734	6.00372	5.11409	5.15021	5.64274	5.29627	4.71758	5.06429
Mp1g04470.1	0	0.0610054	0	0	0	0	0	0	0	0	0	0	0.0562921	0	0	0	0	0	0	0	0	0	0	0	0	0	0	0.0565997	0.0562064	0.0617328	0.0553808	0	0	0	0	0.118137	0	0.0761454	0	0	0.501217	0.217604	0.877427	1.14055	0.474305	0.723757	0.848323	0.686547	0.670687
Mp1g04480.1	7.09799	6.82443	6.44359	6.02753	6.99761	6.55033	6.68231	7.04105	6.99447	8.33181	7.3661	8.23406	9.62837	8.37817	8.3789	7.89238	7.53091	7.24914	7.34386	6.5925	6.98297	5.6863	6.17591	6.53907	7.4022	8.23076	7.6662	5.73441	5.47576	5.7631	8.20812	7.80897	8.58747	8.54027	8.88814	9.48381	8.12323	7.31691	7.36014	5.48489	6.18003	5.87561	12.7546	12.531	13.1018	11.5158	11.8586	12.4582	10.3056
Mp1g04490.1	153.873	155.481	160.691	117.691	117.965	122.61	87.0704	93.0409	90.4242	98.8984	91.5695	95.7548	105.746	104.264	103.81	192.933	171.502	160.556	184.938	198.043	193.675	226.676	220.381	218.888	78.0323	61.7304	69.5766	121.685	123.473	127.017	161.834	165.097	154.697	218.299	234.525	220.766	14.1426	14.9081	15.4409	176.91	176.711	179.348	31.758	28.4468	27.0255	30.3396	27.7966	30.588	45.9343
Mp1g04500.1	149.471	172.913	163.38	192.07	164.786	167.432	272.625	266.911	251.518	300.148	282.269	277.007	227.483	218.671	212.099	212.67	211.92	227.029	278.892	262.928	276.642	289.063	328.196	304.695	106.383	98.6232	102.841	167.464	142.608	189.139	207.788	190.207	204.927	200.002	180.298	183.759	149.206	150.571	152.581	49.7238	46.0232	39.003	135.8	130.968	134.964	138.339	138.401	132.513	118.357
Mp1g04510.1	17.2991	17.5361	15.6811	16.0401	18.545	16.3069	18.6303	19.1021	17.3138	20.1794	18.4258	19.2189	20.6771	20.2655	19.4555	19.4714	20.2578	19.7617	25.2781	22.5047	22.3315	20.351	23.9889	21.5246	18.0919	16.332	17.6237	19.3691	18.4334	20.5747	17.3153	17.5896	17.5229	15.3661	14.7828	15.0854	14.1335	13.5696	14.9964	19.5488	18.3136	18.0672	24.8062	23.792	23.8658	24.3618	26.3602	24.8571	22.6351
Mp1g04520.1	29.8192	28.4515	30.4464	26.4461	25.6748	26.5845	24.2267	24.12	23.9819	25.7636	21.564	22.1056	27.944	28.4301	26.6133	28.6215	27.9701	28.5745	32.8778	30.4902	31.2537	28.0913	30.4539	27.39	39.8995	33.8448	42.0072	24.6849	23.6248	23.3365	26.8028	26.7729	28.3197	25.62	28.3589	25.2438	23.3833	25.313	24.8	34.328	46.9677	36.8847	36.2317	35.4281	39.4476	36.9426	33.0345	39.4812	39.2958
Mp1g04530.1	8.3154	9.28884	8.75914	7.91214	7.68349	7.31318	5.89613	6.95063	6.7852	8.99478	9.17577	8.77386	11.8282	8.95039	9.43621	20.1594	18.6469	17.1628	22.2423	19.7985	22.189	19.8178	21.7739	21.0652	6.44428	6.62194	7.34571	4.70905	5.35454	5.19503	9.8417	8.72999	8.92218	12.5189	13.241	11.7633	9.28315	9.82113	8.46213	16.608	14.2664	16.6031	10.4453	10.3539	11.0207	9.19176	9.49262	10.3552	10.3004
Mp1g04540.1	11.3186	10.5302	11.1208	10.0363	10.9943	11.3659	13.7786	14.2849	14.2423	13.4095	12.1988	12.2901	13.3083	11.7765	12.4148	10.7004	10.3091	10.1779	9.51451	9.52857	9.90513	8.73752	8.62597	8.38418	12.956	12.5305	12.3519	11.3042	11.0097	12.5128	12.4287	11.2563	12.1966	9.9463	9.40409	9.41377	12.8898	12.531	12.9091	8.73345	10.301	8.74672	14.6152	12.712	13.3342	13.4595	12.8333	13.5176	12.5038
Mp1g04550.1	39.5048	46.6671	38.2974	45.254	43.9943	43.4363	46.9043	50.9892	52.2959	61.3641	63.7124	64.1779	66.3429	54.1448	62.5959	63.4395	61.2048	56.9286	51.5842	52.4004	50.1818	39.494	39.8743	43.5579	37.3589	42.0801	37.5514	30.566	32.3266	34.5958	55.4439	48.8737	52.5636	51.1253	47.8537	45.055	11.4897	9.58031	11.0701	33.4514	34.6795	36.3999	42.147	44.6354	41.5366	36.9885	34.4588	38.8972	33.5121
Mp1g04560.1	10.7839	11.0161	10.7059	9.38417	11.007	11.0843	7.25423	7.72872	6.98921	10.1928	8.67137	7.97569	10.223	9.99136	9.96947	11.2392	9.19347	10.3651	10.0211	8.63228	8.56955	5.63063	7.02388	6.6015	11.9611	10.0502	9.85462	8.01285	7.4882	8.12435	9.74011	9.84576	9.31541	9.83585	8.846	9.51406	9.19011	9.27849	9.42585	7.13456	8.5971	6.87878	7.0637	6.44848	7.20119	6.16037	6.03736	5.86581	6.34978
Mp1g04570.1	237.346	251.668	230.493	202.92	219.789	229.541	219.481	231.378	236.648	214.341	218.799	224.891	225.771	216.729	221.696	254.938	239.89	242.846	247.767	252.227	247.514	244.599	257.467	252.098	169.949	169.971	181.129	86.2757	81.6395	86.0339	187.081	182.856	181.938	222.512	207.998	207.645	248.386	232.421	242.508	195.173	170.811	184.132	122.016	108.168	112.881	139.704	139.726	133.292	143.492
Mp1g04580.1	18.0144	17.527	17.2779	16.7586	17.3875	19.0195	19.1808	18.2607	19.0312	18.5137	20.1166	18.17	18.4371	19.2048	18.4777	13.7702	13.6504	14.6479	12.2961	14.1362	12.5545	10.8063	11.6891	10.4721	14.6158	13.1304	15.0371	15.0655	12.2501	14.956	18.2874	17.5521	17.2854	15.7362	13.8891	16.0036	13.034	13.5264	13.2768	6.83873	7.4555	7.13203	16.2802	15.5995	16.4586	17.2362	18.2162	17.625	17.4781
Mp1g04590.1	22.8872	22.4303	19.1523	19.2872	20.4443	21.8966	22.1598	20.8889	20.4361	20.3997	17.8033	18.3116	21.9098	21.1535	20.2732	15.058	14.4003	14.0797	14.6947	14.4589	17.0984	16.6666	13.0262	12.9562	20.5533	19.9752	21.9776	21.5213	22.8185	19.7808	21.5149	20.9696	20.2442	19.1033	20.3341	19.3108	12.1707	11.8407	11.7204	18.7621	18.5307	17.4672	27.1277	23.5065	25.6122	25.9147	24.0006	28.5457	26.7523
Mp1g04600.1	30.0108	31.6761	30.1289	37.3574	37.9275	35.7965	31.9432	34.6285	32.9658	65.5956	61.2003	67.9518	55.7168	55.1752	53.3339	15.7676	16.6715	16.886	10.5669	10.6192	11.6547	10.419	10.1493	10.5689	43.4087	49.2516	41.3108	37.306	33.5435	38.6356	45.1873	47.02	45.1353	37.8654	36.5988	38.9563	9.96124	9.68014	10.6748	22.1482	25.5457	22.5049	47.275	42.2459	43.1439	47.6244	49.0396	48.525	33.485
Mp1g04610.1	0.384055	0.610095	0.18849	0.378755	0.596795	0	0.704266	0.205377	0.551865	0	1.99234	0	0.526078	0.197975	0.239815	0	0.674658	0	0	0.932294	0.397429	0.492553	0.633906	0.444647	1.2311	0	0	0	0.555126	0	0	0.763102	0	0	0	0	0.554515	0	0.852834	0.543522	0	0	0.301839	0	0	0	0.609539	0.332324	0.15759
Mp1g04620.1	9.36574	8.92061	8.34195	8.65542	9.65375	12.7634	7.9647	9.87204	10.9238	8.39256	7.80474	9.51667	9.08678	8.31136	10.3675	11.5939	16.4085	12.47	17.2074	15.7128	17.9373	17.2441	16.5262	15.012	11.9504	9.95948	9.75217	9.55101	8.04634	7.45786	11.8924	11.7867	13.1753	13.8491	13.2779	12.9935	5.60919	5.67828	6.71912	9.57457	9.73568	12.6021	9.05976	9.66183	10.8165	8.82134	9.73067	9.92709	8.8639
Mp1g04630.1	10.2559	8.9563	9.61948	10.0507	11.3791	10.9284	9.43378	9.6267	9.46787	7.71688	7.64774	8.63754	9.48538	9.04011	9.23381	12.4226	12.4818	12.7217	14.1967	14.7118	14.541	13.7206	13.6382	13.8941	10.1557	10.1732	9.34051	8.59929	8.0838	8.90641	12.2216	11.7541	11.5243	11.1866	13.3647	12.4269	7.98535	6.74048	7.49875	8.44222	8.6512	8.62828	9.30034	9.12126	9.4001	8.89429	9.55362	9.26035	8.79539
Mp1g04640.1	7.68213	6.43051	7.53013	7.09985	7.55983	7.71878	8.53887	8.4201	8.19302	9.05066	8.64977	9.54748	10.0166	9.15775	9.07276	11.3151	10.9073	9.53662	9.29442	9.69101	8.6769	8.6073	8.86167	9.18111	9.74594	10.2012	9.92581	10.2146	9.1082	10.2399	8.22155	8.43991	7.9378	8.45741	9.06831	9.00118	8.53856	7.55297	7.37595	11.4661	11.1783	10.4602	13.9211	12.6171	13.2827	12.0149	12.9697	13.0369	11.3756
Mp1g04650.1	4.25928	4.27749	4.44651	4.26071	4.72011	5.86272	4.87358	4.67478	5.05343	5.7497	5.82119	5.97914	4.83792	4.61196	4.51396	13.6065	10.2727	10.0202	10.8599	9.95456	8.90676	12.4466	11.803	11.1937	11.0809	11.7004	11.6434	14.6247	17.0043	14.4859	5.6664	5.76947	5.69934	11.0248	21.7622	17.4144	24.2131	23.7498	23.4075	22.6352	26.3569	20.3492	9.55692	10.3641	11.3189	7.96613	8.1809	8.31869	7.35037
Mp1g04660.1	0	0	0	0	0	0	0	0	0	0	0	0	0	0	0	0	0	0	0	0	0	0	0	0	0	0	0	0	0	0	0	0	0	0	0	0	0	0	0	0	0	0	0	0	0	0	0	0	0.105542
Mp1g04670.1	0.495939	0.672776	0.682912	0.543695	0.524644	0.512186	1.03097	1.06755	1.09982	0.550674	0.317611	0.399641	0.173074	0.197044	0.195634	0.48023	0.327307	0.312216	0.599647	0.445504	0.639684	0.347356	0.307927	0.228399	0.0232499	0.0841832	0.293295	0.387083	0.436907	0.301536	0.264904	0.107854	0.106462	0.370119	0.0978662	0.208617	0.243629	0.635578	0.269638	0.0239823	0	0.0441699	0.517731	0.452897	0.477893	0.404769	0.89571	0.228223	0.954064
Mp1g04680.1	2.2991	2.97594	3.41053	3.27819	3.56993	3.07467	3.58232	3.59684	4.26408	4.21186	3.33534	3.30927	2.39014	1.53171	1.90609	2.77346	1.88335	1.87837	4.18115	4.14191	4.13404	5.7994	5.77372	4.53633	5.94077	5.888	5.14202	9.17458	8.65482	8.9409	3.68213	3.15556	3.16815	3.01033	2.06737	2.43874	3.95976	3.85224	3.6659	2.12228	3.08978	3.12661	2.67267	2.5274	2.88068	4.65888	5.29269	5.52425	3.58527
Mp1g04690.1	1.21269	1.1185	0.926731	1.00735	1.07457	0.894829	1.1197	1.29845	1.17328	1.2731	1.44905	1.18657	1.35138	1.04578	1.15649	0.934053	0.85021	1.04209	1.19114	1.25097	1.26626	1.2733	0.962306	1.00137	1.17717	1.19545	1.48713	0.722229	0.885695	0.900317	1.47724	1.19681	1.19258	1.07333	0.909859	0.930333	0.948061	0.756147	0.679902	0.696824	0.721242	0.681757	1.26591	1.36395	1.44634	1.16184	1.22722	1.18922	1.04002
Mp1g04700.1	0	0	0	0	0	0	0	0	0	0	0	0	0	0	0	0	0	0	0	0	0	0	0	0	0	0	0	0	0	0	0	0	0	0	0	0	0	0	0	0	0	0	0	0	0	0	0	0	0
Mp1g04710.1	7.89588	3.53111	8.4526	12.323	8.61264	13.8562	6.44359	9.66221	4.90739	15.6007	11.1907	14.4462	17.169	14.2214	17.1083	27.4956	33.801	32.3394	23.5328	27.412	36.6684	31.4258	23.4563	24.5488	8.76267	14.1844	6.46352	28.4754	19.8622	29.0426	20.0096	33.5695	27.4584	33.0685	23.5372	31.4625	10.4691	10.1902	9.21634	41.1647	47.1372	49.9179	41.1486	42.0274	39.9983	27.2344	23.2146	24.7244	15.9304
Mp1g04720.1	1.13404	1.28844	0.812521	1.54708	1.5233	0.722979	0.631743	1.2632	0.926206	2.41582	1.72309	3.93754	1.7839	1.83768	2.22542	3.3806	4.28178	3.2149	4.22255	3.48249	5.08839	4.51806	4.45569	5.79813	1.83177	1.67735	2.01181	3.04225	3.09532	5.06476	3.85727	4.5827	3.97333	8.46857	4.11918	3.20134	1.64895	1.32387	1.80523	4.48377	6.20473	5.69218	6.57109	4.6014	8.23776	3.49304	3.80948	5.00864	2.85482
Mp1g04730.1	3.56345	1.67451	1.5347	1.67329	3.61368	4.28925	1.48329	1.00753	1.1526	0.69468	0.556711	1.10965	0.245474	1.8992	0.656053	0.883702	0.922535	2.89929	1.00681	1.44706	0.547114	0.167736	0.292996	0.304731	5.26186	5.1516	5.35886	0.260722	0	0.444582	2.87999	2.92016	2.11382	0.875816	1.37525	1.37512	1.89704	2.49514	3.22923	0	0	0	0.209418	0.208822	0.337643	0.522386	0.105984	0.230149	0.431791
Mp1g04740.1	0.314915	0.186176	0.125704	0.169514	0.0501433	0.0497232	0.0886498	0.103987	0	0.119592	0.297484	0	0.0433957	0.137035	0.16621	0.101221	0	0.27104	0.0981245	0	0	0.166969	0.0515013	0	0.234824	1.11089	0.449235	0.604094	0.343453	0.279095	0.253762	0.0911404	0.0917676	0.0478098	0.100777	0.224378	0.0674137	0.52923	0.207296	0	0	0	0.755415	0.732584	1.10299	0.447848	0.116308	0.163051	0.146808
Mp1g04750.1	10.7027	13.2814	12.0048	14.6526	13.6063	13.6652	23.691	22.1832	24.0968	12.1433	10.4698	12.8973	11.4748	9.63186	10.0468	9.10679	9.26984	8.81397	12.3055	10.9521	11.8412	12.6766	13.1238	12.5881	7.3866	7.77494	7.23975	16.6542	14.2168	18.0938	15.9655	15.1657	15.7112	10.5151	9.64667	10.7796	6.56038	5.618	6.10267	2.37908	2.47768	2.5132	9.10318	7.79694	8.25992	9.38359	10.8585	10.2307	7.30111
Mp1g04760.1	5.65025	5.57748	5.5175	5.24919	6.48597	6.25945	4.79073	5.46804	4.81528	5.06084	4.97497	5.30977	5.34593	5.08203	5.26449	3.75662	3.75466	3.64261	3.57277	3.92193	3.92287	3.59142	3.431	3.65094	14.974	16.3982	13.8896	8.24051	9.13557	9.11608	5.7456	6.52075	5.73624	5.59694	5.58219	6.11961	9.48943	9.64654	10.8048	3.67228	3.97965	3.74747	15.8234	13.7707	14.7751	15.1539	15.2371	14.4148	13.096
Mp1g04770.1	0.114218	0.117143	0.0261652	0.159114	0.1468	0.0794567	0.229785	0.101527	0.114509	0.152234	0.0801768	0.0841803	0.0279475	0.0432958	0.245193	0.0645498	0.0164858	0.150529	0.06238	0.143808	0.0589185	0.122351	0.0497192	0.0334957	0.412601	0.204247	0.393758	0.257451	0.189492	0.327553	0.213378	0.086958	0.0570835	0.0297706	0.015751	0.153837	0.109377	0.0190147	0.134035	0.0386703	0.0203219	0.0356335	0.677141	0.719554	0.652911	0.666333	0.851859	1.01381	0.710814
Mp1g04780.1	3.63392	3.77073	2.95129	2.71707	3.12857	2.60937	3.5469	2.89034	3.1229	4.03764	3.72233	3.49762	3.88169	3.86751	3.23296	1.59324	1.7273	1.62275	1.52464	1.41708	1.18377	0.983333	1.21906	0.827021	2.64528	2.9358	3.27608	1.86085	1.63852	2.3572	2.88016	2.61515	2.47222	2.44762	1.86088	2.36826	2.87354	3.00457	2.49048	0.962353	1.00221	0.999097	5.16051	5.10219	4.88268	4.95885	5.04193	4.9824	4.09991
Mp1g04790.1	103.707	101.332	98.4521	90.0762	90.4574	96.7231	93.2591	98.2448	94.3733	97.5241	91.2265	94.9776	108.576	107.427	101.324	103.346	96.5849	98.1586	124.545	123.981	123.884	123.255	124.836	122.154	102.885	105.624	101.609	92.2128	90.8809	87.1423	98.2404	100.256	94.3745	104.579	101.5	99.1276	97.0899	95.3055	93.8417	154.146	169.151	156.273	114.711	106.771	111.478	99.9891	99.051	100.467	87.4911
Mp1g04800.1	191.359	183.914	181.892	156.242	166.009	166.743	161.874	160.325	150.345	179.889	163.654	159.53	186.802	193.79	181.433	152.23	156.644	153.344	136.705	136.03	133.977	121.149	119.994	119.503	192.258	181.477	189.646	148.654	151.867	151.25	178.411	182.631	167.014	167.191	175.365	177.515	193.413	198.375	203.234	154.777	176.263	162.447	161.766	151.338	161.457	151.799	152.765	153.513	157.66
Mp1g04810.1	13.2204	12.9137	11.6865	10.5926	12.4095	12.1966	12.1954	13.0303	12.8026	13.7051	11.3793	12.2478	12.8521	11.615	10.6361	11.0946	10.8485	10.293	12.2491	11.5507	11.4426	11.3777	11.3097	12.7701	12.0715	11.8327	12.9508	14.3645	14.7597	14.3646	12.0027	13.0678	13.3263	11.3929	11.8973	12.4733	18.89	17.2887	16.4276	13.0665	13.7308	13.58	12.4457	12.6306	13.0828	12.1573	13.139	12.7642	12.6387
Mp1g04820.1	31.3821	27.6022	28.9979	25.2958	24.6061	23.6779	22.0198	22.5272	22.4988	25.0255	24.606	25.762	33.4488	30.6729	30.3253	27.8405	26.4215	27.2309	25.7155	26.6798	26.302	19.3946	19.8361	20.7961	28.714	26.9899	29.7385	21.6806	21.6226	21.1383	25.9203	23.3514	23.5895	23.7613	21.5544	20.4759	46.0412	45.3159	41.2469	19.9186	23.5953	20.8379	22.7022	23.3073	23.5216	21.9286	23.5075	24.8296	28.8821
Mp1g04830.1	6.26316	6.61772	5.37899	7.88391	7.27597	8.03124	6.76028	8.01002	7.54858	7.8772	8.25499	8.24769	7.36841	6.1366	6.93068	7.19343	6.99948	6.64383	6.38309	5.88128	6.09848	5.65305	6.73477	7.10154	5.53034	6.00459	6.57758	4.31753	3.57939	4.75657	7.18255	6.95904	7.57142	6.17681	5.3041	6.04229	5.64031	5.19214	4.98719	4.60414	4.2494	4.48569	6.32222	6.04908	6.07008	6.17367	5.61242	5.58697	4.9438
Mp1g04840.1	16.1186	15.4561	14.6082	13.8972	15.8422	15.588	14.9797	13.9375	14.0547	16.1246	16.7269	16.3226	16.2115	16.0421	14.4846	18.7128	19.4318	19.1108	24.4131	23.5529	24.8647	21.7097	23.1536	23.6651	29.3112	28.7081	27.2709	30.3564	31.8402	31.5812	17.8699	16.2487	15.2133	16.2947	16.4049	16.7746	13.6601	14.4941	13.7492	37.0463	39.0729	40.058	39.0553	37.8053	40.0083	37.7993	37.3674	41.8435	39.543
Mp1g04850.1	9.55746	8.83916	9.84075	8.87455	8.92126	9.59536	8.12068	8.83556	9.57539	8.37141	6.86131	8.57001	8.19158	8.38996	7.36932	8.28954	7.1373	7.7615	7.15898	8.95999	8.86883	7.87199	7.01685	7.4976	12.9253	10.9525	12.3095	7.31339	7.75387	9.93933	9.18632	9.35938	8.29192	6.56489	8.28979	8.07029	7.61016	6.25391	6.78441	7.74073	7.99363	7.14916	9.59359	8.1465	9.32396	9.88231	9.95217	8.96722	9.43711
Mp1g04860.1	74.0154	70.9582	76.0582	63.8618	67.3461	72.5961	68.0935	73.5506	67.7089	78.6579	68.3633	73.4054	72.5257	77.2086	83.5331	89.9068	85.8395	80.3442	115.941	122.934	113.744	119.266	127.643	121.663	68.9546	63.4201	65.3901	99.9223	108.578	118.869	83.7521	79.6751	83.0879	78.5045	77.5385	77.7408	44.3413	45.4373	49.9469	165.127	176.341	152.209	149.034	155.555	148.342	133.702	123.684	134.727	138.091
Mp1g04870.1	17.2272	16.2528	15.0441	14.2396	15.9082	15.5897	15.6836	16.1753	16.5632	18.7195	17.3024	19.1632	19.3488	18.5174	17.8995	16.0685	15.1733	15.3197	18.4387	18.2914	19.007	18.7519	17.9276	18.0124	21.5129	24.8397	22.1523	16.7388	17.0842	17.0953	18.7989	17.8851	18.7102	16.779	16.8079	17.5378	15.9851	13.3134	15.2274	19.2432	22.1953	19.7383	18.113	16.7891	17.9143	18.1624	18.0374	17.6484	17.2466
Mp1g04880.1	122.215	141.246	116.628	92.5036	94.3142	95.9547	101.499	103.483	101.693	84.5993	90.322	82.5191	97.5156	92.0869	99.3487	102.589	94.8642	99.4553	87.2833	91.2677	89.0223	80.9869	83.6362	80.7761	119.182	128.145	131.581	45.7439	45.7267	48.3693	104.769	100.336	93.7605	109.368	100.291	98.3386	120.984	126.422	120.73	43.2196	39.191	38.9052	63.2717	60.101	64.6595	52.6912	56.3064	54.3049	54.1073
Mp1g04890.1	25.7065	29.0449	25.8914	21.8713	23.1507	23.6058	18.8025	19.211	18.3476	29.546	30.9965	29.4975	37.1317	37.6118	37.9163	40.4529	39.6696	35.7945	26.5465	27.9151	26.0429	21.8101	22.2788	23.7384	27.0778	28.012	28.9214	14.5747	14.4247	13.5312	27.8034	28.486	26.2399	34.173	33.486	33.8164	20.7942	18.7167	20.2662	25.001	24.412	23.0015	19.77	18.9255	19.3124	21.3749	20.0255	22.6057	20.4276
Mp1g04900.1	1.2996	1.70683	1.2818	0.322997	1.67666	1.6859	1.17264	0	0.305662	0.824111	0.333508	0.893514	2.03809	0.995657	1.22835	1.84056	0	1.27799	2.14647	0.789957	0.998182	2.09822	0.359596	2.68196	5.45165	7.18434	5.9518	1.32626	0.615915	1.41489	0.584993	2.4968	1.03487	6.14876	1.47511	2.72422	0.49232	0	2.18696	1.45796	2.02528	1.29431	1.57023	2.91648	3.41117	2.37632	1.34216	5.33666	3.19216
Mp1g04910.1	31.272	33.4752	34.997	24.414	22.1924	19.0294	8.34398	4.09174	7.70045	23.3449	25.2521	26.8298	78.3137	79.6603	81.1509	33.7285	36.4713	39.31	28.8736	31.5202	30.3297	20.9643	16.1838	13.715	56.7219	68.4087	36.5405	11.3847	10.4647	12.921	25.3515	22.6327	23.5166	43.7431	36.9764	46.8345	2.312	2.78549	3.35143	52.7221	64.0424	63.896	21.6756	19.2927	20.0754	73.4461	57.2173	60.5919	68.0043
Mp1g04920.1	383.1	368.99	380.724	330.159	336.279	329.952	367.058	367.255	353.729	362.381	336.595	324.926	390.861	366.906	343.286	384.305	391.116	382.082	460.922	480.257	474.844	468.983	486.752	482.181	325.523	333.442	336.636	244.167	231.146	264.378	362.477	357.391	342.83	377.672	370.39	383.19	369.475	372.451	354.172	720.176	730.435	676.169	488.941	467.417	480.792	404.998	396.37	420.708	405.99
Mp1g04930.1	0	0.969592	0	0	0	0	0.430339	0	0	1.1453	0	2.19159	0.430493	1.4461	1.19702	0.546157	0	0.582206	0.52378	0.582153	0.963131	0	0.535537	0	1.23749	0.756581	0.547913	1.93879	1.76266	0	2.04329	0.450524	0	0	2.08133	0.487934	0.758797	0.671127	0	0	0	0	0.803886	0.804134	0.887735	0.809493	0	1.2212	0.764506
Mp1g04940.1	8.91885	7.75549	7.65214	7.85181	9.83871	8.77226	8.81853	10.5103	9.5048	14.9321	12.5666	16.0433	15.7731	14.2582	14.443	9.64316	8.99466	8.06605	10.9206	11.1372	10.7523	12.573	12.4107	11.4799	10.5647	12.0708	10.1107	8.49485	7.71471	9.4455	11.4936	12.5093	11.9352	15.2501	14.7269	14.8723	5.38214	5.17696	5.43108	16.357	19.2926	16.4247	8.06824	8.19957	8.52441	8.62783	7.52762	8.92001	8.46433
Mp1g04950.1	0	0.664822	0	0.313594	0	0	0	0.336383	0	0	0.970801	0.288511	0.282644	0.323009	0	0.357373	0	0	0	0	0.323424	0.814666	0.698294	0	0	0.462397	2.16628	0.321398	0	0	1.996	3.03698	0	0	0	0.662567	1.31869	0.416193	1.06164	0	0	0.833526	0.759375	1.2838	0.275066	0.766679	0.259516	0.272836	0.516569
Mp1g04960.1	0.0824995	0.0566177	0.0380645	0	0.015541	0.0152583	0.0137079	0.112834	0.0137306	0	0.0153172	0	0	0	0.0168958	0.0155105	0.0317799	0.048911	0.0300164	0	0	0	0.015866	0.048263	0	0.0215797	0.0304161	3.55251	4.57533	2.68775	0.0386376	0.0418355	0	0.0433617	0.122143	0.0542955	0.125189	0.0544929	0.0160055	0.16747	0.176082	0.051309	0.0585979	0.0790158	0.0126807	0.103976	0.0844942	0.0880873	0.0897527
Mp1g04970.1	0.0824995	0.0566177	0.0380645	0	0.015541	0.0152583	0.0137079	0.112834	0.0137306	0	0.0153172	0	0	0	0.0168958	0.0155105	0.0317799	0.048911	0.0300164	0	0	0	0.015866	0.048263	0	0.0215797	0.0304161	3.55251	4.57533	2.68775	0.0386376	0.0418355	0	0.0433617	0.122143	0.0542955	0.125189	0.0544929	0.0160055	0.16747	0.176082	0.051309	0.0585979	0.0790158	0.0126807	0.103976	0.0844942	0.0880873	0.0897527
Mp1g04980.1	0	0	0	0	0	0.0122187	0	0	0	0	0	0	0	0	0	0	0	0	0	0	0	0	0	0	0	0	0	0	0.0207321	0	0	0	0	0	0.0245153	0	0	0	0	0	0	0	0	0	0.0106175	0.0292214	0.0305015	0	0.0184587
Mp1g04990.1	0	0	0	0	0.122646	0.0662057	0	0.593108	0	0.104043	0.07228	0.0594359	0.056332	0.0554262	0.0685425	0	0.130196	0.129749	0.475641	0	0.0537779	0.141703	0.0574618	0.0648382	0.0738038	0	0.0626167	0	0.16236	0	0	0.220856	0.0570656	0.245389	0.187802	0	0.158667	0.188249	0.0578399	1.0393	1.04922	0.382813	0.0567514	0.0517834	0.277025	0.0545321	0	0	0
Mp1g05000.1	9.39269	9.421	8.7539	7.44959	8.55595	9.1786	7.06234	7.19754	7.2926	10.2903	9.03367	9.89408	13.0795	11.8006	12.3269	12.5648	12.9587	11.4226	13.7115	13.7515	13.4281	10.5798	9.76597	9.63542	10.779	11.5473	10.5498	8.47392	8.3196	8.34178	10.6121	11.7587	11.0441	12.5644	12.7514	13.5064	13.9482	12.4551	13.8037	12.975	12.7383	12.3979	13.062	12.1598	13.2683	11.7917	11.3774	12.0924	11.7086
Mp1g05010.1	0	0	0	0.0199167	0	0	0	0	0	0	0	0	0	0	0	0	0	0	0	0	0	0	0	0	0	0	0.0236142	0	0.0405916	0.0214963	0	0	0	0	0	0	0	0	0.0249748	0	0	0	0.0366351	0.0351999	0.0198216	0	0.0188889	0	0
Mp1g05020.1	1.82416	1.23504	1.20417	1.67975	1.97435	1.83635	1.35341	1.97213	1.97517	2.38213	1.72771	1.74415	2.00957	1.88932	1.92358	1.91424	2.00818	1.44245	1.73401	1.61735	1.74978	1.89638	2.03615	1.98606	2.61778	3.52329	3.05845	2.24593	3.89205	2.41744	2.62999	2.50406	2.65083	2.42729	2.4472	2.70215	2.78028	3.01642	2.53239	2.58562	2.29055	2.56655	1.93088	2.36771	2.96498	1.34041	1.99107	1.7344	1.43615
Mp1g05030.1	5.80791	5.51511	4.98482	5.83438	6.53297	6.66852	5.93164	5.69876	5.45871	6.18077	5.456	5.56099	6.31782	6.46715	6.40774	5.83378	5.71311	5.26566	5.38247	5.95466	6.12106	6.34741	5.76227	5.56146	10.3776	10.8643	9.71683	9.69884	10.8164	9.28456	7.02623	7.26185	7.48209	7.41776	8.63344	7.52902	10.7138	10.7714	10.6239	9.14909	9.85182	9.89031	9.13605	8.50727	8.93463	6.08305	6.19851	6.47146	5.40214
Mp1g05040.1	8.45781	7.30077	6.89177	6.98786	7.19429	7.53897	6.96132	5.89263	6.37915	7.44398	6.70236	7.84381	7.40451	7.45728	8.04499	8.94621	7.77083	7.78617	9.9991	9.99749	11.3401	7.82253	8.09156	7.93601	6.05138	7.08442	6.79405	6.71339	6.15475	7.30809	7.68555	7.09455	7.73168	6.58094	6.4622	6.68789	2.09534	2.36264	2.26116	7.36738	9.41573	7.07096	9.40587	9.15905	9.75858	8.7739	9.32527	9.93133	9.28868
Mp1g05050.1	1.95538	2.06543	1.93761	2.21891	0.57586	1.76024	0.758618	0.595943	1.5925	1.91504	0	0.256599	0.755646	0.863757	0.352029	0	1.6512	0.73869	1.23437	0.678992	2.59465	0.361809	0.616883	0	2.87728	1.21405	1.91585	0	1.06606	0.31015	2.56086	2.17501	1.79823	1.79841	2.24553	2.36842	4.16434	4.00676	4.05739	0.825202	1.7213	0	5.80386	5.85683	3.37054	4.48637	5.68767	4.59777	4.59529
Mp1g05060.1	36.6851	40.5784	35.7116	35.7195	36.9055	38.3236	26.3924	30.8596	29.3938	29.6391	35.8529	34.1441	38.8833	37.7694	37.9211	39.0272	38.062	37.6241	28.7515	30.748	30.8172	31.1145	29.3413	29.6405	33.7854	31.9844	28.1506	29.102	30.9199	30.0492	35.8428	38.3791	36.893	35.8643	39.4927	34.8948	33.3184	31.2733	33.3678	15.0604	14.1682	16.2584	24.4121	24.4542	23.949	21.1469	20.4729	19.1019	20.9324
Mp1g05070.1	6.326	5.66934	5.64308	3.80574	4.76379	6.46286	3.80529	3.7914	3.64034	3.11472	2.781	2.21262	3.3846	2.90125	3.38373	4.81966	4.17557	4.27329	5.62078	5.79335	5.654	5.07864	4.66376	4.50649	5.89593	5.67988	5.01625	4.0904	3.63927	3.48862	4.45616	4.95876	4.95076	5.92778	7.56176	5.971	3.66112	4.01018	3.37291	5.4202	5.11271	5.04282	12.8281	11.1306	13.5938	10.7297	10.8019	12.3685	11.7973
Mp1g05080.1	0.640759	0.653703	0.689809	1.08323	1.79516	1.53899	1.08682	0.89822	0.993877	0.732169	0.652802	0.828076	0.719123	0.940838	0.724372	0.963417	0.962694	0.935592	1.30172	1.45348	1.37873	1.52082	1.21348	1.29594	1.93178	1.81198	2.08528	0.977574	1.31906	1.08959	1.23896	1.09284	1.42145	1.18463	1.47727	1.74684	0.451933	0.538905	0.646331	0.657738	1.06189	0.736118	1.06766	1.02502	1.28209	0.750872	0.75618	0.772294	0.454245
Mp1g05090.1	6.78482	6.74433	6.13476	6.06579	6.77352	7.16923	5.78612	6.05358	6.16415	5.97186	5.6945	6.72921	5.26472	4.82769	5.69804	7.97822	8.03107	8.6028	8.8581	9.78429	9.1372	9.54094	8.34749	8.76671	9.70145	10.0374	9.9832	8.81487	8.85463	8.42298	7.1672	7.26397	6.656	7.52143	7.3512	7.03852	6.92431	7.76251	7.22453	6.40663	6.39488	6.48925	5.61164	5.59427	5.80797	5.24798	5.94945	5.85783	4.74545
Mp1g05100.1	20.6756	6.78714	12.2695	11.646	9.64081	14.1823	3.44271	6.1904	8.77709	5.34475	5.91666	5.25983	1.29148	3.37424	6.58359	6.55389	4.86792	6.40426	2.6189	5.23938	6.26035	4.2355	1.07107	2.27864	26.6061	23.454	21.9165	4.36229	3.08465	7.58648	4.49523	3.60419	6.39467	3.28229	4.68298	8.29488	3.03519	7.3824	5.26503	2.17394	7.44942	1.33753	6.02914	5.22687	5.77028	8.49967	11.8942	9.36253	11.0853
Mp1g05110.1	17.1859	20.0833	17.2338	17.6531	17.9048	18.3193	16.0523	14.1101	15.6629	17.4577	16.679	17.3571	18.9173	15.5938	17.0567	24.8478	21.7604	23.4165	26.4967	28.818	28.161	26.4849	27.2037	27.5761	19.8105	23.5657	22.1977	18.4541	18.4234	18.8358	17.9732	18.8	16.479	17.1806	17.0154	16.9124	15.1227	17.2447	17.0266	26.7938	27.0981	26.3325	16.5247	17.4661	16.2561	18.9664	17.2814	18.0803	19.2186
Mp1g05120.1	24.5245	28.2628	25.3741	20.5909	19.4735	19.5368	25.3569	23.0708	23.0443	30.3893	28.5638	31.5133	24.9853	27.1527	30.8334	30.2562	32.8513	30.2739	32.0852	40.2596	36.3357	43.714	41.7261	37.7821	31.1124	36.6205	28.6729	14.4136	13.906	15.847	38.8347	42.8054	39.8848	37.9527	35.8792	38.8786	17.0057	15.1466	17.2591	26.5675	26.4877	29.7384	27.6845	25.0026	27.6479	15.7449	17.1224	14.833	14.8701
Mp1g05130.1	18.1376	18.1901	16.7927	15.9237	18.1071	17.3951	18.4643	17.6203	19.3206	18.7042	16.6238	17.479	19.1842	17.8311	18.3687	22.2757	24.3348	20.8326	26.4777	26.7519	27.5057	27.5088	28.6609	26.0245	19.9891	21.5875	21.4682	18.0185	18.4154	19.2569	19.6456	19.9548	18.801	20.9764	19.4166	19.5984	16.8914	15.8789	17.8916	26.42	29.8432	28.9281	33.2828	30.6541	34.4984	29.4521	30.135	30.6758	29.3102
Mp1g05140.1	5.24764	4.92147	4.53078	3.99461	4.63768	4.67162	4.1688	4.12567	4.67999	5.45603	4.70302	5.76197	5.59711	5.22587	5.49099	5.24018	4.75093	4.5627	5.56044	5.15893	5.53993	4.87774	4.49466	4.97888	5.21498	6.17241	5.71159	5.59352	5.32828	5.77026	5.69771	5.52517	5.97173	5.15379	4.90792	5.00982	2.76062	2.5083	2.56359	6.41353	7.27848	6.51783	8.25358	7.79555	7.95493	8.10664	7.95062	8.36156	7.30396
Mp1g05150.1	5.38644	5.90392	5.38117	3.48329	4.00768	4.08474	3.02442	2.73825	3.27575	3.35768	3.37817	4.15807	4.03902	4.10377	4.77204	7.05992	7.46703	6.74807	7.15004	6.66029	7.41218	6.60999	6.20889	5.46894	6.70525	6.63784	5.92699	7.89705	10.2483	8.55838	5.09788	5.61533	4.68697	5.72828	4.44255	4.09258	2.99487	2.88556	3.06083	6.80577	5.98209	7.13183	8.61825	8.90601	8.77737	6.43784	7.41249	8.26566	8.96415
Mp1g05160.1	13.4963	7.9577	8.9714	12.7893	11.6553	6.19564	4.08709	2.74783	2.29786	3.90893	1.30001	2.88623	2.8765	3.72625	3.78061	21.4183	7.28965	6.96564	17.1751	7.60445	8.12157	14.1869	10.6772	8.76769	1.59861	0	6.81625	7.69367	8.49541	11.9064	3.20706	4.1212	4.91373	4.78635	3.27184	2.41092	3.94965	4.37698	9.78181	0.87594	0	0	9.45848	15.6435	14.0656	17.36	18.0697	21.3387	31.1194
Mp1g05170.1	0.199185	0.10461	0	0	0	0	0	0	0	0.0877626	0	0	0	0	0	0	0.115782	0	0	0	0	0	0.111612	0	0	0.293599	0	0	0	0	0	0	0	0	0	0	0	0	0	0	0	0	0	0	0	0	0	0	0
Mp1g05180.1	4.26834	4.28105	2.97038	5.19059	4.75808	5.43676	1.53319	1.1464	1.36691	0.786984	0.779165	0.592103	1.17937	0.929073	0.709922	1.82281	2.14929	2.0558	1.52541	1.51653	1.45202	0.749709	0.910445	1.03926	0.850507	0.977152	1.38927	5.25239	3.92561	5.06731	1.98168	2.48958	1.76677	1.31135	0.700331	0.987965	1.01098	0.939043	0.640594	0.0461282	0.0161594	0.0141763	0.981452	0.976811	0.945431	1.08124	0.953321	0.996215	1.13966
Mp1g05190.1	70.7026	65.4975	60.1737	55.0926	64.1657	61.1933	30.2594	35.0975	33.041	26.0807	27.4609	24.7464	33.203	29.5965	28.2534	30.6445	28.1093	27.726	43.407	41.3783	41.429	47.9855	46.6106	46.0271	78.3631	94.472	75.4309	82.6001	72.1015	74.0021	42.9301	48.1424	44.3002	49.0467	47.7247	45.5846	51.5688	59.7332	59.4974	59.1442	59.9217	56.3185	37.5748	37.8974	39.1137	43.0421	42.2564	48.0447	44.5481
Mp1g05200.1	39.5053	35.8156	30.3617	27.8973	37.5742	34.6406	15.8896	17.659	18.331	12.4768	12.3088	14.5392	18.8262	15.5781	16.0783	16.2174	16.2372	11.9843	22.5944	25.407	26.0494	27.3244	29.7434	28.8887	41.5248	54.4874	40.7665	44.8305	43.727	40.3879	24.5002	25.8124	26.1666	27.2447	26.268	27.899	27.7465	31.4707	30.7406	31.65	28.4743	32.2136	20.2195	20.6149	20.227	20.4838	21.2379	22.7717	22.5037
Mp1g05210.1	1.83244	0	0.604387	1.21913	3.15471	2.23325	0	0	0	0.259908	0	0	0	0	0	0	0	0	0	0	0	0	0	0	2.36653	2.23666	4.20073	0.622883	1.45605	0.33567	1.11151	0	0.326101	0.97217	0.696193	0.965745	0.92166	2.01204	1.03031	0	0.474399	0	1.96397	2.23738	2.39812	1.23725	1.25725	3.70979	0.75185
Mp1g05220.1	11.4324	11.6381	10.09	8.73143	10.3289	10.9701	6.05677	5.72578	6.18498	4.56831	5.73717	4.88674	5.15532	4.19866	5.35712	6.13473	5.50542	5.93828	7.31515	7.74236	7.03331	7.27782	6.07261	6.42482	13.5719	14.9221	13.8395	7.89108	7.15297	6.68858	7.28537	8.27344	8.1022	7.26936	6.45041	7.3316	8.24605	8.56432	8.66016	5.23094	4.35779	4.87909	9.66939	9.17994	8.77109	11.1821	9.5022	10.5122	11.5013
Mp1g05230.1	9.87516	8.86486	9.67148	5.26487	6.73475	6.77992	3.2229	4.16156	4.71581	3.37245	3.53796	3.27607	2.81743	2.75086	2.71078	4.41259	3.33108	3.60549	2.93032	3.16737	3.07025	2.84195	2.51695	2.65311	8.09774	9.82729	10.0563	1.57861	1.73198	2.08517	5.49478	7.1319	5.76216	3.49128	3.83361	3.99658	4.09929	4.41377	4.72239	0.865013	1.221	0.955798	2.16458	2.017	1.62955	1.94588	2.31446	2.45203	3.03905
Mp1g05240.1	0	0.825434	1.16175	0	0	0.404022	1.07825	0	0	0	0.819662	0	0	0	0	0	0	0.502822	0	0	0	0.510104	0.444065	0.944159	1.54865	0	0	0.815298	0	0	0.349913	0	1.64917	0	0	0	1.24134	1.08596	2.65458	0	0	1.08459	0	0	0	0.659438	0.680613	0	0.645487
Mp1g05250.1	38.6175	38.0602	36.9662	31.1618	35.2935	35.8671	34.2214	35.2934	34.2489	37.8189	36.7009	37.5235	42.1463	39.4552	40.9946	39.7797	38.2542	39.0727	35.5738	35.0261	34.6765	30.1228	29.0926	31.2697	45.6842	43.4544	44.5951	31.7229	32.7429	29.7335	38.4077	40.0655	39.4685	39.7896	40.5168	40.4664	41.8126	38.8011	41.2369	32.1633	31.8099	32.871	34.0871	31.159	31.8441	31.0395	30.9421	30.4566	29.0961
Mp1g05260.1	2.00199	2.30322	1.76044	1.4947	1.70853	1.71268	1.28309	1.97578	1.80994	1.30733	1.23986	1.28978	1.03315	0.968	0.756062	0.912223	0.963805	1.12882	1.35801	1.25636	0.988416	1.31041	1.35764	1.15858	2.59505	2.93943	2.83388	1.78007	2.0577	1.74137	1.63796	1.9462	2.02328	1.28218	1.26362	1.61264	1.16711	1.35607	1.55226	1.24673	1.49927	1.05501	3.56604	3.49655	3.89547	4.12088	3.98365	4.01859	3.60116
Mp1g05270.1	6.26702	6.36338	5.97149	6.3804	7.29876	7.29195	5.34202	5.45751	5.42307	9.82216	9.46531	10.0101	10.6099	10.5658	10.3554	12.7059	11.2816	10.6704	9.00347	8.85173	9.25754	7.55456	7.40061	7.39149	12.7123	12.7068	12.0191	8.50184	8.80438	9.17599	8.35968	8.74923	8.54661	8.57144	9.21939	9.07562	5.82807	5.20653	5.93637	12.8514	13.4438	12.1931	9.22724	8.93197	9.81206	8.63054	8.66488	8.3967	7.45603
Mp1g05280.1	23.0681	22.4099	23.5303	20.7835	20.3083	21.5716	21.7605	19.4131	22.403	27.4815	26.3631	23.6786	24.8424	26.7252	27.7149	21.5179	21.8118	19.8162	19.4579	20.5626	18.7242	18.4053	17.2965	19.1647	26.428	27.5155	25.1214	23.8286	22.3831	26.9059	27.3643	25.7826	28.1016	26.9104	24.8366	25.8444	14.8868	14.2588	14.8776	24.3734	29.4646	23.6076	30.7792	31.5907	32.1462	29.8399	29.6701	30.9506	28.1442
Mp1g05290.1	0.0858914	0	0.0262354	0.0664752	0	0.0796676	0.0287989	0	0.100461	0.0508798	0	0.0422015	0	0.0144705	0.070242	0	0.0330594	0	0.109456	0.0540709	0	0.0175256	0.0166169	0	0.094022	0.0682613	0.0631696	0.0679317	0.135713	0.02856	0.0802305	0.0145316	0	0.104477	0.0157932	0.0140227	0.109665	0.247844	0.100792	0.0581598	0.0611279	0.0357281	0.12344	0.130099	0.133597	0.0607353	0.0637383	0.184816	0.0350512
Mp1g05300.1	30.8663	31.43	31.9539	30.3601	30.9349	35.6091	28.9234	30.5596	31.7689	30.0452	28.6247	29.6916	25.9846	27.6015	28.1204	32.8449	34.0391	31.4656	18.7284	19.5299	18.4158	23.9989	21.1947	24.445	55.8869	56.463	51.9706	89.2574	100.647	84.5143	40.981	36.8797	40.2154	37.9779	43.688	40.2342	83.2548	75.3237	86.4395	12.7196	12.2876	12.0554	23.9031	22.2544	24.8874	19.6383	18.9063	19.4951	17.2227
Mp1g05310.1	10.2438	8.93887	9.20408	9.96677	9.47815	10.2597	9.05376	10.5983	10.0379	12.0497	9.40618	11.6224	10.6024	11.2018	9.40374	12.6826	12.1421	12.7727	11.0647	11.8231	11.981	13.26	13.0397	14.2294	10.0967	10.872	9.78052	7.62982	7.56493	8.54009	11.8652	11.1725	10.5933	12.1808	10.4675	12.3531	7.50454	6.9849	7.70583	6.65919	6.89317	6.20638	5.17526	5.10826	5.73002	5.62865	5.58452	5.92797	5.70038
Mp1g05320.1	54.3442	49.2366	51.0102	49.2651	46.983	54.007	46.2019	46.4557	44.3334	72.9044	65.04	63.3193	64.1286	75.7331	67.9381	75.477	70.2723	76.1794	66.4274	73.7358	69.649	69.305	64.7388	63.7116	50.3913	44.1902	48.2543	61.8586	62.7726	77.3752	70.9056	70.6707	71.7965	73.251	69.8645	76.6611	52.7816	46.3864	50.9262	48.7496	52.3392	43.498	35.5231	42.9021	39.9524	41.176	39.5917	42.9768	41.1655
Mp1g05330.1	4.95814	4.02226	4.19034	4.45213	3.61242	5.02251	2.94238	2.98179	3.03804	3.60234	4.16457	4.07975	4.74647	3.80782	4.72527	4.60082	3.52229	4.24217	5.74993	5.87253	6.17084	6.22193	6.22235	6.19262	4.18291	4.69992	3.94939	4.43489	4.02445	5.25123	3.56706	4.20209	3.97527	3.06064	3.48214	3.89501	2.83977	2.7864	2.59487	3.32219	3.05551	2.57103	6.87403	7.18383	7.6454	7.9933	6.89813	8.36147	7.52298
Mp1g05340.1	187.872	171.21	174.098	137.43	154.849	153.592	116.462	114.549	105.466	87.774	93.0597	82.9207	117.854	112.209	105.425	84.4251	78.2352	82.4668	67.691	64.7585	65.1747	43.2077	47.2577	49.767	90.6764	74.6552	93.8038	76.228	69.0189	68.0591	93.0486	85.0522	85.5476	94.2902	91.4408	91.7632	223.081	216.597	232.313	18.544	19.4321	17.5638	38.229	36.3483	35.8173	49.2517	49.6707	49.5166	68.7463
Mp1g05350.1	13.2537	12.3184	12.6812	11.8283	12.8532	12.2238	9.26861	9.27389	9.54854	13.0134	13.3084	13.5774	14.8411	14.6252	15.4013	19.8304	19.4537	17.2793	13.9078	13.2328	14.2826	12.4131	13.2082	12.9162	10.9891	10.4584	10.2258	8.72329	7.5574	8.76852	13.1561	13.46	12.338	13.8425	14.1503	13.8756	6.63913	6.39662	5.98249	8.65843	9.32966	10.0166	10.7248	10.0116	10.3248	10.5769	10.7442	10.4304	9.49354
Mp1g05360.1	27.1925	25.9156	27.1714	21.9817	21.7616	27.3257	20.9109	20.4488	20.8505	27.1577	25.5395	23.5457	24.2287	26.5856	23.4562	22.8031	22.3764	23.2871	21.6458	17.6642	20.0685	18.6222	17.136	17.8289	33.9978	33.8143	33.3306	24.936	26.8401	27.7011	26.3634	27.7193	24.501	25.4462	23.5342	26.3246	19.8941	19.4135	19.0728	18.6957	20.2557	19.7649	26.4635	25.9683	26.4324	23.7553	23.0517	26.872	24.6231
Mp1g05370.1	12.7545	12.2707	11.4585	11.6406	10.6195	11.6982	19.3487	21.8029	19.7986	10.9738	10.0888	10.8256	7.21258	6.39408	7.00731	4.63032	4.69643	5.0128	7.20243	7.11469	7.68258	11.3338	10.6019	11.4171	9.34809	11.4247	10.245	20.7945	18.1188	22.7033	11.1332	9.88074	10.0331	7.34565	7.31012	7.37017	15.365	12.68	14.2071	4.67749	4.61833	4.94395	15.3218	14.2764	14.0998	14.9898	16.5658	15.0381	14.2906
Mp1g05380.1	9.30884	8.68944	7.50406	6.4816	8.55707	8.65541	6.90584	7.83883	7.83398	8.01188	7.24254	8.11008	8.81147	7.67451	8.29613	8.72245	7.71446	7.20646	8.25052	7.8455	8.42359	7.97579	8.01052	8.002	9.0405	9.99025	9.3582	8.06467	7.95225	8.21146	8.95267	8.5738	8.48624	8.48146	8.22165	8.43988	9.7295	9.26962	9.14389	8.02968	8.97599	7.95046	9.99707	9.80862	10.8166	9.97091	10.8129	10.4382	9.70429
Mp1g05390.1	0.233946	0.247839	0	0	0	0	0.638949	0	0	0	0	0.429337	0	0	0.293757	0.262873	0	0	0	0	0	0	0	0	0	0	0.266789	0.236424	0	0	0	0	0	0	0.270167	0	0	0	0.782729	0.339078	0.353899	0	0.184939	0.186726	0.398305	0	0.187271	0	0
Mp1g05400.1	11.4209	11.0503	10.771	10.399	11.7913	12.018	11.2645	12.9302	12.3133	13.3736	12.7768	13.7614	14.0102	12.596	13.5724	11.1236	10.0079	9.5743	11.3717	11.5308	11.8201	9.82152	10.1023	10.57	10.9686	11.6446	10.9716	11.2836	10.8158	12.149	12.298	12.5894	12.663	11.2038	10.6232	10.8543	9.41838	9.07687	8.69863	11.3345	13.4885	11.6664	15.1639	13.8494	14.6271	15.4322	16.6402	16.6347	14.2813
Mp1g05410.1	13.1689	14.2738	12.4474	11.9274	12.3517	12.8364	12.8594	12.7929	12.985	9.55066	10.3618	9.1702	11.9161	10.6815	10.0581	11.275	11.1294	10.2915	10.6368	10.6333	11.3766	6.59808	8.30924	6.95572	9.34196	9.64909	12.2836	10.9629	9.93851	9.2666	8.25358	8.8058	8.22506	9.81424	8.35409	7.68881	9.96249	8.89072	8.91845	5.2008	5.07618	4.78985	14.9406	15.0528	14.3334	16.3051	15.4049	15.171	16.9612
Mp1g05420.1	38.1057	40.4603	36.7826	33.5442	35.2971	37.3093	27.698	30.1698	29.8035	37.602	37.8213	38.5764	40.1135	34.8599	38.6571	31.052	25.95	27.5203	30.5574	30.8623	29.4746	26.74	28.9258	28.7041	67.5916	78.0746	67.2584	43.7047	44.0401	48.7382	40.8563	40.8649	41.3258	38.3743	38.2583	37.6577	27.3044	23.8172	28.5089	36.8385	39.0648	38.4238	43.5869	41.3252	44.2596	46.6897	44.0463	45.773	41.7809
Mp1g05430.1	275.753	279.771	294.315	257.119	223.41	234.772	293.135	273.841	280.396	293.576	266.313	298.529	279.271	305.482	313.126	310.672	293.23	326.845	302.49	308.138	323.145	339.862	338.447	316.574	145.609	142.323	170.429	185.795	149.32	222.415	281.646	271.903	291.293	328.57	308.789	312.434	219.156	212.987	219.586	149.322	152.72	152.776	110.033	117.262	111.861	127.118	122.716	140.924	182.268
Mp1g05440.1	0	0	0	0	0	0	0	0	0	0	0	0	0	0	0	0	0	0	0	0	0	0	0	0	0	0	0	0	0	0	0	0	0	0	0	0	0	0	0	0	0	0	0	0	0	0	0	0	0
Mp1g05450.1	154.992	147.483	164.136	130.6	123.663	134.47	99.2535	97.6375	99.8543	126.442	98.5367	92.4629	116.795	136.661	115.393	137.667	131.954	141.768	146.916	130.54	139.913	122.296	126.21	121.167	133.65	130.486	151.255	157.509	140.496	182.638	129.964	120.445	129.532	138.479	120.805	152.394	45.3795	65.0669	58.5586	120.77	129.829	134.18	168.922	168.439	165.26	162.166	162.971	196.007	190.369
Mp1g05460.1	2627.66	2405.54	2594.46	2237.43	1875.12	1968.78	2401.9	2497.99	2604.28	2781.33	2411.75	2425.85	2797.16	2935.03	2598.64	2725.16	2744.68	3114.11	3343.71	3131.44	3401.64	3257.97	3171.56	3314.13	2306.24	2185.57	2501.55	2161.22	1971.97	2188.37	2475.5	2473.03	2507.91	2880.17	2795.48	2798.7	2748.54	2771.76	2695.2	5121.95	4884.63	4709.99	2437.53	2481.23	2447.98	2247.52	2194.06	2665.65	2847.18
Mp1g05470.1	16.7322	15.7141	16.289	14.2088	15.5517	14.8258	17.3695	17.203	18.0854	16.0668	15.2868	15.2538	17.4276	15.8954	16.4713	18.1544	19.349	17.7839	18.8094	18.8326	19.1523	17.4364	18.4282	17.2915	18.223	17.9642	19.1388	16.0621	16.0811	16.9104	16.6007	16.0079	16.6378	15.7037	14.9858	15.7787	22.1845	23.5178	21.9424	21.4619	21.627	21.8275	16.6472	16.1261	16.4464	15.4638	15.591	15.5063	14.1084
Mp1g05480.1	6.18779	5.76805	5.64396	5.19072	6.16574	5.99891	5.08563	5.81043	5.7048	6.96608	6.29579	6.96958	7.19549	7.3966	6.74229	5.49497	4.88212	4.58786	6.44383	6.38852	6.33187	5.95392	5.78883	6.47101	7.77483	8.23637	7.56618	8.17461	8.37848	7.61714	6.65334	6.68073	6.90481	6.17641	6.15455	6.29963	7.51671	7.206	7.27469	5.63498	6.71479	6.39466	8.5137	8.11984	8.34374	8.22209	8.33397	8.54973	7.74464
Mp1g05490.1	0.711239	0.345957	0.466835	0.354184	0.467492	0.185119	0.165245	0.14543	0.332845	0.259581	0.184798	0.608339	0.444601	0.467078	0.669537	0.282529	0.0967839	0.402124	0.319439	0.260994	0.172864	0.206824	0.191854	0.146464	0.437131	0.518131	0.881562	0.440929	0.877758	0.301685	0.157218	0.678227	0.681297	0.266258	0.14036	0.583166	0.314174	0.438337	0.337997	0	0.178542	0.155603	0.422648	0.579949	1.40963	0.869682	0.542598	0.949376	0.716791
Mp1g05500.1	9.90711	9.16286	8.98162	8.89936	9.75952	10.4048	7.99647	7.43555	9.79714	9.35777	9.85079	9.53271	10.9945	10.5254	10.8964	8.75687	7.12104	7.91797	6.62977	6.3204	6.03089	5.12834	5.30056	5.93799	13.8394	12.0638	13.6377	14.1254	13.5688	12.5258	9.99356	9.15788	9.34008	8.86571	9.21419	8.92711	15.6751	15.7221	15.8494	5.86058	6.79082	6.88605	10.2942	10.135	9.93752	9.23839	10.0233	9.4094	9.39926
Mp1g05510.1	7.07704	6.68684	6.46926	5.80451	6.31895	6.93954	6.12281	6.5213	6.45706	7.07798	6.10071	7.20432	6.845	6.57805	6.75577	5.40073	4.98461	4.3791	5.84873	5.80031	5.79829	5.66243	5.69992	5.58769	7.04494	6.90712	7.35922	7.84741	7.40974	8.58124	7.45333	7.58786	6.92834	6.39753	6.36127	6.41959	4.7915	4.23808	4.34625	7.6592	8.75561	7.26956	8.92038	8.52939	8.97193	9.13355	9.31448	9.37825	8.29016
Mp1g05520.1	44.2007	45.4008	41.1598	38.973	43.4839	47.1123	38.2948	35.4009	37.1449	39.4656	39.0311	37.2614	45.4453	42.7618	41.6974	45.4295	39.3989	41.2908	37.5307	37.5	38.4872	32.7375	33.5689	32.6278	54.1189	48.4621	49.3615	40.0434	40.9001	40.5208	41.0725	42.2315	40.0024	37.794	39.0675	38.3817	38.9282	39.1943	43.8941	40.8165	41.1808	40.7509	42.9233	43.2323	44.0283	43.8294	42.3092	43.6942	43.0847
Mp1g05530.1	65.5349	66.6006	63.5516	69.0464	68.5242	74.2307	87.7924	91.2262	89.9654	70.9799	68.0045	72.1472	64.6986	58.0269	59.5082	53.8755	53.7585	55.4536	58.8955	54.9812	60.2707	56.0477	60.2873	63.0216	56.2827	61.1082	62.6424	60.6501	51.2695	59.95	67.4618	63.5073	68.2586	56.9198	53.1376	54.4602	52.5014	47.9366	48.3648	21.6187	23.9159	22.1292	55.295	48.9063	52.2961	61.0033	64.0043	60.077	58.447
Mp1g05540.1	10.9634	11.042	11.0588	11.5119	12.2899	12.2058	11.7221	12.5455	11.5624	15.0117	13.0555	15.0288	11.8884	12.0885	11.8249	12.2661	11.6785	13.2787	13.4352	13.7222	14.5475	14.1884	13.6054	14.3891	27.1414	28.423	25.3796	17.2703	17.6455	18.8882	15.9301	15.5896	15.8444	13.7321	13.4107	13.5137	5.02005	4.2159	4.66119	10.0236	11.6494	10.9969	21.4594	20.2995	21.4302	20.9604	19.8396	18.9697	16.6224
Mp1g05550.1	41.9007	40.2436	41.0978	36.4816	39.9202	41.5387	35.581	37.7487	36.5392	37.6129	39.6476	36.7294	41.4577	38.1875	37.8253	29.9336	28.7121	29.164	26.5195	24.2958	25.8603	21.574	23.0144	23.2574	50.1701	45.6441	48.5932	37.7836	42.139	40.4695	38.4572	39.2643	38.5062	33.0744	34.0186	33.0656	50.38	45.8701	46.4147	22.7211	24.4919	25.6171	34.1436	31.9334	33.8269	35.2872	33.896	34.2042	32.9014
Mp1g05560.1	8.35856	8.28447	7.3938	6.95238	7.96536	8.15616	7.33467	7.3594	7.35743	7.88977	7.44472	7.4029	8.73582	8.30301	8.13491	7.74135	7.16077	7.25861	8.11966	6.90821	7.63507	5.97165	6.69031	6.55663	8.45736	8.00383	8.70734	7.39969	7.71244	7.10773	7.7322	7.58803	7.7013	7.28939	7.19235	6.96929	8.1817	8.34678	8.425	7.7454	8.31253	8.16327	10.8664	10.0148	11.1006	10.7453	10.6799	11.6692	11.7324
Mp1g05570.1	192.898	198.998	221.625	218.265	204.183	211.026	339.144	331.467	324.805	314.19	289.89	295.882	238.557	224.101	225.049	225.609	224.643	245.953	320.006	316.937	325.231	395.792	414.18	376.137	141.999	173.514	144.479	237.386	204.032	242.444	255.178	253.171	247.361	242.197	230.738	225.181	150.647	145.846	155.088	170.557	174.73	152.114	296.135	281.601	296.028	293.815	284.584	335.309	276.593
Mp1g05580.1	27.8953	27.3408	27.4011	27.5631	26.6759	26.7795	46.4827	49.081	45.9296	40.8214	34.8118	35.8063	36.7164	35.8814	32.0152	27.3414	26.3217	25.7664	37.2347	36.5131	38.6646	36.1854	37.9325	39.2459	22.9586	21.1608	21.4672	44.7392	37.5084	42.9561	33.6017	33.048	32.4214	24.0469	21.6988	24.3839	21.6194	22.7134	22.1981	20.178	25.9233	21.8032	45.6786	43.7821	45.1995	52.0665	51.5405	55.1569	53.6521
Mp1g05590.1	20.2402	18.1573	18.0098	18.4095	18.998	18.6975	19.6937	21.8262	22.3826	24.349	21.2878	23.3897	23.538	22.2167	22.3057	26.6083	24.9192	24.1857	29.5849	28.6041	30.881	29.3083	31.3567	32.9418	22.5934	23.5336	20.7025	21.134	20.4314	21.1701	24.9723	23.9223	24.0926	23.1574	23.1828	24.2936	20.7688	18.7683	20.1585	29.1063	33.4587	30.7132	20.2952	19.0974	21.1708	20.4962	19.8247	21.0486	19.0102
Mp1g05600.1	0	0	0	0	0	0.346433	0	0	0	0.563833	0	0	0	0	0	0	0	0	0.367807	0	0	0	0	0	0	0	0.383426	0	0	0	0	0	0	0	0.378978	0	0	0	0	0	0	0	0.269992	1.0956	0.293757	0.273029	0.277808	0.289389	1.09703
Mp1g05610.1	0	0	0	0	0	0	0	0	0	0	0	0	0	0	0	0	0	0	0	0	0	0	0	0	0	0	0	0	0	0	0	0	0	0	0	0	0	0	0	0	0	0	0	0	0	0	0	0	0
Mp1g05620.1	4.0633	3.28242	3.17131	3.66282	4.24586	4.83486	3.19294	3.44484	3.49598	3.7581	3.53683	3.77726	3.79537	3.7073	3.68118	3.30999	3.12869	3.00312	2.976	2.60595	2.96708	2.49243	2.95061	2.56501	4.10351	3.86993	3.96726	3.072	3.21499	3.00025	3.65761	3.47632	3.5089	3.18887	3.28994	3.20771	2.38544	2.14848	2.17148	3.50142	3.8825	3.98168	5.14	4.98427	5.39324	5.27854	5.34063	5.33945	5.14546
Mp1g05630.1	6.83698	5.87723	6.38411	5.30882	7.11112	6.65452	6.10919	6.24501	6.36925	6.78722	5.63411	5.97119	6.24834	6.3954	5.36958	5.52305	5.50752	5.84179	6.29089	4.75158	6.31394	4.50334	4.59727	5.61106	7.11329	7.47836	7.22592	9.25537	10.377	8.92867	6.53386	5.86345	6.33296	5.44475	4.89064	5.41687	5.12241	4.97677	4.50526	5.90175	5.61957	5.79782	12.7619	13.1296	12.952	13.9815	13.809	14.7298	15.0101
Mp1g05640.1	6.33466	6.46633	6.85277	6.05925	5.59813	6.48284	5.80639	5.80709	5.54608	6.48649	6.33309	5.52563	6.35527	6.76087	7.08626	8.83929	8.16738	9.21107	8.96948	8.66836	8.69622	8.07774	8.3236	8.8539	10.0409	9.19261	10.2898	4.58592	4.55964	4.80089	5.90531	6.40852	6.15855	6.88881	6.856	7.13723	5.61847	5.86416	6.0961	6.05855	6.56164	7.19524	12.2065	9.73924	11.3378	10.3497	11.0141	10.5805	10.3081
Mp1g05650.1	3.23263	3.18864	3.11095	2.52841	2.82512	2.80858	4.07165	3.83479	4.00143	4.06827	3.25151	3.42886	3.94936	3.71452	3.34462	3.86791	3.94845	3.59327	4.37948	4.47937	4.5174	4.15814	4.37107	4.33013	3.78161	3.23339	3.2496	3.80389	3.95686	4.14014	3.83023	3.52255	4.08601	3.5366	3.81795	3.54395	2.93896	2.90373	3.46241	4.41768	5.0555	4.66642	9.77052	9.11438	9.51742	8.52164	7.99385	7.9801	7.51339
Mp1g05660.1	18.8356	20.2328	17.8255	17.9376	18.6062	21.4222	20.6252	21.1377	22.7746	20.6011	17.6574	19.6616	19.9798	19.6273	21.1251	15.5416	14.1707	14.8443	16.2211	14.4801	14.5589	16.8551	16.3204	15.7715	25.4158	23.5762	22.4664	22.6056	22.3174	23.2854	19.7015	18.8599	19.687	18.2067	18.3453	19.2401	28.3141	25.7639	28.1391	14.1236	16.0945	15.2604	22.4346	20.8069	21.922	22.3417	22.9909	22.1462	19.1193
Mp1g05670.1	17.5084	19.7738	17.8697	19.9062	18.5178	17.4124	27.9997	26.9862	28.3926	21.1062	21.88	24.7845	21.0247	20.6922	20.2974	22.1552	22.3036	21.9798	28.3127	26.3495	29.5517	26.5824	28.3639	27.8988	14.7164	15.1724	16.5871	16.3197	13.2873	14.885	17.5881	18.2068	18.4356	16.2742	15.1855	14.3693	15.6631	15.3464	15.6274	12.5484	13.9596	13.6026	20.9801	19.2837	20.6467	20.4232	23.2042	22.3529	19.4525
Mp1g05680.1	54.0991	51.2968	55.9278	51.3877	52.5419	52.1126	50.8495	57.9342	56.7805	65.32	57.3504	67.5931	64.9757	63.8771	59.9493	61.1921	56.6357	56.1053	56.519	57.6795	55.3669	57.3785	56.4447	55.9427	67.0957	71.7856	65.7776	55.5554	57.6789	57.9896	65.095	70.1494	67.2355	61.7615	62.0045	63.3297	74.8325	73.9549	73.3774	72.0433	79.2215	71.6153	51.4027	45.3876	49.1705	44.9156	42.7223	43.1657	40.4703
Mp1g05690.1	34.5343	36.1622	34.1294	39.7194	39.0947	37.5571	49.0666	52.5284	52.8527	59.8954	54.6516	61.7918	57.657	48.9099	49.815	40.225	38.4	39.9674	37.8502	35.3262	36.8229	34.7661	34.5157	35.6738	36.5646	33.9022	36.6092	47.0449	41.1402	45.1816	43.4176	41.0672	43.8193	35.453	33.4595	37.155	21.7522	21.5222	18.4098	20.7436	24.0341	21.1419	49.1019	48.5665	48.6985	50.9731	51.9753	50.2616	44.6842
Mp1g05700.1	66.3643	68.6353	65.0064	61.0023	75.5019	80.88	66.1374	66.9175	67.8708	47.4575	50.6265	43.4252	43.4499	42.6637	42.2188	87.5242	78.7052	76.68	110.207	106.302	103.49	94.8141	110.61	98.2838	66.6528	66.947	59.9591	136.607	160.254	148.442	75.0792	70.6062	74.8882	62.1815	61.8518	61.9729	121.191	121.935	131.763	23.4582	18.5932	22.201	68.7576	67.221	65.2705	62.6893	62.9454	63.6931	71.4806
Mp1g05710.1	80.6886	77.4488	78.3053	64.1268	76.6567	76.2564	32.3506	32.1882	30.146	73.8401	77.2384	71.7242	100.205	97.2401	98.6331	107.352	95.5749	92.2146	63.9338	66.9022	73.3604	56.4826	62.039	60.1792	37.2103	41.452	41.2821	77.2864	71.0773	75.6095	75.1614	80.2736	75.4907	64.8595	70.4785	70.0247	43.2929	40.4316	44.7938	59.8304	56.5702	55.5025	109.421	103.714	109.836	101.66	105.681	111.349	95.5503
Mp1g05720.1	0.0228591	0.0409307	0.0469156	0.0105731	0.0131498	0.0127461	0.00578211	0.020465	0.0344645	0.0101636	0	0.0281997	0.00561617	0.0173082	0.0140048	0.00646765	0.02638	0	0.0124901	0.0144318	0	0.0348779	0.0199784	0.0201439	0.030082	0.0274784	0.0440558	0.0703035	0.059484	0.0282258	0	0.0174136	0.0227229	0.00592666	0.0439491	0.0167098	0.290779	0.260137	0.276419	0.030972	0.0244085	0.0142926	0.312834	0.388784	0.258013	0.209863	0.246588	0.275411	0.223909
Mp1g05730.1	157.626	166.7	154.314	183.257	168.85	169.813	269.438	283.575	267.484	256.931	239.567	241.876	218.429	199.874	193.011	181.869	182.894	198.474	192.904	181.89	189.446	170.04	183.611	172.802	138.713	137.583	154.96	176.235	141.526	190.151	188.313	182.177	181.546	161.817	141.923	147.945	123.217	128.994	123.364	48.7995	50.2796	43.8046	168.949	162.439	171.742	170.194	170.835	184.308	177.356
Mp1g05740.1	7.47828	8.06051	6.37981	5.38505	5.9722	5.71649	6.1804	5.208	6.80407	7.54503	7.59899	7.82309	9.2961	7.71057	7.87093	17.3623	15.9309	14.3856	23.0374	22.3389	20.717	21.7118	24.6516	21.1451	7.00449	7.37227	7.24197	6.27875	6.79794	5.69395	7.06485	7.24145	6.56787	9.56643	9.6682	9.70949	9.21253	9.48995	8.51523	28.2741	27.4363	30.0442	15.7189	14.6138	15.8378	12.6026	12.0386	13.6104	13.1951
Mp1g05750.1	77.7539	69.3987	76.3507	60.0779	52.6787	69.4384	42.4237	38.2202	38.2247	44.268	44.9247	46.1049	62.9875	60.5103	56.0445	58.5979	48.6231	66.1946	56.7999	56.0517	53.3012	46.684	41.0354	43.4784	76.205	68.4051	82.9902	62.7452	65.8795	74.6565	49.9511	44.6406	50.1859	57.6599	48.9564	61.3666	47.3354	44.7266	44.8765	47.6569	41.7596	38.7309	106.982	106.561	92.7735	108.722	103.096	105.737	129.627
Mp1g05760.1	0	0	0	0	0	0	0	0	0	0	0	0	0	0	0	0	0	0	0	0	0	0	0	0	0	0	0	0.236424	0	0	0	0	0	0	0	0	0	0	0	0	0	0	0	0	0	0	0	0	0
Mp1g05770.1	0.0843268	0.176395	0.0801904	0.080871	0.182496	0	0	0	0	0	0	0	0.0799449	0	0	0	0	0.10532	0	0	0.261904	0	0	0	0.109186	0	0.094282	0.0819704	0.162198	0.18263	0	0	0	0	0	0	0	0	0	0.114136	0	0.103757	0.343231	0.27017	0.14813	0.545238	0.139903	0.449099	0.412977
Mp1g05780.1	69.7545	84.3944	74.5179	92.5537	68.3489	46.1512	41.874	34.0474	25.2986	42.9687	48.0178	44.0627	68.3941	76.5307	86.6535	344.551	357.192	442.711	261.989	276.322	231.571	275.113	244.062	246.571	186.13	181.908	136.108	12.7072	16.1905	14.4097	48.7527	54.6149	63.1477	197.209	183.208	229.414	3.37847	4.43559	4.47929	97.776	85.2542	92.5486	30.9789	47.3563	38.6825	129.04	116.835	108.427	129.452
Mp1g05790.1	9.54633	10.6734	9.06373	10.923	11.5081	12.1881	8.14271	7.65367	7.64449	8.9966	9.39452	8.50921	11.6945	9.58805	9.5415	6.59207	5.99593	6.74816	6.81522	6.34316	6.84096	5.39487	6.51084	6.55032	4.19903	5.34266	5.56961	5.43301	4.95235	5.42447	8.11025	7.99612	8.14859	8.21155	9.93147	9.27025	9.40183	8.48921	9.13214	2.72384	2.54889	2.38476	9.02145	9.10006	9.45521	8.15537	8.07904	8.78472	8.90619
Mp1g05800.1	0	0	0	0	0	0	0	0	0	0	0	0	0	0	0	0	0	0	0	0	0	0	0	0	0	0	0	0	0	0	0	0	0	0	0	0	0	0	0	0	0	0	0	0	0	0	0	0	0
Mp1g05810.1	2.5734	0.991354	1.84481	4.64804	1.68797	3.72176	1.91685	3.49253	2.45291	2.62462	1.20791	1.93202	1.90775	1.92716	2.0563	4.20597	3.58255	4.95696	5.41036	8.50559	7.26893	5.73983	3.09664	7.08807	5.40806	7.0393	8.00367	1.41854	2.02619	1.84632	2.82474	1.84179	2.52299	3.57062	2.97184	1.98362	2.74324	1.20026	2.08728	48.8272	54.8544	58.8642	5.54817	3.73452	3.38559	5.56623	4.30723	4.65878	6.16023
Mp1g05820.1	0	0	0.32858	0.495323	1.04906	0.180608	1.24101	0.903655	0.647084	0.293172	0.526022	0	0.773023	0.346298	0.837479	0.187584	2.55463	0.661791	1.28604	1.22336	0.348346	0.429836	1.66865	0.38836	0	0	0	1.17174	1.4597	2.47428	0.317878	0.503569	1.80688	1.4843	0.390315	0.705752	0.724581	0.423739	0.559405	0	0.246463	0	0.529296	1.06262	0.850882	0	0.13352	0.145552	0.275752
Mp1g05830.1	13.9255	12.6991	12.9465	12.3708	13.3522	13.5559	13.8466	14.6211	15.436	13.6557	13.0945	14.1938	10.691	10.5758	12.1437	18.3981	17.7961	17.905	17.3859	18.804	17.4785	20.5119	20.3344	19.9572	24.5852	24.9069	24.4053	15.2577	16.896	15.3903	13.318	12.0704	12.5791	14.2491	13.6127	14.4477	13.2647	11.5687	12.4117	25.5618	28.222	25.6786	19.5467	17.5012	19.0813	21.0227	21.2775	20.3059	21.6594
Mp1g05840.1	7.23758	5.05816	4.40628	9.27649	6.77478	6.0522	4.35711	4.42834	3.23308	0.868749	1.06352	1.57746	3.70654	1.41053	1.73773	5.86589	7.27843	9.87537	5.30498	6.71767	4.57282	3.99421	4.59083	2.85766	7.9989	4.09219	10.2671	0	0.65137	0.745166	5.86764	2.30656	5.4556	3.94162	3.89375	6.49901	4.21852	4.62201	6.56802	1.03633	0.538069	0	8.09702	7.3641	4.8549	7.60696	10.6536	12.5094	12.1176
Mp1g05850.1	0	0.332411	0	0	0	0	0	0	0	0	0	0.288511	0	0	0	0	0.742723	0	0	1.15001	0	0	0	0	0	0.462397	1.44419	0	0	0	0	0	0	0	0	0	0	0	0.353881	0	0	0	0	0.256761	0	0.766679	0.259516	0	0
Mp1g05860.1	26.0704	29.0697	24.6912	22.0448	27.5613	24.1194	22.3701	22.5651	25.551	24.2739	24.4557	24.5445	29.1265	28.1841	26.7358	22.8304	22.8032	21.9289	18.0871	17.8772	16.7949	14.4074	18.179	17.1945	24.5031	25.2625	27.9691	5.84751	6.03293	6.2905	25.9861	23.2665	24.233	22.6512	22.6562	24.5415	32.8345	33.1224	31.5703	9.90686	9.41473	9.74764	9.86913	9.49227	8.56481	11.0166	10.6137	12.6209	12.1725
Mp1g05870.1	72.1555	69.538	62.3113	65.5934	68.5201	63.5412	67.0579	65.6034	68.8764	61.7891	63.2409	59.1798	69.5599	66.6895	71.1613	56.323	55.0761	56.4915	47.9468	46.7115	47.5049	40.5413	42.0867	42.1356	58.6979	55.3951	62.3457	16.0328	14.0594	18.3208	59.7628	56.8466	55.9412	57.9811	53.7259	58.5134	83.9441	80.823	81.0349	23.612	22.9656	21.9053	26.8714	28.055	25.5534	32.2287	29.2161	30.5246	33.2993
Mp1g05880.1	10.2924	10.9519	10.2606	7.87131	9.37256	10.0229	6.69155	6.72729	7.48581	7.18725	7.33882	7.5692	9.17404	8.70049	9.36099	11.6994	11.1336	9.48047	13.5196	13.9991	12.6633	13.7434	13.4893	12.4886	9.63399	11.3243	10.5724	7.41165	8.49666	8.05869	9.87747	9.78711	10.5426	9.68541	9.28521	9.88202	8.56144	8.52521	8.30983	19.6056	17.4913	20.3154	15.0789	13.9494	13.3259	15.504	15.2018	15.9646	15.2678
Mp1g05890.1	11.8475	12.9597	13.4953	7.93528	10.3577	8.61602	5.38617	6.38107	5.94875	6.56954	10.13	5.8728	8.56781	8.64579	8.14013	13.2036	13.3396	17.2826	16.3021	13.8019	17.6436	11.6172	13.766	11.5966	15.2522	10.1233	13.3392	8.17458	6.02722	6.7488	10.1184	8.54092	11.0385	6.24479	9.76903	8.66356	8.30104	9.91838	9.71032	14.3587	8.592	13.6708	13.5072	15.0753	16.5711	17.7273	15.235	17.3464	14.4268
Mp1g05900.1	7.30173	9.97486	8.80173	6.95563	6.27974	7.84254	5.80416	4.40207	5.83282	6.37863	5.69583	5.42849	7.422	6.18418	6.9177	8.67296	9.17831	6.9471	8.88896	10.8011	8.2531	9.01123	7.51507	8.54165	5.99648	7.15871	6.94308	4.59751	4.94577	6.11946	6.79075	4.87962	8.89425	6.43986	5.48742	6.44115	8.05376	8.80053	8.38544	7.95755	7.22753	6.63916	9.14887	9.3645	9.30599	12.1697	12.0521	11.2448	12.0511
Mp1g05910.1	11.4645	12.2875	10.6829	9.38478	11.1369	11.3589	9.85424	9.47768	9.09525	10.9715	9.94144	9.4461	12.0944	11.6223	11.5533	13.0962	11.0714	10.6982	9.72609	10.8752	12.741	10.6593	11.1049	9.93387	11.0424	11.9209	12.4965	9.98673	10.548	8.95707	10.8711	11.0542	10.8944	11.7678	9.43605	10.9797	11.4941	11.1487	11.024	11.6175	10.908	12.8123	13.8977	12.6817	12.3364	12.2184	13.0517	14.0247	13.4339
Mp1g05920.1	506.374	491.444	491.821	387.895	334.635	361.289	336.809	311.053	322.941	319.14	327.355	281.181	329.711	391.703	386.121	234.757	293.903	329.03	231.644	218.812	214.793	163.492	175.366	158.111	604.469	518.749	669.522	324.72	303.1	327.601	333.268	305.998	308.348	327.096	297.822	325.301	553.55	541.765	546.092	175.535	170.705	156.278	844.817	856.329	863.455	841.61	828.74	846.742	1051.3
Mp1g05930.1	56.0059	69.7817	77.6967	56.5094	57.7703	62.1401	31.7318	38.3951	41.2292	52.0266	33.916	45.1407	56.9241	68.2505	58.6002	93.2384	103.873	97.465	84.9891	94.59	95.9147	75.34	70.8935	76.6262	64.6736	67.2071	68.736	35.5894	31.1593	30.8367	56.125	50.7651	73.9176	69.8114	65.1402	72.219	34.3747	34.8532	22.2339	51.3771	53.2784	45.7705	36.614	35.6362	33.9284	48.5787	43.4317	49.1697	49.2456
Mp1g05940.1	0	0	0	0	0.0401777	0	0.0235752	0.013894	0.0117368	0	0.0526383	0	0.0114633	0	0	0	0.0270102	0	0	0	0	0	0	0	0.0922485	0	0.0386947	0	0	0	0	0	0.0116732	0	0	0	0	0.0156041	0	0	0	0	0	0.009677	0	0.00994556	0	0	0.0190957
Mp1g05950.1	32.7739	27.9028	30.0238	26.3514	24.9634	21.8854	27.6493	32.2038	34.0332	40.4091	32.2379	38.0468	39.4688	37.9316	39.1132	34.3767	31.3494	32.196	32.4535	34.3852	33.953	39.8983	37.2025	36.4592	37.0637	41.6698	33.1492	36.9743	34.3293	40.8004	41.5325	43.4141	44.6403	41.2038	42.5297	42.7158	18.041	19.8724	16.4432	49.3168	47.6116	46.6379	36.1579	36.0893	36.6657	32.6885	31.8271	33.0413	31.7008
Mp1g05960.1	161.169	173.551	164.35	138	123.812	154.228	130.145	116.587	124.782	122.684	125.37	118.73	131.548	145.865	141.197	157.085	157.217	158.694	148.396	149.055	148.63	123.987	132.073	124.702	165.068	158.398	168.806	106.866	105.84	110.175	143.685	141.909	127.75	151.142	144.695	152.306	132.863	136.126	130.156	140.339	144.237	133.377	126.19	121.81	120.896	129.397	123.093	122.374	138.082
Mp1g05970.1	14.7581	13.8282	12.5449	12.4064	14.8423	14.968	10.4722	10.0326	11.3045	10.958	10.8389	10.017	10.3662	9.84082	10.3361	9.45011	9.11045	9.33218	9.50383	10.1641	9.59967	8.357	8.78577	8.28105	21.588	21.6041	19.6644	12.4506	13.3205	13.061	12.2259	11.2818	11.4271	11.4244	11.3406	10.9608	8.34206	7.92004	8.79902	8.39992	9.94596	9.30543	17.8338	17.134	17.0706	18.587	19.3989	18.3269	16.8694
Mp1g05980.1	16.1868	14.1748	14.1954	13.027	16.3195	15.4413	11.8846	11.5475	11.48	13.5357	13.0093	12.7051	14.8252	13.912	13.2137	14.9224	13.8134	13.2041	12.7526	11.4949	12.3231	9.83968	11.0129	10.2559	23.1967	22.3272	22.4388	16.7065	15.7886	15.3325	13.1801	13.2711	11.934	12.894	13.9663	12.8591	12.9923	11.9976	13.9726	13.4163	14.4644	13.6562	18.2483	17.6709	18.9769	16.4234	17.1112	17.3507	17.4635
Mp1g05990.1	6.64029	6.56913	6.05061	5.79381	5.6957	6.32316	3.03398	3.50868	2.62843	5.44115	4.55762	3.56887	8.20517	7.42148	6.90246	6.51317	6.40398	7.52719	4.48863	3.62011	3.42732	1.56939	3.0677	2.6007	5.62299	4.73864	7.68076	0.510985	0.63104	0.722643	6.55202	4.66303	5.50322	5.47034	4.67482	5.59083	7.64566	6.75609	6.04226	0	0.0726841	0.0317829	2.59489	2.20358	2.35951	2.92264	3.30276	4.3291	3.89697
Mp1g06000.1	7.5461	8.67523	7.75798	9.88393	9.69924	10.2961	19.2063	18.3677	17.6306	18.3257	18.8429	18.5516	15.1093	14.5096	15.6438	14.8652	15.7018	15.3877	14.4695	12.8205	15.1019	13.1069	13.3575	12.5152	6.79876	7.81107	6.63547	14.6384	13.861	13.8873	11.4078	10.5668	10.2187	9.08007	8.82895	9.12989	3.77222	3.49012	3.62137	7.07324	7.4686	7.77239	19.388	19.3901	19.6235	18.6782	18.7208	19.6934	16.1714
Mp1g06010.1	8.68995	9.625	9.18623	10.6124	11.2517	10.6198	13.5708	12.8309	13.154	11.2762	13.7854	13.1277	12.6782	12.8112	12.0636	13.7733	13.856	17.1515	17.8297	17.2364	18.3398	17.8907	18.2141	19.8522	7.34881	7.1213	7.20862	7.944	7.37282	7.99363	9.19576	8.56234	8.20668	10.0888	10.4127	10.1804	6.09254	7.70167	6.88237	12.5045	10.291	11.6643	20.4155	18.738	18.7421	19.5937	17.2851	18.9765	18.0403
Mp1g06020.1	38.1726	36.8215	38.3652	33.5527	37.5171	36.8992	33.8089	30.3904	28.3466	46.6365	41.2575	43.3874	57.6103	53.0771	57.7082	77.0142	75.4829	68.9677	100.709	108.103	104.642	98.8249	99.9849	95.7586	47.215	50.6626	46.6245	32.1518	34.1903	34.6643	45.5434	48.3578	39.8269	55.096	52.3963	56.1621	32.4616	29.8306	31.4972	124.34	132.308	125.387	60.3054	57.0667	64.1296	48.8828	50.0033	52.0301	44.6334
Mp1g06030.1	170.219	164.157	168.987	153.096	154.929	153.386	137.026	135.352	146.829	158.672	151.207	140.79	160.805	154.415	154.529	114.611	110.49	114.977	98.7209	96.8888	93.7961	79.1954	75.7039	75.5223	176.852	158.233	169.054	135.064	143.914	141.526	143.209	139.041	129.978	136.308	134.208	126.602	170.204	171.558	182.09	82.8379	82.888	82.8836	98.7086	99.2395	97.5338	98.988	101.568	96.4021	116.715
Mp1g06040.1	4.53317	4.57229	4.07149	4.29403	4.32917	4.12924	3.42749	4.47952	4.07056	4.93288	3.79239	5.10207	5.00291	4.61964	4.62936	4.38341	3.68028	3.82489	3.7227	2.9898	3.43232	2.97167	2.53771	3.41544	4.72887	5.00937	4.82091	2.50206	2.15148	2.42287	4.61177	4.92677	4.67743	4.67218	5.27578	4.95492	4.2419	4.00452	3.96234	3.8733	4.46759	3.23595	6.32162	6.21959	6.90782	5.58088	5.90135	6.66865	6.23726
Mp1g06050.1	0.266564	0.189739	0.290738	0.182269	0.253332	0.25849	0.668364	0.408093	0.582446	0.175201	0.196293	0.142969	0.148061	0.0643538	0.0710065	0.124606	0.0735623	0.114521	0.132984	0.160971	0.107565	0.282942	0.357887	0.313198	0.28978	0.222891	0.178696	0.159034	0.131605	0.15457	0.453878	0.370809	0.17858	0.414692	0.305601	0.372786	0.330575	0.364624	0.375985	0.196287	0.0990025	0.0942021	0.448103	0.528829	0.713979	0.628479	0.588595	0.477962	0.420983
Mp1g06060.1	0.980403	0.90224	0.936403	0.757708	0.823267	0.767416	0.866028	0.719566	0.806974	1.00527	0.906109	1.01878	0.9447	0.788387	1.07064	0.716984	0.766757	0.717179	0.775845	0.717214	0.664531	0.886507	0.935613	0.779749	0.560601	0.884275	0.695303	1.72596	1.41587	1.57479	0.617948	0.593535	0.499354	0.993597	0.818236	0.851519	0.336883	0.343698	0.214669	0.340378	0.295458	0.339309	1.80231	1.69476	1.79939	2.45178	2.60069	2.30717	2.04167
Mp1g06070.1	0.897867	0.986798	1.03408	0.495934	0.465419	0.980285	1.59252	1.29784	1.61705	1.54239	2.06781	1.72387	1.37408	1.1639	1.33964	0.830544	1.54365	1.1897	1.09317	1.10716	0.851575	1.08761	0.747176	0.740339	1.50439	1.29216	1.57721	0.505879	0.224153	0.269147	1.09425	0.567603	0.594769	1.16394	1.26412	1.19376	0.535649	0.699678	0.468757	0.11959	0.251493	0.158148	0.683688	1.03896	1.16035	1.74041	1.73942	1.59488	1.56236
Mp1g06080.1	32.1303	31.2352	29.0757	25.3222	29.2165	32.077	20.4904	20.0441	21.2665	19.7856	19.9926	19.5814	20.497	21.1892	21.9926	19.8119	18.9874	18.7755	15.2712	14.1396	15.3935	12.2784	13.18	14.0635	23.3141	26.4473	26.7759	19.4732	18.5517	20.3226	25.4261	24.8247	25.6372	22.1596	23.4018	22.8205	22.5851	25.3353	21.5993	13.0211	11.4986	12.4866	14.7631	15.1626	16.024	14.5334	13.828	14.1473	14.8248
Mp1g06090.1	165.902	171.783	169.595	148.614	141.991	157.589	83.711	88.4945	83.1257	101.556	101.365	100.776	124.093	138.646	146.823	139.791	143.824	141.646	150.829	162.566	150.251	129.239	135.986	124.981	313.326	271.477	304.094	158.198	176.114	172.226	122.828	123.61	129.647	150.722	164.074	149.898	66.9292	74.6577	71.4423	262.391	274.755	231.056	189.038	175.964	179.914	178.356	164.39	184.892	200.293
Mp1g06100.1	9.68995	9.54324	10.3789	10.4497	10.7549	10.9856	18.22	19.3926	19.8425	15.9486	14.2153	15.2492	10.7048	9.16259	10.3081	4.95612	4.50656	4.82919	6.30225	6.10569	6.21331	7.10216	7.4316	7.43705	15.3804	14.7217	14.3868	13.2044	12.8054	13.9666	12.1727	12.244	11.6312	10.8029	9.26233	10.1343	12.9361	11.65	11.9712	5.85139	6.13649	5.82779	19.5635	19.2446	20.016	20.343	20.4637	21.2953	19.2865
Mp1g06110.1	6.56638	6.52353	5.54279	5.44278	6.40413	6.98272	4.95607	4.64509	5.26796	4.92996	5.10632	5.2244	5.22637	4.98237	4.54945	4.75766	3.76309	4.64128	5.15344	4.40594	4.52388	4.34952	5.20647	4.96593	9.75163	8.74349	8.73031	7.59808	6.6935	6.60257	5.20092	5.07827	5.55956	4.61476	4.63656	4.25491	6.07642	6.22878	6.68643	6.261	6.58006	6.73391	7.70264	7.80424	8.00433	7.8492	7.23893	7.57452	7.62323
Mp1g06120.1	18.1403	16.5501	17.2144	14.0253	14.2601	16.3918	14.9135	16.2453	15.5598	15.0674	14.1312	13.9433	17.0109	15.6423	14.294	13.1103	10.7265	12.2511	10.4108	10.2552	10.2753	8.82504	9.08184	8.49713	18.549	18.162	19.8553	16.1207	16.294	14.5453	14.3103	13.3945	14.0509	12.0832	12.9941	11.8397	12.5635	11.8676	12.8967	8.73688	8.73583	9.62128	15.1117	14.861	15.1224	16.4995	17.3751	15.904	17.2667
Mp1g06130.1	10.5514	9.89283	9.38531	10.3845	12.3851	11.1951	10.5123	9.51741	9.03723	13.9406	12.3238	12.556	11.921	11.2824	12.8547	11.8481	11.7951	11.0817	8.76705	9.81251	8.80214	8.00662	6.46751	7.69508	12.32	13.6094	11.8082	17.5731	16.7622	17.6911	10.1673	9.122	8.1756	9.448	9.34747	8.83554	3.60465	3.42777	4.26109	6.28856	7.00947	5.91333	30.8515	29.4126	30.3372	28.3361	30.476	28.9474	27.5164
Mp1g06140.1	3.18636	3.07498	2.89384	2.07558	2.17351	2.28041	1.56313	1.98489	2.06757	2.11768	2.10631	2.56662	2.51694	1.93499	2.51243	3.01175	2.85976	3.40063	2.67628	3.13623	3.14906	3.5392	3.12498	3.73838	4.8724	4.6645	4.60725	4.68717	5.29163	4.70936	2.25059	2.60952	2.60801	2.88777	2.5984	3.21131	2.77106	2.06946	2.57802	5.82033	5.86947	5.49784	8.07624	7.23724	8.71596	6.33207	7.73329	7.41166	6.22845
Mp1g06150.1	33.1809	31.7764	31.5753	30.9823	27.7442	32.4016	29.7362	27.6427	30.4626	25.8789	25.9353	22.6845	31.1318	30.1139	29.8903	33.3149	28.7267	28.9385	33.7054	31.3685	33.2821	26.7502	25.7882	25.1855	44.2795	42.9875	41.5119	33.5961	36.1665	32.6257	29.4502	29.0602	27.9196	29.361	27.251	27.4246	31.089	28.1726	31.1492	48.8619	44.8391	48.3521	59.1922	55.6758	56.8259	57.9742	57.2239	59.6128	57.8564
Mp1g06160.1	3.28363	3.15252	2.75863	2.71913	3.2187	2.95182	2.81355	2.7525	2.56973	3.29938	3.00435	3.30215	4.27669	3.83737	3.76115	3.78262	3.60891	3.47223	4.37764	4.00612	4.66757	3.23782	3.02914	3.33249	4.78549	4.49021	4.5911	3.78131	3.96415	3.43407	3.23144	3.12494	3.19056	2.94207	2.96422	3.20217	5.07867	4.78767	4.62385	3.53873	4.19857	4.04103	9.93367	9.03287	9.81617	9.07035	9.64929	8.56301	8.39087
Mp1g06170.1	139.268	140.536	130.008	125.865	116.17	114.929	147.901	151.594	157.6	144.201	134.195	137.009	167.205	150.133	145.965	162.582	154.011	154.09	183.187	166.892	176.209	166.97	173.017	171.987	142.605	139.615	152.616	103.571	99.7023	97.0703	128.445	129.198	122.633	139.04	131.841	133.808	179.077	180.097	173.408	162.745	159.342	156.689	207.955	204.432	214.42	172.163	166.793	180.112	185.073
Mp1g06180.1	7.11737	6.02947	5.84299	5.19208	4.82739	5.05145	4.88199	4.26167	5.20434	5.62522	6.4913	5.55384	5.93426	5.50615	5.9398	6.80799	5.40752	6.82119	7.07656	6.56537	7.29467	6.16182	5.80273	5.64502	5.15052	4.47955	5.66818	5.94677	5.44439	5.74749	5.57777	6.31001	5.63072	5.68336	5.81478	5.61952	7.01639	6.70638	6.63453	5.86467	5.51297	6.5055	4.85922	4.85832	5.12044	5.35296	5.36813	5.45585	4.40121
Mp1g06190.1	4.25799	2.61376	2.81843	2.70479	2.77993	3.37497	5.62097	5.49996	6.73002	1.87657	1.69982	1.9191	1.37929	1.46527	1.35843	1.33362	1.50811	1.6182	2.01931	1.61651	1.98831	2.98732	3.36464	2.89501	3.01692	2.63633	3.00214	7.1152	5.72653	5.46839	2.01742	1.67559	1.90025	1.52716	1.44727	1.4196	8.90476	8.14056	7.79894	10.1308	10.3325	9.09613	7.18319	6.29322	7.29711	5.29825	5.0141	6.01246	4.36753
Mp1g06200.1	5.73453	5.43348	5.52051	5.40771	5.30182	6.01579	6.01715	5.82047	6.33051	6.45364	5.92149	6.30399	6.57346	6.13277	6.56173	6.43964	5.59419	5.64069	6.46178	6.83968	6.64409	6.74744	6.39689	6.91501	6.81996	7.43974	7.21834	7.12085	6.57687	6.48473	6.55348	6.45924	6.69234	5.67478	5.69305	6.0128	5.53108	5.04909	4.82427	7.1954	7.10012	6.97591	8.79851	8.17373	8.40141	8.49512	8.45591	8.40697	7.82275
Mp1g06210.1	10.6591	10.5093	11.0083	10.2444	10.3095	10.3152	12.5417	10.9776	11.2085	10.6308	9.83355	10.3263	10.7903	9.92326	10.6381	8.35333	7.73194	7.41659	7.95497	7.48933	7.38364	5.65236	6.47412	6.37658	12.731	11.1237	11.8094	13.601	12.8967	11.2933	11.1376	11.0979	9.92544	8.79017	7.78763	7.93148	7.9438	8.54991	9.49773	6.11736	6.95522	5.72459	12.0733	12.4231	11.8138	12.4178	12.8661	13.0127	12.8081
Mp1g06220.1	9.4009	7.48335	7.88287	9.38468	10.5249	11.1899	8.32124	8.20359	8.58909	10.2555	9.15991	8.9446	10.0312	8.26053	8.9678	11.1175	10.5647	10.3058	11.0414	12.3994	12.1382	11.1885	11.1346	11.6555	14.6246	15.8958	14.3442	11.9922	10.5023	11.8706	7.63453	9.40427	9.31121	10.4693	12.4539	10.9943	8.69814	8.57302	7.77137	10.8555	12.2511	10.6507	10.2807	10.5845	10.2931	9.99159	11.2107	11.9978	10.5514
Mp1g06230.1	0.0540912	0.0693314	0.0247727	0.0376635	0	0.0451625	0.0136096	0	0.0406811	0.0240333	0.0151952	0.0797623	0.0264803	0.0136678	0	0.0305729	0	0.0158308	0.0590862	0.0340608	0.0139508	0	0.0157027	0.0317303	0.0888322	0.0860426	0.104411	0.0384924	0.0128179	0.0134773	0.126295	0.0411837	0.0945714	0	0.0596528	0.039721	0.0621927	0.0540548	0.0158765	0.0366285	0.0192484	0	0.42008	0.346479	0.5178	0.309999	0.277206	0.399236	0.364223
Mp1g06240.1	6.50219	5.70654	5.87973	7.60129	7.95411	10.7567	7.77831	5.57322	6.87302	4.35049	5.62845	4.43014	3.91546	3.76077	3.508	3.09317	3.08557	3.26394	2.96631	3.2067	2.85235	2.7947	2.52376	3.29051	11.0221	12.8449	11.8311	10.2135	11.6906	10.602	6.3675	6.94983	6.11708	4.47982	5.06922	5.46531	6.68086	5.99812	7.39895	0.408641	0.46265	0.173491	5.26509	5.34899	5.58969	6.96877	6.36936	6.32774	6.80317
Mp1g06250.1	0	0	0	0	0	0	0	0	0	0	0	0	0	0	0	0	0	0	0	0	0	0	0	0	0	0	0	0	0	0	0	0	0	0	0	0	0	0	0	0	0	0	0	0	0	0	0	0	0
Mp1g06260.1	2839.72	2429.01	2831.41	2357.38	2239.56	2341.34	2664.69	2637.24	2657.95	2938.32	2520.33	2593.23	2803.77	2868.64	2660.78	2655.89	2829.07	2949.23	3217.8	3173.5	3261.86	3342.51	3249.46	3155.87	2514.19	2433.57	2665.76	2070.64	2172.72	2421.5	2858.03	2834	2746.49	2877.99	2948.95	3016.4	2660.98	2722.3	2836.63	5283.53	5493.9	4860.08	3084.56	3072.14	2971.91	2715.49	2698.7	2916.08	3208.47
Mp1g06270.1	389.192	388.682	367.757	335.905	335.706	360.899	344.806	348.146	341.66	345.368	340.209	320.822	329.607	324.467	324.348	315.834	299.15	295.311	279.394	289.33	283.603	259.25	269.514	275.394	474.302	428.601	479.881	286.907	276.556	276.814	371.005	355.299	341.633	346.264	327.097	331.769	520.396	488.223	503.479	339.354	324.511	327.222	190.04	181.404	180.814	192.152	188.035	194.44	206.035
Mp1g06280.1	339.499	346.719	354.454	344.197	317.362	344.527	249.232	229.938	223.265	280.417	284.636	270.897	261.691	298.136	286.412	259.521	265.228	276.442	211.898	221.347	229.956	215.96	208.845	192.159	508.175	431.327	508.57	397.559	394.783	428.899	308.969	317.861	313.401	323.284	324.059	339.925	215.144	224.111	243.66	420.71	414.081	409.856	428.667	437.722	436.895	367.349	364.019	392.758	402.163
Mp1g06290.1	3.57078	2.85637	3.00524	2.96836	4.17137	3.47488	3.41357	3.77832	3.75537	4.23788	3.78917	4.2414	4.60285	4.27307	4.46987	4.07093	3.64328	3.71414	4.06607	3.98035	4.5187	4.14538	4.19793	4.50231	5.05467	6.37968	5.67986	2.14248	2.60535	3.25243	4.83539	4.39132	4.62822	3.83899	4.63519	4.23323	1.52116	1.3592	1.55253	5.25826	6.63906	5.08512	9.22029	8.41116	8.57581	6.92462	6.73111	7.13596	5.77529
Mp1g06300.1	1.03221	0.995411	0.753202	1.21587	1.29347	1.39338	1.53057	1.34066	1.0159	0.981567	1.03003	0.756499	1.88606	1.37869	2.4551	1.60093	0.921383	1.48166	1.64426	1.76326	0.90425	1.49139	1.25484	1.01301	1.9555	2.8527	2.12853	0.693697	0.381624	1.11176	1.50403	0.401471	2.23647	1.29293	1.44776	2.02189	1.04737	0.814842	0.628554	2.04104	2.26232	2.63952	3.11418	2.29369	2.10085	1.86685	1.6543	2.47267	1.87924
Mp1g06310.1	10.3841	9.43928	9.19451	8.06471	8.80456	8.55542	8.73829	9.48473	9.75277	11.8487	10.9733	10.9084	11.7709	10.59	11.2417	6.20148	5.24946	5.93585	5.13574	5.6067	5.66414	5.27069	5.83588	5.00061	12.5758	14.2112	12.3891	10.7463	11.6424	13.074	8.98716	9.50971	8.82517	7.30501	7.59134	6.91398	7.40205	6.92459	7.02272	6.88814	6.31972	5.71129	13.1533	14.3346	13.9743	13.2154	11.7128	12.5354	13.1403
Mp1g06320.1	4.59458	5.11942	4.35396	4.28768	4.87525	4.73211	3.64664	3.80054	3.79054	3.72214	4.32329	4.04566	4.18704	4.39441	4.04956	3.3558	2.75746	2.9717	3.15853	3.16241	3.23588	3.26099	3.40161	3.18629	6.22816	7.4745	5.99218	3.84671	3.93363	4.22033	4.24115	4.45035	4.40135	3.94701	3.66256	3.49618	2.89399	2.41269	3.11088	3.43246	3.43462	3.7151	4.97265	5.09199	5.31789	5.11366	5.06167	5.07449	4.56815
Mp1g06330.1	11.7656	12.1579	10.0276	10.3594	10.6007	11.5968	10.3226	9.9707	10.6406	13.7526	13.8397	13.3169	12.5761	11.3011	10.943	10.336	9.86467	10.237	9.91911	9.47087	9.55649	8.62057	9.0522	9.09508	36.1827	37.2507	33.0313	10.7081	10.3366	10.7334	10.7196	11.7258	10.4169	8.4048	8.94535	8.34535	8.28627	6.72568	7.23027	4.12147	3.67991	3.7147	11.8173	11.6424	10.5636	11.9648	11.3116	12.0128	11.5925
Mp1g06340.1	1.51162	1.3777	1.19763	2.83131	4.4302	3.36158	1.70528	1.49468	1.72148	0.704878	1.7987	1.07448	0.479782	0.80275	1.29879	1.10981	1.24402	0.933612	1.13489	1.47274	0.974941	0.880442	1.02874	1.21801	12.8943	13.8444	11.2875	1.77816	1.79313	1.81901	1.62535	1.59151	1.23133	1.79786	2.925	2.46835	1.38495	1.3049	1.10554	0.204661	0.134459	0.164875	4.13805	3.3334	4.72394	5.40084	4.78832	4.48371	3.77813
Mp1g06350.1	0	0	0	0	0	0.112674	0	0	0.201973	0	0.220621	0.0974908	0.291388	0.634968	0.640837	0.230868	0.120112	0.131066	0.225153	0	0	0.260642	0	0.119513	0.133286	0.303758	0.695639	0	0.099635	0.341592	0.0981101	0	0	0.113327	0.594366	0.106508	1.19698	1.04927	1.8511	0.280616	0.295448	0.126944	0	0.1645	0.0895191	0.24796	0	0.181892	0.168737
Mp1g06360.1	63.3473	69.2634	60.0662	61.8497	58.7284	72.7022	42.28	39.9469	43.6375	52.1474	44.9758	48.514	53.0128	61.8237	56.6274	50.5578	43.6362	42.3507	35.0336	36.4739	38.6148	35.2605	29.5066	27.7689	77.0206	92.4033	86.7097	74.6052	75.5161	68.3085	65.083	58.5018	60.1719	75.0367	79.1126	73.2798	63.4387	57.8311	62.1749	40.8197	42.9906	34.8132	63.8008	69.8314	60.1764	61.058	64.5977	71.1236	65.0814
Mp1g06370.1	0	0	0	0	0	0	0	0	0	0	0	0	0	0	0	0	0	0	0	0	0	0	0	0	0	0	0	0	0	0	0	0	0	0	0	0	0	0	0	0	0	0	0	0.0544513	0.120291	0	0	0	0
Mp1g06380.1	80.6997	88.051	77.8205	81.0456	71.2639	80.9012	107.196	105.181	107.414	71.0251	74.4334	74.165	65.8224	52.5075	59.5056	70.4721	59.2995	61.8266	89.8609	78.4872	84.6454	71.2875	78.6082	81.7932	61.0896	61.6329	64.4225	9.72751	6.24709	17.4482	85.6527	73.9611	81.6585	83.7958	77.0405	75.7293	38.4796	39.7853	33.0478	0.274657	0.183723	0.275884	16.8741	17.3498	17.3006	21.9496	25.7159	25.8558	28.8219
Mp1g06390.1	0	0	0.144393	0	0	0	0	0	0	0	0	0	0	0	0	0	0	0	0	0	0	0	0	0	0	0	0.335379	0	0	0	0	0	0	0	0	0	0	0	0	0	0	0	0	0	0	0	0	0	0
Mp1g06400.1	0	0	0	0	0	0	0	0	0	0	0	0	0	0	0	0.132313	0.137965	0	0	0	0	0.300089	0	0	0	0	0	0	0	0	0	0	0	0	0	0	0	0	0	0	0.170227	0	0.094511	0	0.101745	0	0	0	0
Mp1g06410.1	0.07476	0.0819484	0.107141	0.113597	0.067602	0.0714673	0.129704	0.108397	0.139568	0.118717	0.0964993	0.0579818	0.110225	0.129378	0.058886	0.0483508	0.0492989	0.0248208	0.064192	0.0404612	0.0495595	0.0586555	0.0435667	0.0627475	0.119474	0.145553	0.105849	0.0960008	0.121262	0.110727	0.0995741	0.0705121	0.143286	0.0553672	0.0527908	0.0468317	0.0576514	0.100114	0.0756153	0	0.0684243	0.0534259	0.292416	0.305749	0.381861	0.323885	0.417804	0.297007	0.30948
Mp1g06420.1	5.28093	4.62988	4.76001	4.41509	4.43967	5.04784	4.81713	4.81819	5.43133	6.43596	5.04378	5.82388	5.70458	5.64299	5.19734	3.90069	3.55001	3.53855	4.50838	4.26928	4.02934	3.98921	4.09988	4.18078	5.48973	5.96601	5.87654	4.62711	4.56486	4.25228	5.20685	5.41044	5.7861	4.91239	5.24337	5.65868	6.59065	6.7201	6.58552	5.19147	6.28479	5.9963	4.9438	4.95053	5.05124	5.29168	4.85095	5.15927	4.97258
Mp1g06430.1	6.4618	6.35044	6.89686	6.47578	7.00958	6.11755	6.00028	5.65581	6.52115	7.71035	7.21002	7.53647	7.60352	7.32131	7.47362	7.49644	6.90379	6.93716	7.30646	6.66977	7.31121	5.66782	6.7263	6.56387	7.36903	7.74352	7.56709	7.07601	7.4318	7.26663	7.00415	7.00641	6.92705	6.92917	6.75254	6.80231	4.80916	5.03141	4.53333	6.59693	8.18687	7.63858	11.6105	11.8397	11.1079	11.1359	11.611	11.9972	10.6638
Mp1g06440.1	0.15578	0	0.911891	0	0.162548	0.336024	0	0.168316	0	0	0	0.144564	0.575343	0.640836	0	0.695142	0.727903	0	0.849666	0.567493	0.484513	0.198758	0.344154	0.179818	0	0	0	0	0.751577	0	0.294918	0.311947	0.667923	0.517115	0.542344	0.815606	0	0.588498	0	0.216045	0.454091	0	0	0.861082	0.263453	0	0.49591	0	0
Mp1g06450.1	0	0	0	0.492787	0	1.51426	0	0	0	0	0	0	0	0	0	2.92883	0	0	0.557147	0	0	0	0	0	0	0	0	0	0	0.498501	0	0	0	0.998751	0	0.51334	0	0	0	0	0	0	0.430265	0.435241	0.962557	0	0.457357	0	0
Mp1g06460.1	1263.02	1155.49	1192.06	1127.23	1152.86	1181.92	981.931	962.999	1020.97	1019.7	1039.22	1028.8	1181.75	1215.93	1146.8	1274.63	1248.66	1355.87	1569.66	1566.22	1572.89	1450.09	1355.27	1485.71	1624.24	1606.57	1667.48	1137.43	1308.77	1157.86	1016.06	1063.19	1146.21	1149.63	1239.69	1190.48	745.453	749.516	733	2655.6	2686.27	2587.67	1125.13	1086.03	1128.75	1056.25	1154.26	1032.32	1176.79
Mp1g06470.1	8.44971	7.6671	7.49144	6.7231	8.96814	8.47634	8.69913	9.0553	8.90555	9.78771	9.73125	10.3837	10.0522	9.4783	9.58208	7.92483	7.42407	7.2989	8.16174	8.25039	8.90885	7.89735	7.92394	8.55583	9.67435	10.7151	9.42777	9.23644	9.20159	9.10408	9.07781	8.75048	9.3649	8.72279	8.87542	9.18702	5.07889	4.3331	4.60696	8.27047	9.53432	8.52865	16.5127	15.3654	15.9673	17.7649	17.9819	16.8067	15.608
Mp1g06480.1	8.19026	8.07681	7.28457	6.79376	6.80949	7.33787	7.43513	8.09209	8.49399	8.55952	8.15709	8.86762	8.75884	8.03782	7.98484	8.67781	7.80149	8.08942	8.87127	8.878	8.88379	8.56656	8.65285	8.73547	8.03173	8.58982	7.49586	8.69513	8.83241	8.73512	9.58227	8.72964	9.77566	7.99704	7.909	8.0862	7.67113	7.16	7.54416	12.5153	13.6595	12.4007	7.95314	7.82002	8.06336	6.69208	7.20384	7.0743	6.73621
Mp1g06490.1	22.004	19.029	19.792	20.2093	23.5366	24.1846	15.3696	14.1829	13.7176	15.1825	16.0124	15.9533	14.693	15.4846	15.1023	14.9522	15.7297	16.5441	11.4878	11.2934	12.7738	10.4518	11.4952	10.6222	12.3516	12.0919	12.1359	37.9895	36.4889	35.3592	17.3867	16.9575	16.7389	15.4821	15.1569	14.7006	10.9086	9.94118	10.8904	9.34889	10.1914	9.75126	17.7498	16.9853	18.6254	17.9157	18.2023	17.9307	20.215
Mp1g06500.1	908.967	942.319	884.952	766.723	754.822	748.032	846.075	825.855	833.049	851.252	837.794	783.884	911.144	851.166	836.304	841.677	836.511	819.906	974.96	992.768	972.421	952.964	993.356	957.334	770.642	798.718	789.041	584.09	568.422	555.6	781.076	799.508	751.934	851.591	794.332	790.477	844.495	895.702	851.333	1287.36	1222.72	1321.84	1099.38	1080.44	1092.63	1015.95	1051.78	1104.95	1121.97
Mp1g06510.1	5.26002	5.07048	4.99808	4.46938	5.58173	5.22046	3.76305	4.60468	4.59994	5.3079	4.45115	5.48986	5.46005	4.81248	4.74943	4.33795	3.8464	4.47755	5.04069	4.34693	4.76447	3.61096	3.50874	4.47069	5.06205	5.40201	5.4954	4.21565	4.8338	4.66644	5.25621	4.42356	5.48898	4.98265	4.65035	4.9472	2.93676	2.55041	2.64103	3.90253	4.52678	4.41857	6.01478	5.44592	5.84403	5.50313	5.67764	5.35468	5.29873
Mp1g06520.1	25.2742	25.1352	25.2199	26.5285	27.8529	28.6021	19.036	18.6974	21.0853	18.8093	20.7485	18.8491	24.0079	22.6353	22.456	20.6429	19.2281	18.5182	17.1334	15.2843	17.7828	11.6259	11.8881	11.4797	34.6848	34.4258	30.7847	23.6086	26.1544	24.9385	23.096	20.8611	21.8541	20.1227	18.261	19.9188	15.815	16.4532	16.594	10.4461	11.8274	13.2535	37.3902	33.2792	33.827	34.4403	34.8419	35.9538	32.558
Mp1g06530.1	291.531	315.13	302.918	346.114	314.122	337.861	449.073	423.999	424.193	464.303	426.367	434.876	385.108	391.88	359.798	370.978	416.304	439.371	501.166	433.719	494.859	511.506	513.058	490.398	245.344	234.609	263.122	306.787	267.294	317.913	345.415	324.282	339.377	339.365	323.538	340.18	304.149	326.732	305.125	143.484	147.122	139.98	224.95	225.326	218.895	231.146	226.806	246.565	240.526
Mp1g06540.1	1.43839	1.1565	0.961333	0.948979	1.08997	0.988476	0.596407	0.477817	0.665393	1.05255	0.940759	0.807872	1.50419	1.13207	1.18027	0.887901	0.904727	0.982659	0.743479	0.585189	0.552792	0.423308	0.388671	0.455414	0.864692	0.922905	1.25292	0.292465	0.326066	0.288213	1.09596	0.93102	0.983959	0.853099	0.784963	0.941993	1.3435	1.39423	1.06384	0.131231	0.14797	0.141884	0.578418	0.602565	0.608357	0.823036	0.85883	0.745704	0.827118
Mp1g06550.1	32.0466	33.5505	31.1763	31.8547	35.3768	37.6359	30.7758	32.6934	32.9816	43.5092	42.0322	46.4755	44.3794	41.5237	41.9663	51.6778	45.7232	44.9583	57.5735	55.4369	59.0664	52.3427	49.8082	53.3755	35.6902	40.5278	36.382	35.9974	35.0882	38.0151	40.1568	41.644	42.3694	47.4713	51.2374	47.1572	33.1274	32.9683	33.6222	100.316	103.56	99.9298	45.8277	42.7083	44.927	41.1634	43.0507	44.2124	39.1475
Mp1g06560.1	37.0834	38.139	36.6768	36.9431	37.8132	39.8491	54.1012	57.0634	57.0819	55.1454	51.4977	55.5782	53.4238	51.278	49.9329	33.29	31.7261	32.2546	32.7701	32.68	34.485	32.6978	31.7654	32.9784	35.1396	41.2472	35.198	48.9773	43.3592	48.2364	48.2062	47.7941	49.9951	44.2983	39.8473	43.6404	57.0821	56.4332	55.8897	27.9302	30.4686	31.6288	34.8748	34.1666	35.0527	38.0658	38.9895	39.3594	31.7318
Mp1g06570.1	0	0	0	0	0	0	0	0	0	0	0	0	0	0	0	0	0	0	0	0	0	0	0	0	0	0	0	0	0	0	0	0	0	0	0	0	0	0	0	0	0	0	0	0	0	0	0	0	0
Mp1g06580.1	5.47737	4.85386	4.4364	4.42406	5.21956	5.22781	4.14612	4.1586	3.99827	4.91831	4.52711	4.77936	5.8359	5.37232	5.22403	5.99367	5.27862	5.42145	6.11549	6.11529	5.8794	4.40804	4.63116	4.97221	5.32369	5.10542	5.58792	4.63617	5.12518	4.69043	4.47784	3.91774	4.52271	4.32992	4.64287	4.75556	3.32289	3.30362	3.41034	5.4675	6.11566	5.88299	10.9682	10.4919	11.3772	11.3673	11.4064	12.0495	10.7603
Mp1g06590.1	0	0	0	0	0	0	0	0	0	0	0	0	0	0	0	0	0	0	0	0	0	0	0	0	0	0	0	0	0	0	0	0	0	0	0	0	0	0	0	0	0	0	0	0	0	0	0	0	0
Mp1g06600.1	16.4205	17.7333	15.0007	16.3157	19.7063	23.6683	12.2337	10.7627	15.4198	12.8761	12.9406	11.2772	13.1489	12.2874	11.2469	18.9283	17.2276	15.5035	22.4705	24.8384	19.8428	19.2571	22.3516	20.0937	14.7352	15.4831	16.2723	18.8564	15.1548	14.3734	13.3648	12.8964	14.4993	17.8809	15.822	15.3923	22.3814	23.0509	19.2785	16.4855	16.7019	17.8905	18.6965	17.9117	17.5253	18.5857	19.2295	20.3406	19.3053
Mp1g06610.1	39.1595	37.4657	37.9934	34.9069	41.3344	41.4515	29.2521	26.6339	26.0755	34.4425	37.0902	36.6343	35.4986	35.6483	35.3397	28.1451	31.1346	30.3774	19.8609	22.1453	19.9735	16.1795	17.7522	17.961	49.0986	45.0654	48.2068	33.154	33.0936	33.6125	33.9986	33.9681	29.9495	26.7838	28.3554	28.4692	24.6431	24.7417	24.8807	22.7838	20.12	20.5972	39.4774	39.957	43.2856	41.9291	40.8103	41.0261	41.2915
Mp1g06620.1	5.92568	5.22043	5.33178	4.64685	4.68906	4.66589	4.63098	5.34153	4.84411	5.25966	5.57951	5.41669	7.43947	6.8128	6.63921	7.434	6.75591	7.19581	8.47341	8.24293	8.25232	6.5852	7.11709	6.80833	8.18751	6.878	7.36296	5.0276	4.94765	4.71168	6.01322	4.97288	5.07808	5.41096	5.88984	5.04912	7.5319	7.94132	6.96539	7.38606	7.26946	7.21064	9.69114	8.50447	8.83398	9.15741	9.29341	9.39609	9.96319
Mp1g06630.1	5.18273	4.95638	4.57171	4.01892	5.14183	4.89925	4.64895	5.07008	4.90969	5.68608	4.72718	5.86579	5.84861	5.2429	5.845	5.19526	5.07642	4.79358	5.4307	5.28335	5.42971	4.87446	4.9831	5.71491	5.58331	5.80562	5.56638	5.5152	5.13433	5.60477	5.77838	5.16027	5.68811	6.1191	6.5446	6.17871	5.62551	5.14874	4.63042	5.59145	6.5454	5.90959	6.05977	5.57818	5.82196	5.47067	5.51256	5.57164	5.2317
Mp1g06640.1	9.21288	9.60941	8.48099	8.17251	7.35331	8.06733	8.4654	7.17266	8.72256	8.88215	8.78029	8.80169	10.1182	8.66496	10.4105	8.24052	8.07304	6.42201	6.90585	6.50807	7.59503	5.73521	5.71919	7.18254	8.73526	8.48807	9.45651	7.58135	8.3155	9.00477	8.06021	8.2536	8.98085	7.49698	6.36213	7.14128	10.9963	11.1133	10.3939	7.88713	8.02614	7.19674	8.80436	7.85897	8.3859	7.37086	8.03985	7.47199	8.17014
Mp1g06650.1	48.5317	53.0293	51.4989	62.3339	56.6185	59.139	106.497	108.38	102.736	61.3843	57.1512	60.5751	41.7454	40.7643	37.0004	40.9319	41.5442	43.6661	49.0093	48.255	52.0814	62.8348	63.6981	60.772	36.5616	39.8911	40.2053	69.7072	55.6469	72.5986	62.4555	61.1884	63.8381	50.2348	46.0767	48.7757	43.2498	42.8356	43.7376	15.3931	13.9102	14.0948	44.705	41.894	42.3024	54.1727	58.4534	55.2438	48.561
Mp1g06660.1	37.5805	43.1089	39.1055	40.3823	41.5039	42.0427	55.952	56.3487	56.8884	48.1342	43.9622	48.5956	47.1173	42.5775	44.6842	42.8928	38.2994	38.2201	56.0129	59.7305	67.0285	68.5966	70.3081	67.8011	33.2561	37.5998	28.1052	47.75	44.9274	49.2939	52.2971	57.556	56.9882	46.3811	43.2154	43.1741	29.3565	26.625	26.8776	71.4782	59.552	68.6894	33.3595	31.6725	32.8467	31.4489	31.0076	31.3581	25.5229
Mp1g06670.1	0.728246	0.531494	0.398538	0.564375	0.669592	0.473729	0.760829	0.495955	0.511046	0.189828	0.236373	0.456531	0.330923	0.391343	0.421922	0.337448	0.594627	0.721201	0.420507	0.641126	0.663746	0.90026	1.1781	0.949568	0.838978	1.19252	0.61768	0.903256	0.490322	0.176723	0.603793	0.607586	0.69805	0.363715	0.527211	0.34141	0.6429	0.784933	1.28466	0.868938	0.365614	0.371668	1.47727	0.803002	0.623595	0.960976	0.813978	1.32127	0.978542
Mp1g06680.1	0.314666	0.16311	0.245162	0.396538	0.29049	0.405042	0.359886	0.301207	0.311896	0.464342	0.0575373	0.353969	0.403318	0.213238	0.323181	1.11971	0.789099	0.827078	0.971921	0.325976	0.487753	0.520342	1.37629	1.89308	0.81989	0.964425	0.407863	0.504271	0.501227	0.38295	0.790199	0.584041	0.107513	0.335946	0.530513	0.840701	0.078168	0.13648	0.360904	0.708885	0.820495	1.6863	0.831323	0.808476	1.18283	1.29818	0.672665	0.851704	0.727181
Mp1g06690.1	0.690675	2.04565	0.402327	0.944709	0.435285	0.448346	0.257869	0.450628	0.401692	0.121069	0.435977	0.128754	0.769807	0.425876	0.515236	0.462519	0.161103	1.07422	0.451885	1.68162	0.429219	1.05477	0.765669	0.159525	1.42061	0.398256	0.311941	0	2.40164	0.621921	0.524123	0.832833	0.442957	0.458766	0.320324	0.144128	1.98403	1.04389	1.84207	0.949634	0.599761	0	1.74925	1.42001	1.05734	0.873719	1.32771	1.08181	1.24343
Mp1g06700.1	2.79961	2.51068	2.40464	2.29015	2.44444	2.43092	2.82441	2.86784	2.73037	2.28489	2.18792	2.46273	2.30603	2.22427	2.63837	2.54666	2.11616	2.2554	3.03694	3.45461	3.42204	2.92295	3.10551	3.39205	2.56748	2.76708	2.78932	2.19993	2.63273	2.947	2.74289	2.61008	2.71112	2.49667	2.13883	2.2487	0.995391	0.957891	1.18401	2.55071	3.03512	2.98703	5.20909	4.79255	5.71295	4.85146	4.83162	5.29624	5.13943
Mp1g06710.1	1.92967	1.86811	1.63469	1.58939	1.69577	1.85832	1.21114	1.49824	1.79952	1.77851	1.5333	1.78782	1.82888	1.85194	1.66185	2.05372	1.80321	1.63682	1.77094	1.86485	1.61136	1.55934	1.78869	1.39568	1.90519	1.84004	2.09724	1.97718	1.94624	1.81736	2.05615	1.64187	1.85888	1.58488	1.45751	1.69031	1.18389	1.32064	1.41205	1.46382	1.54982	1.60931	4.80406	4.1972	4.86268	4.28353	4.42969	4.42539	4.13646
Mp1g06720.1	2.74692	1.93608	1.6525	1.90507	2.11866	1.94425	1.7915	2.30855	1.57554	1.88173	1.84871	1.90142	2.31892	2.11782	2.06378	1.54165	1.71663	1.65143	1.6585	1.79666	1.73624	1.4519	1.28494	1.26078	2.15868	2.1256	3.06211	1.16473	1.26183	1.31258	2.11074	1.86645	1.93562	1.46067	1.68288	1.77622	1.84075	2.37131	2.04089	0.517565	0.94083	0.773952	2.68089	2.77824	2.69862	2.45208	2.82627	2.28128	2.34322
Mp1g06730.1	8.60724	8.16881	8.58294	7.1635	8.52088	9.52319	7.35465	5.72425	5.75807	8.16337	7.64999	6.46775	8.68763	8.96066	9.22478	9.31707	7.15771	7.68927	8.72206	9.61547	9.38373	8.63771	8.69709	7.90696	13.8412	13.3911	14.6197	10.5554	10.7563	11.5873	6.67985	7.66923	7.18772	6.8746	6.2803	7.51458	10.1773	11.0564	12.2092	9.90679	9.80557	9.20688	23.3256	22.5926	25.2142	20.3995	24.1453	23.273	20.0409
Mp1g06740.1	3.93947	3.99496	4.57616	4.13489	3.67384	4.23351	6.6818	6.6429	5.93801	4.60909	5.19897	4.09136	4.56049	4.28663	4.13203	4.16337	4.0803	3.96601	4.81204	4.73168	4.60744	4.01398	5.16463	5.2554	4.18666	4.34671	3.13553	5.46696	4.47671	5.31408	4.42489	4.83825	4.58625	3.56025	3.99925	3.56591	6.05566	5.30429	5.5556	4.01133	4.49435	3.77085	5.92153	5.76216	5.18865	4.28465	5.47205	4.72633	4.02522
Mp1g06750.1	14.6847	12.7116	12.9478	12.279	13.6113	13.6243	12.6722	13.8177	14.3407	14.9598	13.4817	14.5277	14.8307	13.4986	14.6404	13.8359	12.3025	12.6337	17.1931	17.3836	18.0723	19.5184	19.3634	19.0824	16.1198	17.8938	15.8014	18.6357	16.7338	17.5431	16.1824	15.4344	15.8073	14.0373	13.6205	14.1816	14.4916	12.4387	12.1044	21.3925	25.2631	21.8177	16.9003	15.9142	17.5443	15.6692	16.5289	15.9265	14.5483
Mp1g06760.1	0	0	0	0	0	0	0	0	0	0	0	0	0	0	0	0	0	0	0	0	0	0	0	0	0.559721	0	0	0	0	0	0.375316	0	0	0	0	0	0	0	0	0	0	0	0	0	0	0	0	0	0
Mp1g06770.1	2.26066	2.34248	2.29424	2.75879	2.98059	2.92781	1.94296	2.1295	1.76246	1.53958	1.94811	1.7524	1.49252	1.35331	1.44648	2.43096	1.98589	1.72404	2.75144	3.85439	3.2446	3.3519	3.14045	3.21517	32.9701	27.7068	28.9261	3.90362	4.52897	4.10847	2.60405	2.90635	2.33034	2.18772	2.78951	2.39216	3.14834	3.85	3.95539	6.92251	7.64264	7.47035	2.53662	2.47924	2.79142	2.62073	3.1141	2.89256	2.80783
Mp1g06780.1	5.63001	4.50999	4.27782	4.69374	6.86839	7.39007	2.20306	1.62278	1.94484	2.56247	2.69715	2.64047	3.22633	2.28584	2.42348	3.65339	3.25723	2.99421	3.29915	3.9614	3.69241	3.08672	3.26319	2.49388	28.8917	26.4401	26.301	13.4971	18.8088	12.9524	3.11003	3.04087	3.1392	3.50749	4.56171	3.98877	2.51702	3.03249	3.44592	13.9545	15.4266	15.7336	6.58045	6.62904	7.37783	5.1431	5.83344	5.863	5.21396
Mp1g06790.1	1.21268	1.32735	1.03594	0.759035	0.950076	0.970773	1.19296	1.3734	1.0384	0.774909	0.842039	0.642919	0.667009	0.495792	0.701949	0.831735	0.833835	0.797634	0.684656	1.14968	0.801246	0.767159	0.617034	0.527522	3.56233	3.40252	3.56202	0.749873	0.594119	0.624745	1.36166	1.39705	1.26609	1.00822	0.766397	0.880562	0.877254	0.925862	1.08775	0.332162	0.193948	0.238089	1.31674	1.28378	1.55235	1.39971	1.2507	1.40787	1.57918
Mp1g06800.1	16.2094	20.1201	17.7382	17.5314	17.9333	16.399	18.1414	19.6716	18.4459	26.6922	28.2887	26.6949	29.9125	21.2229	23.0588	20.956	21.612	19.9735	20.4213	21.5774	23.0138	27.3532	26.5323	28.8139	19.0815	21.9032	19.6669	43.3641	49.071	43.9369	27.8074	28.8662	29.1255	27.2663	25.8967	24.3231	4.5084	4.10853	4.05553	188.095	165.982	181.558	27.6744	26.687	28.5853	20.0707	20.4024	21.6535	21.7923
Mp1g06810.1	0	0	0	0	0	0	0	0	0	0	0	0	0	0	0	0	0	0	0	0	0	0	0	0	0	0	0	0	0	0	0	0	0	0	0	0	0	0	0	0	0	0	0	0	0	0	0	0	0
Mp1g06820.1	1.66221	1.77285	1.48993	1.92098	2.36667	2.08118	1.20089	0.694328	0.968375	1.47609	1.10602	1.36005	1.86799	1.63932	1.67916	2.20949	2.18758	1.46327	1.60821	1.87666	1.82407	1.57498	1.43663	1.50364	1.73878	1.72786	1.55727	0.220165	0.319624	0.698	1.51548	1.49441	1.43642	1.18958	1.39736	1.11738	0.962361	1.03256	0.811429	0.199387	0.389261	0.471856	1.82163	1.57677	1.65895	1.7587	1.52519	1.95212	1.20199
Mp1g06830.1	0.988908	1.08101	0.65789	1.80337	0.8367	0.795057	4.02402	3.64522	4.16822	3.62483	3.60045	2.98799	4.49549	4.04507	3.77165	3.53994	3.30567	5.53068	4.77868	3.67403	3.97386	3.09832	3.4333	3.57423	2.73237	1.32912	1.25511	0.100075	0	0.317273	1.35803	0.853951	0.71821	4.22961	3.95919	3.66252	3.4645	3.40464	3.17195	0.398774	0.928237	0.393213	0.198396	0.0519814	0.0585513	0.0532939	0.0743994	0.135295	0.0686851
Mp1g06840.1	28.5619	27.9664	28.273	24.7743	24.5966	23.9634	29.2811	28.225	28.9797	35.8449	36.2834	36.9598	37.8061	35.1027	33.3461	26.6094	24.8733	22.0701	16.6699	19.4318	20.18	23.1737	23.0362	22.2043	23.3811	29.3554	22.4402	37.3181	31.4896	37.4296	33.2706	36.8278	37.1919	37.3523	33.87	34.6188	22.3421	21.6235	23.0881	17.197	18.2467	18.1029	29.7631	27.7695	29.9191	35.1136	36.5688	33.8615	27.8952
Mp1g06850.1	15.5397	15.2102	13.9197	11.9708	14.2381	14.7526	15.1929	14.369	13.747	18.4615	18.4337	19.4231	20.9551	18.9669	18.1276	12.6039	10.9131	11.8971	8.73853	10.7943	8.96617	11.6414	12.868	11.9712	12.752	17.1022	11.5716	17.0772	16.2865	18.7572	18.8142	20.777	21.1084	20.5266	20.815	19.8709	12.1595	12.037	11.673	8.85166	6.96126	7.5845	15.3145	14.8717	17.8512	17.2503	18.2384	19.7443	12.9359
Mp1g06860.1	83.2057	90.275	84.1291	99.4192	92.5216	93.159	175.212	171.857	163.356	100.694	108.541	106.76	83.0333	77.3664	74.0053	67.0581	65.5497	67.5504	100.187	106.773	103.051	126.71	135.933	119.416	70.9757	76.1813	68.8532	103.713	95.4458	95.7226	87.6951	90.2054	88.938	85.9411	73.7422	77.5545	87.1342	89.2424	82.3512	28.2939	31.0325	30.6228	75.0883	75.5697	73.9593	85.0371	88.81	96.9179	83.1322
Mp1g06870.1	5.4438	4.95337	4.77364	4.15618	4.68062	5.09112	4.22797	4.58577	4.58318	5.72063	5.00557	5.33485	6.26834	5.79141	5.57998	8.03766	7.07947	7.56658	8.15952	9.04462	9.36949	7.51458	7.83856	7.63035	5.38226	5.36896	5.16122	6.07687	5.87793	5.88943	5.36425	5.59674	5.70734	5.45588	6.11985	5.56917	5.64203	5.17272	4.93627	8.40932	9.96936	9.64144	6.45526	6.3007	6.84745	6.04236	6.40037	6.22401	6.0451
Mp1g06880.1	7.85368	7.88012	7.23833	7.30109	7.73109	7.15315	6.39089	6.84408	7.24429	8.82145	7.91674	9.63492	9.26809	8.66581	9.42701	10.3489	11.0448	9.80628	8.312	8.80634	7.90272	9.27931	8.38959	8.09729	13.3141	13.2384	13.3474	7.19366	7.77267	7.27012	9.48592	9.59392	9.14168	9.52221	10.1914	10.3078	7.06944	6.12675	6.83509	10.7589	10.1346	11.0416	13.9841	12.9864	13.3066	11.4178	11.0238	11.0985	10.666
Mp1g06890.1	7.29424	7.22348	7.03957	6.01772	6.65365	6.21678	5.78634	5.77712	5.9839	7.48278	6.56972	7.33181	8.84777	7.99724	7.8095	6.20304	5.95689	5.69308	6.36618	6.48381	6.09539	5.13804	5.07621	5.55425	6.68397	6.75	6.58849	7.35594	7.68814	7.23028	7.30345	6.95441	7.12669	6.09523	6.07425	6.07831	6.84947	6.50592	6.19376	6.8957	7.66884	7.80917	10.0925	10.0185	10.3913	8.47053	8.3476	8.12285	7.68362
Mp1g06900.1	35.7958	34.592	31.6757	30.3286	30.109	29.8884	30.0897	31.0807	29.6034	37.2716	36.459	36.6979	37.9581	36.9557	37.1606	31.968	31.5705	31.1306	33.602	34.3492	35.1648	32.4841	32.9779	33.1065	31.9323	33.3	34.6413	26.3151	25.7228	26.4213	35.412	36.5017	35.2737	33.8057	31.4473	32.1986	30.2113	30.755	31.218	37.8136	37.8769	38.5536	25.0389	25.9528	25.048	23.6454	23.2907	22.9449	21.7557
Mp1g06910.1	12.7944	13.3781	14.1625	13.6418	12.5445	14.0727	14.0549	14.3207	12.4957	23.3331	22.5608	23.2345	25.8419	24.5353	24.1156	21.5674	22.5182	22.3513	16.6451	18.1739	17.1414	11.9982	11.8633	12.8233	13.0907	17.3342	13.3182	9.75464	8.42904	9.56234	17.8637	18.9914	19.0105	19.9581	19.8313	21.3975	16.6929	15.8334	15.0405	11.3795	13.3342	12.9839	12.1647	12.1411	12.2618	11.0461	11.2996	10.8305	8.43409
Mp1g06920.1	1.19576	0.989888	0.678762	0.0318374	0.0359793	0.0545909	0.0319391	0.0745853	0.114285	0.0733064	0	0.0631862	0.047263	0.0678866	0.102767	0.0371888	0	0.0414441	0.0180989	0.0204639	0.0343904	0	0.0374381	0	0.064531	0.198285	0.0185626	0.0968205	0.0958236	0.323288	0.125899	0.235073	0.312563	0.108363	0.170639	0.271232	0.0971663	0.0637963	0.0937439	0.044951	0.0236693	0.0408782	3.30171	3.1808	3.35844	0.832872	1.26901	0.914496	6.43947
Mp1g06930.1	57.3173	60.0929	57.9026	53.6985	55.7424	58.2533	81.9281	87.7892	86.4919	22.8754	22.53	23.9111	10.9536	10.598	10.7856	13.3418	12.674	13.8114	40.1007	40.3459	43.9521	75.9237	75.8416	78.1808	45.743	49.5848	47.078	58.5011	54.0512	57.071	55.4528	55.0342	56.7349	57.7238	64.3404	60.2865	34.2261	31.7701	34.6763	41.9855	44.6759	46.2367	25.39	24.6639	25.2789	27.8705	28.0983	29.2536	25.8923
Mp1g06940.1	0	0	0	0	0	0	0	0	0	0	0	0	0	0	0	0	0	0	0	0	0	0	0.317965	0	0	0	0	0	0	0	0.263384	0	0	0	0	0	0	0	0	0	0	0	0	0	0	0	0	0	0
Mp1g06950.1	0	0.106573	0.0971623	0.195885	0	0	0	0	0	0	0	0	0	0	0	0	0	0	0	0.124344	0	0.127869	0	0	0	0	0	0	0	0	0	0	0	0	0	0	0	0	0	0	0	0	0.0816622	0.0807949	0	0	0	0	0
Mp1g06960.1	0.0961561	0.100873	0	0	0	0	0.27517	0.214006	0	0	0	0	0	0	0.119163	0	0	0	0	0	0	0	0	0	0	0	0.215557	0	0.0926572	0	0	0	0	0	0	0	0	0	0	0	0.411834	0	0	0	0	0	0	0	0
Mp1g06970.1	0	0	0	0	0	0	0	0	0	0	0	0	0	0	0	0	0	0	0	0	0	0	0	0	0	0.0188844	0	0	0	0	0	0	0	0	0	0	0	0	0	0	0	0	0	0	0	0	0	0	0
Mp1g06980.1	0.0626641	0.0561968	0.0628455	0.0377802	0.0546394	0.0256966	0.0428294	0.0398389	0.0540597	0.0102389	0.0130328	0.0290933	0.0251893	0.0154829	0.00626443	0.0521389	0.0265573	0.0340546	0.0307529	0.0355781	0.0487837	0.0872825	0.0925829	0.102264	0.0151608	0.0185274	0.0154789	0.0108755	0.0145075	0.0100557	0.0452703	0.0272861	0.0405637	0.0608422	0.0574811	0.0547023	0.01187	0.0137348	0.0242061	0.0450623	0.0218514	0.019211	0.0401625	0.0361523	0.0446881	0.0317789	0.0346583	0.0332723	0.0386261
Mp1g06990.1	30.7171	28.2655	27.992	24.2723	25.5976	26.4797	25.3925	28.1213	27.1976	26.7671	27.3509	26.7888	31.0952	29.2593	29.5269	22.6844	23.7991	24.9671	20.778	21.0361	22.0558	14.4261	17.4638	17.7499	34.7781	30.4335	32.3249	21.9242	22.792	23.4417	28.8129	27.8888	24.3422	26.078	25.239	27.6216	33.5138	30.3377	29.2107	15.3237	15.5246	14.3807	30.9744	29.7985	31.5298	31.8151	31.3501	29.8036	30.7448
Mp1g07000.1	5.40385	5.68405	6.53188	6.3736	5.51035	6.30085	4.70423	4.25383	4.28321	6.04969	5.35886	5.64799	5.40601	5.04848	5.04365	6.25219	5.98158	5.7826	5.28652	5.26035	4.82127	6.05076	5.15157	5.27796	4.82637	5.58295	5.63526	4.0842	4.38017	5.04186	7.2979	6.47399	6.48935	4.76696	4.87522	4.79128	5.12916	5.53248	5.42368	6.5797	6.43568	6.24509	5.97912	5.4605	6.33093	4.77651	5.07149	5.00502	4.86962
Mp1g07010.1	0	0	0	0	0	0	0	0	0	0	0	0	0	0.385373	0	0	0	0	0	0	0	0	0	0	0	0	0	0	0	0	0	0	0	0	0	0	0	0	0	0	0	0	0	0	0	0	0	0	0
Mp1g07020.1	0.242831	0.378578	0.627206	0.0576035	0.334164	0	0.414385	0.48504	0.780352	0.214857	0	0.233236	0.290702	0.432651	0	0.477118	0.0703132	0.148455	0.463151	0.301148	0.0627663	0.377538	0.276147	0.494221	0.236925	0.277037	0.27023	0.409852	0.174392	0.959414	0.687317	0.614398	0.563214	0.130332	0.616787	0.917105	0.539977	0.864949	0.623784	0.246163	0.0863645	0.224866	0.251562	0.24542	0.761408	0.149435	0.205937	0.436297	0.0990472
Mp1g07030.1	0.558832	0.367638	0.431989	0.604275	0.304441	0.397363	0.491981	0.473687	1.14017	0.476355	0.424662	0.350043	0.43589	0.497695	0.329395	0.378529	0.542327	0.501226	0.634559	0.561373	0.46143	0.960493	0.775606	0.39271	0.67421	0.951894	0.963278	0.319099	0.403333	0.382589	0.732032	0.657668	0.583984	0.913487	0.817023	0.770005	0.578796	0.38511	0.548137	0.211811	0.381721	0.556773	0.650731	0.570292	0.331364	0.45251	0.493304	0.451401	0.474299
Mp1g07040.1	17.5918	15.7816	15.695	15.8715	17.2282	17.9226	17.4751	19.0132	19.1214	15.4482	13.7406	14.9359	15.7747	14.9572	14.3934	19.4132	19.6778	18.2299	21.6011	22.3788	22.3211	26.5571	25.4879	26.801	17.0397	20.7669	17.0261	19.1051	18.7984	19.2582	20.8012	18.8428	20.1736	20.5993	20.5122	22.4099	12.7858	11.3059	12.8651	21.3896	21.135	20.4845	22.2693	19.9758	20.6094	22.0445	21.3227	20.9681	19.265
Mp1g07050.1	122.931	119.043	117.96	105.759	114.741	114.855	111.562	113.783	113.199	99.8179	98.3042	105.09	103.96	103.455	106.329	203.22	202.103	202.424	177.966	194.038	190.936	194.358	184.193	185.432	131.054	139.677	130.066	72.2205	72.9217	74.0051	106.464	103.133	100.661	98.4502	99.286	99.9438	83.8404	78.0992	79.3734	312.029	339.758	322.797	65.0726	61.0245	58.5947	73.9766	73.2085	71.7511	75.7785
Mp1g07060.1	88.2619	98.9542	96.9487	98.7202	96.2073	96.2317	217.872	222.909	218.619	139.965	128.427	135.654	89.7658	78.4481	80.9315	90.0049	84.6312	89.2736	116.859	114.116	124.585	176.504	184.449	175.424	61.2423	71.1962	62.7432	107.956	90.9082	110.494	131.463	137.055	131.074	111.75	110.445	111.077	112.071	115.133	111.685	84.1095	79.5891	77.3447	55.749	52.1039	52.7607	55.4004	56.1526	55.5853	48.9164
Mp1g07070.1	14.5978	16.7236	14.066	12.2834	13.0947	13.8795	10.2297	10.3282	11.0354	13.9171	14.1873	14.2275	17.0293	15.95	16.3173	9.86447	10.6028	9.86258	10.8602	10.6082	10.1665	9.30192	9.58718	9.26902	11.9747	12.7897	12.6565	14.702	13.5185	13.2846	15.0618	14.8329	15.8464	14.4394	16.003	15.9106	16.9353	17.4239	18.0247	15.7831	14.0798	14.2634	9.67502	10.1834	9.00505	8.48661	9.13077	9.99397	9.43602
Mp1g07080.1	0.0870164	0	0	0	0	0	0	0	0	0	0	0	0	0	0	0	0	0	0	0	0	0	0	0	0	0	0	0	0	0	0	0	0	0	0	0	0	0	0	0	0	0	0	0	0	0	0	0	0
Mp1g07090.1	0.23894	0.148435	0.044572	0.0450725	0.159415	0.158341	0.0469951	0.055097	0.0474321	0	0	0.0461849	0.0920688	0.0485392	0.117737	0.214938	0.165877	0	0.104213	0.237994	0.394943	0.118341	0.601022	0.334178	0.186949	0.073555	0.265235	0.0917556	0.0456276	0.198292	0.134858	0	0.195313	0	0.160778	0.143234	0.142928	0.187062	0	0.129213	0	0.118324	0.840498	0.93258	0.69257	0.63298	0.533796	0.994276	1.05251
Mp1g07100.1	0.54584	0.384808	1.24713	0.716814	0.377318	0.194969	0.501327	0	0.349206	0.158199	0.378416	0.503716	0.166662	0	0.22686	0.812325	0.638307	0.239842	1.19532	0.662002	2.44932	0.465719	1.20134	1.05225	0.933249	0.259742	0.2065	0.544928	0.701647	0	0.342913	0.362323	0.979667	0.60204	0.844736	0.38307	0.261975	0	0.403727	2.0468	0.537372	2.04038	2.00285	2.59004	1.22739	1.71971	1.87532	5.19348	3.5803
Mp1g07110.1	837.802	818.04	866.941	753.29	677.262	714.942	618.597	588.36	596.824	626.854	621.509	541.691	624.102	719.893	664.999	595.325	656.688	688.163	574.735	597.362	544.366	561.068	509.543	501.212	887.947	861.79	934.366	724.122	713.561	750.053	678.332	659.371	654.669	656.346	667.803	714.004	602.041	589.31	618.025	470.496	449.209	483.878	667.431	680.579	666.796	611.893	633.148	652.105	782.104
Mp1g07120.1	338.733	336.31	327.109	284.725	275.52	275.955	337.01	346.732	343.619	335.276	320.836	318.521	373.868	325.522	314.088	364.117	326.27	326.648	408.753	384.379	402.827	380.86	406.472	403.78	315.467	330.135	349.919	245.519	237.663	243.83	325.282	325.734	327.993	350.428	327.872	312.1	439.874	443.911	422.04	378.988	356.599	354.735	456.221	448.022	473.395	388.887	382.154	410.963	382.597
Mp1g07130.1	5.44682	8.80457	7.11238	6.96414	6.18461	6.54438	8.35221	6.41439	8.93187	7.98988	7.79331	8.95083	6.39356	7.23193	6.72805	10.0271	8.28443	8.50522	15.8329	14.643	15.6453	19.8232	19.4676	20.5027	5.02708	6.41801	5.02629	8.98889	8.02363	9.95546	7.42929	9.10156	10.675	9.82416	7.39828	8.33385	8.98831	9.31652	8.53762	9.16591	7.70995	10.4943	23.775	22.8133	24.4239	19.9789	22.3298	23.8548	16.5334
Mp1g07140.1	23.9002	23.251	22.2592	20.5039	19.2068	23.8554	25.1928	19.2715	18.9925	20.512	19.3457	21.0409	21.8352	21.5609	27.233	20.612	19.3188	28.3824	18.3389	20.2948	18.4052	14.2511	16.1769	16.2321	32.3038	28.0933	31.3409	20.5335	20.0555	20.9187	25.592	20.9437	21.8246	22.3704	20.6497	20.6964	36.6572	37.8691	29.7921	14.5559	13.1638	16.6932	27.4492	22.7551	22.1545	27.5269	26.046	28.5919	26.9433
Mp1g07150.1	7.42338	7.27734	6.92493	6.2619	6.96808	6.99126	6.66331	7.5108	6.26255	7.03703	6.74623	7.01573	8.12561	7.06404	6.93388	6.53295	6.55959	6.12916	5.86985	5.63885	5.94035	6.27034	5.88656	5.51713	7.2943	7.24651	8.28173	6.64645	6.8204	6.07232	6.48885	6.49768	6.33672	6.16141	5.58819	5.51083	9.73171	9.61058	9.02461	6.02595	6.35021	6.015	8.48832	8.32893	8.26003	8.21311	8.50003	8.9552	8.48315
Mp1g07160.1	0.593759	0.246739	0.334338	0.731904	0.261706	0.261648	0.347675	0.339185	0.411078	0.262685	0.389331	0.684711	0.682762	0.362605	0.732324	0.200013	1.23769	0.434993	0.711776	0.441969	0.61383	0.516698	0.270227	0.621567	0.386274	0.180842	0.33028	0.228943	0.284171	0.12492	0.503983	0.300451	0.672624	0	0.133948	0.418204	7.13547	4.61742	5.83351	1.28394	0.591207	0.366625	0.197026	0.576376	0.479266	0.731413	0.605026	0.69388	0.387457
Mp1g07170.1	1259.48	1432.18	1397.02	1835.8	1537.38	1626.86	2705.96	2603.69	2713.16	2219.53	2100.15	2211.82	1647.06	1616.35	1589.63	1320.07	1402.31	1650.69	1314.26	1211.79	1369.07	1493.27	1496.73	1483.86	1266.67	1247.75	1386.46	1674.68	1399.59	1788.85	1833.06	1769.83	1986.4	1649.25	1531.76	1606.09	1344.25	1379.44	1388.09	187.959	162.792	158.715	720.524	738.07	679.708	945.107	942.974	922.734	792.925
Mp1g07180.1	1208.96	1184.86	1001.72	1051.65	1346.76	1246.73	1047.94	1009.42	908.412	943.92	948.918	1001.24	858.461	797.702	796.655	858.669	800.564	739.763	861.119	841.709	909.783	935.103	1055.31	1004.1	994.391	1107.89	1084.8	1669.13	1705.12	1455.2	1034.26	1037.82	1087.35	870.54	789.641	832.485	910.825	933.173	989.803	683.044	716.667	681.57	706.933	679.131	768.846	780.937	744.394	730.217	734.122
Mp1g07190.1	3.04161	2.83881	2.88206	2.27819	2.58323	2.63429	2.19373	2.25581	2.44359	2.58811	2.58577	2.57769	3.61598	3.22125	3.0999	3.78486	2.57793	2.70444	3.15242	2.83919	2.36624	2.14494	2.31594	2.71453	3.21157	2.6388	3.64858	2.1568	2.27932	2.20506	2.6351	2.7534	2.63116	2.6365	2.6676	2.20604	4.96027	4.14605	3.78637	2.06021	2.10315	2.32391	4.10446	4.4709	4.3694	3.66556	3.48837	3.52159	3.49701
Mp1g07200.1	76.8098	73.078	77.456	71.3058	66.7208	67.3304	78.053	78.6413	76.897	80.2662	61.3444	75.6413	84.2573	85.0324	77.9454	98.3908	94.8892	91.6676	133.796	140.132	141.709	143.774	141.738	134.072	60.2529	71.2224	64.7483	62.693	64.2571	69.3604	71.8117	80.1078	75.1706	88.6467	79.9163	87.7766	61.3955	58.208	62.1309	185.058	187.763	189.715	95.3237	102.185	94.4693	83.2864	87.3496	92.8892	78.6454
Mp1g07210.1	6.62003	7.27918	6.54879	6.22788	3.95671	4.43074	4.53717	4.39595	4.52823	2.95245	4.51553	4.04589	5.21333	5.60628	5.13901	5.26753	3.17022	3.34451	4.50716	3.9978	3.22312	1.66776	3.14157	2.55847	11.4538	10.6365	12.3927	3.79793	3.33776	3.21552	6.89313	4.69929	6.09527	6.79927	7.21556	5.79459	13.8655	12.5881	14.2558	0.855333	1.01967	0.8886	7.80713	9.21284	9.36615	11.4269	11.5164	10.0256	10.9736
Mp1g07220.1	6.92596	7.10024	7.06247	7.24261	9.15917	8.46468	4.13771	4.66612	5.10474	7.56827	6.94792	7.75983	7.84939	6.5282	7.15384	11.025	10.7554	11.1852	12.5688	13.7985	13.291	9.85964	8.64129	9.37871	8.51626	9.7109	8.96365	3.38943	3.40079	3.66855	6.11649	6.25781	6.77565	8.23631	7.96624	7.74042	4.82964	4.65155	5.14734	5.18889	5.39049	5.31717	6.08015	5.8685	5.88609	6.84684	7.3677	6.25573	6.65313
Mp1g07230.1	46.824	42.1643	45.5388	38.7631	41.4761	42.4983	33.2192	29.3495	31.6002	35.9559	33.6743	34.382	42.3398	41.9107	41.2626	56.3674	59.7494	56.7004	59.5555	61.8	61.1568	52.8803	48.5451	50.647	84.8298	95.4764	89.9628	47.4759	47.4175	49.9027	58.672	58.3605	52.3359	48.6844	47.1172	49.3724	33.9083	29.6761	35.6214	35.6587	39.8191	37.7239	47.999	48.3465	51.9607	39.5006	44.6232	42.2457	36.4968
Mp1g07240.1	4.1781	3.40344	3.31441	3.38806	4.60665	4.44603	4.01018	4.16393	4.14701	4.55008	4.04363	4.39773	4.62407	3.56871	4.56572	6.15817	5.73786	5.83384	7.42812	6.49004	7.35624	7.37063	7.46836	7.63931	5.0254	5.45155	5.30345	5.39618	5.0284	5.94808	5.17638	4.88526	5.14425	4.46546	4.39302	4.49037	1.88517	1.61366	1.88676	5.15843	6.55891	5.73908	8.06585	8.15359	8.24073	8.45229	8.4591	8.03943	7.29388
Mp1g07250.1	36.1304	42.1867	37.9212	32.0965	32.5621	34.8199	37.5064	42.3777	36.2038	39.4617	35.52	41.5342	39.7052	38.5044	37.1211	29.1883	29.8476	26.9316	39.757	42.5339	41.0526	46.6312	47.8616	43.7526	54.7154	58.3071	56.1928	52.4617	53.5187	56.2918	53.7608	55.8176	61.0212	57.8202	56.8856	50.6444	33.9302	33.2821	35.1432	97.9399	96.6684	106.348	18.2174	19.7361	20.2588	16.3148	16.0156	19.1099	14.5573
Mp1g07260.1	0.255515	0	0.505486	0.507555	1.58045	0	0	0.816987	1.21619	0	0	0.938251	0	0.262772	0.32143	0.862341	0.602064	0.338704	0.56315	0	0.264034	2.31376	1.40908	1.79217	1.31348	0	0.583594	1.29597	2.69413	2.00222	1.17931	2.25275	0.275344	1.10602	2.94022	1.08278	0.37728	0.330448	0.570625	5.98619	10.9178	8.55699	0.203015	0.615163	0.656036	0.203708	0.205821	0.221651	0
Mp1g07270.1	809.692	813.887	806.326	686.391	693.508	721.498	708.335	736.004	733.063	734.215	671.749	654.607	737.31	739.098	695.422	747.321	733.879	785.969	806.945	762.865	788.676	731.467	736.396	742.895	661.574	618.426	711.961	542.618	497.2	534.694	648.342	623.18	609.636	707.44	683.748	680.936	784.167	792.625	807.481	880.19	904.147	878.45	516.999	486.144	484.935	517.575	513.109	517.117	577.172
Mp1g07280.1	4.9352	4.63856	4.77182	4.21757	4.24429	4.14082	4.43914	4.04909	4.19519	4.26623	4.47261	3.44144	4.5975	3.93183	4.97516	4.31832	2.9745	3.53091	4.82746	4.09745	4.42354	3.07429	3.58395	4.34485	5.43247	5.58696	4.91509	5.00324	4.6338	5.45126	4.89167	5.49809	4.54127	3.76489	4.34967	4.04222	2.51622	2.62978	2.10296	4.63514	5.60517	4.76669	9.52351	9.53084	9.73402	10.4302	9.22505	10.7123	9.38477
Mp1g07290.1	19.2474	19.8183	18.1601	17.6609	19.0154	19.2411	26.9017	27.39	28.0907	20.0276	16.92	20.6746	16.805	15.5194	15.0047	10.9383	11.2987	11.2291	14.7635	13.9074	13.9261	16.0973	15.3123	16.8456	22.1561	23.2154	21.5242	25.0645	22.8676	26.0129	22.259	23.2476	22.8883	20.1133	18.536	19.284	12.8735	11.8955	12.2213	10.7175	12.4792	11.7342	25.7795	25.1154	25.5931	23.508	24.4795	25.0851	21.1662
Mp1g07300.1	0	0.346615	0.479968	0	0.170638	0	0.302726	0.176385	0	0	0	0	0	0	0	0	0	0.429345	0	0	0	0.209289	0	0	2.94439	1.87686	1.2979	1.14086	0.158109	0.741635	0.154887	0.327621	0	1.44804	2.28203	2.23413	9.64712	10.9402	13.273	0	0	0	0.386858	0.388278	0	0.129067	0.650994	0.425607	0.940121
Mp1g07310.1	31.2847	31.2825	30.3566	27.9053	27.4654	29.7375	33.383	33.1126	33.9124	27.2952	29.2568	28.631	25.8022	25.91	24.4354	20.6951	19.7398	19.4293	16.8146	17.4701	16.8868	15.1792	16.2082	15.6409	53.661	54.7072	52.7579	26.4203	25.0873	27.2533	30.7567	31.0964	30.7471	30.7686	30.7405	30.7078	90.2281	85.647	88.9425	3.95937	4.39893	3.48615	25.7038	24.4757	24.6622	24.981	27.9316	25.1657	24.6386
Mp1g07320.1	16.5697	15.7134	16.2757	15.6004	18.0895	16.6791	15.1563	13.4494	13.716	16.7566	15.5089	16.3761	16.3825	15.1869	14.6144	19.5344	17.322	17.9913	17.8981	17.7685	18.8695	17.3881	16.186	16.4576	27.3932	29.2469	25.9535	17.343	18.5675	17.1613	17.9222	17.916	18.1783	16.9951	17.9545	16.6571	11.7337	11.3085	11.8257	22.5084	26.1284	23.8577	9.76816	8.92614	10.1173	7.50729	7.00292	8.38004	7.60948
Mp1g07330.1	0	0	0	0	0	2.57666	0	1.13659	0.480634	0	0	0	0	0.522157	1.30637	0	0	0	0	0	0.522072	1.96502	0.590443	0	0.675845	0	3.57541	1.04554	0.962495	0.506973	0	0	0	0	0	0.520796	0	0	0	0	2.44506	0	0	0.444112	1.96536	1.33357	0.93941	1.33101	2.48276
Mp1g07340.1	28.3019	24.742	26.6742	24.8625	27.0242	26.8046	27.067	30.0782	30.0191	32.7662	29.0783	31.9968	32.921	31.0531	30.6084	31.0709	28.4413	28.5676	29.7323	29.7387	29.3099	29.0151	29.3904	29.4648	29.7873	31.5696	29.6024	30.3255	29.3398	30.1495	31.1949	32.1375	30.9607	29.1364	28.977	28.2664	24.8146	24.699	23.1812	34.9945	38.3803	37.0649	27.8265	27.1132	27.4325	24.1277	25.9249	23.9912	23.8722
Mp1g07350.1	25.1913	22.5475	21.4645	21.6137	22.1628	22.6064	20.8666	21.1992	22.2265	30.5696	25.9162	26.11	31.4097	28.9961	28.7734	24.6493	23.8177	24.0744	23.8956	25.4159	24.4434	22.0232	22.9986	21.416	25.586	27.2863	25.9061	21.0617	19.6457	22.1844	30.1365	28.2342	26.9617	28.4698	26.1643	28.7048	23.663	22.822	21.6561	31.1669	34.4552	30.3663	15.9272	17.3325	17.238	15.2483	15.844	15.8537	13.4731
Mp1g07360.1	75.4407	76.3353	78.9041	72.4252	79.6961	84.019	70.447	70.1643	68.4704	79.8805	73.067	79.4408	77.3873	77.783	79.408	71.9799	72.6093	66.782	65.4503	69.3464	66.9953	63.301	59.5929	59.2547	155.016	148.8	143.833	121.832	124.249	123.646	85.4771	92.2598	87.8891	81.2939	81.8803	81.8765	65.785	63.5548	66.8205	81.3855	90.2269	83.5762	79.4874	77.4376	83.3215	77.649	78.3323	81.6691	69.961
Mp1g07370.1	33.2963	38.4822	40.9395	29.8378	29.2114	34.3061	31.0806	25.9162	28.4353	39.8523	39.2007	33.7024	37.2723	34.6156	39.8489	51.3387	51.9666	52.8798	52.0381	53.3382	49.5046	48.3302	45.5451	38.7875	51.882	44.1669	50.9895	26.6807	32.619	29.7966	43.2363	39.5473	42.5426	49.0943	44.4471	46.1281	52.2711	50.8003	60.6094	60.6361	61.1403	56.6078	35.9189	35.6789	37.0789	33.3046	34.0283	36.985	36.1841
Mp1g07380.1	3.73344	3.48277	3.15325	3.18844	3.91402	3.86467	3.15455	3.17937	3.53716	6.0884	5.15934	5.74231	4.27123	4.24162	4.33917	1.77646	1.51615	1.75033	1.85949	1.60055	1.77916	2.05208	1.8441	2.1121	4.62471	5.09712	4.64164	5.16722	5.31748	4.80372	3.88272	3.83829	3.76024	3.89026	4.26292	3.99336	4.82204	4.29606	4.74434	3.81184	4.26624	4.01807	5.25489	4.97787	5.21236	4.61017	4.62653	4.85417	4.51734
Mp1g07390.1	0.323661	0.0730439	0.0652487	0.0337783	0.138836	0.155716	0	0.114375	0.195922	0.300588	0.210505	0.327764	0.187255	0.11141	0.197665	0.0246253	0.0516279	0	0.0314924	0.0381154	0.0313802	0.0212442	0	0	0.0929067	0.346175	0.0661304	0.220159	0.265745	0.0146393	0.088447	0.0520933	0.132812	0.105025	0.0881022	0.249205	0.0422818	0.0386333	0.0313209	0.0841926	0.176489	0.213197	0.499566	0.375673	0.441101	0.185195	0.0303394	0	0.0502636
Mp1g07400.1	0	0	0	0	0	0	0	0	0	0	0	0	0	0	0	0	0	0	0	0	0	0	0	0	0	0	0	0	0	0	0	0	0	0	0	0	0	0	0	0	0	0	0	0	0	0	0.556022	0	0.951353
Mp1g07410.1	0	0	0	0	0	0	0	0	0	0	0	0.214669	0	0.240894	0	0	0	0	0	0	0	0	0	0	0	0	0.266789	0.236424	1.3508	0	0	0	0	0	0.540335	0	0	0	0	0	0	0	0.184939	0	0	0	0	0	0.385014
Mp1g07420.1	863.284	863.987	840.542	736.199	695.071	705.654	768.835	758.637	751.136	802.904	760.957	752.774	861.528	847.261	802.592	837.895	835.783	832.487	1021.04	964.167	966.614	964.735	981.881	972.568	747.481	741.805	803.646	610.018	634.134	671.395	796.161	814.523	777.289	832.432	824.925	798.15	881.055	898.682	853.386	1466.36	1345.05	1315.21	1222.41	1228.41	1267.9	1078.07	1053.93	1164.97	1235.38
Mp1g07430.1	27.5122	31.1759	30.504	29.3207	27.6136	31.9416	32.8779	33.9712	32.1508	28.9424	27.2284	29.0563	31.2898	28.1403	26.4135	34.6452	34.7838	32.857	43.0396	42.7307	42.564	45.9127	45.2613	40.7948	30.8577	33.228	27.3514	42.2176	41.7147	41.5276	34.3425	35.2505	33.8409	33.2891	28.2355	32.2398	23.91	24.0059	23.0127	53.4134	41.9693	46.0534	41.8761	37.1302	42.5758	35.9829	37.0272	38.6675	30.1887
Mp1g07440.1	0	0	0	0	0.598266	0	0	0	0	0	0	0	0	0	0	0	0	0	0	0	0.556186	0	0	0	0	0	1.25658	0	0	0.524156	0	0	2.25079	1.07342	0.596007	0	0	0	0	0.80914	2.56896	0	0.469587	0.474043	0	0	0	0.470091	0.886135
Mp1g07450.1	7.86247	7.70264	7.13696	6.39123	7.37151	7.45174	6.88027	7.50787	7.54369	9.43595	8.7264	9.48025	9.72133	9.66891	9.65311	8.42647	8.20119	7.35733	7.11082	7.22786	7.16361	6.52475	5.94019	6.14453	9.20666	10.3331	8.547	8.92166	9.01186	8.21462	9.48548	9.58766	9.74494	9.10661	9.30018	9.59024	6.25923	5.45259	5.90618	7.59173	9.00467	8.67192	9.48709	9.05774	9.46009	8.73071	8.84292	8.54417	6.9065
Mp1g07460.1	13.8638	15.0321	14.3546	10.5449	10.8679	12.7418	9.06689	9.69648	9.58795	15.7789	14.356	15.3369	21.8501	18.1106	18.3683	44.6491	40.273	30.979	29.5938	34.8577	30.9025	43.9635	39.602	39.1333	15.8607	17.5865	15.4323	28.866	29.9331	26.703	20.4843	20.959	22.3025	58.6038	80.4123	70.769	17.1477	16.4654	15.9718	42.8001	43.7088	44.2219	17.7699	16.0648	17.0716	12.8929	12.666	13.8212	12.5066
Mp1g07470.1	2.00141	0.769615	1.60346	0.358407	0.565977	0.194969	2.00531	1.16921	3.14286	1.74019	3.97337	2.01486	1.16663	0.750159	1.1343	9.7479	10.0001	8.87414	8.168	7.28202	10.7393	3.72575	6.00671	4.41944	0.233312	0	1.0325	0.726571	0.350823	0.206003	0.342913	0.724645	0.5878	4.81632	3.80131	3.06456	1.30988	0.459652	0.605591	2.0468	1.34343	1.13354	0	0.575564	0.153424	0	0	0	0
Mp1g07480.1	5.99729	5.56852	5.42238	4.88827	5.79782	5.75939	5.07769	5.31134	5.45694	6.12426	6.1661	5.84538	6.38523	5.47431	5.56082	6.20702	5.14364	5.60932	5.83753	5.23778	5.71789	5.53874	5.86509	5.90074	6.4953	6.43116	6.57042	5.25576	5.81846	5.52367	5.90869	6.08658	5.83287	5.29519	5.49831	5.85304	4.25722	3.97539	3.94089	7.9057	8.18399	8.04738	7.36594	7.1157	7.35669	6.69193	6.78946	6.94089	7.18963
Mp1g07490.1	10.9452	10.5221	10.6224	8.45959	11.1488	10.6332	9.59164	10.0247	9.86185	11.0535	10.2567	10.4584	12.8305	11.8359	11.6299	14.4317	13.1742	13.9342	12.9676	13.9094	14.2081	11.4985	11.053	12.4167	10.6835	11.2822	11.9772	14.2084	15.0281	14.7325	11.203	12.4458	11.0947	12.5547	14.9173	14.7697	8.88466	8.00214	8.10328	13.83	15.7917	13.955	23.9169	23.3042	22.9418	19.7709	20.0386	20.3861	18.452
Mp1g07500.1	138.223	152.579	141.101	169.605	147.741	152.914	216.864	218.898	214.48	220.311	205.375	213.629	195.846	177.014	175.558	192.038	187.708	192.237	195.286	186.882	200.894	171.533	186.677	179.218	119.227	120.859	128.328	133.751	108.629	129.247	167.967	164.052	166.646	163.703	152.319	158.168	119.615	118.089	117.175	66.3207	67.607	62.5096	106.54	99.2602	105.939	114.846	121.159	114.19	104.643
Mp1g07510.1	2.79013	3.80127	3.11371	3.99613	4.66972	4.5792	14.2451	13.8564	14.6829	6.98256	7.16176	7.68447	1.2816	1.44145	1.34494	0.205335	0.142837	0.211465	0.694111	0.447558	0.757283	3.07411	2.69841	2.60922	1.37809	2.40067	1.62718	2.90676	2.38236	3.08125	5.63389	5.27827	6.36855	3.11069	3.09458	3.65601	1.38395	1.06974	1.77833	0.156471	0.223153	0.247449	2.71792	2.65247	2.72519	3.16456	2.68463	2.80961	1.83165
Mp1g07520.1	1.31007	0.947477	0.809182	1.29687	1.23483	1.39579	1.34042	1.64707	1.73577	1.83147	1.69941	1.96933	1.37793	1.54553	1.58965	1.52389	1.43501	1.06913	1.22809	1.44898	1.45543	1.26611	1.36343	1.31409	1.60554	2.10146	1.89852	1.67776	1.54169	1.36442	1.47327	1.49721	1.46492	1.88952	1.26545	1.39229	0.762776	0.899594	1.03117	1.71257	1.81615	1.76229	2.01676	2.13793	2.0196	1.71528	1.39665	1.67635	1.53824
Mp1g07530.1	0.886704	0.730073	0.685692	0.491647	0.621857	0.925383	0.356199	0.477748	0.373794	0.29334	0.326442	0.169058	0.188743	0.132018	0.184139	0.846306	0.362325	0.308037	0.245195	0.419633	0.282963	0.398329	0.455253	0.556222	0.64955	0.465149	0.629978	0.289111	0.251082	0.387133	0.452702	0.406168	0.629837	0.355105	0.320227	0.382191	0.420537	0.518958	0.381849	0.040638	0.0429702	0.0374765	0.115303	0.108522	0.0575835	0.346117	0.208409	0.213156	0.321649
Mp1g07540.1	0	0	0.211508	0	0	0	0	0	0	0	0	0	0	0	0	0	0	0	0	0	0	0	0	0	0	0	0	0	0	0	0	0	0	0	0	0	0	0	0	0	0	0	0	0	0	0	0	0	0
Mp1g07550.1	0.0548935	0.131179	0.041803	0.0678139	0	0.163119	0.0184702	0	0.0459319	0.0406654	0.0721597	0.0180272	0	0.101652	0.0112154	0.0310467	0.0105605	0	0.0599765	0.0230777	0.0283088	0.0223613	0.0638686	0.0214852	0.0962485	0.233837	0.0806609	0.0606749	0.00866371	0	0.0341468	0.0278713	0.0820312	0.0285249	0.0604087	0.0714795	0	0.0488922	0.0107704	0.17351	0.0911694	0.137174	0.0317013	0.0378888	0	0.0701395	0.0327733	0.084622	0.0522733
Mp1g07560.1	1.09201	0.773181	0.832004	0.414448	0.544224	0.633256	0.541089	0.546358	0.601168	0.396289	0.414301	0.468281	0.300912	0.233244	0.528353	0.451919	0.319697	0.378754	0.235187	0.71624	0.476061	0.395568	0.428275	0.450954	1.23214	1.44088	1.22192	0.204436	0.175014	0.12289	0.603536	0.499574	0.56923	0.336975	0.42443	0.256284	0.824129	0.859746	0.829691	0.520697	0.415938	0.364579	0.397501	0.19051	0.372839	0.560743	0.383047	0.666211	0.589987
Mp1g07570.1	6.4852	5.76655	5.89555	5.6153	5.70901	5.68493	4.29459	5.21388	5.0875	7.11355	5.31477	5.68533	7.5208	6.90965	7.10676	9.07243	8.71153	9.47546	11.1386	9.90499	10.8542	10.0665	9.05206	9.1799	6.45346	6.31932	6.98742	7.20138	5.79257	7.98116	6.4566	5.96489	6.0453	6.83445	6.23652	6.90338	3.02335	2.68792	2.45013	7.82637	6.83083	6.91335	11.2768	10.7603	10.6488	11.023	11.3669	11.4166	11.8772
Mp1g07580.1	6.4852	5.76655	5.89555	5.6153	5.70901	5.68493	4.29459	5.21388	5.0875	7.11355	5.31477	5.68533	7.5208	6.90965	7.10676	9.07243	8.71153	9.47546	11.1386	9.90499	10.8542	10.0665	9.05206	9.1799	6.45346	6.31932	6.98742	7.20138	5.79257	7.98116	6.4566	5.96489	6.0453	6.83445	6.23652	6.90338	3.02335	2.68792	2.45013	7.82637	6.83083	6.91335	11.2768	10.7603	10.6488	11.023	11.3669	11.4166	11.8772
Mp1g07590.1	17.9917	19.0613	19.5658	11.1583	9.30617	10.1012	6.38707	5.59577	5.99903	10.9264	12.6964	11.6095	31.335	25.8264	25.0366	22.3886	19.5539	15.2862	18.301	22.1501	19.9796	17.505	17.2897	15.1251	6.4631	7.26772	6.24325	20.5876	20.4119	19.0539	14.5923	13.7926	11.6681	11.7226	12.4873	11.2133	5.56748	4.39353	5.60564	11.2039	10.4952	12.7469	19.4522	16.939	17.3135	16.8967	16.0949	20.8032	21.4633
Mp1g07600.1	12.9711	12.1788	12.586	11.846	11.5257	13.1691	12.0132	12.1586	11.5534	13.5081	11.7322	11.6667	13.2402	12.8859	12.5668	16.0563	15.209	16.8212	18.7741	19.7831	19.7919	17.0306	17.2015	16.8606	11.6151	15.2369	12.5211	14.022	14.1988	13.8924	14.493	14.0351	13.6759	13.3592	13.2875	13.4808	12.4785	12.6562	14.3231	14.4674	14.8409	14.9507	24.1478	21.4472	23.3337	20.5128	20.0267	21.5877	19.624
Mp1g07610.1	40.0093	44.2544	38.6577	70.6782	67.3898	64.4163	130.208	132.249	132.007	131.021	133.652	130.261	94.6255	90.011	88.6586	122.517	130.988	130.433	128.579	114.855	123.018	98.8393	108.939	111.253	52.9146	52.7596	58.0599	29.0954	30.5827	30.3839	68.649	65.0926	60.4532	79.9222	68.6804	76.0875	26.8046	25.9142	24.0229	25.3528	25.01	27.4291	198.592	187.642	203.74	200.478	207.148	188.057	155.266
Mp1g07620.1	42.028	33.1614	39.3835	29.9888	35.3158	36.5365	23.1356	21.2328	28.9498	19.7466	19.4984	19.7693	12.5677	9.68979	12.7223	12.4673	14.7043	11.4654	14.5454	20.0361	16.1965	17.3238	18.416	13.9455	5.91657	7.92718	9.61004	22.0882	17.8572	18.7245	15.7974	14.0826	16.1677	14.7265	13.8518	10.0433	14.45	13.6742	15.3049	4.19073	2.98865	3.67219	4.17456	2.93757	1.99024	11.5757	6.9379	12.4696	16.3503
Mp1g07630.1	0.763032	0.742001	0.547384	0.662381	0.520591	0.624179	0.506804	0.804401	0.552712	0.661107	0.554848	0.456641	0.558975	0.692722	0.615733	0.939519	0.813898	0.619712	1.21356	1.30322	1.61389	1.15695	1.53923	1.20204	0.368299	0.308429	0.468398	0.668121	0.557992	0.737953	0.630929	0.676731	0.760418	0.632596	0.722955	0.61331	0.193039	0.258	0.159136	1.45229	1.53996	1.76172	1.53044	1.38365	1.6475	1.25832	1.29674	1.40217	1.04852
Mp1g07640.1	7.57053	7.2351	7.16016	5.39705	6.61986	6.63022	6.39013	7.00167	6.94828	8.18744	7.40942	8.641	7.90066	7.698	7.36765	7.61186	6.99844	6.94587	8.95915	8.38263	8.3288	8.51719	7.73181	8.47637	6.99807	7.97833	6.67263	6.79222	6.18157	7.09331	8.17503	8.332	8.12962	8.87679	9.405	10.3889	10.1904	8.4488	9.26635	11.2026	12.5386	11.9573	8.49623	7.89668	8.37478	8.1071	8.26488	7.68002	8.23952
Mp1g07650.1	0.0449878	0.0930882	0.0838028	0.296649	0.100287	0.0994465	0.0886498	0.0519936	0.178781	0	0	0	0.130187	0	0	0.101221	0	0	0.294374	0.224274	0.139411	0.166969	0.0515013	0.157392	0	0	0	0.129449	0.0429316	0	0.0422937	0.0455702	0.183535	0	0.201554	0.0448755	0	0	0	0	0.0639918	0.390136	0	0.0366292	0.0408514	0.0373207	0.0775385	0.0407628	0.0734042
Mp1g07660.1	8.53502	7.65631	7.6701	9.05057	7.82618	8.32554	8.58407	8.17018	8.89139	7.89356	7.87904	8.3108	9.31674	7.24659	7.45897	6.40712	7.17129	7.29816	7.38252	9.49302	7.48206	7.15742	6.76959	6.33573	9.8266	9.12734	10.3123	9.11367	9.0945	9.72925	7.71597	7.80452	8.95373	7.8739	7.21823	7.74478	15.9735	15.5728	16.0514	8.85277	8.99114	7.81369	12.112	12.0426	12.0175	11.9129	11.7635	13.1468	13.3698
Mp1g07670.1	42.3129	31.5117	38.1717	45.6525	45.1596	45.3835	191.071	148.57	186.074	20.6155	31.0625	12.7113	19.8027	12.0509	13.1672	6.00773	3.24528	5.82206	10.4756	8.7323	5.77878	12.1014	8.03305	13.1022	354.542	112.731	356.143	224.9	216.366	211.473	140.169	132.905	152.98	47.3588	55.1551	60.0159	273.926	287.242	283.258	0	1.48988	0.668767	200.168	195.003	152.69	4.45221	1.69918	15.0615	8.02731
Mp1g07680.1	6.36747	7.62731	6.77861	9.7209	7.2036	8.28213	16.6466	12.1535	18.6173	5.86062	7.9918	5.92203	7.75034	4.12831	4.12827	4.18668	6.78204	5.91868	5.95823	4.94056	4.39006	3.92508	3.35982	3.21509	78.6947	37.0634	58.9558	21.4917	26.7495	27.2925	49.6247	58.1302	44.7953	26.8525	28.9551	27.9215	15.3169	12.3895	13.7781	2.52151	3.11183	5.55608	20.7314	18.7461	16.3146	2.63241	2.88091	4.78714	4.09298
Mp1g07690.1	3.94504	3.66059	4.02958	3.01805	3.51502	4.12577	4.25351	3.82899	3.78309	4.16878	3.41637	3.9479	4.06066	4.29586	3.3189	3.4451	3.30186	3.22533	3.47189	3.19074	3.19896	2.69348	3.09576	2.81698	4.98418	4.61335	4.69957	4.20739	3.75806	3.98562	4.40871	4.36163	3.67251	3.40911	3.56068	3.61044	2.40689	2.17903	2.07468	4.08193	4.43024	4.18797	5.78135	6.15756	6.03186	5.44408	5.2302	5.49803	5.2593
Mp1g07700.1	15.3514	15.8542	15.8144	14.0594	16.1102	16.4736	14.4457	13.6214	14.0197	16.9352	15.3831	16.453	17.3992	16.9117	16.8178	16.635	15.5153	15.4939	14.6311	15.1168	14.1984	13.1389	13.8515	12.4932	14.9349	15.9919	15.2754	16.6006	16.6316	16.5176	16.374	15.851	15.4731	15.6096	16.64	17.2968	14.7752	13.9522	13.3076	16.5461	17.602	17.1234	18.6573	16.1767	18.3113	18.0849	18.2525	18.0326	15.7324
Mp1g07710.1	7.96171	9.03646	7.80501	9.24644	10.2613	10.1284	12.8148	13.6872	13.3164	12.3948	11.2019	12.2164	11.3108	10.992	11.4457	18.5293	18.5978	17.8382	26.1995	27.4768	28.9529	29.7797	28.9827	30.4928	6.74525	7.98295	7.15102	11.9834	11.3582	12.1208	11.4883	11.2409	11.9749	9.48965	9.32791	9.53202	6.88534	6.55663	6.62611	8.48033	9.85846	8.59853	17.2282	16.964	17.1611	18.4592	18.2213	17.4607	14.5735
Mp1g07720.1	882.639	956.019	898.327	685.826	712.026	712.988	805.228	757.166	747.659	843.134	786.512	780.296	919.299	899.231	936.616	970.09	912.155	865.157	1137.19	1162.39	1084.9	1136.25	1149.95	1105.92	781.883	817.66	809.217	571.691	599.81	621.217	884.47	875.728	831.238	996.89	985.551	958.502	821.87	862.561	829.759	1922.81	2127.5	2100.93	1216.3	1224.23	1286.63	1010.78	1041.86	1215.56	1196.92
Mp1g07730.1	12.4322	13.0838	14.3133	9.69219	13.0983	13.3241	14.2403	11.9872	14.083	9.40459	8.8815	9.81993	7.80576	10.1198	9.39607	3.33838	4.77144	3.74438	4.53251	4.17261	3.63592	2.26041	3.39889	2.1115	7.01296	6.6881	6.77618	17.4457	19.2782	20.7428	12.309	13.4368	12.9016	11.9505	10.4399	13.8527	1.51351	1.71958	2.13065	4.1392	4.12064	2.87638	15.0933	13.2945	14.2092	20.1502	19.9209	21.5111	13.137
Mp1g07740.1	0	0	0	0	0	0	0	0	0	0	0	0	0	0	0	0	0	0	0	0	0	0	0	0	0	0	0	0	0	0	0	0	0	0	0	0	0	0	0	0	0	0	0	0	0	0	0	0	0
Mp1g07750.1	0	0	0.120221	0.0304254	0	0	0	0	0	0	0	0	0	0	0	0	0	0	0	0	0	0	0	0	0	0	0	0	0	0	0.0304608	0	0	0	0	0	0	0	0	0	0	0	0	0	0	0	0	0	0
Mp1g07760.1	64.2632	63.1482	64.4573	67.671	69.3624	69.8492	143.486	147.833	148.721	47.8546	42.6893	43.8305	42.3093	43.2762	39.7725	16.5932	18.4037	16.3977	31.6606	26.4745	30.2496	41.4964	36.7405	35.1321	67.0445	80.716	63.248	84.5497	76.1035	88.7127	83.4456	86.0126	86.0158	67.5243	67.0877	68.1961	524.842	488.118	485.038	21.2342	24.3199	24.148	38.0196	37.3011	39.0039	39.4175	41.8392	40.4885	26.7924
Mp1g07770.1	0.228732	0.234445	0.17629	0.134026	0.188828	0.0670313	0.0884105	0.0952237	0.241547	0.112439	0.0898762	0.14212	0.0943617	0.109485	0.147633	0.122505	0.08812	0.225187	0.195313	0.14242	0.124185	0.08836	0.0699427	0.0565112	0.284784	0.257597	0.312074	0.0685003	0.205331	0.0895836	0.089918	0.134446	0.171854	0.16294	0.225534	0.070661	0.0554269	0.0837405	0.0707343	0.0489162	0.0685457	0.0300624	0.257279	0.347407	0.322867	0.374857	0.32236	0.330499	0.461607
Mp1g07780.1	12.5377	9.66966	9.86906	10.2943	10.2279	12.3354	8.70025	8.79738	8.13256	7.47172	8.80843	7.48867	9.18682	7.27424	5.56084	14.6826	12.2043	12.4659	16.0038	16.9668	8.74162	18.8399	18.0554	9.2513	9.89706	10.4574	13.1262	11.7938	14.2205	14.5242	9.06695	12.3347	10.9134	14.2779	12.5662	12.2735	6.12777	6.78678	14.6413	17.4175	20.2099	17.1663	12.4879	11.6079	12.6265	9.94552	9.55503	10.9655	13.5618
Mp1g07790.1	11.896	14.2372	12.1457	8.14129	8.78187	10.0019	5.72616	8.89298	7.29832	4.51042	5.21453	3.3478	4.91267	5.50909	5.587	10.3973	5.64939	6.57804	5.46927	6.06677	6.96885	7.28478	4.5618	4.58361	11.5063	8.87993	15.8495	5.5025	6.49211	3.91088	8.96866	6.88255	7.79416	3.80959	6.01022	5.43616	6.69533	3.26422	6.50651	13.2846	11.4108	10.0742	5.96994	9.53944	8.14663	11.6803	12.5994	14.0432	20.8061
Mp1g07800.1	0.206505	0.21167	0.100065	0.315572	0.254348	0.324651	0.216717	0.336598	0.207164	0.32917	0.332821	0.227046	0.416543	0.454181	0.372424	0.453238	0.429988	0.568113	0.492966	0.223624	0.325803	0.38637	0.437544	0.62723	0.223496	0.281858	0.301271	0.253448	0.17266	0.284308	0.272199	0.258988	0.396467	0.12648	0.214198	0.285218	0.127631	0.304289	0.11419	0.411318	0.466865	0.394334	0.443571	0.433109	0.446652	0.313509	0.325336	0.395579	0.23816
Mp1g07810.1	67.2965	68.3686	61.7401	57.9534	62.5756	58.6167	45.5394	46.2969	43.3704	56.6718	59.0918	47.3455	67.2405	71.7113	62.1717	67.3223	67.9301	74.2266	68.2812	68.3529	62.3776	65.2011	71.396	58.9535	84.1457	75.1773	76.5669	89.9491	89.521	85.6671	58.4323	61.4701	60.0171	75.1519	69.1878	72.3071	62.7936	62.8733	65.7927	59.6163	63.3194	67.2943	89.3976	91.0591	87.7369	93.9525	89.7203	90.1293	104.204
Mp1g07820.1	12.8288	11.4141	12.8157	12.3522	11.2023	12.1356	9.40434	10.3895	10.9992	11.8975	10.4185	10.311	13.6137	13.1213	10.9695	15.0006	12.2799	12.3002	11.2218	11.0953	14.6346	10.2801	10.1905	9.68443	14.5686	11.9518	13.4685	10.9369	10.9232	12.1353	10.024	9.1611	11.3511	10.6493	9.3603	10.2261	13.7495	14.466	11.4212	10.2952	9.45161	8.45856	21.8293	18.5132	19.0886	20.6162	22.1634	19.5555	21.3822
Mp1g07830.1	30.3386	30.2294	27.2555	27.7176	29.4019	28.76	24.0316	25.7044	22.2709	27.3223	26.4141	25.2749	29.1047	27.7888	26.7711	34.5971	32.5032	32.6543	33.3326	34.0822	33.0946	33.5729	29.8989	32.5927	52.1145	51.1624	49.7669	36.4274	41.5065	38.6951	30.9654	34.3216	29.4978	33.0256	32.6663	32.7395	35.7352	35.2768	38.8105	43.9226	42.4816	42.6914	28.38	25.484	27.5219	25.3896	24.6308	24.769	23.0134
Mp1g07840.1	19.3924	14.1766	16.1197	12.1187	14.1704	13.7569	14.3268	14.3772	13.8812	15.1732	15.1032	14.0773	18.8028	18.5467	17.2812	15.844	16.3258	17.6018	18.2774	16.5384	17.3079	12.7341	11.9101	12.6451	19.1494	16.334	20.0643	14.3665	16.536	14.8374	13.4182	12.2586	12.05	13.2519	12.0447	11.7523	31.4619	33.8384	32.4563	12.3894	12.7901	10.1155	27.5925	24.9329	27.0011	25.6891	27.1006	26.2459	29.3226
Mp1g07850.1	38.6266	35.6291	33.9291	43.9284	58.3468	56.7548	17.7506	18.9491	20.3228	21.1662	22.6085	23.8228	22.7671	23.8229	24.0263	27.8893	31.4434	31.5873	23.0764	25.8656	23.2863	19.4742	19.224	22.177	99.6339	87.5288	83.8663	47.407	65.4314	42.2667	25.997	29.2268	29.0874	33.6687	42.6231	36.5243	29.8158	31.7701	35.1921	45.4539	44.5341	46.2367	18.5681	17.7514	18.6791	19.5246	18.9966	19.0204	16.6544
Mp1g07860.1	127.207	125.162	132.205	138.607	155.808	151.805	88.9643	87.0963	85.6687	93.0936	99.8057	94.0675	104.841	102.698	107.922	334.792	307.575	307.732	288.313	306.495	317.126	286.133	280.452	283.338	143.775	129.218	129.775	127.59	127.451	100.885	115.733	114.281	106.519	127.82	125.389	118.002	89.321	86.6975	92.0545	248.896	264.226	272.126	46.7775	45.3024	43.6911	52.6074	49.8713	51.4839	59.993
Mp1g07870.1	11.4339	11.4246	10.8215	10.4212	11.4825	11.8535	12.0417	10.7286	11.0032	10.9413	10.3732	10.7448	11.5192	10.7684	10.5414	9.0762	8.12599	9.0129	8.77852	8.00066	8.50552	7.13012	6.53786	6.91828	12.2168	11.9413	13.1241	14.4004	13.0585	13.7863	10.2016	9.45554	9.463	7.82194	8.15969	8.74535	15.595	15.8716	15.6299	6.9336	6.74259	5.87907	15.1629	14.9777	14.933	15.4771	15.5556	15.5996	15.817
Mp1g07880.1	1858.72	1676.86	1849.54	1692.97	1681.34	1535.18	1313.88	1201.94	1228.98	1172.98	1197.98	1223.74	1271.48	1313.22	1349.48	1439.24	1338.62	1371.01	1319.51	1402.27	1317.71	1190.8	1217.49	1234.77	2041.73	1964.1	2048.71	1769.05	1669.45	1464.64	1280.39	1319.13	1324.23	1263.64	1286.84	1321.26	1588.05	1592.93	1550.26	1403.34	1381.46	1429.82	1515.47	1609.46	1519.22	1704.3	1707.38	1669.09	1945.25
Mp1g07890.1	38.7264	29.7156	14.3282	22.7947	47.8298	84.4407	3.23476	5.54455	7.00038	6.89384	3.68848	8.72863	9.2446	10.0918	7.52177	13.216	14.3343	14.079	7.87587	6.29797	7.27261	10.2021	5.77284	9.44159	53.1704	59.8971	49.6857	334.272	350.449	287.757	13.2967	9.04355	16.0794	99.4227	203.451	148.33	70.1357	62.4429	58.4007	57.805	54.2595	51.5181	94.7854	101.858	91.5452	49.1281	54.1087	64.9107	53.2527
Mp1g07900.1	14.8569	5.12924	5.30593	6.89902	11.4837	18.6759	0.462599	5.54697	3.75427	2.01559	0.524592	3.29131	0.463102	0.513922	0.63929	7.0292	10.3256	1.83788	9.4715	3.7586	8.69266	4.49467	5.20052	3.03719	11.9353	20.713	15.7136	165.517	197.222	144.067	0.864576	1.44801	3.14017	16.4794	48.5143	45.174	50.5823	40.2166	30.0695	38.9816	34.283	36.3976	70.9937	63.1099	64.9726	25.6407	26.9841	27.4894	19.4969
Mp1g07910.1	5.15374	4.76543	4.56752	4.21143	4.89442	4.85449	3.64189	3.75571	3.7816	4.14409	4.15397	4.3396	5.11276	4.09341	4.09972	3.47077	3.23574	3.90168	3.50311	3.34849	4.05787	2.50066	2.73414	2.60966	5.37968	5.79366	6.03822	5.20078	5.16992	5.027	3.77239	3.74515	3.60744	4.1927	5.24036	4.44906	7.87697	7.51302	7.73118	3.82371	3.71031	2.98571	8.5148	7.36998	8.29474	6.64874	7.17319	7.41122	8.0118
Mp1g07920.1	0	0.215201	0	0	0	0	0	0	0	0	0	0.186859	0	0	0	0.22703	0	0	0	0	0	0	0	0	0	0	0	0	0	0	0	0	0	0.222938	0	0.213919	0.29432	0	0	0	0	0	0	0	0	0.160207	0	0	0.166715
Mp1g07930.1	0	0.0528045	0.0476045	0	0	0.0562409	0	0	0	0	0	0.0491696	0	0	0.0627934	0.17181	0.0589703	0	0.0555533	0	0	0	0.116353	0	0	0	0.0565952	0.0979448	0.146056	0.106115	0.095935	0	0	0.0543495	0.05723	0	0	0	0	0.206641	0.144945	0	0.297951	0.0413719	0.18411	0	0.218195	0.0460109	0.0415638
Mp1g07940.1	17.0353	17.4595	18.6619	17.7088	19.2724	25.8746	18.4139	18.7886	18.3746	22.7385	20.3843	21.7262	23.4341	22.0862	20.3629	42.6446	35.9871	33.936	25.1067	27.0189	25.0975	30.3359	34.4572	28.6372	13.6234	16.0549	17.5766	22.1776	20.5485	23.3018	24.0996	23.91	22.9511	44.8385	58.7628	54.553	17.4578	15.6735	17.65	25.4102	26.3341	26.7185	20.8227	21.3774	21.2454	21.128	20.3215	19.1041	17.9153
Mp1g07950.1	0	0.523527	1.46672	0.500584	0.561195	0	1.42246	0	0	0	0.53553	0	0	0	0	1.19538	2.33616	0	1.70406	0.642357	0	3.27503	0	0	0	0	1.1918	0.52277	0.481247	0	0	0	0	0	0	3.12478	0	0.73747	0	2.31193	3.26009	2.98657	0	1.77645	1.96536	1.77809	1.40911	2.66203	0.413794
Mp1g07960.1	17.7785	17.133	17.2974	17.7249	18.7463	19.9519	14.177	15.9581	12.3498	16.6998	15.427	15.4378	16.9415	16.7939	17.8118	17.9636	17.5943	15.8797	12.2654	13.3259	12.7272	12.0478	13.0137	11.7853	17.4786	18.8116	18.3287	13.2006	11.824	11.6726	15.4635	14.4493	14.8328	18.0288	15.9238	16.2056	11.6325	11.8639	11.5586	13.83	13.2804	13.4699	10.3992	10.3245	10.0275	12.9988	13.5587	12.557	12.6309
Mp1g07970.1	24.9591	26.2161	22.9248	27.4113	25.5209	25.948	31.1198	31.215	31.3981	30.7821	28.7515	30.7858	30.5759	27.9569	25.1071	34.1967	33.3618	36.6743	37.0341	37.9023	37.4597	34.6079	35.3506	34.9928	24.072	22.7489	25.3987	26.4834	25.0209	28.2778	27.8175	23.4565	23.3593	26.2847	27.1874	25.758	19.1486	19.7353	20.1507	22.2715	23.8616	23.7317	29.1433	31.1721	30.731	32.5025	32.4418	32.0592	31.1316
Mp1g07980.1	24.023	25.6411	24.4046	22.0416	22.698	23.1489	21.0413	22.2029	23.1376	22.5002	21.6305	21.4489	25.6853	22.7576	23.9502	37.8321	33.8908	34.9655	48.9676	50.7978	51.3949	61.044	59.7874	59.0609	26.2165	26.7469	26.0161	44.2313	41.3729	44.9603	28.0729	26.6746	28.7972	34.5715	36.9662	35.4058	20.849	21.0894	21.9966	74.0644	74.6778	73.4522	47.7818	46.6243	51.066	47.2715	47.4496	48.0707	42.0523
Mp1g07990.1	9.40509	9.95588	9.77342	9.15352	10.9193	11.7367	8.84551	10.0438	9.99362	8.80538	8.77937	9.75602	10.0336	8.89581	8.81031	11.1817	11.7747	10.9046	14.7806	16.0063	15.412	13.8484	14.7992	14.6958	12.4178	12.1933	11.1562	12.2059	13.1661	11.4774	9.50991	9.38067	8.82589	10.34	9.26187	9.4189	3.57669	3.88079	4.32068	19.2299	20.3205	19.1939	21.5799	20.5497	21.8953	20.4617	21.6564	23.1373	21.5074
Mp1g08000.1	10.3034	11.4854	10.4074	12.3842	14.0116	14.4232	11.9017	13.0478	13.3817	14.7841	16.9029	16.6895	17.0321	15.9001	15.4186	43.6466	40.1578	38.9885	43.6618	47.4188	48.2519	40.0344	46.9835	39.5251	6.53962	7.63719	6.75007	18.5585	16.1573	16.902	11.2287	12.4805	12.5935	14.3695	15.0457	13.0199	1.83495	2.05623	2.38752	54.4848	47.8172	53.3561	24.2623	23.4501	25.3968	22.896	24.5796	24.4309	19.6454
Mp1g08010.1	0.869448	0.774859	0.642086	0.353816	0.887914	0.478661	0.484053	0.424857	0.245527	0.824182	0.474419	0.775009	1.1294	1.01193	0.6897	1.1154	1.29493	1.5968	2.09828	1.2318	1.9907	1.54568	1.12938	1.08318	0.242321	1.13229	0.622189	0.299634	0.297413	1.04868	0.762018	1.31986	0.897081	1.46799	0.77174	0.626042	0	0.241131	0.212545	1.17524	1.76712	1.60989	0.976821	1.05384	1.27819	0.865436	0.736318	0.892028	1.06389
Mp1g08020.1	5.81101	5.96564	4.91054	5.50466	6.19478	6.66058	3.03167	3.15007	3.23913	5.33549	5.77553	5.78764	7.20611	6.16457	7.32786	17.787	16.3785	13.4286	15.9528	16.5825	17.567	14.7246	12.8724	14.9365	4.87523	7.12253	6.78779	5.45407	6.42363	4.80527	6.72764	7.53862	7.37048	8.85684	10.5066	9.27961	4.29101	3.40083	3.78728	18.2146	16.9203	15.2445	6.08022	7.29943	7.85303	3.68489	4.00435	4.72659	4.17695
Mp1g08030.1	18.3066	19.3978	18.5401	17.1712	19.1001	19.6667	18.8818	19.3003	18.5799	19.5947	19.2558	19.5639	19.9451	20.0064	19.6308	17.6015	16.7096	16.0175	14.3593	15.1828	13.782	12.9633	12.7647	13.1337	20.1558	20.6721	23.6973	20.4288	20.3327	20.3424	19.887	17.839	19.6747	20.6651	20.2268	19.635	22.4096	23.3884	23.0085	15.9921	16.7355	16.3089	14.7723	15.1454	14.8391	14.0134	13.7042	14.7416	13.7642
Mp1g08040.1	59.3579	77.8548	65.7114	76.5901	66.9726	71.3415	124.698	115.014	115.879	107.933	93.4786	101.951	99.3079	96.9149	83.4165	120.659	125.155	114.775	218.829	210.307	229.069	327.488	336.162	307.814	35.9068	48.5273	38.5954	127.464	116.616	121.297	108.102	111.213	105.439	111.046	104.571	106.131	93.0063	96.7816	93.9363	108.846	114.168	118.248	108.478	113.187	114.472	87.9137	87.9202	99.7162	79.136
Mp1g08050.1	0	0.0214512	0	0	0	0.0232032	0	0	0	0	0	0	0	0	0	0	0	0	0	0	0	0	0	0	0	0	0.0691846	0	0.0198206	0	0	0	0	0	0	0.0205295	0	0	0.0244002	0	0	0	0.0178984	0	0	0.0176288	0.0369172	0.0191796	0
Mp1g08060.1	7.09121	6.16287	5.85841	1.98362	2.29384	2.78949	2.72153	4.33735	2.85518	2.11299	2.81481	2.35085	1.51913	2.10147	1.74673	2.63954	2.43342	1.98498	3.90398	4.37457	3.33476	3.52131	3.70259	3.47435	3.40432	3.30469	2.92178	2.13521	2.03838	2.2867	4.58874	4.69776	4.66833	4.09736	3.53451	3.76591	2.96724	2.38956	2.5567	0.0385679	0.162144	0.159927	1.67	1.65886	1.64794	0.990837	0.976449	0.866698	1.87111
Mp1g08070.1	0.3274	0.396265	0.255396	0.30975	0.120697	0.0601795	0.106841	0.062573	0.32428	0.289847	0	0.105125	0.157205	0.166473	0	0.122607	0.126338	0	0.178451	0.338964	0.451194	0.203187	0.124417	0.190561	0.284257	0.0834648	0.0606501	0.105026	0.260897	0.285346	0.0514126	0	0.33607	0.233375	0.0613996	0	0	0.212753	0	0.0737553	0	0	0	0.0884706	0.0982786	0	0	0.0491795	0.133531
Mp1g08080.1	0	0.330569	0	0	0	0.069965	0.123744	0	0	0	0	0	0	0.0647475	0.470689	0	0.368228	0.0779294	0	0	0.0657295	0	0	0.443382	0.165309	0	0.353895	0.368204	0.243598	0.336011	0.0600154	0	0	0.0683584	0.143732	0.448953	0.188121	0.0822045	0.217374	0	0.0904428	0	0.26281	0.307992	0.624866	0.468502	0.483815	0.171062	0.518559
Mp1g08090.1	6.77444	6.29353	6.5752	6.54954	5.9562	8.34669	4.62289	4.55712	4.08613	8.44228	8.0859	7.98707	7.00523	7.12494	6.19969	17.9466	16.8584	14.1676	14.127	14.5207	15.5945	15.2158	16.356	15.3763	11.3256	9.76011	10.6522	18.0374	17.2161	18.3348	6.45525	7.92245	7.15588	9.31086	8.80846	11.3068	6.55508	6.73514	7.04112	15.7208	21.821	16.8834	19.8301	17.0758	17.9507	13.5264	15.3392	15.21	13.6891
Mp1g08100.1	8.23759	9.55138	8.46345	8.81787	9.15573	10.8428	7.28167	8.05883	7.84763	10.2716	9.02253	9.9816	11.6228	9.83769	10.5254	26.8435	25.5431	23.7874	37.4757	35.4613	39.536	38.7573	40.0962	39.817	7.68653	6.63767	7.1762	17.2018	18.4399	15.903	10.8344	10.2867	11.2142	12.8474	12.7495	13.2942	6.42583	5.67314	6.48124	36.9334	38.151	41.5653	21.2042	21.6034	21.1654	16.7081	19.4248	20.1504	17.721
Mp1g08110.1	1.5553	1.73226	1.39161	1.33932	1.20413	1.14067	1.10134	0.885233	0.907831	1.2447	1.01978	1.11563	1.56354	1.38905	1.37805	1.30656	1.24952	1.16847	0.915169	0.951621	0.888304	0.71563	0.766695	0.794185	1.55858	1.50487	1.58777	1.29644	1.33594	1.23537	0.992874	1.1787	1.02294	0.949326	0.65728	0.693916	1.54923	1.33724	1.00194	0.470081	0.383241	0.553511	2.55669	2.82353	2.37945	2.6662	2.60728	2.31702	2.54883
Mp1g08120.1	0	0	0	1.76945	0	0	0	3.51752	1.17681	0	0	0	0	0	0	0	0	0	0	0	0	0	0.720865	0	0	0	0	0	0	0	0	0	0	0	0	1.82883	0	0	0	0	0	0	0	0	0	0	0.574786	0	0.486208
Mp1g08130.1	3.78812	1.90381	1.98263	0.698261	0.665233	0.802119	0.262072	0.345052	0.261303	0.17714	0.206565	0.0753153	0.45009	0.356618	0.0188158	2.28783	2.01896	1.38475	1.54111	2.0268	1.88298	2.12243	2.1353	1.88862	0.201416	0.121765	0.219993	10.571	10.0636	7.9953	0.128959	0.077836	0.214763	0.336005	0.406281	0.0300643	2.88805	2.73524	2.69787	1.24611	1.57169	1.89425	0.713487	0.56991	0.443288	1.14433	0.914005	0.805673	1.62722
Mp1g08140.1	34.1561	33.6149	29.8393	30.9037	33.393	32.373	31.4686	30.5225	31.5828	27.7724	28.2616	26.7454	28.7705	30.0137	29.1573	27.5494	25.6204	27.9645	25.3495	26.809	26.7337	24.0903	23.9942	24.8892	27.4432	24.7203	28.7381	60.7371	56.9379	54.4745	29.1365	27.9157	28.4224	26.0789	26.4927	24.3567	29.4631	28.1045	28.2903	22.8834	23.0339	23.0059	55.7939	53.6203	56.1092	53.8022	53.418	54.6248	48.7442
Mp1g08150.1	98.4917	134.229	135.854	110.397	89.5278	80.3098	80.8465	72.124	82.6869	74.1257	60.5827	67.5992	65.0707	63.5034	74.5374	80.8668	79.9466	74.0446	78.1673	91.1451	98.7108	99.5559	106.426	89.442	147.979	134.155	128.326	128.687	123.74	123.27	104.885	116.542	113.839	88.1971	83.3824	92.9217	127.51	126.574	135.433	125.256	93.6074	127.657	92.2891	95.3352	95.9813	83.358	80.9358	93.7329	98.9549
Mp1g08160.1	882.805	823.384	849.543	742.409	656.103	723.191	697.632	671.498	683.181	716.158	619.073	653.11	704.967	714.228	680.052	735.438	762.116	795.576	898.561	867.489	914.944	901.618	899.139	879.334	682.258	630.86	744.251	495.297	502.154	537.129	770.718	707.333	740.831	852.894	834.654	814.599	790.593	836.823	798.743	1115.76	1138.96	1070.1	670.038	703.171	666.887	617.069	606.727	660.116	705.628
Mp1g08170.1	4.19022	3.69265	3.41246	3.64966	4.83158	5.98468	2.11599	2.43811	2.69358	2.43261	4.24212	3.82946	2.44606	2.12055	1.80962	1.94921	2.07486	1.76723	2.36279	2.08108	1.78228	1.63972	2.07642	1.24027	12.1961	12.2292	12.4925	4.82157	5.24828	5.38195	2.32691	1.65836	2.26817	1.95495	2.55091	1.67749	2.45355	2.10448	2.04238	2.08805	2.98147	1.92081	4.61015	4.52706	4.5195	6.71598	6.43465	6.35874	6.31277
Mp1g08180.1	0.19908	0.241447	0.148301	0.531759	1.02554	0.703833	0.215016	0.207318	0.0761344	0.0175872	0.250759	0.200293	0.095175	0.170933	0.136747	0.0222422	0.174351	0.0687983	0.0205047	0.253297	0.0981857	0.0985195	0.0430263	0	5.48172	4.823	4.95768	0.37759	0.783621	0.407253	0.130893	0.0828768	0.178031	0.174703	0.102643	0.210146	0.141808	0.219255	0.130399	0.0517607	0.169725	0.0720927	0.372664	0.235983	0.417634	0.541905	0.526399	0.374132	0.529224
Mp1g08190.1	0	0	0	0	0	0	0	0	0	0	0	0	0	0	0	0	0	0	0	0	0	0	0	0.36524	0	0.188146	0	0	0	0	0.299959	0	0	0	0	0	0	0	0	0	0	0	0.113048	0	0.182193	0	0.343629	0.15578	0.171948
Mp1g08200.1	0	0	0	0	0	0	0	0	0	0	0	0	0	0.0480513	0	0	0	0	0	0	0.0489975	0	0	0.138955	0.0622338	0.0373849	0	0	0	0.0239349	0	0	0	0.0746773	0.0263069	0	0.072231	0	0	0	0	0.0886499	0.202971	0.234246	0.285524	0.0599971	0.104915	0.152387	0.0774714
Mp1g08210.1	0	0	0	0	0	0	0	0	0	0	0	0	0	0.542226	0	0	0	0	0	0	0	0	0	0	0	0.676745	0	0	0.252212	0	0	0	0	0	0	0	0	0	0	0	0	0	0.558225	0	0	0	0	0.07246	0
Mp1g08220.1	8.21295	7.87428	7.76011	7.94298	8.29586	6.40261	6.16347	5.40749	6.22728	10.9586	9.00691	10.6759	10.4629	9.80848	9.32596	13.2104	10.9167	14.2486	18.4167	17.9105	19.8701	16.6405	16.4976	16.99	7.73069	10.3794	9.2696	9.87429	9.58109	8.53278	10.6793	11.4012	8.36191	8.11867	8.044	8.58157	2.38802	2.6923	2.81051	28.1529	30.2873	24.7207	11.8741	13.6473	12.0101	11.3432	11.229	10.4991	10.3601
Mp1g08230.1	6.83809	9.32282	7.10805	7.14958	6.82796	8.69482	5.6415	4.72448	4.69792	11.8233	7.80016	10.3002	10.9597	11.5586	11.1574	12.7011	13.4832	12.0947	15.2422	18.458	16.533	13.6518	12.7624	16.3209	10.9253	11.5567	10.489	10.2574	8.51024	8.57469	9.78262	11.4243	12.8592	9.58968	13.581	8.57913	1.09075	0.956675	2.53065	17.6706	17.6948	22.151	15.1032	18.0009	16.7243	17.131	16.8346	19.0543	19.2963
Mp1g08240.1	0	0	0	0	0	0	0	0.466078	0	0	0	0	0	0	0	0.872258	0	0	0	0	0.201102	0.501276	0	0.222324	0	0	0	0	0	0.217622	0	0	0	0	0	0.212021	0	0	0	0	0	0	0	0	0	0	0	0	0
Mp1g08250.1	1.18113	1.21537	1.55654	2.21565	2.9817	2.53494	1.20992	1.16278	1.52783	1.57347	2.37858	2.47371	1.44296	1.52333	0.925565	1.4501	1.17483	1.30398	1.8151	1.53532	1.48442	1.40625	1.05134	0.93478	3.75223	3.10959	3.4829	0.434702	0.874237	0.582881	0.839221	0.958178	0.766965	1.25425	0.859313	0.992109	0.709181	0.767211	0.776681	1.70877	1.43788	1.81912	0.657584	0.904769	0.632868	1.26232	1.19725	1.28411	1.12311
Mp1g08260.1	0	0	0	0	0.0287782	0	0	0	0	0	0	0	0	0	0	0	0	0	0	0	0	0	0	0	0	0.0399727	0	0.0726496	0.0241553	0.025683	0	0	0	0	0	0	0	0	0	0	0	0	0	0	0.023486	0	0.0447289	0	0
Mp1g08270.1	0.0302415	0.0465351	0.0138618	0.0421451	0	0.0336542	0.0152014	0	0	0.0403042	0	0	0	0	0	0	0	0.0177272	0.0165157	0.0190327	0.124805	0.0185169	0	0	0.0397183	0.0720464	0.0500512	0.100484	0.0860251	0.0452924	0.0565063	0	0	0	0	0.0592752	0.0694604	0.0201278	0.0354703	0	0.0215221	0.0188656	0.104235	0.0624391	0.126911	0.115406	0.188344	0.223	0.148092
Mp1g08280.1	22.753	26.5148	24.2617	20.7313	16.8398	17.3543	20.7637	24.2523	22.7338	23.4655	20.5693	22.2534	21.3235	20.1724	22.5728	18.354	17.5267	18.3436	19.4991	19.5841	18.7982	25.8075	23.6169	22.4609	26.7249	34.7705	28.6216	24.4983	21.0107	26.0384	27.8964	27.8238	27.3964	21.5341	21.2041	23.204	13.9951	14.8006	14.5715	20.2038	21.1963	19.1308	13.2196	11.9385	14.2001	11.6999	13.0159	12.8288	11.4972
Mp1g08290.1	34.5691	32.3177	35.9048	16.5181	15.6898	16.8447	10.6878	9.27252	11.8453	18.551	16.9553	17.5348	32.316	30.3759	29.6679	22.6637	17.4117	13.1735	18.4489	21.0999	19.8671	22.2362	19.6524	19.9158	54.3512	69.2161	55.6913	43.7463	41.4099	46.9705	36.4698	39.9602	39.667	40.982	41.5619	41.0725	38.7325	36.8449	41.8491	69.9777	83.8498	74.5138	14.1914	13.968	15.547	7.90518	8.55015	9.44686	7.83857
Mp1g08300.1	165.922	191.949	179.071	187.826	187.866	190.219	144.958	141.488	141.217	452.415	424.695	467.079	641.937	552.838	581.865	324.095	312.406	306.364	215.22	222.45	221.989	208.392	212.834	211.482	134.062	148.461	124.727	90.6917	92.4434	94.437	234.621	232.149	227.089	290.646	249.392	276.212	111.285	105.551	96.2741	393.269	415.512	401.641	134.09	129.703	129.921	172.443	171.449	178.685	146.984
Mp1g08310.1	23.0443	24.1018	24.2215	26.8105	25.0463	25.8279	50.5838	52.827	50.4332	24.7458	22.7767	24.0913	14.76	14.5891	13.6184	16.9851	16.6423	16.7142	34.4121	33.8054	33.8956	55.6301	53.2452	56.4807	25.4476	27.3875	22.8413	56.9438	51.4599	50.8006	32.8814	34.0327	34.341	25.567	25.3067	25.1395	46.022	40.8678	42.9032	34.9386	35.779	35.66	28.6151	26.8326	27.5248	28.1443	29.1919	26.9048	23.7304
Mp1g08320.1	18.4485	18.6506	17.9847	24.648	25.6332	26.8179	54.7822	56.302	53.0973	35.9386	34.3436	36.4122	21.716	18.8915	20.6812	24.8625	27.001	29.174	36.0977	32.6254	34.2471	47.046	50.9029	53.7482	25.2596	24.2911	26.0107	18.1878	17.0606	17.9353	25.3894	24.4813	24.63	31.5391	28.4925	31.8679	34.6987	33.3627	33.1452	12.6625	12.0364	12.4228	18.3451	16.1903	17.2748	21.7942	22.5321	20.6973	17.3367
Mp1g08330.1	35.3846	39.4319	39.9337	47.8939	49.1531	54.5603	70.412	58.0416	64.2685	57.0013	47.0456	57.2843	39.1261	38.1263	41.5177	29.1255	25.9394	33.6577	31.7216	25.4905	29.8346	34.3968	33.5052	34.2611	57.8518	49.8633	53.8308	40.7434	35.884	48.4572	42.5819	41.583	38.3057	40.905	41.4055	43.3438	31.9042	29.378	37.5126	27.5421	24.2123	28.0431	71.0461	58.8995	64.1526	73.9869	73.6223	64.7779	61.3755
Mp1g08340.1	17.3147	14.5126	16.2669	13.8732	15.1203	16.8221	13.1171	15.2529	14.2337	17.434	15.1696	15.7556	17.0741	17.7269	16.6586	13.537	14.7765	13.0117	13.0668	13.2958	13.6993	11.9918	11.4841	11.281	21.7517	22.0052	19.6787	17.8349	17.8417	17.0019	15.731	16.6292	14.9712	15.2504	15.178	15.957	17.9948	17.9665	16.3759	11.2278	13.9301	12.3312	22.1786	20.8993	21.0929	21.7613	20.546	20.1544	22.7025
Mp1g08350.1	0.0683932	0.0712283	0.193498	0	0	0.15039	0	0	0.134988	0	0.148748	0.26186	0.0652815	0	0.675708	0.23012	0.0792725	0.0842323	0	0.0846243	0	0.0853006	0	0	0.0888532	0.516686	0	0.198423	0	0	0.129274	0.0691984	0	0.295083	0.077514	0.0692128	0	0	0	0.0924578	0.194665	0.168669	2.76077	1.87413	3.10392	1.84227	1.38177	1.89715	1.2274
Mp1g08360.1	17.7459	16.1787	16.0244	16.0966	18.3308	17.578	13.54	10.4695	13.1751	11.724	11.4447	15.5621	17.6661	16.336	16.9885	14.0163	14.6962	15.7447	19.2365	11.9058	13.6128	9.93698	14.4679	11.8634	21.4305	18.4943	24.2005	10.078	8.24304	9.93476	16.6221	14.4581	12.6065	17.3959	18.1429	14.7592	8.793	8.49933	13.0039	12.5264	13.7419	11.5785	11.9933	10.9281	11.8126	10.5499	10.7798	13.5435	13.3824
Mp1g08370.1	10.3555	9.98391	9.74467	8.32164	8.47138	9.3917	7.9337	8.33789	8.33677	9.68715	9.59278	8.94677	11.6632	9.71588	10.4099	17.7867	15.154	16.1174	22.1233	22.1257	22.8118	21.7322	22.4081	21.9187	8.36793	9.08017	8.18787	11.2171	9.76161	10.9631	10.4562	11.3294	10.8286	10.6442	10.2548	10.2684	11.6881	11.1121	11.1288	25.5139	24.8254	26.8264	12.2767	11.4026	12.4074	10.0191	10.8494	10.3015	10.8223
Mp1g08380.1	23.899	23.7348	26.1267	19.7499	20.5307	16.7216	16.3961	17.8093	20.4741	20.4127	15.7324	18.4771	22.8017	18.712	20.7887	27.1101	27.3961	21.8202	29.6489	30.01	28.2637	26.5932	26.2828	24.4599	34.3015	30.5744	35.3895	24.6083	23.4463	26.2761	18.4847	22.2581	20.9407	24.0622	25.225	23.089	34.8964	30.6623	34.1278	25.606	33.1021	28.0847	32.9564	29.7212	33.4587	29.3074	24.4058	29.3656	31.0098
Mp1g08390.1	5.38368	5.2401	4.41478	3.73071	4.05638	4.08382	3.04815	3.20423	2.86052	2.98567	3.65998	3.65153	3.92419	3.57962	3.46308	3.68684	3.14635	2.77634	2.9578	2.81216	2.69327	2.63824	2.30826	2.31472	7.81873	6.10795	7.43597	4.81864	4.96688	3.91472	3.24725	4.58669	3.78821	4.44497	3.63925	3.31191	8.66077	9.09252	9.13975	1.72312	1.74149	1.48546	4.1286	3.9589	4.11857	3.3589	4.17486	4.3729	4.1276
Mp1g08400.1	125.666	101.264	125.3	120.818	113.005	141.586	85.2367	90.8607	88.9509	82.1122	91.3505	90.5366	85.2015	83.9479	82.8853	76.5925	68.0043	85.812	48.7105	48.1582	48.1804	43.7041	44.9312	46.9292	187.673	163.881	189.025	156.7	140.354	149.757	103.117	101.152	98.3303	93.0955	104.204	101.065	103.693	102.657	104.659	20.9453	19.18	16.7167	162.635	155.924	177.167	174.199	178.586	179.861	175.857
Mp1g08410.1	3.80811	3.36952	3.19794	2.67929	3.19502	3.29676	4.06214	4.30565	4.21171	3.17828	3.12559	3.41801	2.68778	2.57054	2.72381	2.06849	2.01517	2.0129	3.1722	3.18697	3.03879	3.7431	3.62069	3.97217	3.43258	4.47154	3.64951	4.09485	4.20632	4.02167	3.83211	3.54395	4.13459	2.75162	3.05315	3.04669	3.42001	2.90941	3.11752	1.8296	2.18718	1.92176	3.7571	3.47415	4.0139	3.28741	3.25849	3.28523	2.77851
Mp1g08420.1	0.0913595	0.0957383	0	0	0.196796	0	0	0	0.268818	0.0805786	0.0981434	0	0	0.0934724	0.113199	0.510901	0.31834	0	0	0.112305	0.0946288	0.114835	0	0	0.236302	0.135457	0	0.267059	0.439848	0.298911	0.17337	0.276971	0.191847	0.199444	0	0	0	0.116519	0	0.247534	0.521375	0.224656	0.22208	0.0730078	0	0.220632	0	0.323287	0.0745956
Mp1g08430.1	19.5192	19.4813	19.3213	14.8825	17.5057	17.115	15.3108	16.0812	15.9109	18.611	16.6971	18.1985	19.7462	17.3065	17.7537	22.8866	19.3594	19.2703	23.029	23.2455	24.0448	24.8695	24.1	23.8596	23.6532	23.6935	22.9684	16.4785	17.1561	16.03	17.9959	18.5172	19.2441	22.5585	25.4822	22.8059	26.0703	24.0035	24.634	36.7953	40.0694	40.7274	15.0983	13.7056	14.2124	14.2557	13.5985	14.1528	14.9299
Mp1g08440.1	2.21922	2.32994	2.142	2.1341	2.71974	2.39669	1.65865	1.24525	1.6525	1.3226	1.32916	1.60701	2.04295	1.45053	1.67881	2.04305	1.96395	1.64867	1.29193	1.43938	1.28866	0.845681	1.31177	1.18494	1.74598	1.48002	2.08129	2.9502	2.94731	2.30385	1.36513	1.37603	1.39381	1.31539	1.24554	1.53511	1.81343	1.64693	2.07533	1.27782	1.05926	1.14452	3.88809	4.16314	4.20812	3.85936	4.41888	4.37748	4.2625
Mp1g08450.1	8.15992	8.25451	7.63962	5.90926	6.82076	7.0943	5.62376	5.39799	6.78105	6.48827	6.22536	6.02441	7.91523	7.81698	7.40737	8.17476	9.10794	8.36761	7.29349	7.8491	7.19061	5.71787	6.36292	5.88687	8.69726	7.72983	8.68578	6.53187	6.30353	5.99642	7.14537	7.28046	6.72129	7.13371	6.98022	6.84112	13.122	13.1616	12.0954	6.50694	6.55359	7.01323	8.86352	8.75648	9.27399	9.22955	9.23179	8.85175	8.40926
Mp1g08460.1	8.53633	8.73159	9.21572	8.01342	8.61558	9.5338	5.54489	6.30711	5.11088	10.3123	9.02851	8.7321	9.19517	8.46618	8.61434	11.7536	10.7315	11.0692	9.83929	11.6676	8.72018	8.58982	9.45923	7.07564	8.90177	10.2238	11.0033	12.5176	11.2823	13.386	8.92618	10.0532	8.257	8.60876	7.49222	7.99508	3.44781	3.83238	3.16801	11.4291	11.5915	10.5	17.8577	17.5113	17.199	15.6752	15.2362	16.8059	14.9316
Mp1g08470.1	3.67839	3.27111	3.2752	3.5232	3.88093	3.33609	2.46517	3.07632	2.84375	4.0641	3.81178	4.40981	3.66434	3.85006	3.251	4.90245	5.48585	4.50116	4.41355	4.03941	4.36261	3.25279	3.71521	4.1961	3.99944	4.12848	3.60362	5.5298	5.95	5.54461	3.95581	3.35879	3.81697	3.41863	3.38958	3.37028	1.88527	1.05376	1.15226	4.50645	5.24996	5.75935	6.77419	7.21005	7.34131	6.52404	6.44115	6.51312	5.22122
Mp1g08480.1	2.60583	2.25232	2.18631	1.54104	3.54759	2.79038	1.81848	1.85709	1.88295	2.52492	2.83182	2.54078	2.88076	3.12551	2.17199	3.71522	3.01175	3.06094	2.81123	2.62614	2.5975	2.1751	2.41659	2.7672	2.70582	3.42357	2.61825	3.77244	3.07699	3.83325	2.61049	3.0676	2.60111	2.61731	2.56401	2.6058	0.362928	0.474109	0.557013	3.36389	3.96327	2.23404	6.47055	5.15762	6.42205	4.57193	5.76928	4.68047	4.59434
Mp1g08490.1	32.7188	27.694	33.7602	28.1431	28.1043	30.2021	15.6369	23.552	20.302	27.238	28.6341	29.2573	31.898	29.7375	32.5633	109.123	97.3918	99.4221	61.2956	65.959	63.2934	80.1696	74.1994	77.0094	17.7974	14.5822	19.7049	49.92	51.3357	45.9315	32.8468	32.5656	32.9047	44.3208	38.3348	40.1354	12.6948	16.4025	11.8922	53.3016	63.7025	48.4544	48.9448	43.7	44.0686	43.2783	45.8882	43.7123	51.0027
Mp1g08500.1	4.49003	3.49871	4.02314	3.55247	4.189	4.09757	4.16845	3.33804	3.76285	5.20317	3.87659	4.43403	4.38081	4.95487	3.87745	3.9912	3.37093	5.42977	3.17954	3.19671	3.41719	3.7452	3.29989	3.40268	4.06577	3.42255	4.6713	6.07011	6.1943	5.46145	4.36413	4.23062	5.20278	4.50497	6.15903	5.71702	4.26639	4.64929	4.27904	3.03634	4.70644	4.29936	3.72139	4.11563	4.31308	3.31359	4.02864	3.68749	3.53462
Mp1g08510.1	10.327	12.0555	10.5674	13.2526	12.7779	11.6595	23.3353	27.4377	25.4734	16.8106	17.2785	17.2745	13.6744	11.7494	12.8109	10.6651	11.5127	11.006	13.5254	13.7121	13.4687	13.4849	14.2832	12.46	10.1237	9.55506	10.2479	15.1328	14.5054	13.8772	13.2631	11.5532	12.9058	7.87016	5.8121	6.15816	9.6787	10.364	11.0787	3.78666	3.97919	4.26654	14.9793	15.6839	15.0897	15.3679	16.5294	15.5527	15.0118
Mp1g08520.1	5.60591	4.9372	5.47875	5.14687	5.85311	5.36625	5.29886	6.29967	6.25787	6.83348	5.91545	6.69152	6.91797	5.69826	6.25287	8.92324	8.72002	9.19254	11.3878	11.3783	11.484	11.1923	11.567	11.3098	7.27986	7.82422	7.32241	6.7344	6.37752	6.56853	6.21036	5.93183	6.92884	6.31402	6.5475	6.91247	6.48222	5.9028	7.06731	9.30086	9.90288	7.49282	12.2832	11.0932	11.3564	11.0577	11.3653	11.2935	11.3471
Mp1g08530.1	35.4125	34.6257	31.8801	30.6495	33.2224	34.0767	27.3072	23.7687	26.4657	26.3481	27.3277	27.4499	31.369	24.6054	32.5526	27.2889	28.6188	28.0741	25.178	20.824	20.9262	19.0326	20.5632	22.7222	41.101	36.9643	38.2104	26.0496	27.3943	23.8965	27.9234	27.0043	24.7122	26.3708	28.3617	25.5807	34.5496	36.0536	35.7496	20.9976	19.1928	17.3972	31.4275	32.6382	33.9953	29.2798	29.6225	32.7137	35.3935
Mp1g08540.1	0	0	0	0	0	0	0	0	0	0	0	0	0	0	0	0	0	0	0	0	0	0	0	0	0	0	0	0	0	0	0	0	0	0	0	0	0	0	0	0	0	0	0	0	0	0	0	0	0
Mp1g08550.1	4.65646	5.15779	4.27649	4.37215	4.74104	5.11458	3.04461	3.55332	3.54735	4.21793	4.17531	4.43565	4.84849	3.81972	4.79549	9.33166	8.10729	7.35786	5.9713	5.84595	6.2328	5.66335	7.39809	6.94922	2.91071	3.5806	3.20566	9.04802	9.76587	8.69325	5.48877	5.25276	5.15042	5.92429	6.49054	6.19109	2.71701	2.59866	2.52014	4.94305	4.67693	5.42332	6.57243	6.72903	6.81888	3.80164	3.91915	4.11529	4.04871
Mp1g08560.1	7.14897	7.5705	6.93539	7.79501	8.24198	9.08576	7.78425	8.37971	8.07037	8.50654	8.03141	8.05812	8.43516	7.66686	8.51248	7.18026	7.68495	7.17598	5.6198	5.45256	5.34405	5.58507	6.23434	6.28733	5.2964	5.54661	6.21895	6.51963	6.77834	6.86817	8.07469	7.56615	7.99402	7.9738	7.42631	7.78038	3.78618	4.08366	3.91431	5.48034	5.39593	5.38403	10.2868	9.6519	10.386	9.33648	9.24372	9.69148	9.19047
Mp1g08570.1	0.398185	0.0490285	0.306758	0.162836	0.0545154	0.265823	0.0320071	0.0565531	0.303243	0.127354	0.053611	0.218943	0.0623065	0.0805196	0.117253	0.0539945	0.0367865	0.11212	0.121772	0.120256	0.0986012	0.0195102	0.0369497	0.149422	0.46013	0.3286	0.562449	14.3685	12.7335	9.26401	0.133944	0.0808315	0.0956242	0.0166228	0.0175856	0.156167	0.0487483	0.0847641	0.0746877	0.150975	0.0453393	0.158945	3.74409	4.15503	4.51214	1.71435	1.81226	2.06906	1.87189
Mp1g08580.1	2.59535	2.24658	2.46025	2.22921	2.4253	2.06231	2.0509	2.22365	1.90777	2.55486	2.71377	2.56627	2.94136	2.60459	2.67941	2.41749	2.46642	2.66118	3.14892	2.2931	3.03138	2.4005	2.91618	2.6634	4.4582	4.37233	4.35717	3.31104	3.55789	3.26842	2.19206	2.56916	2.29055	2.51712	3.15196	2.62113	3.70461	3.66647	3.36576	4.35894	4.63888	4.12349	6.46658	5.94991	7.23016	4.97611	4.5874	4.90227	4.59772
Mp1g08590.1	7.79758	7.43308	6.67463	5.7367	7.06275	6.44206	5.37872	5.56497	5.87094	5.59126	6.56385	5.91113	5.81356	5.62656	5.87679	5.08952	4.75171	4.94307	4.96775	4.84655	4.58599	4.19634	4.31268	4.17984	9.48616	9.4299	9.49622	5.44081	6.08797	5.08352	6.02189	6.04156	5.88979	5.59418	6.12134	5.54037	10.7777	10.392	10.7889	6.04599	6.85017	6.23927	7.73414	7.53341	7.96485	7.28127	7.78593	7.26197	7.60984
Mp1g08600.1	126.861	114.098	115.666	97.0243	106.349	104.491	89.9152	91.737	91.6522	99.5516	100.765	90.4623	110.823	106.449	99.8228	71.3471	75.5434	70.7525	55.4637	52.7236	57.1442	43.1072	45.5159	47.5793	118.96	102.216	118.972	55.6882	58.5357	58.3632	90.894	83.0205	81.6087	81.3089	80.4798	81.9877	94.4756	96.4214	92.2218	35.5019	35.0232	34.086	46.8607	46.7983	45.2419	47.5136	46.4245	46.7929	56.3347
Mp1g08610.1	2.24072	1.49399	1.62563	1.46397	1.67679	2.01033	1.61537	2.31916	1.77065	1.48383	1.0561	1.77224	1.88048	1.45155	1.66484	1.66489	1.45307	1.31893	1.84587	1.70452	2.08926	1.44648	1.86639	1.88872	2.45007	2.26897	2.10556	1.49509	1.54843	1.89385	2.27919	1.35628	1.67581	1.80939	1.71757	1.15886	1.46987	1.64378	1.74721	3.11346	3.04906	1.71477	5.21258	4.94018	5.31222	4.85078	4.97684	5.49327	5.35775
Mp1g08620.1	18.9136	16.5583	19.5892	16.6933	22.2255	23.25	18.3182	24.9854	12.09	12.7145	14.9645	20.6147	19.3784	22.1785	20.5399	16.4695	32.9303	20.2309	26.899	27.2839	24.6941	28.4157	16.3931	18.3458	28.7445	26.9965	19.3481	15.5768	8.21954	22.0585	16.3211	12.9836	15.0401	21.285	19.6683	18.0366	15.2504	29.7871	17.4801	9.36243	21.0499	18.6611	27.4072	29.9297	33.9518	23.9554	25.7094	26.3459	32.9763
Mp1g08630.1	17.4651	18.5345	16.151	10.0775	12.0088	13.5813	10.6117	11.3586	12.0094	8.55092	9.14508	8.80302	9.13621	7.21898	8.33883	9.27313	8.84495	7.7658	8.17071	9.38678	10.3673	8.09219	9.72126	8.17265	14.9525	19.566	17.6165	8.91543	8.78711	8.08242	14.4939	12.4122	11.8801	12.1912	9.80115	9.39364	15.8031	15.8419	13.301	2.30302	2.38967	1.81442	11.8776	13.0295	10.8409	14.3099	13.4968	13.6033	15.9328
Mp1g08640.1	4.91611	5.21708	4.88469	4.21229	4.63277	5.14979	4.19589	4.27469	4.43624	4.62811	4.67074	5.33404	6.90341	5.97331	5.81795	6.82767	6.27797	5.99833	6.15711	6.18196	6.70705	5.14902	5.19857	5.26561	5.28372	5.10128	5.99076	2.38027	2.30092	2.33885	5.77079	4.95622	5.40615	5.57508	5.24434	5.50515	8.85996	8.45078	7.28581	5.78759	7.2753	6.44978	4.97052	4.74069	4.86773	4.78204	4.78459	4.82467	4.81716
Mp1g08650.1	0	0	0	0	0	0	0	0	0	0	0	0	0	0	0	0	0	0	0	0	0	0	0	0	0	0	0	0	0	0	0	0	0	0	0	0	0	0	0	0	0	0	0	0	0	0	0	0	0
Mp1g08660.1	5.42093	5.46163	5.24505	4.79866	5.25256	5.59834	4.88736	5.31984	5.24089	5.52684	5.1944	5.42608	5.75554	5.40229	5.53081	8.48462	7.93286	7.9512	8.56982	8.50241	7.96094	7.69885	7.43975	7.59745	9.84034	10.2998	9.45758	8.36084	8.87253	8.07262	6.1827	6.61541	5.86267	5.99994	5.81811	6.48225	12.0372	11.6427	11.4484	6.82711	8.21707	7.74896	11.2397	11.3265	12.2509	9.60843	9.50324	8.91093	9.90203
Mp1g08670.1	5.24844	5.45083	5.50488	4.96481	6.20595	6.14822	5.6417	6.53155	6.50479	7.42077	6.09177	6.98035	6.76646	6.82356	6.59842	6.76776	6.2815	6.34628	7.41333	7.27156	7.02292	6.74033	6.34794	6.7748	8.78988	9.72376	9.00694	8.01621	7.29136	7.66821	6.97921	7.62078	7.53318	6.3465	6.33797	6.48875	5.77136	5.61877	5.79919	5.68869	7.25072	7.51787	8.27631	7.54479	7.98448	7.41088	7.40867	7.4491	6.10877
Mp1g08680.1	11.4645	10.0339	9.98063	11.5913	11.0054	11.0593	8.55229	8.78796	8.10759	8.60051	8.14939	8.97866	10.2274	9.65733	9.15251	8.83179	8.48314	8.29705	9.01471	9.65085	9.46991	7.54883	9.6291	9.69754	6.98389	7.89831	8.58997	8.90121	9.15076	8.73776	8.68267	8.2787	8.87722	8.24332	8.05794	7.6171	6.69874	7.13996	7.03243	4.87468	4.63905	4.87457	12.2563	11.4174	12.5089	12.3112	11.7875	13.1448	12.0566
Mp1g08690.1	62.9804	55.4289	53.9708	41.6535	47.6347	47.5785	36.5829	38.7421	39.419	36.9968	33.6861	33.9766	36.2034	34.1583	30.7279	32.7278	28.203	31.3319	45.6304	44.9008	42.452	45.2128	44.0099	46.8038	30.829	31.1975	31.2671	31.736	34.8733	32.5834	36.899	34.3865	33.7354	36.9543	42.5734	37.596	35.6554	35.0393	33.743	30.5692	30.4366	29.1178	22.311	20.5536	21.3968	25.4998	25.2036	24.1099	30.9229
Mp1g08700.1	0.638756	0.507146	1.40347	0.313334	0.333014	0.516017	0	0.861193	0.154189	0	0.333884	0	0	0.493058	0	0	0.373297	0.208951	0.348516	0.387648	0	0.203928	0.529169	0	0	0	0.542186	0	0.616608	0	0.151085	0.15989	0	0	0	0	0	0.402354	0	0.665681	0.932616	1.18627	0.125783	0.126145	0	0	0.127013	0.276883	0.39261
Mp1g08710.1	2.48128	0.742359	1.04525	0	1.10389	2.19318	0	0	0.99748	0	1.82344	0.324754	0.318012	0	0	0.40363	0.415493	0	0.389858	1.72767	0.361942	0	0.787705	0	0	0	2.03361	0.363157	3.01542	0.761401	0.634181	1.35374	0	1.10229	1.1989	0.744526	0	0	0.397033	8.56284	1.10997	2.38388	0.576599	0	0.628303	1.16356	0.297477	0	0.869041
Mp1g08720.1	6.31465	5.96011	5.44808	5.2949	6.22072	6.23814	5.76757	5.89157	6.00641	6.76507	6.18524	7.27977	7.30554	7.47579	7.80061	6.78533	7.08906	6.57384	6.35727	6.20997	7.32029	5.95138	6.09441	5.63691	6.23789	6.99135	6.19025	6.7128	7.29681	6.45026	7.51684	7.25488	7.69278	7.17949	8.03215	7.73505	3.09333	2.93349	2.96061	12.3109	12.4918	12.5001	8.9642	8.62489	9.08663	7.3918	7.53269	7.28459	6.64713
Mp1g08730.1	80.0825	81.4893	76.8793	68.1368	69.4564	65.8781	55.8479	51.3098	55.0477	56.64	58.9757	56.7813	60.4972	54.7803	58.9856	47.175	45.8108	46.5751	39.4549	41.7199	41.2184	32.879	37.2	33.484	80.3365	78.5779	84.6437	58.8689	60.4484	54.3609	53.3976	54.6386	52.7383	56.6234	49.2633	51.8917	68.7409	66.4382	63.6383	32.7679	32.4854	31.1858	55.4654	56.6198	57.4103	58.219	57.4904	59.8384	65.3409
Mp1g08740.1	23.001	23.4369	22.4721	21.2597	23.5537	24.8018	17.165	16.461	19.0578	24.3152	24.3753	24.2596	28.3244	25.3916	26.2047	35.1522	30.1921	29.8086	24.7343	27.7657	26.2601	21.4436	23.1255	23.0971	31.6629	36.6752	32.1075	27.1089	27.4246	24.1197	21.5836	23.7875	22.7441	31.9996	34.7956	32.0384	20.0264	20.0704	18.5347	22.1757	27.4151	25.1722	40.0762	36.1773	39.6776	34.8709	35.813	35.9335	30.2174
Mp1g08750.1	22.8986	21.5821	22.1447	17.9337	21.91	24.0365	18.0055	18.9707	19.7133	22.5193	19.4938	18.3388	22.278	20.5205	20.8709	26.3497	25.0654	27.096	30.4568	29.6932	29.9596	30.7618	30.4541	28.2157	26.8734	27.4763	26.8947	18.8942	19.0662	20.931	23.0308	23.0368	21.825	23.2136	21.4806	23.0419	15.2086	18.7339	16.7594	25.5463	25.4834	25.6235	25.3207	22.7572	22.5815	23.0246	21.2299	23.4909	21.3187
Mp1g08760.1	2.36259	3.07243	3.6112	4.36822	3.2497	2.89192	2.43672	1.57899	1.66717	3.83199	3.75025	2.41621	3.74619	5.22288	5.85638	3.3806	3.29368	2.38141	3.29565	3.48249	2.54419	2.49682	2.54611	2.51617	3.05294	1.81713	1.69415	1.7516	2.09389	1.96389	4.12638	2.86419	4.56933	3.09826	2.70999	2.03722	1.92377	3.97161	2.33618	0.896753	2.15817	1.62634	2.44506	2.33842	3.13035	1.67059	1.78812	2.75475	2.23756
Mp1g08770.1	1.19576	0.989888	0.678762	0.0318374	0.0359793	0.0545909	0.0319391	0.0745853	0.114285	0.0733064	0	0.0631862	0.047263	0.0678866	0.102767	0.0371888	0	0.0414441	0.0180989	0.0204639	0.0343904	0	0.0374381	0	0.064531	0.198285	0.0185626	0.0968205	0.0958236	0.323288	0.125899	0.235073	0.312563	0.108363	0.170639	0.271232	0.0971663	0.0637963	0.0937439	0.044951	0.0236693	0.0408782	3.30171	3.1808	3.35844	0.832872	1.26901	0.914496	6.43947
Mp1g08780.1	6.03255	5.42449	5.22438	4.58686	5.39581	5.7262	5.56897	5.27813	5.37601	5.40446	5.52493	5.89208	6.37478	5.82894	5.55396	5.17022	5.37431	4.9082	5.70816	4.95396	5.05332	4.46541	4.6997	5.11695	6.25395	6.84876	6.33104	5.28448	5.57588	4.99354	6.05444	6.29404	5.57933	5.29089	4.96205	5.19022	4.91757	4.38264	4.54166	5.37527	6.34086	6.12297	8.2154	8.30337	8.72507	8.31138	8.00935	8.05623	8.40155
Mp1g08790.1	1.11238	1.67151	0.95819	0.895473	0.972865	1.00588	0.644277	0.72715	0.604249	0.510647	0.616425	0.332377	0.348895	0.331548	0.245901	0.35067	0.463086	0.414626	0.388525	0.471493	0.272723	0.6017	0.53044	0.353305	0.935245	1.03416	1.12541	0.621961	0.552593	0.334542	0.553	0.731456	0.817512	0.473793	0.561893	0.471936	0.729217	0.840544	0.654778	0.0741094	0.03894	0.113925	0.23696	0.166148	0.196641	0.481555	0.391959	0.539753	0.669805
Mp1g08800.1	0	0.270171	0	0	0.263408	0.539386	0	0	0.729716	0.659301	0	0	0	0	0.64286	0	0.301032	0	0	0	0.264034	0	0	0.298695	0	0.736047	0	0.259194	0	0	0.471724	0	0	0	0	0	0	0	0	0.374137	0	1.31646	0	0.205054	1.31207	0.81483	0.411642	1.32991	1.05246
Mp1g08810.1	5.8163	5.44849	5.40303	5.44023	5.98633	6.32628	6.24966	6.15181	5.67597	6.74052	6.49209	6.72493	7.22336	6.1324	6.05729	6.9254	6.89425	6.19976	7.77946	8.34749	7.96424	7.24684	6.72201	7.09224	6.21769	6.74033	6.20875	6.11827	6.01448	6.89807	6.66523	6.39257	6.25933	6.25566	5.39963	6.14435	4.11377	4.42233	4.38267	6.81768	6.29527	6.90794	7.96063	6.65852	7.58718	7.6512	7.86899	8.17688	7.62965
Mp1g08820.1	5.284	4.70257	5.0955	3.93344	4.62223	4.6563	4.46412	4.20555	4.47972	5.60034	4.1059	4.63275	6.21255	5.18956	5.40099	4.78938	4.84092	4.95114	4.77531	4.10204	4.77767	3.67645	3.96784	4.26606	4.91805	4.483	4.84763	4.30795	3.59641	4.00998	5.10259	5.00434	5.46603	5.26094	4.49952	4.28496	6.65801	5.21183	5.80339	4.31753	4.69728	4.39145	5.02951	4.9695	5.11476	4.92233	4.70216	4.82018	4.45109
Mp1g08830.1	0	0	0	0	0	0	0	0	0	0	0	0	0	0	0	0	0	0	0	0	0	0	0	0	0	0	0	0	0	0	0	0	0	0	0	0	0	0	0	0	0	0	0	0	0	0	0	0	0
Mp1g08840.1	12.1056	13.1772	13.1579	13.4818	12.6505	10.9032	14.2684	15.9864	13.4988	12.0345	11.2304	12.3729	12.3382	10.388	11.487	14.3442	12.6043	16.0041	15.5039	12.9475	14.2197	12.9657	11.4753	11.5188	12.7949	11.1604	11.3568	9.5243	9.44573	12.2158	12.4103	16.8152	12.4703	12.0984	10.6194	15.7113	7.86952	9.26239	8.86447	13.4064	14.4052	8.51778	21.9735	21.2769	21.484	20.1534	18.6539	17.5639	21.9817
Mp1g08850.1	0.178128	0.863586	0.668677	0.0563003	0.0654265	0.065412	0.115892	0.0678371	0.0587254	0.315222	0.129777	0.285296	0.398278	0.302171	0.146465	0.0666709	0.412563	0.144998	0.194121	0.220985	0.306915	0.147628	0.810681	0.207189	0.0772548	0.0904212	0.33028	0.0572357	0.341005	0.37476	0.0559981	0.0600901	0.366886	0.573104	0.535792	0.238974	0.352369	0.461742	0.542652	0.641972	0.422291	0.953225	0.837361	0.336219	0.372762	0.341326	0.655445	0.320252	0.629618
Mp1g08860.1	18.0649	17.7245	17.1946	13.8338	14.3342	14.9974	15.3186	17.0237	16.265	19.5752	18.0297	20.2186	21.6772	20.4202	20.1762	18.4029	16.8115	16.4202	20.0131	21.964	20.3691	18.3575	16.5587	17.5436	18.4228	19.625	18.1281	14.6001	14.2729	14.788	19.0439	18.8557	18.364	21.6987	21.7765	20.391	23.2289	22.2335	23.1221	24.912	29.2119	29.2388	14.9821	13.9632	14.613	13.2732	13.6837	13.5552	13.3236
Mp1g08870.1	6.25784	6.70581	6.41554	6.60726	6.8955	6.34716	6.23576	7.13665	6.58873	7.65526	6.54657	7.76061	7.99444	8.02106	8.01973	10.911	10.9437	10.8078	13.6999	12.9372	14.8119	14.2652	14.429	13.3152	8.43482	8.6305	8.45199	9.11665	9.30159	8.28868	7.79161	6.97311	7.85305	7.62978	8.52406	7.99224	7.38036	6.99777	7.47888	15.2684	17.3902	15.7638	9.92477	9.59189	10.4747	9.93819	9.64623	9.94657	9.13928
Mp1g08880.1	0.0749301	0	0	0	0.0840167	0	0.0742107	0	0	0	0	0.0363937	0	0	0.13828	0.0421958	0.216632	0.0448339	0	0.0468118	0.0773873	0	0	0	0.0489757	0	0	0	0	0	0	0.037972	0	0.198154	0	0	0	0	0	0.101354	0	0	0.031658	0.0306124	0.102746	0.0937527	0.0325423	0.136368	0.0305664
Mp1g08890.1	8.22719	8.54339	8.19512	7.88572	7.78071	7.66305	9.85844	9.54083	9.63662	11.4578	9.95927	10.52	10.7777	10.1747	9.62739	15.8935	15.1091	14.1021	17.224	15.977	18.3005	17.4495	15.1698	15.9983	11.5155	11.3582	10.2675	9.59511	9.73632	9.91254	10.7241	11.5053	12.0753	12.9145	11.5243	12.8051	10.3458	9.24577	9.20785	17.7001	20.1193	18.4025	24.7235	21.5821	24.7025	19.1447	19.2972	21.5063	18.6324
Mp1g08900.1	6.83616	6.87864	5.9612	6.06849	7.28318	9.83541	5.00862	4.91197	3.91003	6.11266	6.48137	6.47702	6.67641	5.71741	5.31407	9.66248	9.27303	8.6837	5.70643	6.21505	5.65711	6.62508	6.46497	5.67236	11.3429	12.5578	12.3207	3.56512	3.5475	3.77609	6.88312	6.34045	5.66832	18.7574	25.0402	20.7389	10.5616	11.2313	11.0784	5.37933	4.34283	5.22619	7.40835	7.15782	7.11809	9.20741	7.97084	8.34763	7.57635
Mp1g08910.1	12.8074	13.1796	11.416	10.6078	10.1176	12.3846	9.61617	9.42858	8.41372	9.8951	10.8096	10.7742	13.4408	10.3375	12.2912	10.3768	12.0401	11.4567	9.98924	9.63435	10.9263	8.97921	8.97109	9.24915	10.7606	11.1083	11.785	11.751	12.0023	12.5167	10.7484	11.1181	9.34654	11.6623	9.25903	11.5408	8.49681	7.22772	8.65135	6.26194	7.31407	5.43049	11.9352	10.177	10.4926	10.0012	10.8549	11.1826	11.2072
Mp1g08920.1	7.73178	7.75764	7.78979	7.23802	8.33751	7.95953	6.45073	6.02636	6.58242	12.1345	10.6782	12.2939	12.5937	11.7844	11.8566	15.0388	15.2752	14.3137	12.7747	14.1338	13.8877	14.1496	14.113	15.4843	10.4329	10.7918	9.678	5.90807	6.81948	6.08767	9.99619	10.3908	10.3359	13.6618	13.2428	13.3118	10.5243	10.5134	10.8365	19.8963	20.9888	20.9242	10.523	10.9047	10.8756	10.4956	9.8908	9.59853	8.60957
Mp1g08930.1	2.10129	2.18337	3.04369	1.93608	3.76893	3.04205	2.57681	4.31902	2.49348	4.78057	3.21371	4.15273	4.19832	3.60566	4.36916	3.37032	3.26779	3.52095	2.94424	3.35107	2.79301	3.13528	3.14135	3.84027	4.4521	5.57366	3.80735	2.60482	3.39096	3.53932	3.28458	3.70613	4.2062	5.41079	4.60663	5.25784	2.49297	2.25576	1.85119	6.08553	7.77146	7.78363	5.02767	6.11754	3.65932	4.09034	4.02473	5.71887	4.79924
Mp1g08940.1	119.77	124.115	122.731	107.501	109.848	109.453	101.575	105.093	108.79	129.32	130.718	120.99	134.982	128.062	121.805	128.863	120.195	117.354	102.859	100.517	102.818	92.2277	94.144	90.1995	173.677	184.358	168.384	157.889	147.206	146.224	136.664	144.524	145.325	139.129	137.727	134.843	130.084	129.066	143.268	100.359	105.312	98.2902	132.28	117.111	131.249	111.406	109.153	113.348	105.074
Mp1g08950.1	0	0	0	0	0	0	0	0	0	0	0	0	0	0	0	0	0	0	0	0	0	0	0	0	0	0	0	0	0	0	0	0	0	0	0	0	0	0	0	0	0	0	0	0	0	0	0	0	0
Mp1g08960.1	0.556849	0.493011	0.310543	0.620956	1.02842	0.904421	0.142877	0.146005	0.142139	0.142629	0.0744272	0.139458	0.129624	0.0762688	0.0694222	0.0320267	0.0326838	0.198145	0.0928072	0.154732	0.18496	0.0576761	0.0878386	0.144061	1.45204	1.37161	1.35225	0.599163	0.831247	0.638408	0.140914	0.201263	0.112853	0.814282	1.80749	1.1708	1.26259	1.21029	0.955364	0.42191	0.429945	0.247626	0.0817375	0.148508	0.115015	0.0964547	0.143644	0.0523694	0.0616291
Mp1g08970.1	25.9727	25.4891	25.9015	23.2908	25.6406	30.2021	17.7434	18.4444	18.8105	27.3869	23.0891	20.7607	30.459	27.4964	25.3618	31.7173	32.986	32.6492	36.5752	32.3043	37.7142	32.5755	28.3117	33.3252	42.4735	38.3412	38.4671	30.9029	33.8994	39.996	33.0067	33.1623	34.7572	43.862	44.0176	39.7909	18.6108	19.9635	23.6893	30.8168	25.1204	28.6369	40.158	36.8106	38.0694	33.1914	34.7659	37.7992	38.7511
Mp1g08980.1	0.240588	0.210629	0.109596	0.237901	0.276003	0.269022	0.14767	0.326757	0.182306	0.0380465	0.0872435	0.126757	0.117503	0.0693681	0.0210888	0.0390904	0.0395362	0.0401148	0.0846338	0.0973745	0.0620834	0.157207	0.0907144	0.253128	0.203628	0.246849	0.283403	0.212245	0.325528	0.434358	0.256743	0.165167	0.205495	0.186785	0.066228	0.209547	0.210538	0.126295	0.171527	0.011689	0.0369096	0.0755233	0.63463	0.575664	0.695792	0.694222	0.652643	0.624326	0.555407
Mp1g08990.1	5.62903	3.26521	3.73145	27.0708	42.0512	39.5381	1.32539	1.90579	0.369787	0.21037	0.170578	0.143243	0	0.157906	0	0.853056	0	0.77465	0.318858	0.195076	0.679685	0.0950723	0	0.174506	4.41279	5.16471	4.0887	0.430018	0.219552	0.876088	1.08623	1.78191	0.639255	1.90086	4.62899	2.07947	1.35268	2.42381	1.17286	0.463412	0	0.0933971	0.198722	0.120247	0.124788	1.51009	1.28712	2.3042	0.868292
Mp1g09000.1	0	0	0	0	0	0.0366847	0	0	0	0	0	0	0	0	0	0	0	0	0	0	0	0	0	0	0.216708	0	0	0	0	0	0.0945257	0	0	0	0	0.0337191	0	0.107647	0	0	0	0	0	0	0	0	0	0	0
Mp1g09010.1	0.427863	0.499219	0.600412	1.71957	0.473605	0.707983	0.995566	1.28908	1.21885	0.378816	1.05562	0.824736	1.02774	0.870062	0.395572	2.76434	2.35257	2.20829	1.341	1.26293	2.54265	2.3226	1.03702	1.74357	1.11468	0.900772	1.1293	0.102897	0.357916	0.502774	1.15873	0.270732	0.603477	0.628575	0.962355	1.17966	0.238994	0.139107	0.183917	0	0.152142	0.264519	0.490436	0.347016	0.385671	0.352798	1.05075	0.434072	0.567139
Mp1g09020.1	124.34	120.152	126.265	115.916	101.252	109.22	107.598	92.912	105.466	124.977	119.342	107.761	140.41	118.336	119.312	92.0644	90.1963	90.9295	94.991	77.3783	91.0329	74.1836	76.2873	78.0675	148.988	138.301	161.637	115.993	118.319	129.827	126.04	103.31	128.25	109.694	101.518	104.497	83.4223	81.9114	86.334	78.7157	85.7662	76.0459	131.693	137.985	124.927	133.482	121.977	140.306	152.996
Mp1g09030.1	1.87912	1.76761	1.57608	1.45193	1.60064	1.62261	1.42695	1.3814	1.37975	1.36147	1.47116	1.44196	1.3986	1.34788	1.51963	2.29832	1.81816	1.92061	1.84601	1.97286	2.26409	1.67622	1.73216	2.34143	1.44857	1.57088	1.40072	1.30551	1.42509	1.63237	1.97655	1.56797	1.65474	1.54912	1.42539	1.62857	2.36951	2.17617	2.43241	3.2403	3.48597	3.28294	2.36267	2.55035	2.50997	1.84711	2.30193	2.22744	2.11226
Mp1g09040.1	15.8984	16.5642	14.1089	11.578	13.4034	13.9881	10.1795	10.7298	10.6342	11.3739	12.0406	11.546	14.0656	13.5158	13.8658	7.56487	6.83867	6.95316	6.64667	6.28026	6.71951	5.45484	5.69054	5.96454	18.6543	19.3564	19.0422	15.0807	16.0195	14.3535	13.1852	12.1537	12.6335	12.993	14.1077	13.4436	38.3586	35.0899	35.3171	8.69783	8.00785	8.69726	14.6737	15.0066	14.1513	14.7057	16.1811	16.5287	17.1507
Mp1g09050.1	6.89891	5.13325	5.56035	0.761333	0.263408	0.539386	3.24301	1.08932	1.70267	1.9779	3.68022	0.234563	1.61656	0.262772	0.32143	0.574894	2.10722	5.41927	0	1.54906	0.264034	0.991611	1.40908	1.49347	4.92556	7.36047	8.75391	1.03678	0.489841	2.86031	2.59448	3.00366	3.02878	1.38253	3.52826	3.51904	1.50912	2.64358	3.13844	0.374137	1.55969	1.97469	2.84221	1.02527	1.53075	1.62966	0.617463	0.664954	2.94688
Mp1g09060.1	4.67433	4.86465	4.59019	5.08963	5.3508	5.0303	5.2396	5.80874	5.66572	5.40096	4.71498	4.41931	5.10229	5.0446	5.10771	5.72339	4.61398	5.49557	5.70309	5.42044	5.40325	4.89675	5.14253	4.54966	5.59	5.63262	5.03761	5.20421	5.17485	4.93533	4.94978	5.63474	4.66693	4.65342	4.6581	4.40033	4.94603	4.69868	4.49451	4.95603	4.80657	4.42996	4.76505	4.32288	4.35541	4.1812	4.11756	4.38372	3.84602
Mp1g09070.1	47.9444	48.3687	46.9578	37.2761	37.702	43.3995	39.5563	35.8322	37.018	36.0076	38.788	36.5761	42.1238	40.4827	40.5938	36.8227	35.1655	34.2493	33.2602	31.3682	31.8462	25.2085	24.8897	26.6165	52.7214	52.2901	51.4129	42.7802	40.8944	38.3863	39.3232	37.735	35.4982	34.6039	35.0503	34.4964	73.4529	73.9917	74.7791	26.9308	24.7379	27.6248	38.57	36.047	33.309	35.8386	35.4598	39.7954	43.1105
Mp1g09080.1	6.42306	6.08161	5.8185	5.43016	6.52214	6.44522	5.32838	5.25829	5.32741	6.34435	5.75801	6.21449	6.94618	6.69999	6.8223	5.82565	5.45395	5.568	5.65301	6.06276	5.84766	5.45677	5.3674	5.80435	9.10271	9.17352	8.49353	7.382	7.64417	7.41838	6.57111	7.07366	6.5869	6.51629	6.13347	6.5622	9.11269	8.56911	8.76035	8.7548	9.45171	8.8866	9.93503	9.49441	10.3315	9.23865	9.36025	9.2653	8.2501
Mp1g09090.1	7.84712	7.36627	7.49764	8.523	8.76401	8.89366	8.53809	8.70548	8.32003	8.53671	8.28986	7.76751	8.03979	8.01702	7.94707	7.50271	7.72456	7.94608	6.71741	7.45119	7.82732	7.69485	8.1546	9.27799	10.7963	11.0254	10.1367	8.64567	7.75204	8.13935	7.24152	7.00423	6.56406	8.07247	7.38661	7.55179	16.5228	13.91	15.2966	6.8041	8.28951	7.28485	10.0407	11.0418	11.1703	10.6711	10.4226	11.4206	10.1859
Mp1g09100.1	3.15887	3.5585	3.04734	3.57145	3.76131	3.54595	3.32425	3.82495	4.01559	3.44254	3.90138	3.64303	4.08662	2.92974	3.12496	4.46759	3.90236	3.9244	6.06352	5.14149	4.69367	4.72452	4.80134	5.21642	3.70652	3.39293	4.28679	4.0819	4.63246	3.79376	3.86031	3.25968	3.1938	3.77832	3.74075	3.75359	2.6914	2.49501	2.54959	2.39441	2.12793	3.0994	4.35433	5.0833	5.07715	6.01757	5.13553	5.4226	5.10341
Mp1g09110.1	12.2819	11.7395	10.3621	10.0239	10.3013	9.76958	8.8485	9.10195	8.91007	10.4892	11.2789	11.1153	13.7292	12.4044	11.8515	11.0127	10.105	10.8921	10.2346	10.0479	9.10595	5.88506	7.35441	6.84299	12.7951	12.9773	15.2725	4.41845	4.01661	5.05913	9.09844	8.45611	9.22554	11.1033	10.8852	9.55789	12.4934	13.7768	11.3871	3.35133	3.30768	3.03841	12.7712	11.5111	9.90447	11.2171	10.6984	10.1839	11.0105
Mp1g09120.1	4.51865	3.87634	3.9808	7.06705	8.74908	18.8556	4.22749	3.16329	3.60416	2.80536	1.82396	2.35441	1.698	1.8477	1.47223	3.56038	5.22969	3.40081	2.09501	2.45388	2.20046	3.99298	2.43027	3.50801	23.2112	20.863	21.5789	15.9789	15.4362	11.9664	4.25472	4.15425	2.7674	34.9223	77.1566	44.0092	34.9269	41.9128	43.6783	1.54452	1.55131	1.02782	6.67586	7.7135	7.12525	8.35968	8.30967	7.87483	10.0405
Mp1g09130.1	0	0	0	0	0	0	0	0	0	0	0	0	0	0	0	0	0	0	0	0	0	0	0	0	0	0	0	0	0	0	0	0	0	0	0	0	0	0	0	0	0	0	0	0	0.0448116	0	0	0	0
Mp1g09140.1	20.4306	19.5843	18.6547	15.4577	16.2579	16.5033	15.3387	14.1589	15.1144	17.7802	16.3412	14.7517	20.7028	20.283	20.2108	21.3958	19.7347	20.2956	16.7309	17.0091	17.1434	14.3019	14.1041	15.436	18.5778	18.5989	21.6462	7.02365	8.21203	8.97906	20.277	18.5518	18.1032	19.5532	19.7914	18.9573	21.7189	20.3466	19.507	8.54125	8.91786	8.47496	20.357	21.5921	20.8146	21.0662	19.4556	19.8667	21.1044
Mp1g09150.1	36.2264	29.8235	30.5775	29.5981	32.2294	32.6309	29.3982	27.2331	31.0245	33.483	32.0572	31.5269	36.7633	33.4286	32.5484	23.708	22.7427	23.7552	20.1124	20.087	21.9313	17.6785	19.0911	15.7882	35.0779	33.0224	36.472	32.0102	32.5499	31.6639	32.3656	32.899	32.6391	28.0443	27.8478	26.9653	39.4163	37.1481	33.6445	18.2726	20.5616	17.9217	27.6291	26.144	28.1346	29.5142	29.0898	29.5313	31.9434
Mp1g09160.1	6.05052	5.68537	5.3002	5.30059	5.62592	5.17257	4.63625	4.88152	5.52271	5.75479	6.19327	5.85615	6.40122	6.35014	5.59855	9.29105	9.08569	8.1243	12.0372	11.6218	12.5631	10.6212	12.4836	11.8188	6.73528	5.81993	6.25222	5.50345	5.35142	5.89189	6.81514	6.82334	6.75949	6.78393	7.02157	7.57506	5.07447	4.51346	4.90893	9.96455	10.647	9.67529	8.21474	8.23033	8.14951	7.33953	7.73081	8.98293	8.21865
Mp1g09170.1	22.5012	20.0803	20.4943	19.7953	20.5088	20.5746	14.4326	17.3213	15.7721	16.4492	16.6442	15.0934	17.6099	17.6114	15.0243	20.7938	17.9108	20.5943	17.3438	18.1304	21.0977	17.5962	17.8024	16.6662	28.7382	27.7072	29.5556	26.4473	25.7316	26.9316	18.1736	19.3488	19.1361	18.9306	17.9175	20.6629	16.2146	15.5525	18.1144	15.9447	17.1259	16.934	25.2399	25.8668	27.7181	24.6531	29.2634	25.5152	25.3682
Mp1g09180.1	5.36582	6.75428	3.28566	6.59822	8.16564	9.16956	2.54808	4.90192	2.67563	8.35115	6.8347	4.45669	3.92592	4.20435	6.4286	3.44936	5.41857	4.40316	3.3789	4.957	4.22455	5.94967	3.94542	2.38956	31.5236	25.3936	21.8848	3.36953	6.12302	5.72062	2.12276	5.50671	6.8836	6.63615	10.2908	4.60182	3.01824	1.32179	1.42656	13.0948	10.9178	13.4937	12.79	16.8145	14.4328	9.16684	16.8773	20.1703	11.998
Mp1g09190.1	11.0622	8.62943	12.7585	11.2352	14.1185	12.193	4.77	7.30214	5.00196	5.6617	5.68478	8.21549	7.35756	7.04894	6.9562	3.55815	4.34545	10.8153	12.2049	10.5522	10.6052	13.9701	5.22456	16.3125	52.4289	50.1163	55.0527	10.6951	11.3496	7.34999	3.39811	5.91835	10.2011	11.3659	7.26622	7.80436	2.72678	5.79846	2.35005	20.4835	30.1887	24.8251	14.8822	19.6668	20.0846	17.8804	16.8063	20.3133	18.2072
Mp1g09200.1	16.7949	9.91185	8.91566	10.0269	7.69327	13.3608	4.76974	2.81402	5.29564	7.4909	5.31921	9.44152	13.5169	7.5217	6.80462	8.72898	10.6389	4.95426	12.7561	18.6709	11.3425	10.5272	2.1626	11.1267	57.8226	48.3455	45.0453	8.89807	5.75944	8.10653	7.13635	12.5921	10.5734	11.6254	15.3402	5.4865	5.01699	12.4972	2.85247	22.8027	40.956	31.8366	11.1699	10.8678	7.73953	11.1779	10.3461	12.7566	2.43104
Mp1g09210.1	10.0249	9.33478	9.15367	6.71962	8.885	9.62271	4.54038	3.47959	4.19582	5.20759	5.65561	5.89377	7.91993	7.65427	7.84793	6.56873	5.71422	5.72738	7.26502	5.77746	6.58506	5.63942	6.18525	6.39766	8.85985	8.91138	8.78572	12.673	14.2942	13.2863	6.70536	8.84768	7.90576	9.10143	10.2854	8.21432	7.19506	7.29331	6.97929	5.20714	4.32405	4.39249	9.05937	9.05847	9.32374	10.2862	9.5758	10.5454	10.8231
Mp1g09220.1	0	0.846869	0.397307	0	0	0	0	0	0	0	0	0	0	0	0	0	0	0	0	0	0	0	0	0	1.06182	0.625836	0	0	1.53756	0.423461	0	0	1.26914	0.411161	2.26403	0	1.28038	1.12288	0	0	0	0	0	0	0	0	0	0	0
Mp1g09230.1	1.10441	0.234463	0.653309	0.219043	0.683412	0	0	0.471254	0	0	0	0	0	0	0.554397	0	0.518916	0	0	0	0	0	0.243335	0	0	0.316021	1.00632	0.445339	0.212622	1.49711	0	0	0	0	2.30101	0	0	0.281967	0.49245	0	0.665003	0	0	0	0	0	0	0	0
Mp1g09240.1	0.396353	0.203379	0.0757546	0.0153533	0.0188329	0	0	0	0.148912	0.0146714	0.0370451	0	0.032293	0.0834959	0	0.0186602	0.0190722	0	0	0.0415552	0	0	0.038302	0	0.173468	0.0523884	0.182268	74.6475	86.2617	58.0854	0.0617334	0.0502853	0.0330627	0	0.0364787	0.0647925	0	0.131787	0	0	0.0235052	0	0.14213	0.286226	0.153817	0.125914	0.14671	0.334622	0.525661
Mp1g09250.1	14.7757	14.5493	14.7259	16.0879	16.5908	16.7044	13.5563	15.303	14.6759	15.5221	17.7848	14.4276	14.6213	13.8095	15.6846	12.5967	12.2486	11.4715	11.2516	11.1789	11.3163	9.77203	11.382	10.3757	20.7771	18.5554	17.6637	14.4821	13.9686	15.5644	14.2602	14.7543	14.6656	15.3386	15.2492	13.9887	8.08105	9.09143	8.78164	10.4912	8.78665	9.49565	17.0056	15.883	17.2963	18.26	16.4638	17.0909	17.6359
Mp1g09260.1	15.6503	15.5557	13.1561	13.0966	13.2079	14.2585	11.0291	13.2811	11.6612	16.0895	16.1109	16.5384	16.3747	15.9202	17.2991	17.5773	15.3654	16.1035	19.2047	18.0781	19.4282	18.5856	18.5633	18.792	18.0028	19.6184	17.2649	16.2142	14.3924	16.5872	14.9634	14.7769	14.72	15.7387	16.9205	16.9432	14.2534	12.8812	14.1	20.3678	22.3977	20.9308	22.8781	22.3064	22.8785	22.9828	22.754	22.9335	22.0695
Mp1g09270.1	17.0435	14.5922	17.5896	15.5452	16.1359	20.6847	12.051	14.3069	11.4377	15.6169	16.1552	14.3141	15.827	16.7986	16.3034	14.0092	15.5091	14.5592	11.498	11.2523	10.3979	8.20338	9.56772	8.8045	18.0504	17.4018	18.7938	12.6595	12.3828	11.2187	18.0092	15.082	13.1512	18.6732	18.7852	19.9558	12.8035	11.3972	14.254	9.05656	9.9641	8.9349	23.6725	23.0098	20.0567	21.5024	20.5155	20.2354	22.8558
Mp1g09280.1	6.88218	6.88369	6.70566	5.84788	6.96363	7.89184	6.49441	6.95865	7.50974	9.24341	8.73367	9.34965	8.29826	7.33495	7.87911	7.2191	6.60203	6.37074	6.93315	6.15447	6.72539	6.05427	6.17989	6.24453	8.25877	8.564	8.80795	7.46554	7.49215	7.11487	8.01199	8.01876	8.34251	8.12227	7.79986	7.96793	5.48655	5.28485	5.44651	8.22405	8.01452	8.11965	7.17795	6.95808	7.13516	6.61036	7.35919	7.07285	6.74776
Mp1g09290.1	32.8687	40.219	29.5153	53.8574	51.689	56.2316	56.8009	56.7111	57.9793	48.6114	54.0477	49.8192	39.2079	32.7527	36.9183	30.7058	26.0825	26.0904	24.9615	24.7784	28.1607	29.5941	30.0691	31.3956	34.2044	36.2121	39.0492	21.4617	16.0526	23.2691	44.9898	44.6782	49.2949	41.5197	31.523	37.9428	57.4543	54.7774	50.0289	1.06715	1.27766	1.06379	12.3044	11.7708	11.0617	15.1694	15.0076	15.0389	13.957
Mp1g09300.1	7.00502	6.08315	4.92422	4.77281	5.48544	5.79474	32.2076	32.7126	34.6802	8.98038	9.94857	10.2306	2.84339	2.76945	2.32305	1.10561	1.01665	0.873098	1.10933	1.23978	1.22447	3.72175	3.95764	3.80376	9.93243	8.61062	10.5497	7.31085	6.67704	6.13758	4.32528	3.76932	4.17167	3.41938	2.67634	3.05975	60.262	51.73	53.383	10.7633	10.6551	11.0195	9.23134	8.75929	9.32602	10.4674	10.9483	10.8601	9.10663
Mp1g09310.1	14.4615	17.0938	15.9175	15.1503	14.1606	13.7439	19.2297	19.525	18.3229	25.6777	23.0994	24.5193	21.5722	20.9422	21.9186	13.9013	11.48	11.7776	12.684	14.6517	12.9989	15.4174	13.8636	13.9196	13.4796	15.0437	15.8678	7.2793	5.56608	8.84366	17.5813	16.5161	18.147	20.7293	16.3016	17.5941	16.173	13.4896	14.716	6.05201	6.68069	5.5952	8.16319	8.8984	7.82238	8.45993	8.94579	9.24626	7.95761
Mp1g09320.1	7.85004	8.85979	8.12794	5.93996	7.93301	6.3627	6.15382	5.83771	6.78279	9.47811	9.87596	9.50384	10.9607	9.20831	11.2956	9.20208	9.11368	7.81579	11.2847	10.0151	10.1111	11.0429	11.4135	9.6877	9.20453	6.5668	7.57224	4.62984	4.45182	4.52898	8.06602	9.05463	8.03461	9.64756	7.62879	8.71084	6.9748	7.06922	7.55349	9.0941	8.62636	9.90684	5.15003	5.63309	6.20052	6.49921	5.96315	7.25244	6.39031
Mp1g09330.1	29.2935	30.1722	26.3378	25.4914	23.9961	27.9784	30.7891	28.8161	28.3583	30.7981	29.8885	32.6078	35.5655	29.728	33.9058	30.4655	27.9024	23.2334	38.1788	40.4395	41.3841	41.4609	46.118	44.5925	24.7833	22.1413	23.0278	24.8939	23.1044	25.7922	31.141	32.942	30.7774	34.6826	29.6598	32.9647	23.9817	28.6128	25.135	37.0742	32.705	37.6382	38.7204	36.5851	37.1296	35.8894	33.6859	39.1905	35.0649
Mp1g09340.1	0.4684	0.399614	0.605958	0.412033	0.511075	0.513408	0.473245	0.697684	0.533242	0.735713	0.554623	0.492568	0.574824	0.567629	0.440141	0.900902	0.612706	0.963728	1.10039	1.11309	1.00641	0.963125	0.863415	1.20112	0.533981	0.499477	0.490261	0.465747	0.465601	0.363305	0.429652	0.562899	0.598338	0.559355	0.592393	0.738956	0.312477	0.365343	0.377114	0.994153	0.966901	0.85864	0.832792	0.782898	0.945426	0.639034	0.840192	0.780443	0.669074
Mp1g09350.1	8.73389	7.65692	7.24298	7.14629	7.30437	7.73421	4.87817	5.00464	5.33196	6.81474	5.84025	5.65243	8.97553	8.62381	8.16772	10.9712	12.6153	11.1625	12.2384	11.6349	12.2283	10.7835	10.2495	10.107	10.0949	9.58238	10.5403	8.09901	8.06493	8.16802	7.94529	7.04152	7.29427	8.54819	8.53903	8.1019	7.18607	5.90789	7.62953	15.8554	16.5661	17.4329	11.9257	10.999	12.7236	11.3539	11.3799	11.9651	12.2562
Mp1g09360.1	34.1685	34.466	30.9958	23.3789	23.6603	25.0382	22.9126	15.2347	18.7719	19.5166	24.7653	19.402	25.493	22.1706	25.9463	31.029	22.463	22.5951	20.5232	23.9344	20.1002	27.3052	16.348	22.4096	28.2753	24.5768	28.6342	25.2469	24.8806	24.6425	23.8808	26.5962	29.1377	32.2287	31.5568	33.2924	24.3188	30.2637	27.9786	18.7754	18.4914	16.2437	21.1654	23.4566	20.8849	29.4922	27.1862	27.5509	40.4273
Mp1g09370.1	1.85655	3.49916	2.58632	3.23285	2.65528	4.78762	5.40626	5.66866	4.66651	3.62842	3.00914	3.13061	2.75527	1.99686	2.44388	29.9389	25.8269	22.9105	26.1934	28.1533	27.5679	31.6214	30.5469	32.7699	1.35167	1.31127	1.08047	1.37878	1.90515	0.776742	3.51756	3.61439	3.31215	16.1621	22.2978	16.6405	2.58105	3.14194	3.22324	37.48	34.0387	34.3307	1.64085	2.04727	2.43577	1.458	1.79851	2.08252	1.83204
Mp1g09380.1	11.9607	13.0502	11.4037	14.9029	16.4978	16.5496	26.3216	26.3154	25.4074	20.5148	21.2643	21.1467	15.3436	14.0436	13.1701	20.9557	19.8486	21.157	31.4165	30.8578	31.896	40.637	41.7558	42.2247	9.44594	9.97375	10.2482	18.0677	14.4231	17.5973	16.1596	17.1961	15.8718	16.0624	14.6196	14.5193	10.8067	8.91139	9.17442	13.4295	12.8081	13.8858	21.7385	20.1928	20.8657	21.414	22.0423	22.5908	17.4468
Mp1g09390.1	5.92376	4.9778	5.48894	5.00659	5.33314	5.86446	4.56458	5.40142	5.5737	5.62715	5.06139	5.88495	5.72291	5.64706	5.23737	5.93557	5.36582	4.98343	6.44874	6.20182	6.96029	5.4711	6.37452	6.06663	9.48903	9.38489	8.97731	7.41573	6.63964	7.66367	6.23316	6.41271	5.68213	4.52813	5.25762	4.7585	6.67174	5.71549	6.7469	7.49639	8.05574	7.64414	13.1048	12.5089	12.67	13.254	12.9448	13.0571	12.7136
Mp1g09400.1	25.8595	23.4108	25.381	25.3488	19.1806	24.0257	19.051	20.198	25.7236	18.7807	16.3017	19.5161	18.2671	17.4628	18.8042	19.6378	17.4697	18.1037	21.9214	21.3756	20.8341	21.6646	19.6168	22.6571	12.5987	11.1645	17.4519	37.9026	31.2656	43.9997	29.7867	21.9922	20.2047	22.753	16.0895	16.6384	19.4528	25.3054	22.9907	18.5798	23.6127	19.6468	11.5402	13.7773	17.783	14.4891	14.7533	14.861	17.9891
Mp1g09410.1	3.77642	3.09217	2.85815	3.4109	3.48963	3.57969	2.95652	3.0258	2.21215	3.65172	2.49728	3.08143	2.43713	2.45929	2.33399	3.33926	2.25121	3.18437	2.5997	2.77723	3.32697	2.8365	3.08573	2.59094	2.23881	2.12101	2.02063	4.833	3.88479	4.27068	2.7017	2.8305	2.9762	2.47271	2.31979	2.36978	4.35444	4.10798	3.73178	2.50696	2.97791	2.45544	1.99469	2.27465	2.51447	2.22891	2.75528	2.4043	2.27682
Mp1g09420.1	21.8196	22.1603	19.1517	15.9252	18.0826	19.2419	10.8506	11.5784	12.9056	9.29761	8.58831	10.2602	11.9122	9.79429	9.78115	18.0348	15.2579	14.6064	15.6622	15.2875	17.0076	16.6705	18.3285	17.1329	9.44659	8.26671	9.81369	17.779	14.744	18.9008	13.414	12.7659	13.9036	12.5127	12.7292	12.1914	23.3794	21.2981	21.3913	6.02119	5.92191	5.78442	8.12275	8.10216	6.7781	7.3219	7.73623	9.3786	11.5481
Mp1g09430.1	0	0	0	0	0	0	0.390156	0	0	0	0	0	0	0	0	0	0	0	0	0	0	0	0	0	0	0	0	0.441194	0	0.439922	0	0	0	0	0	0	0	1.19834	0	0	0	0	0.358963	0	0.7879	0	0	0.371146	1.04491
Mp1g09440.1	0.304165	0.746009	0.582974	0.489712	0.217011	0	0.0964548	0.337451	0.396719	0	0	0	0	0	0	0.339987	0.35372	0.770786	0.663169	1.36778	0.315154	0.511476	0.113577	0.234665	0	0	0.113807	0.693926	0.977766	0.89322	0.0963392	0	0.213998	0	0	0.313329	0.147024	0.515404	0.113675	0	0	0	0.244987	0.484769	0.440004	0.32486	0.332006	0.536093	1.07676
Mp1g09450.1	0	0	0	0	0	0	0	0	0	0	0	0	0	0	0	0	0	0	0	0	0	0	0	0	0	0	0	0	0	0	0	0	0	0	0	0	0	0	0	0	0	0	0	0	0	0	0	0	0.443067
Mp1g09460.1	1.21801	1.20811	0.594328	0.550714	0.645098	0.525828	0.207604	0.304036	0.524837	0.0937772	0.232344	0.102103	0.152692	0.269194	0.652747	0.476065	0.429101	0.257112	0.635045	0.329132	0.273645	0.394173	0.302071	0.308314	0	0.56785	0.470769	1.93546	2.68293	3.15093	0.448907	0.26808	0.705938	0.282806	0	0.424607	1.57818	1.03335	2.30742	0	0.0753221	0.26195	3.35658	3.17906	2.67443	3.23245	3.12307	3.77376	3.02376
Mp1g09470.1	5.64448	5.12387	4.87027	4.82544	5.62925	6.20499	4.04379	4.63411	5.19555	6.06796	5.43463	6.15288	6.9817	6.03395	6.54641	6.98195	6.74616	6.6331	7.24044	7.6931	7.56204	6.73018	6.49105	6.0772	5.88476	5.62171	5.85143	5.48664	5.66275	5.78506	5.93331	5.4952	5.87103	5.05832	5.01142	5.37596	3.35815	3.41779	3.47877	8.13414	9.09235	8.49395	8.21696	7.90563	8.23929	7.58468	7.84343	8.20957	7.71502
Mp1g09480.1	0.655863	0.664512	0.694292	0.479494	0.738974	0.767837	0.457615	0.664994	0.481114	0.524857	0.636565	0.498191	0.579859	0.476796	0.554575	0.378509	0.73422	0.350965	0.802695	0.562978	0.615497	0.544541	0.313237	0.562459	0.931984	0.924297	0.794667	0.639455	0.670388	0.732799	0.813487	0.699432	0.691449	0.462765	0.519012	0.613973	0.30319	0.394935	0.355738	0.5687	0.494881	0.516591	1.85643	1.78404	1.95407	1.55615	1.79656	1.64645	1.59
Mp1g09490.1	24.2129	25.1843	22.891	29.9252	31.8953	30.849	23.0767	25.46	25.7439	59.7032	60.826	63.6247	87.2749	81.4705	80.6178	39.1931	39.3958	40.3702	21.3491	22.7594	23.3365	9.9392	10.3171	11.17	33.0125	31.3973	29.5137	14.4707	13.3288	13.5155	23.9049	22.6307	23.7367	23.4305	21.6941	22.4315	30.1601	28.9743	31.4344	8.78399	9.57498	9.22442	20.9486	19.8774	19.553	28.3897	28.2653	26.5361	25.0155
Mp1g09500.1	9.26133	10.1049	7.71808	8.46602	9.31347	10.0611	5.38319	7.04102	7.14014	9.69651	10.6306	11.475	11.126	11.0768	10.4207	16.351	15.5476	13.0145	13.4181	15.4089	14.7129	9.9315	9.72141	9.92892	5.24933	6.13887	5.62959	5.48741	6.01239	6.19641	9.31299	9.22137	9.87935	9.04339	8.46215	8.4097	6.25683	6.34216	5.69207	20.5505	20.2771	22.0816	5.31352	5.06755	4.99401	4.19074	3.51783	4.94903	5.30802
Mp1g09510.1	6.26015	6.94085	6.90418	4.99623	6.21532	5.67783	4.85933	4.59514	5.19152	6.9365	6.25033	6.641	5.33486	5.62954	5.97715	7.90033	6.4737	6.66916	6.25001	6.01908	5.98872	6.58187	7.11044	7.14934	10.3518	9.61454	10.228	9.25969	8.715	8.83849	7.48987	6.51368	6.79852	7.90102	7.84864	7.42179	6.27732	7.67591	8.20426	9.47078	10.3516	9.21336	11.0504	10.0217	10.3711	9.28698	9.16461	9.46289	10.2018
Mp1g09520.1	5.99873	5.49207	5.48921	5.16853	5.60609	4.70457	6.18471	5.73913	4.99599	5.23706	4.75001	4.38222	5.07884	4.33299	4.74643	5.97063	5.49561	5.92569	6.02372	6.63	6.45688	6.60234	6.6876	7.12444	9.89682	11.1705	12.3263	9.9319	12.2062	12.7985	7.41883	6.72899	5.51657	5.41505	5.04191	5.02141	4.92243	4.58206	4.63026	14.5918	16.6152	14.3522	15.9027	16.5982	16.9712	12.3188	13.4651	13.4271	10.1269
Mp1g09530.1	204.065	206.515	216.952	231.097	205.289	226.588	321.712	309.8	323	197.634	185.855	187.581	162.521	166.935	171.793	161.892	167.535	189.127	232.773	212.032	207.51	293.766	280.494	271.101	238.09	235.615	249.921	476.921	438.438	548.888	232.414	206.905	220.536	172.661	173.002	171.666	143.127	150.653	158.961	99.3197	97.9547	86.419	223.182	225.835	223.206	269.3	271.21	282.922	268.825
Mp1g09540.1	1.08443	0.713835	0.944177	0.981861	0.903078	0.834658	0.821991	0.666922	0.738419	0.725721	0.692072	0.61862	1.03561	0.59538	0.459792	0.68105	1.08207	0.783556	1.21383	1.31519	1.1878	1.14696	1.43034	1.58646	1.0378	0.788066	0.97461	1.32105	1.29436	1.12064	0.675176	0.842656	0.829214	0.697528	0.620073	1.08791	0.492633	0.677927	0.770262	2.12143	1.4102	1.63765	1.7331	1.68205	2.17586	1.60291	2.05266	2.16173	2.15264
Mp1g09550.1	0.517216	1.2777	0.674764	0.16961	0.537666	0.9261	0	0.370541	0.995225	1.05243	0.359623	0.797094	0	0.355425	0.429769	0	0.201764	1.13414	1.88596	0.418398	0.357377	0.662252	0	0.597862	0.221275	0.493329	0.391346	1.20367	2.16404	0.977719	0.326133	0.344128	0.185575	0.380959	0.200341	0.362411	0	0.217615	0.191368	0.966156	1.26787	1.50042	0.814082	1.09022	0.290951	0.679086	0.2739	1.64335	0.849229
Mp1g09560.1	7.39529	7.40668	6.58287	7.16139	7.89325	7.30667	7.79409	6.44622	5.21397	5.9901	7.27593	7.37903	8.71388	8.10558	7.49245	7.76743	6.53025	7.88116	10.2381	10.4766	12.6664	9.94249	10.1203	10.1481	10.5931	10.1755	12.7476	12.4749	13.0557	14.2468	10.1163	8.81872	7.65995	8.91294	6.22275	6.07903	6.10767	5.07573	6.15146	11.8392	11.1407	14.9348	23.2908	21.9078	22.106	21.4142	23.9735	23.1811	21.0337
Mp1g09570.1	12.2431	10.077	10.1431	12.5874	9.23981	10.0488	9.8907	11.2952	9.3845	12.208	9.59995	11.1662	10.9834	12.1297	9.19239	14.3956	11.252	10.5991	15.3666	13.5616	13.9797	13.8393	15.4435	14.4982	15.35	16.4914	15.5995	16.3183	16.8112	17.1509	11.7205	11.0939	11.0127	11.0869	9.9978	11.3318	9.89805	8.03692	9.85893	19.9573	18.2914	16.4808	31.5711	28.5209	27.8224	27.9911	30.824	29.9528	27.3582
Mp1g09580.1	0.02142	0.0438084	0.0130494	0.0595551	0.0246214	0.0556661	0.057682	0.0255141	0.0143334	0.0380537	0.0241423	0.00703477	0.00700535	0	0.0174841	0	0	0.00831036	0.046767	0.0180052	0.0588514	0.00871117	0.033261	0.00837894	0.216785	0.159839	0.180874	0.0337931	0.0472992	0.0282305	0.0266368	0.028978	0.00709715	0.051829	0.0470945	0.0139163	0.0110219	0.00954177	0.0420394	0.0579842	0	0	0.0809094	0.100747	0.0469491	0.0975886	0.173224	0.0994002	0.0698694
Mp1g09590.1	0.766545	0	0	0	0	0.269693	0	0	0	0	0	0	0	0	0	0	0	0	0	0	0	0	0.845446	0.298695	0.656741	0.368024	0	0	0	0	0	0	0	0	0.294022	0	0	0	0	0	0	0	0.203015	0.615163	0.874714	0.611123	1.0291	0.664954	0.841966
Mp1g09600.1	59.0588	61.7689	52.1829	35.0347	38.8259	45.4911	25.6171	29.157	25.8227	20.2978	25.8923	17.3281	16.2056	15.7649	17.7361	21.2537	19.8706	16.9431	19.9497	24.8275	19.7646	19.8966	21.4444	18.9367	47.6713	55.2498	54.4016	24.3485	24.5539	20.6452	32.8385	31.164	30.5242	27.0128	20.609	20.275	38.4814	38.8201	41.6273	5.70814	4.76036	5.9472	36.3057	35.1048	33.8538	45.0632	38.7671	43.4843	51.8916
Mp1g09610.1	34.6403	32.9932	27.7021	17.6333	20.491	23.4266	12.2377	11.5209	13.0626	8.68232	10.9427	8.47698	7.30847	8.62396	8.91057	10.7554	10.4901	9.92121	10.2644	11.0344	9.73222	9.01765	9.98982	10.1491	35.353	38.6241	37.2574	11.7533	11.2664	9.83416	16.6425	16.764	18.8653	12.8954	12.0987	13.2656	20.7002	21.6121	23.1197	2.24144	0.991091	1.26158	24.6023	23.4657	24.3507	30.6229	29.6306	31.497	38.6903
Mp1g09620.1	23.2265	20.4582	22.3235	24.6955	29.9379	28.8477	19.2992	17.9265	18.584	19.183	20.0375	19.0971	21.201	21.3135	20.0746	20.972	20.8323	20.2789	20.7534	21.5435	21.5978	15.6674	15.756	16.7827	32.7842	31.7436	29.0917	25.6211	26.9617	27.0991	21.6568	21.5201	20.8843	21.9912	22.5425	22.2853	16.7405	17.3472	17.3672	28.8267	34.1743	28.2721	25.6545	25.6763	27.9789	22.4703	20.3069	21.5073	21.8753
Mp1g09630.1	0	0	0.416282	1.69976	0	0	0	0.928401	0	0	0	0	0.387064	0	0	0	0.99634	0	0	0	0.43568	0	0	0	0	0	0	0	0	0	0	0.40686	0	0	0	0	0	0	0.479831	0	0	0	0.717927	0.361232	1.18185	0.360242	2.26207	1.85573	1.04491
Mp1g09640.1	36.1099	37.0043	34.3648	35.8518	42.7575	40.3874	26.1281	26.3684	25.7002	29.6474	27.8104	29.5812	30.9896	30.5253	30.2256	36.7254	34.5249	34.1799	39.2099	40.9791	41.2086	34.1841	33.0671	35.2445	44.5625	46.353	43.1428	41.2902	40.543	40.9322	36.3743	39.9317	37.4738	33.076	39.7104	35.8372	18.8873	21.4686	23.0935	55.3782	57.7782	54.7701	34.3949	32.8505	32.9945	26.5534	26.3618	27.7442	26.1641
Mp1g09650.1	13.5476	13.652	14.6525	14.5225	12.1931	14.3551	13.5406	14.3515	13.8536	16.5271	15.0411	15.0909	18.2059	19.9486	17.5841	30.6252	31.5655	28.48	35.804	39.8882	37.2406	35.4285	36.1651	34.7521	17.0913	16.6342	15.0407	13.9738	14.3598	14.8663	22.0402	22.5451	21.3992	20.6783	17.3528	21.7931	8.63096	7.68173	9.96588	46.4235	58.7552	47.0965	14.4348	12.8278	15.4041	12.5501	12.1914	11.2024	12.9182
Mp1g09660.1	23.5594	28.1611	25.9503	23.2098	21.4082	23.122	26.2241	25.9739	26.1499	41.083	38.102	40.4417	48.1999	41.1487	42.4307	101.831	92.7474	90.0696	108.681	115.734	118.633	119.906	123.848	120.21	16.0604	17.8082	15.1608	18.9924	18.5689	19.2807	43.9153	42.4281	43.6068	61.2923	61.9518	61.8472	8.27941	8.47529	9.16273	100.673	112.627	106.564	18.9603	18.947	20.1906	16.2878	16.1777	16.9966	15.7749
Mp1g09670.1	19.6344	20.2394	19.0003	23.5567	22.3953	21.9299	33.9394	36.1488	36.0458	28.8321	27.3417	28.1038	25.748	24.2036	23.887	24.0957	24.9465	24.1082	30.1935	28.2258	30.5952	32.334	34.2895	33.3777	23.3576	24.0855	23.0321	29.6121	25.1142	28.6362	25.0942	24.6966	25.1455	23.7621	23.3204	23.3546	26.9774	26.077	26.1351	28.4203	30.323	30.8343	26.1814	23.6699	26.7279	26.2018	28.7486	26.0484	22.7895
Mp1g09680.1	8.03983	7.59922	6.97678	8.72585	8.25162	7.90725	11.2095	12.2693	10.8526	11.0244	9.44346	9.52024	9.51908	9.67747	8.15582	10.8346	10.9596	10.6634	10.3809	10.6447	13.1437	10.6508	10.3699	9.474	9.33483	11.3959	10.1621	8.03232	8.45033	8.1317	8.07412	6.58819	7.66229	8.94242	7.61046	8.56213	4.65584	4.54127	4.54563	8.65573	11.3898	10.0691	19.4276	20.7031	19.5741	20.2034	20.2186	20.285	19.842
Mp1g09690.1	4.82646	4.37824	4.45999	5.07939	5.14695	6.05848	3.90002	4.19043	4.51086	4.11126	4.16813	4.70233	4.9954	4.14961	4.71757	6.17786	5.06806	5.84826	8.16033	7.80679	8.22893	6.3656	5.93798	6.28755	7.83227	8.74314	7.58588	3.45777	3.84635	3.70915	5.03481	4.74448	4.09822	5.28227	5.43527	5.32109	5.74204	5.13129	5.63095	12.4351	13.7743	11.4343	5.22156	4.94909	5.4087	4.12321	4.02527	4.65349	4.2572
Mp1g09700.1	1.12679	0.846882	0.705821	0.252575	0.260645	0.283532	0.339402	0.400213	0.39235	0.29889	0.409568	0.331258	0.213982	0.211105	0.289626	0.472834	0.367118	0.370832	0.456711	0.366754	0.440504	0.488611	0.2749	0.373453	0.215097	0.188719	0.190272	0.413234	0.39583	0.396475	0.729182	0.62748	0.66989	0.453295	0.319991	0.443709	0.531099	0.643464	0.652576	0.0738589	0.0388084	0.136249	0.456585	0.398917	0.494214	0.232228	0.276708	0.353021	0.363438
Mp1g09710.1	11.9641	13.5305	10.7926	8.28158	9.04698	9.0741	5.1471	4.11677	5.38419	3.93682	4.54315	3.77903	5.24586	4.88218	4.49812	4.68417	4.70753	4.85364	3.99685	3.39582	3.85951	2.69379	2.53104	2.47464	7.8054	9.32278	10.2923	1.00729	0.735149	1.40744	6.34965	8.18616	6.41383	6.30891	6.17923	6.76418	5.40627	6.854	7.30116	0.418773	0.623739	0.545461	2.55319	2.18209	2.52452	3.25384	2.74396	2.95272	4.27098
Mp1g09720.1	33.6086	33.4626	33.8814	37.9915	36.7301	34.8242	32.8569	36.8148	32.8643	43.726	35.7511	34.2877	41.5822	38.8255	38.5974	28.719	27.781	25.6069	32.1311	31.2204	34.3473	33.6708	33.6902	33.1546	31.4903	35.2539	33.0802	32.3169	28.9733	32.8148	38.3198	36.6228	35.3771	35.7704	35.0408	35.1627	30.4454	27.689	27.9137	23.0673	23.035	25.6198	39.8228	38.5921	39.3364	40.758	39.2058	43.0602	39.4136
Mp1g09730.1	2.71261	2.4788	2.86279	2.58946	2.35768	2.62583	2.79351	2.68521	2.44861	2.71184	2.25375	2.56453	2.3299	2.18641	2.51917	1.95262	1.72898	1.68265	1.92597	2.21171	1.75216	2.17651	2.09347	2.52023	2.67838	2.71378	2.4459	3.19298	2.87145	3.62288	3.19582	2.88442	2.62051	2.58184	2.39212	2.35479	1.88231	1.81816	2.09668	1.41047	1.58625	1.35801	4.83421	4.84156	4.65026	5.36051	5.59481	5.71923	4.50277
Mp1g09740.1	0.435082	0.637435	0.496961	0.417673	0.939788	0.5715	0.333872	0.487152	0.256331	0.690955	0.187349	0.413164	0.576778	0.266901	0.107743	0.0973725	0	0	0.37933	0.107101	0.270266	1.0922	0.293816	1.00791	0.450496	0	0.389354	0.169309	0.251124	0	0.495032	0.263838	0.182281	0.663387	0.497502	0.889935	0.761898	0.778413	1.47081	0.353422	0.372167	0.107028	0.424193	1.53185	0.838971	0.702217	0.648102	1.07982	1.20756
Mp1g09750.1	0.113728	0	0.328558	0	0	0.123775	0.214947	0.250501	0	0.100029	0	0.213844	0	0	0.14118	0.127054	0.132398	0	0	0	0.117866	0	0	0.131482	0	0	0.255877	0	0	0	0	0	0	0.125222	0.131314	0.117797	0	0	0.127016	0.309846	0	0	0	0	0.0979313	0.0905988	0.092302	0	0
Mp1g09760.1	3.35126	3.49019	3.80546	2.93083	2.09595	1.57909	3.31823	3.18176	4.45459	1.02808	1.11561	0.981975	0.979222	1.11549	2.36498	0.843774	0.792725	0.421161	0.670842	2.20023	1.20266	4.60623	2.32607	2.54208	0.888532	1.44672	1.14331	1.38896	0.787144	1.67241	3.49041	3.52912	2.83417	1.99181	2.86802	2.63009	11.6025	8.73311	11.1195	0.832121	0.875992	0.843345	1.74661	1.43316	2.31272	1.56314	2.47568	2.26434	2.90113
Mp1g09770.1	19.8802	23.2361	21.5028	21.7763	17.5011	23.8332	14.7118	12.8033	13.6682	19.9042	16.2617	18.6223	19.1006	21.399	21.3879	18.7999	14.3721	19.0403	15.9283	13.1964	16.91	11.3212	11.9323	15.2848	22.6733	17.8822	21.0791	22.5824	24.0552	24.9933	21.3457	19.1328	22.5447	20.4077	16.6502	20.8299	20.0174	22.4142	19.7579	11.799	13.8019	10.5048	23.2081	25.2249	22.1734	23.3946	23.7128	23.356	28.3102
Mp1g09780.1	9.24567	12.4764	11.4984	9.22486	11.5713	10.7133	9.89731	10.1463	9.02401	10.3048	7.34563	7.55566	10.237	9.77807	10.7378	8.83024	10.012	7.18861	14.1324	11.3937	12.7237	13.8102	12.8385	14.2439	9.60716	11.6955	8.48305	8.10389	6.66697	7.71067	10.42	12.212	10.0825	12.4319	12.8715	13.1748	8.4583	7.38954	7.74756	14.6864	9.30868	11.6384	11.8972	11.8467	11.0318	10.3491	9.37405	12.6247	11.8022
Mp1g09790.1	8.70075	7.85508	10.1861	7.77506	7.52023	8.56434	7.2603	8.09243	8.56616	8.04574	7.15303	8.47072	8.41656	8.57765	8.94082	7.07406	8.35951	7.55616	10.9025	9.67939	8.53834	10.3503	10.714	10.3749	7.06441	8.70844	8.2444	6.71482	5.73707	5.92441	9.80753	9.07866	9.78571	9.33068	10.7613	10.5167	9.02819	7.55683	8.6322	9.03162	9.59096	9.15111	7.31338	6.64046	7.53783	6.55848	6.78373	6.39263	6.86143
Mp1g09800.1	0.309981	0.390156	0.271106	0.300945	0.62789	0.501878	0.411077	0.300635	0.226029	0.187802	0.142443	0.221559	0.179293	0.284847	0.224689	0.445938	0.276581	0.330067	0.400159	0.390312	0.319801	0.344971	0.392573	0.611569	0.314661	0.156805	0.186519	0.427891	0.200358	0.421553	0.289537	0.343277	0.309806	0.367211	0.466292	0.220805	0.388647	0.262746	0.380344	0.51521	0.521445	0.404432	1.19092	1.29231	0.986421	1.43496	1.36797	1.32551	1.0925
Mp1g09810.1	11.5721	10.4201	10.3285	8.19615	8.78407	9.39845	7.15023	7.52395	7.60645	6.46176	6.52651	6.36291	7.26752	6.55353	7.01868	5.8509	5.42107	5.84771	5.23762	5.02988	4.64541	4.50604	4.03724	4.116	9.50229	9.36514	9.72879	8.04597	7.58799	7.41298	7.99514	7.12521	7.18809	6.04531	6.7041	6.41835	12.31	10.9091	10.7565	2.01742	2.37309	2.01879	7.35319	6.3625	5.73307	6.47063	6.02254	6.38604	7.2324
Mp1g09820.1	7.76239	6.96008	7.32832	6.87091	8.06333	7.8096	6.46657	6.99635	6.11877	8.78102	7.43548	7.96478	8.71418	8.34823	9.41189	10.0252	8.63031	8.36052	9.14169	8.79747	10.1869	8.00734	8.70256	8.92863	7.74809	8.27717	7.87828	8.99768	9.19285	9.7283	7.16353	7.51643	7.33674	7.40102	6.96979	7.14332	6.06938	5.61957	6.59243	6.50273	7.58609	6.53346	15.9235	15.0745	15.7322	15.8139	15.8629	14.956	14.9254
Mp1g09830.1	86.7349	92.487	89.5439	80.7121	82.7545	86.7449	84.6458	85.8992	86.2794	85.733	86.5129	83.2391	99.8569	92.1483	95.0604	116.14	103.788	105.526	115.298	117.388	121.206	109.367	114.69	109.812	83.4398	83.1865	82.434	53.6714	52.3892	53.2442	75.3907	74.7598	69.3506	83.4133	77.248	79.9073	87.0538	85.7879	86.4493	50.1106	53.686	54.6324	54.3069	51.9988	54.1878	55.4812	57.1071	58.4236	53.5906
Mp1g09840.1	9.15592	8.64555	7.64594	7.37906	9.38685	9.77906	5.87278	6.39633	5.93877	6.95895	6.79713	6.9406	7.99983	7.75816	7.37119	10.1236	9.10889	9.54127	9.53443	9.44835	9.25506	7.11236	7.00848	8.03443	11.5597	10.5026	10.9645	11.3112	11.9198	11.5329	7.48829	6.99605	6.78901	6.66563	6.94336	6.79258	4.97449	5.12048	4.74576	8.69706	10.1137	9.72004	15.3861	14.0238	15.2701	14.6813	16.2065	16.1784	16.8981
Mp1g09850.1	23.5385	25.9367	23.7582	31.6319	29.9789	30.573	41.3475	38.4899	37.4195	41.8077	38.4775	40.8614	31.9168	32.3228	31.7503	29.5519	29.0673	26.8615	34.4797	32.4158	35.7492	38.2878	41.0481	36.4667	20.5773	22.3465	21.1404	29.7002	23.4972	31.1884	28.7649	27.4928	32.6613	23.4106	24.6832	23.89	17.5893	21.6832	19.1051	11.9951	11.8195	13.1152	23.0947	20.9805	22.3969	27.5032	28.3647	27.6732	22.7332
Mp1g09860.1	4.69992	4.77265	4.71772	4.07049	5.22649	4.96347	3.45281	3.72004	3.52471	3.35508	3.8578	3.91162	3.4677	3.28481	3.47001	3.14491	3.45644	3.17642	2.51116	2.52279	2.59329	2.07945	2.04613	2.14571	7.5179	7.07477	7.36382	4.63495	4.5486	4.30504	3.18538	3.28468	3.21525	3.30698	3.18293	3.39693	4.13371	3.51587	3.93185	2.09453	2.22459	2.21588	7.88439	7.28761	7.79929	7.87979	8.10691	8.16915	7.57402
Mp1g09870.1	0.49618	0.262679	1.47134	0.246421	0	0	0.675597	0.792572	0	0	0	0	0.224382	0.510068	0.623744	0	0.585689	0	0	0	0	0	0	0.578913	0.956762	0	0	0	0	0	0.459014	0.243303	0	0	0.285556	0	0	0	0.830879	0	0	0	0	0	0	0	0	0	0
Mp1g09880.1	36.2847	38.16	36.3731	33.8271	37.4105	37.6932	28.4505	29.4406	29.1679	32.3133	31.1202	32.2462	33.6326	31.7229	30.8139	45.7748	42.1406	42.7142	40.9921	42.252	41.3087	46.1809	41.4163	42.5063	20.698	15.7333	19.8819	50.9962	49.636	44.4054	33.4595	32.0422	32.4735	38.9181	41.5762	39.2072	93.014	83.663	92.9908	33.2837	32.7591	35.2875	32.0229	30.1899	30.5053	36.3722	36.6264	34.2879	37.5052
Mp1g09890.1	185.078	190.292	184.468	143.495	124.736	127.549	107.77	100.187	118.759	175.035	164.904	169.499	207.325	198.425	212.682	184.911	136.53	167.015	205.283	196.443	205.867	229.59	213.891	216.475	85.1771	76.4821	106.242	110.826	95.8141	120.516	157.365	145.136	135.112	137.202	138.443	138.001	45.6473	48.0956	51.8192	214.665	271.022	198.145	88.0747	95.2575	84.6401	93.0573	84.3689	101.862	109.457
Mp1g09900.1	5.0752	4.20379	4.24116	4.07852	5.03697	4.67634	4.6818	4.45893	4.67017	6.3911	5.02496	5.84625	6.16883	5.55318	6.3654	4.716	4.39974	4.43151	5.69724	5.42625	5.2466	5.08808	4.74241	5.22045	4.79229	4.59829	5.26047	4.8086	4.73169	4.77597	5.48983	4.95409	5.25861	4.96418	4.74423	4.50617	3.48451	3.13479	3.76448	6.59093	6.8824	6.21393	4.94394	5.08987	5.20996	5.54704	5.72922	5.39482	5.26464
Mp1g09910.1	0.287879	0	0	0	0	0	0	0	0.27704	0	0	0	0	0	0	0	0	0.380261	0	0.349564	0	0	0.317965	0	0	0	0	0.293137	0	0	0	0.279465	0	0	0	0	0.432291	1.12907	1.61486	0	0	0.377575	0	0	0.746634	0	0	0	0.236757
Mp1g09920.1	37.1023	31.4854	33.9203	37.5746	45.2111	46.1589	32.4731	35.2268	34.1297	41.2633	40.637	40.9892	37.3147	38.0022	37.7877	36.9861	36.6493	36.3606	27.1544	25.8175	26.3089	24.8591	23.7412	23.4508	58.6988	58.3677	58.1389	71.7054	70.3653	68.4318	39.3435	38.7215	38.0716	36.404	39.8054	37.9371	23.1532	22.8364	24.9105	31.9446	36.1202	32.405	44.7348	42.1655	44.7178	38.1995	38.9775	37.658	31.5131
Mp1g09930.1	0	0	0	0	0	0	0	0	0	0	0	0	0	0	0	0	0	0	0	0	0	0	0	0	0	0	0	0	0	0	0	0	0	0	0	0	0	0	0	0	0	0	0	0	0	0	0	0	0
Mp1g09940.1	0	0	0.616322	0.6191	0	0.667521	0	0.222755	0	0	0	0	0	0	0	0.233606	0	0	0	0	0	0.537134	0.22965	0	0	0	0.474519	0.419916	0	0	0.195555	0.206545	0	0.228894	0.483811	0.660861	0	0.265604	0	0	0	0	0.492876	0.827888	0	0.329683	0	0.541742	0.343139
Mp1g09950.1	0.131979	0	0	0	0	0	0.247215	0	0.640336	0.11578	0.139178	0	0	0	0	0.147284	0.153756	0	0	0	0.273557	0	0.292996	0	0	0	0.148857	0	0	0	0	0	0	0	0	0	0.379407	0	0	0	0.38111	0	0	0	0.112548	0	0.105984	0	0
Mp1g09960.1	2.20356	2.40066	1.98398	2.17046	2.41701	2.41919	3.62155	3.94557	4.19447	4.26416	4.28668	4.03955	3.08001	2.94503	2.65809	3.27562	3.39941	3.27811	5.5023	5.23319	5.56904	4.3969	4.77644	4.41355	2.78715	2.81814	3.32582	1.08584	1.17761	0.936095	3.52374	3.36885	3.55801	3.33907	3.13588	2.96004	3.78493	4.06607	3.18556	1.29944	1.41419	1.42774	1.97423	2.13131	2.0136	1.73076	1.8372	1.67717	1.62627
Mp1g09970.1	7.68898	7.19465	7.62524	6.73855	7.59608	7.53636	5.53478	5.37745	5.40421	6.29345	6.05719	5.82671	6.54807	6.67251	6.41221	6.51053	6.28732	5.57061	5.52975	5.70841	5.87483	4.71589	4.68474	4.5598	7.11358	7.41699	7.09823	6.28117	5.82716	5.74725	7.03071	6.1838	6.22932	6.31802	6.2922	6.18023	6.60771	6.16857	6.50893	5.90374	6.43222	5.25014	6.67784	6.25163	6.463	7.38977	6.9269	7.57473	7.28249
Mp1g09980.1	7.68898	7.19465	7.62524	6.73855	7.59608	7.53636	5.53478	5.37745	5.40421	6.29345	6.05719	5.82671	6.54807	6.67251	6.41221	6.51053	6.28732	5.57061	5.52975	5.70841	5.87483	4.71589	4.68474	4.5598	7.11358	7.41699	7.09823	6.28117	5.82716	5.74725	7.03071	6.1838	6.22932	6.31802	6.2922	6.18023	6.60771	6.16857	6.50893	5.90374	6.43222	5.25014	6.67784	6.25163	6.463	7.38977	6.9269	7.57473	7.28249
Mp1g09990.1	0	0	0	0	0	0	0	0	0	0.047352	0.0586454	0	0	0.0543789	0	0	0	0	0	0	0	0	0	0	0	0	0	0	0	0	0	0	0	0	0	0	0	0	0	0	0	0	0	0	0	0	0	0	0
Mp1g10000.1	0	0	0	0	0	0	0	0	0.158538	0	0	0	0	0	0	0	0	0	0	0.0993728	0	0	0	0	0.208844	0.241013	0.090032	0	0	0	0	0	0	0	0.183769	0.164253	0	0	0	0	0	0.0991931	0	0.129254	0	0	0.0670851	0	0
Mp1g10010.1	0	0.937851	0.435539	0.438087	0	0.235024	0.604099	0	0	0	0	0.202957	0	0.227526	0.554397	0	0.259458	0	0	0	0	0	0	0	0.850796	0.316021	1.2579	0	0.425245	0	0	0.654354	0.953285	0.241215	0.511335	0.23387	0	0.281967	0.49245	0	0.332501	0.280346	0.522383	0.35163	0.561907	0	0	0.573531	0.363347
Mp1g10020.1	15.5039	16.0036	13.9902	11.9169	13.0169	12.2908	13.7721	13.3046	15.107	13.857	13.0686	12.8166	13.5517	12.3586	12.9838	13.0999	12.3549	12.6351	13.5719	13.3335	13.6791	12.83	13.441	14.3767	9.88658	10.4567	11.1476	11.8402	11.7016	12.1173	16.0096	14.558	14.9358	12.9501	14.3701	14.0666	49.4205	45.2148	48.5153	16.6246	15.1704	15.2048	9.22982	8.69422	8.88719	7.99444	9.06488	8.80183	9.087
Mp1g10030.1	5.7972	5.96927	4.6659	4.59435	5.2157	5.14535	4.41447	4.69822	4.37313	6.0579	6.62832	6.78105	6.37457	5.45728	5.84943	4.61971	4.0034	4.78602	4.56036	4.68628	4.80349	5.2491	5.66942	5.59492	3.39728	3.51364	4.12892	4.94698	5.79139	4.43501	5.5612	4.86303	5.3882	4.69277	4.69009	5.10624	5.24984	4.87777	5.00319	6.69834	6.21017	7.37825	4.74886	4.71552	5.02492	4.49438	4.29295	5.23602	4.20316
Mp1g10040.1	19.9902	21.4249	18.8008	17.0085	19.2346	17.4093	22.5396	23.8396	24.3151	29.0638	27.2361	29.6895	28.101	25.546	26.1078	31.2665	30.7645	29.2683	33.916	32.2682	33.3987	36.8327	37.8953	37.1288	16.508	18.0523	17.6619	16.5484	17.3633	18.8472	26.8732	26.229	25.6429	29.3414	27.9623	29.4045	33.766	31.5138	31.6094	84.7454	85.2324	83.6481	25.354	24.0406	25.2215	20.3439	21.5662	21.8401	19.4821
Mp1g10050.1	0.771616	0.402716	0.438582	0.59008	0.251716	0.253985	0.446737	0.173979	0.531804	0	0.417512	0.956324	0.95383	0.315055	0.381505	1.12365	1.79007	0.670511	0.504509	0.761886	0.718731	1.73739	0.871621	0.447528	0.700357	0.809957	0.430678	0.224519	0.74133	0.248634	1.46085	0.468251	0.562612	1.33832	0.878327	1.09862	0.339651	0.49536	0.262016	2.29592	2.96653	3.42081	1.19968	1.61103	1.15871	1.50323	1.48177	1.64922	1.88848
Mp1g10060.1	10.5013	9.07927	9.60194	8.53086	9.69197	10.0981	8.61922	9.93644	9.97156	11.4582	9.88895	10.8803	11.8612	10.9522	11.0608	11.5911	10.9162	10.8977	11.9208	11.2211	11.0644	9.76942	9.87001	10.6856	9.51095	10.1758	10.1245	10.4329	9.55021	11.1973	11.7479	9.54844	9.60129	9.89839	9.63901	9.72705	8.25643	6.87616	8.31265	15.8765	15.9234	14.5724	14.7942	14.02	13.7763	13.1995	13.5054	13.6735	11.5197
Mp1g10070.1	4.76538	5.01135	4.14212	4.20034	4.56709	5.08258	3.20947	3.38341	3.95091	4.3412	4.44457	4.78173	5.07284	4.3598	4.73446	5.1273	5.1978	4.60766	5.25993	4.68491	4.80794	3.78409	4.00224	3.53509	5.00117	5.06036	5.51485	3.87897	4.07372	4.482	4.42513	4.56707	4.42544	3.78071	4.23916	4.05673	2.64159	2.4691	2.63843	3.75992	4.37254	4.00316	7.41796	6.48091	6.70329	7.04527	6.86256	7.71722	6.75648
Mp1g10080.1	202.498	220.515	205.301	273.395	283.174	278.904	180.323	161.404	165.956	149.455	171.505	158.115	148.351	147.762	152.994	156.015	155.541	182.745	160.84	172.984	166.065	168.208	147.307	154.948	256.293	230.952	228.16	124.188	125.245	130.832	166.612	178.724	191.951	178.852	165.828	160.732	128.431	133.928	139.709	96.3802	83.4641	101.565	154.458	152.192	143.146	268.075	257.205	277.991	318.558
Mp1g10090.1	8.54135	7.52577	7.309	7.97705	8.87285	8.32963	5.91472	5.51427	5.21719	5.7645	5.64198	6.40103	7.43847	5.88878	7.08132	6.30092	7.00865	7.64533	7.27861	8.07337	7.11235	5.39548	5.63116	6.68231	7.52855	7.25345	7.93798	7.24881	9.05161	8.48162	6.90179	8.36592	7.09749	6.9993	6.51167	6.31711	4.77188	4.05627	4.2108	7.45679	6.6898	6.58277	17.207	16.7971	17.9034	17.415	18.925	18.3392	14.8293
Mp1g10100.1	48.5111	44.7352	45.9021	39.0411	45.4507	45.8175	42.5895	39.2595	38.5711	39.2699	36.6428	35.6974	44.1054	39.9667	42.5967	43.27	41.2959	40.4314	40.2488	40.4573	36.7514	31.3288	33.5494	33.0935	58.1465	50.9198	54.3772	36.1401	36.2352	37.7142	44.5127	42.3722	38.4312	41.0834	42.4919	42.1859	42.2191	40.3951	42.8583	40.086	39.9779	39.1546	32.1863	32.5013	33.4863	32.0256	32.5369	33.5878	33.875
Mp1g10110.1	9.54693	8.71192	10.039	8.53057	9.97793	10.1037	5.42959	5.16739	5.3967	7.08178	7.24362	8.07817	8.22175	7.52402	7.63727	8.36736	8.1158	7.77706	9.14371	9.53048	9.421	6.55431	8.14458	7.38547	9.45198	8.2509	9.20323	9.29568	9.35153	10.539	8.64544	8.79259	8.69658	7.97507	8.50042	7.50649	3.75353	3.28093	3.88166	6.80198	6.83391	7.37351	13.2489	12.8632	13.0087	13.3303	13.3137	13.6946	12.8512
Mp1g10120.1	15.1982	14.1851	14.3645	12.5821	13.9057	14.5632	12.891	13.276	13.0353	10.5252	11.2508	9.41971	11.3523	11.9916	11.1312	18.3451	15.9064	17.4438	23.0037	21.1044	24.6682	20.3748	22.6884	16.9237	19.1171	18.9372	16.6083	21.6943	20.6554	20.2821	12.5041	16.303	13.291	12.4775	13.0619	13.2044	8.00363	5.89641	7.05409	16.051	15.1123	10.3946	12.6734	11.5624	11.6714	14.362	12.1549	14.9997	14.0797
Mp1g10130.1	26.2683	27.3894	25.2288	22.1479	24.2959	25.6274	25.0354	26.0682	27.0207	26.6187	24.8114	24.1915	29.369	28.7362	28.3092	28.9328	25.837	26.9719	30.1952	29.7706	29.4749	25.8564	24.3583	25.4858	28.9892	27.935	29.1707	24.7881	25.7779	23.5488	29.2178	28.2253	28.4108	27.5854	27.5281	26.9733	38.0652	37.3796	37.3026	26.3826	28.1391	27.5538	31.6293	28.6575	30.9971	27.1049	28.0506	26.3452	26.5347
Mp1g10140.1	0.974697	0	1.2818	1.29199	1.006	0	2.05212	0.694056	0.611324	0.274704	0	0.297838	0.291156	0.331886	1.22835	0.368111	0.382438	1.70399	0.357744	0	0.332727	0.419643	0	0	0.419357	0.478956	1.48795	0.994698	0	0	0	0.624201	1.37982	1.70799	1.10633	0.681055	0	0.43088	2.18696	0	0	0	0.523411	1.32567	0.284264	0	1.34216	0	0.79804
Mp1g10150.1	20.3651	19.011	16.983	11.2178	13.6238	14.0418	7.74988	8.39864	8.61846	5.54435	7.20071	5.90627	6.30246	5.01678	5.63537	7.17881	7.19833	6.4639	6.0244	7.21106	5.74725	3.69675	4.46077	4.80688	13.9285	17.7637	17.3742	7.0534	6.90743	6.18764	10.421	10.14	10.3361	7.79683	6.69411	6.99045	46.0437	42.2966	39.1311	0.444061	0.323062	0.472656	1.65384	1.39281	1.52992	2.06309	1.62717	2.22433	3.04601
Mp1g10160.1	1.30304	0.459547	1.54979	1.13352	0.303337	0.469466	0.13478	0.314118	0.700443	0.506924	0.759673	0.67368	0.134174	0.892774	0.180183	1.61609	0.675578	0	0.789355	0	0.150002	0.553484	0.160274	0.668945	0.372044	1.45794	0.818119	0.430345	0.698893	0.489587	0.960723	0.726672	0.464964	1.12239	0.503566	0.151329	0.207853	0.729246	0.482389	0.199738	0	0.178503	2.86018	4.00478	2.33419	1.60035	4.049	2.51606	2.60821
Mp1g10170.1	2.39913	1.83028	1.58689	1.5331	2.11812	2.17236	1.33871	1.62686	1.31169	1.81493	1.85076	1.47775	2.22254	2.01113	1.73982	2.34389	1.99168	1.77542	2.08575	2.08516	1.71644	1.39785	1.42471	1.594	0.791908	1.43366	1.09157	2.18671	2.23374	1.77386	1.62929	1.55493	1.79128	1.65626	1.52872	1.696	2.30629	2.39897	2.31804	1.6733	1.87475	1.40278	3.18956	2.47628	2.84029	2.26794	2.15517	2.10444	2.39985
Mp1g10180.1	2.03997	1.95222	1.74081	1.46497	1.995	1.58033	1.54705	1.32723	1.56403	1.54886	1.62946	1.86207	2.04295	2.09319	1.94799	1.83624	1.60523	1.67977	3.47403	3.34421	3.8182	3.50171	3.1863	3.36908	0.801729	1.31518	1.18918	3.19125	3.20951	3.17644	2.24219	1.86335	1.93019	1.8144	1.84179	1.88599	0.887876	0.868526	0.905886	4.88159	6.16685	5.15052	4.3588	4.02059	3.97756	4.02464	3.74725	4.01238	3.93038
Mp1g10190.1	8.13885	8.51335	7.26039	6.81947	8.08787	8.07757	6.5778	7.20569	6.77884	7.81768	6.72214	7.39196	9.04099	8.37027	8.17827	8.28821	7.05586	8.25496	8.2534	7.865	8.06105	6.94644	6.85961	7.05521	8.48719	8.77803	8.76663	8.01588	8.80626	8.08461	7.54469	6.90818	7.90608	7.9392	6.31253	7.22182	8.19521	6.93193	7.47577	6.2699	6.12887	5.91442	8.8843	8.73922	8.78925	8.71344	8.1684	9.50108	9.28052
Mp1g10200.1	1309.76	1249.36	1386.64	1237.66	1391.09	1314.1	1233.13	1097.76	1009.34	1067.63	1167.41	1067.33	1186.27	1218.48	1234.75	1135.17	1117.3	1169.53	1175.83	1192.38	1228.86	1045.35	1173.78	1183.64	1397.19	1532.1	1436.87	1157.01	1077.78	1079.51	1124.08	1121.56	1122.79	1066.76	1176.55	1143.38	982.475	926.17	930.67	1175.51	1088.66	1176.32	1012.58	1072.39	1026.79	1204.68	1153.64	1060.69	1160.03
Mp1g10210.1	6.52693	7.09219	6.19287	5.29652	6.13248	6.37143	5.25688	5.18344	6.04584	7.1826	6.50054	6.72172	7.06731	6.93149	7.92157	5.24309	4.39748	5.07275	4.41535	4.6736	4.67718	4.53404	4.20186	4.73924	7.16284	7.75229	6.72552	5.73745	5.65963	5.63116	8.32194	7.06544	7.1399	6.85913	8.27634	7.04868	8.91962	9.17816	8.12945	6.75072	8.87645	7.77585	6.21691	6.84782	7.45294	5.39992	5.93277	5.75548	6.51059
Mp1g10220.1	16.9754	16.8773	17.1802	13.9307	15.9866	14.7064	14.1839	15.4887	13.6423	17.7417	15.3478	16.1261	18.6559	17.2263	17.5209	15.0717	12.9623	13.3978	12.7826	13.2821	11.8761	10.2139	10.2107	11.5124	17.2132	18.8725	18.5745	14.0953	15.1889	14.1832	17.9486	19.6887	18.875	16.7844	16.2033	17.5397	21.8973	20.6982	23.0407	18.6277	19.4038	18.117	16.4181	15.8384	15.7005	13.9159	13.8446	13.7299	14.2876
Mp1g10230.1	1024.84	1028.45	982.374	868.939	895.291	916.779	950.137	970.374	969.251	1001.16	937.798	938.395	1057.34	984.856	984.579	1040.35	969.012	990.03	1119.21	1068.84	1118.77	1036.01	1102.6	1074.79	780.76	822.978	842.454	695.786	665.929	712.654	941.596	928.503	916.133	988.234	959.047	917.724	965.934	1018.2	964.769	1184.13	1183.36	1285.1	893.083	887.06	903.097	832.779	844.028	902.773	943.457
Mp1g10240.1	9.5837	9.552	9.15861	9.65153	9.3912	9.13479	12.4838	13.6074	11.9516	13.7332	11.9158	13.4127	14.276	13.1208	12.7032	12.719	11.8295	12.6197	14.9762	13.8938	15.6945	13.9856	14.4341	13.4927	12.8105	11.8043	12.0981	11.5969	9.73447	12.1541	10.8176	11.1837	9.55831	9.94587	8.82547	9.7953	6.23102	6.90513	5.99747	11.9041	13.0706	10.9611	15.1083	14.4879	14.4811	16.2547	16.1524	15.8079	15.1625
Mp1g10250.1	71.2256	84.7849	88.306	85.8996	92.7794	112.191	79.9843	71.9647	88.3081	77.531	84.9409	90.0945	154.414	161.698	171.135	412.054	423.336	387.676	237.051	246.038	232.402	141.248	128.815	121.92	121.716	105.1	100.389	164.744	183.814	217.733	106.362	104.88	135.397	186.281	193.573	224.11	88.5799	101.511	97.355	611.904	592.711	600.873	87.7205	102.664	96.0564	98.0706	112.167	130.45	72.2838
Mp1g10260.1	13.6795	11.5784	12.717	9.2021	11.1626	10.325	8.87358	10.4564	7.337	11.2924	13.8962	12.6054	13.4504	13.2169	13.0412	20.334	16.2389	17.0239	17.1663	17.551	20.7966	14.1401	14.9222	13.7097	14.513	14.818	16.3632	12.7903	10.3944	11.5823	12.4623	13.6715	12.1186	14.8379	16.9704	13.1121	24.8462	28.3385	29.1853	36.433	35.3166	33.0892	15.5213	16.0547	14.1987	13.1386	13.6913	14.378	10.3143
Mp1g10270.1	43.2871	52.5445	46.167	48.0809	39.86	46.1561	46.9496	40.4734	39.0174	47.1236	42.4481	43.4928	52.8485	53.4489	45.6548	74.6817	70.2884	69.8019	94.9613	102.727	96.2046	95.8668	79.0884	84.7291	43.8573	42.8359	46.3926	44.4354	42.3294	45.2505	46.9979	49.4529	47.5386	55.098	53.9221	53.9934	41.232	46.5114	43.8685	115.934	119.513	112.412	46.2774	49.6885	49.2419	43.0568	42.3109	49.5306	50.3865
Mp1g10280.1	9.42859	9.57398	7.92123	6.98704	9.02906	8.71391	5.59811	5.30805	5.48104	6.14723	6.64955	5.68593	7.94409	7.19982	7.13979	19.2043	18.3208	17.1435	19.2456	18.9827	20.2445	12.9733	15.1602	12.5619	9.20128	9.86441	9.74179	10.7546	10.281	9.29245	6.87814	8.05474	7.98491	8.87173	6.65223	7.7041	6.79633	6.32115	6.92061	28.6275	24.0771	27.8321	16.9768	16.6758	15.3738	20.2312	20.6229	24.4279	24.3926
Mp1g10290.1	3.43876	3.06821	2.9227	2.517	3.30373	3.3777	2.76151	3.19196	3.04287	3.81041	3.26845	3.80273	3.65929	3.40816	3.56801	4.67872	4.28115	3.82735	4.93712	4.91407	5.10334	4.52661	4.37308	4.56511	3.7142	3.73774	3.75211	3.80706	4.06117	4.02562	3.55231	3.47518	4.0443	3.37817	3.64491	3.52777	3.42825	3.10619	3.04782	5.45828	6.06389	6.17776	4.97755	5.12065	5.1535	4.86855	4.80995	4.7291	4.49722
Mp1g10300.1	17.4081	18.1154	16.9839	15.4358	17.7466	17.8501	18.365	18.8737	18.8841	19.399	19.3839	20.033	19.7457	19.223	19.1405	15.6752	14.8828	14.2186	14.6264	14.4482	14.2712	12.695	12.5843	13.7655	19.2255	20.1539	18.8803	19.599	20.5152	20.2866	19.4812	19.6358	18.6272	17.1706	17.0021	18.0821	12.8873	11.8911	13.0237	15.4644	17.5385	15.9834	28.5338	28.2741	28.9547	26.5909	26.5133	26.1165	25.0258
Mp1g10310.1	11.1751	9.22041	9.40263	9.56381	9.68887	9.40769	11.0912	11.7082	11.7391	12.8818	10.9233	11.8356	13.3068	11.7559	11.6307	10.1618	9.58716	9.93302	10.4932	9.56908	10.8056	9.35864	8.96008	9.12956	12.5137	12.4888	12.0501	9.2284	9.63588	10.2096	11.479	11.82	11.9089	10.7802	10.1046	11.033	13.0137	13.6944	12.3435	9.7513	9.47394	9.09932	13.4398	11.8016	12.8147	11.7308	12.623	11.6456	11.7395
Mp1g10320.1	1.48676	1.3743	1.38771	1.48117	1.46525	1.42562	1.56728	1.44487	1.5255	2.19606	1.88024	2.24949	1.78603	1.82866	1.71956	1.61936	1.55849	1.41655	1.40368	1.77815	1.4577	1.54613	1.33953	1.40439	1.11422	1.43417	1.20187	1.48738	1.6321	1.61833	1.43197	1.61824	1.31422	1.43307	1.40936	1.42121	0.784284	0.760892	0.925349	3.04902	3.80844	3.1641	2.28004	2.20523	2.57777	1.64964	1.55542	1.46915	1.64435
Mp1g10330.1	4.57784	4.44038	4.28603	3.92219	4.0855	4.01019	3.34063	3.41752	3.04239	3.55562	3.66593	3.84844	4.09781	3.96484	3.53177	4.2079	3.94973	3.83825	4.13582	3.68037	4.63512	3.35004	3.40597	4.14901	4.63436	5.24171	4.34648	4.20488	3.97322	4.04127	3.59307	4.08054	3.97593	4.07014	3.33487	3.56059	2.85316	2.56572	2.41445	3.70058	3.72962	3.85577	4.56255	5.39748	4.85114	5.10604	5.75183	6.04459	5.66952
Mp1g10340.1	0.116021	0.36712	0.22371	0.337977	0.615601	0.126219	0	0	0	0	0.123221	0.32706	0.108633	0	0.14409	0	0.135097	0.148599	0	0.567687	0	0	0	0	0	0.676947	0.130587	0	0.112042	0	0.11031	0.351011	0.369909	0.127831	0	0	0.167385	0.293559	0.906717	0.158216	0.16663	0	0.370935	0.368503	0.59877	0.184744	0.282086	0.305252	0.189742
Mp1g10350.1	7.36898	7.28515	6.06508	6.14387	6.50921	7.94935	6.21147	5.71124	6.07845	6.81146	7.0827	5.82282	6.97735	6.86814	6.667	6.49549	7.21866	6.40323	8.56364	6.90109	7.87227	6.53193	5.83355	6.99158	9.0999	9.89716	9.73599	4.69451	4.95115	6.00341	6.57122	7.21432	5.40978	5.61899	5.67761	5.29906	7.32293	6.85666	8.08034	8.8088	9.65885	8.10614	10.1539	8.5505	8.49042	9.11075	9.40418	8.48866	8.31733
Mp1g10360.1	0.542965	1.14581	0	0.269278	1.39753	0	0	0.289457	1.03006	0	0	0.747321	0	0	0	0.612158	0.32007	0	0	0.659407	0	0.351589	0	0	0	0.392032	0	0.275517	0	0	0.249593	0	0.291573	0	0.934832	0	1.2079	0.704755	0.302725	0	0.415902	0	0.432289	0.872521	0.465823	0.217026	0.219915	0	0.223303
Mp1g10370.1	0.0195499	0.100959	0.0544535	0.183654	0.10946	0.0649166	1.4119	1.88428	2.14029	0.953354	0.821711	0.929817	1.02121	0.713993	0.553308	1.49688	1.80883	2.15553	2.64459	1.66012	2.0596	1.90707	2.80511	2.99009	0.025547	0.0910332	0.0216685	0.0748507	0.223599	0.120442	1.19317	1.76318	1.58891	6.51739	6.37535	7.47996	0.970801	1.15407	1.74014	11.6077	8.81605	12.4898	0.0494897	0.127695	0.121652	0.016288	0.0169515	0	0
Mp1g10380.1	11.7508	11.1371	11.2106	9.76048	10.992	10.5456	8.04711	8.22322	8.10272	12.4322	11.6912	12.987	12.451	12.2027	12.4	19.6809	19.216	18.9288	16.4124	18.7325	18.1105	15.5058	14.8483	14.7846	19.3548	19.546	18.464	18.2092	19.4533	16.8507	13.3986	13.4754	13.6633	14.4858	13.2349	13.2197	8.02734	7.3312	7.65935	17.0805	19.0562	18.4234	15.051	13.9308	14.8836	14.9978	14.1439	14.3667	11.6263
Mp1g10390.1	0	0	0	0	0	0	0	0	0.0336053	0	0	0	0	0	0	0	0	0	0	0	0	0	0	0	0.0440414	0	0	0	0.0318187	0.0335566	0	0	0.0167921	0	0.0370526	0	0.0256514	0	0.058957	0	0	0	0.0865888	0.0830447	0.0780904	0.042618	0.0893745	0.169897	0.136888
Mp1g10400.1	3.08289	2.59973	2.64365	3.08089	3.42623	3.94047	5.67555	5.41964	5.76455	3.77136	4.37761	4.20942	3.05499	2.98853	2.76201	2.97154	2.33771	3.42923	2.28674	1.84948	2.13571	2.17043	2.61808	2.76385	2.60177	3.15519	3.14817	11.8214	12.1467	12.0451	3.30273	3.09546	3.16654	2.78221	2.64437	2.63648	2.96945	2.74716	3.22308	2.21884	2.15375	1.98887	8.11394	6.70148	8.04767	4.64362	4.94934	5.10714	4.1876
Mp1g10410.1	53.6014	52.403	49.9807	44.823	49.0322	43.9567	38.7162	38.6046	36.5358	45.543	40.2638	41.4889	50.0036	47.1244	46.672	42.2392	42.7846	46.4136	36.9956	37.43	36.2833	28.8755	30.5746	30.1949	61.5013	55	57.9299	50.9304	50.8633	47.0074	43.9288	44.3211	37.2172	43.1045	41.5987	41.3774	56.0826	54.3772	55.9195	30.518	29.0228	31.6557	48.9636	46.2671	48.2651	51.7307	49.3792	52.6624	54.8628
Mp1g10420.1	0.52513	0.424415	0.330435	0.315691	0.27198	0.450973	0.340151	0.282189	0.353691	0.224152	0.189803	0.20735	0.258092	0.286262	0.180156	0.213967	0.187859	0.207456	0.26972	0.265269	0.303247	0.230718	0.226465	0.234484	0.234983	0.404181	0.352747	0.725415	1.18252	0.9436	0.293755	0.277365	0.297452	0.239556	0.242254	0.22514	0.153893	0.0843911	0.210696	0.320185	0.343916	0.288968	2.02677	2.06557	2.25823	2.75458	2.56933	2.42434	2.12609
Mp1g10430.1	203.933	200.982	203.077	181.348	195.161	208.698	147.492	153.84	149.122	144.275	143.823	128.099	149.584	150.697	148.394	141.376	134.739	143.15	128.926	134.75	127.987	117.22	121.037	122.892	216.007	194.978	220.801	168.891	163.051	160.589	149.022	153.477	142.826	144.376	139.014	137.439	151.18	153.068	162.878	159.645	153.542	149.403	120.963	114.376	115.649	139.265	139.442	139.279	157.009
Mp1g10440.1	1.50762	1.28474	1.19053	1.04718	1.18467	1.28209	0.6805	0.618736	0.96522	0.567364	0.571134	0.629344	1.23276	0.929437	0.850769	1.38059	1.3758	1.28399	0.950131	1.02663	0.925645	0.607977	0.612492	0.823701	1.11627	1.03268	1.17413	0.49126	0.477878	0.499462	1.17067	1.06113	1.25572	0.807859	0.801703	0.972974	0.901588	0.90054	0.60341	0.171003	0.159727	0.184085	0.620763	0.709308	0.718069	0.783737	0.981949	0.909145	0.995923
Mp1g10450.1	5.08937	4.96057	3.54047	3.77919	3.6197	3.23095	1.77214	2.05066	2.00196	3.31605	2.98566	3.03573	5.32776	4.43378	3.82083	5.23116	4.49359	4.8729	3.14526	3.30282	3.70369	1.77991	2.82066	2.82249	3.3877	2.80315	4.11285	0.347523	0.214502	0.289244	3.8245	3.07643	3.12925	3.35402	3.11134	3.45726	2.60045	2.82067	2.13037	0	0.138142	0.0269342	2.64885	2.74852	2.35219	2.76126	3.06521	2.79982	3.26512
Mp1g10460.1	15.9096	16.4257	16.7069	15.6082	19.0303	14.882	11.5716	10.9866	11.5383	13.1437	15.0334	11.844	17.3341	20.1157	17.3825	17.7776	18.5774	17.4679	15.4898	17.5014	17.9944	12.4733	14.1239	14.4567	18.6489	20.5006	21.7681	13.5028	12.3123	16.6213	15.655	15.4697	15.3199	19.5877	19.3233	18.0426	9.96132	9.51699	9.5068	12.3653	12.5247	15.1757	25.3267	21.8683	25.4087	22.2997	20.6322	24.8086	21.7878
Mp1g10470.1	103.359	96.2871	111.876	96.0389	88.1185	80.5335	92.0023	104.844	101.592	134.94	123.073	118.305	127.59	122.076	133.042	106.527	106.168	116.499	132.671	127.678	129.189	124.563	112.381	129.062	124.262	121.002	130.355	89.2443	90.758	95.3089	128.165	116.704	112.584	133.77	126.549	126.379	83.1907	81.2357	75.645	118.18	117.33	99.8355	94.1609	98.5772	103.883	80.9068	77.8073	87.4784	87.1438
Mp1g10480.1	0.93496	1.0123	0.657432	0.252556	0.919855	0.546444	1.13056	1.44563	1.18037	0.917401	0.823733	0.745682	0.335497	0.597811	0.483562	0.805262	1.19406	1.1057	0.752078	1.79061	1.21906	1.6626	2.21744	1.75704	0.709515	0.503384	1.14235	0.960791	1.68318	1.58954	0.783093	0.948424	0.742785	0.568	0.381949	0.38797	0.187073	0.35818	0.229529	1.4653	2.0657	1.53129	1.59785	1.71929	1.79725	0.911598	1.40834	1.26311	1.16446
Mp1g10490.1	7.25275	5.94701	6.94016	5.63836	7.49587	7.48155	5.1731	4.86303	6.54194	6.01509	6.51743	7.06573	6.42821	6.87022	7.4817	9.13573	7.03477	7.65541	9.01575	7.85588	7.65068	8.66003	8.06303	8.73734	10.4005	11.2898	9.59805	8.12824	8.88162	8.31087	6.88777	6.97006	7.96857	5.74903	7.29733	6.14712	9.82739	11.8427	10.9849	8.27707	7.94099	9.5612	6.53488	7.02776	6.40391	4.54348	4.85091	5.81565	4.73391
Mp1g10500.1	91.7123	101.621	101.187	110.238	108.708	100.892	153.588	160.837	164.668	125.317	111.637	115.487	106.61	101.498	97.8501	106.792	101.03	108.479	153.358	152.762	162.284	218.124	222.895	209.922	84.6798	89.5817	81.3771	145.492	143.717	157.128	115.265	114.518	119.454	106.955	110.28	111.493	76.9238	75.6204	77.7847	75.4352	75.1428	70.2851	156.407	147.902	143.447	154.179	149.539	154.53	123.49
Mp1g10510.1	79.7156	76.0507	73.7935	54.9611	59.4867	61.7652	54.511	53.6871	56.2215	55.6902	46.6245	47.8385	63.7004	61.3171	52.6483	59.208	51.5082	59.1796	62.8534	58.6864	56.6263	49.9853	49.2234	46.9285	63.991	65.4444	76.5127	79.3899	72.9508	72.1705	52.7164	54.2883	49.8862	51.9651	49.9674	46.7541	91.0578	91.9875	78.9694	42.19	52.5931	50.8246	73.5056	73.6099	70.5675	88.5967	80.124	97.0079	115.72
Mp1g10520.1	12.5475	15.732	13.6596	12.9388	12.6798	13.115	16.2382	15.8605	16.6469	14.4473	14.7358	14.9415	22.3161	20.8084	19.5481	34.5378	30.7626	28.5961	31.6322	35.3938	35.732	36.3677	34.4262	32.0112	16.7145	18.417	16.2826	16.6693	17.5289	17.4959	16.9429	17.0848	17.5755	20.4616	19.5443	18.5082	7.03999	6.70566	7.13603	33.5262	33.9359	37.3418	21.7766	20.4772	22.306	18.7908	19.2043	19.3616	16.1194
Mp1g10530.1	18.6274	19.2765	15.7555	13.2969	19.1078	16.9467	16.4125	14.2989	15.7033	16.1793	18.4461	19.7314	20.7873	18.7987	22.777	19.5894	16.661	15.7797	16.9273	18.0781	19.1913	17.3993	19.8322	17.6128	23.3229	26.5712	22.4625	18.7749	21.0093	16.4147	18.5759	17.5995	16.9688	17.9221	17.8297	17.9041	20.9817	20.3901	18.3677	21.6767	26.3249	23.6455	15.883	16.8189	18.4405	14.7297	12.2893	15.1754	14.8786
Mp1g10540.1	39.1083	38.7301	37.0398	28.0909	30.046	29.7659	29.5425	29.054	27.7261	33.5911	29.6371	31.7107	44.48	40.8778	39.8441	32.0754	31.2988	27.9121	25.9009	24.9482	25.5143	23.7505	23.4846	22.6738	48.7782	46.3288	49.606	28.8629	30.7012	28.1493	32.1858	32.0505	30.8564	31.5526	32.5112	30.3886	33.8645	31.6612	32.7714	29.3783	33.5275	33.0391	34.2464	30.797	32.3814	31.452	30.9413	31.9838	28.3473
Mp1g10550.1	13.6114	12.4161	12.3806	11.7542	12.4574	13.2053	12.1082	11.6672	11.6809	12.2868	12.4554	11.9367	14.6043	13.8319	13.5711	13.4509	12.9359	12.7517	10.8764	11.3839	11.9483	9.63774	9.47265	10.0416	17.4392	14.7482	17.2069	12.9826	13.0545	11.8324	12.5568	12.8591	11.1242	12.0893	13.3371	11.9386	15.4286	13.9627	13.8577	13.6386	13.9931	12.068	14.7916	14.5169	13.9949	14.0917	15.4381	13.9141	12.7759
Mp1g10560.1	42.8368	43.7221	40.4017	34.7374	40.1713	40.3279	39.0102	40.6744	38.7394	40.48	38.2275	40.4118	33.8823	34.9984	35.9034	25.7442	24.5244	24.5079	23.1347	24.3072	22.3059	22.9756	22.4345	22.1829	56.285	59.219	55.4815	32.3979	30.4532	30.3797	39.2598	40.2994	40.5804	39.8395	37.6411	39.1087	33.4587	33.6021	34.7052	19.4821	21.2856	22.0773	44.431	43.0585	46.5217	45.9738	46.6157	43.8457	40.4496
Mp1g10570.1	12.2478	16.5111	14.2522	11.1747	25.6029	11.8924	18.6067	15.7957	12.3973	17.1625	17.3452	14.6166	7.90084	16.628	14.8824	9.62629	13.1162	6.32952	4.62311	6.13465	3.83359	9.68492	9.41968	6.49963	17.9918	29.757	15.3996	10.3483	15.7573	19.4669	18.7027	17.4184	19.9194	14.7386	16.6933	24.3981	21.7657	8.68795	14.0164	8.89494	5.9405	10.3462	43.9406	40.0446	84.7639	31.5037	32.0747	53.1591	32.2135
Mp1g10580.1	0.214519	0.112909	0.411993	0.103782	0.457404	0.35072	0.305076	0.118568	0.209478	0.188856	0.228615	0.808696	0.201416	0	0.399332	0.23965	0.748523	0.136535	0.116876	0.13135	0.111129	0.270925	0.119873	0.744343	0.553199	0.314489	0.602386	0.105064	0.103482	1.06722	1.01922	0.324823	0.340399	0.353505	0.247164	0.221615	0	0.136025	0.599932	0.145817	0.153572	0.395425	0.68871	1.45041	0.741701	0.685386	0.437174	1.32004	1.40197
Mp1g10590.1	0.555148	0.475031	0.322901	0.482142	0.400296	0.370397	0.74244	0.961615	1.11172	0.328733	0.580413	0.34478	0.198828	0.205889	0.227124	0.146319	0.106868	0.195857	0.161668	0.348992	0.248243	0.385692	0.814709	0.780829	0.777168	0.468717	0.306472	0.263817	0.403865	0.500804	0.36331	0.600935	0.649164	0.580315	0.204573	0.417943	0.678365	0.688288	0.671436	0.37582	0.237028	0.161484	1.04926	1.09855	0.946241	1.01746	1.00061	0.800106	0.709814
Mp1g10600.1	0	0	0	0	0	0.356012	0.622444	0.369028	0.646616	0	0.354505	0	0	0.352632	0	0.391059	0	0	0	0	0	1.3314	0	0.408238	0	0	0.39489	1.76228	0.325685	0.372583	0	0	0	0.35833	2.33625	0	0	1.3866	0.386354	1.5545	0	0.922282	0.558415	1.13294	1.51716	0.845218	0.287936	0	0.281804
Mp1g10610.1	0.0415152	0.343253	0.115787	0.117132	0.0464001	0.0459255	2.00908	1.82836	2.39472	0.846378	0.412666	0.362242	0	0	0	0.0934553	0	0.0498652	0	0	0	0.153902	0.0476	0.145344	0.488007	0.321429	0.184147	0	0	0.0427486	0.0779982	0.336502	0.380188	0.132074	0	0.0826517	0.0623638	0	0.28753	0.0561432	0.295273	0.051471	0.0699167	0.033857	0	0.172641	0.215436	0.226132	0.101608
Mp1g10620.1	25.6536	25.991	23.4161	24.6459	25.8263	29.0547	101.17	107.844	107.058	56.24	53.1789	59.225	5.08825	5.34247	5.84702	0.801988	0.989251	0.763937	1.97969	2.01323	1.92707	36.7682	30.3739	33.8351	29.0818	33.6519	27.5852	16.1644	14.2275	16.7097	29.8238	26.6892	28.5001	27.2982	26.6018	26.9863	27.5623	24.2004	25.4036	24.615	25.5476	23.5041	19.0431	17.775	17.0235	27.4823	25.378	26.0422	20.9961
Mp1g10630.1	15.286	15.3428	13.8932	13.2682	14.6383	14.553	16.2188	17.8796	16.7907	16.2905	15.7604	16.719	14.5618	13.2614	13.6845	15.1313	15.4422	13.5355	17.382	17.0995	17.171	18.3083	19.6223	19.3659	18.599	18.8342	19.2044	15.3022	16.0842	16.2606	14.4344	15.1227	14.0193	15.5817	16.1076	16.1033	17.8254	16.715	18.3627	18.7971	19.822	19.9238	20.8594	19.4399	21.2031	20.4886	20.4211	20.2182	20.1789
Mp1g10640.1	29.3986	24.1629	28.2885	54.6562	69.8931	80.6825	12.5086	9.65586	11.3198	4.77026	10.3543	6.40001	3.74195	7.1675	4.29194	4.84033	5.81772	6.8009	10.7628	12.8568	12.5379	8.59044	4.35811	7.966	201.002	154.355	185.709	16.2402	26.0948	19.1448	9.4955	11.0819	10.3681	12.0448	22.3095	14.1252	10.1895	11.4923	9.60725	3.44388	3.40602	2.66063	0.757692	1.36318	0.545275	3.25701	1.86832	2.47382	2.20323
Mp1g10650.1	7.17193	6.90061	7.13176	6.35328	6.47864	6.61813	5.46402	6.09729	5.8576	6.89781	6.68232	6.62866	8.33657	7.47892	7.96073	12.726	12.0805	11.8144	18.9882	19.3481	19.728	21.0301	21.8944	20.7137	10.5043	11.0361	10.4815	9.79945	9.45832	9.27291	9.36193	9.42715	9.15839	10.3308	10.493	10.6409	8.99464	8.51047	9.12513	31.3014	32.5063	32.3575	9.35573	9.05871	9.30743	8.36898	8.59707	9.36342	8.16374
[truncated: 18,356 more rows]
[truncated: 50 more columns]
