# Supplementary material for: Cross-stress gene expression atlas of Marchantia polymorpha reveals the hierarchy and regulatory principles of abiotic stress responses
Source: Nat Commun. 2023 Feb 22;14:986. doi: 10.1038/s41467-023-36517-w (PMC9946954; doi:10.1038/s41467-023-36517-w)
Supplement: Supplementary file 7 — Supplementary Dataset 4 [file 41467_2023_36517_MOESM7_ESM.xlsx]

## Sheet: Sheet1
exp1	exp2	pcc_val	p_value
M_2	M_1	0.993998	0
M_3	M_1	0.995953	0
M_3	M_2	0.996167	0
S_2	S_1	0.995544	0
S_3	S_1	0.996997	0
S_3	S_2	0.998877	0
N_2	N_1	0.997147	0
N_3	N_1	0.998224	0
N_3	N_2	0.996325	0
L_2	L_1	0.99602	0
L_3	L_1	0.992315	0
L_3	L_2	0.993826	0
Control H2_2	Control H2_1	0.996638	0
Control H2_3	Control H2_1	0.997768	0
Control H2_3	Control H2_2	0.999058	0
Control D2_2	Control D2_1	0.99831	0
Control D2_3	Control D2_1	0.998708	0
Control D2_3	Control D2_2	0.999051	0
C_2	C_1	0.998738	0
C_3	C_1	0.998812	0
C_3	C_2	0.998767	0
D_2	D_1	0.99644	0
D_3	D_1	0.993676	0
D_3	D_2	0.99443	0
H_2	H_1	0.998606	0
H_3	H_1	0.998995	0
H_3	H_2	0.997151	0
HS_2	HS_1	0.999418	0
HS_3	HS_1	0.991407	0
HS_3	HS_2	0.992033	0
HM_2	HM_1	0.998675	0
HM_3	HM_1	0.998527	0
HM_3	HM_2	0.998187	0
HN_2	HN_1	0.998801	0
HN_3	HN_1	0.998477	0
HN_3	HN_2	0.997621	0
CS_2	CS_1	0.999103	0
CS_3	CS_1	0.999436	0
CS_3	CS_2	0.999265	0
CM_2	CM_1	0.992643	0
CM_3	CM_1	0.992159	0
CM_3	CM_2	0.99482	0
CN_2	CN_1	0.995406	0
CN_3	CN_1	0.996854	0
CN_3	CN_2	0.99326	0
SM_2	SM_1	0.998206	0
SM_3	SM_1	0.998367	0
SM_3	SM_2	0.998098	0
ML_2	ML_1	0.985165	0
ML_3	ML_1	0.996743	0
ML_3	ML_2	0.993987	0
NL_2	NL_1	0.932902	0
NL_3	NL_1	0.89817	0
NL_3	NL_2	0.975303	0
MN_2	MN_1	0.997099	0
MN_3	MN_1	0.998921	0
MN_3	MN_2	0.997412	0
SD_2	SD_1	0.996098	0
SD_3	SD_1	0.997751	0
SD_3	SD_2	0.998513	0
MD_2	MD_1	0.998951	0
MD_3	MD_1	0.996606	0
MD_3	MD_2	0.993712	0
ND_2	ND_1	0.99812	0
ND_3	ND_1	0.997171	0
ND_3	ND_2	0.996148	0
HD_2	HD_1	0.995844	0
HD_3	HD_1	0.99731	0
HD_3	HD_2	0.998423	0
CD_2	CD_1	0.996178	0
CD_3	CD_1	0.996244	0
CD_3	CD_2	0.998941	0
CL_2	CL_1	0.997976	0
CL_3	CL_1	0.99899	0
CL_3	CL_2	0.998409	0
LS_2	LS_1	0.998002	0
LS_3	LS_1	0.997879	0
LS_3	LS_2	0.99715	0
SN_2	SN_1	0.998152	0
SN_3	SN_1	0.997942	0
SN_3	SN_2	0.996645	0
