# Supplementary material for: Cross-stress gene expression atlas of Marchantia polymorpha reveals the hierarchy and regulatory principles of abiotic stress responses
Source: Nat Commun. 2023 Feb 22;14:986. doi: 10.1038/s41467-023-36517-w (PMC9946954; doi:10.1038/s41467-023-36517-w)
Supplement: Supplementary file 8 — Supplementary Dataset 5 [file 41467_2023_36517_MOESM8_ESM.xlsx]

## Sheet: Sheet1
Marchantia polymorpha
Summary of DESeq2 output for all pairwise comparisons
Note: Controls D2 and H2 refer to Controls L and F in supp. data 1 respecitvely
Condition 1	Condition2	non-zero total read count	LFC > 0 (up)	%	LFC < 0 (down)	%	sig. LFC > 1 (up)	%	sig. LFC < 1 (down)	%	outliers	%	low counts	%	SigUp - SigDown	%
controlD2	controlH2	18938	2800	0.15	2979	0.16	539	0.03	198	0.01	0	0	2934	0.15	341	0.02
H	controlH2	18938	5906	0.31	6235	0.33	2101	0.11	2316	0.12	0	0	2200	0.12	-215	-0.01
C	controlH2	18938	5545	0.29	5419	0.29	1873	0.1	1693	0.09	0	0	1834	0.097	180	0.01
M	controlH2	18938	4244	0.22	3922	0.21	799	0.04	327	0.02	0	0	2200	0.12	472	0.02
S	controlH2	18938	3805	0.2	4109	0.22	887	0.05	564	0.03	0	0	2200	0.12	323	0.02
L	controlH2	18938	5243	0.28	5419	0.29	1477	0.08	1877	0.1	0	0	1834	0.097	-400	-0.02
D	controlH2	18938	5942	0.31	6345	0.34	2206	0.12	3497	0.18	0	0	1834	0.097	-1291	-0.07
N	controlH2	18938	5260	0.28	4930	0.26	1832	0.1	882	0.05	0	0	1467	0.077	950	0.05
HS	controlH2	18938	6038	0.32	6191	0.33	2205	0.12	2178	0.12	0	0	2200	0.12	27	0
HM	controlH2	18938	6015	0.32	6165	0.33	2227	0.12	2140	0.11	0	0	2200	0.12	87	0
HN	controlH2	18938	6595	0.35	6231	0.33	2938	0.16	2599	0.14	0	0	1834	0.097	339	0.02
CS	controlH2	18938	5930	0.31	5828	0.31	2150	0.11	2170	0.11	0	0	1834	0.097	-20	0
CM	controlH2	18938	5937	0.31	5720	0.3	1989	0.11	1998	0.11	0	0	1834	0.097	-9	0
CN	controlH2	18938	6549	0.35	5843	0.31	2889	0.15	2387	0.13	0	0	1834	0.097	502	0.03
SM	controlH2	18938	5290	0.28	5078	0.27	1438	0.08	948	0.05	0	0	1834	0.097	490	0.03
ML	controlH2	18938	5462	0.29	5409	0.29	1623	0.09	1329	0.07	0	0	1834	0.097	294	0.02
NL	controlH2	18938	5690	0.3	5263	0.28	1967	0.1	1365	0.07	0	0	1834	0.097	602	0.03
MN	controlH2	18938	4970	0.26	4479	0.24	1251	0.07	556	0.03	0	0	1834	0.097	695	0.04
SD	controlH2	18938	6175	0.33	6802	0.36	2732	0.14	4042	0.21	0	0	1467	0.077	-1310	-0.07
MD	controlH2	18938	6183	0.33	6716	0.35	2616	0.14	3777	0.2	0	0	1834	0.097	-1161	-0.06
ND	controlH2	18938	6177	0.33	6418	0.34	2501	0.13	3525	0.19	0	0	1467	0.077	-1024	-0.05
HD	controlH2	18938	6350	0.34	7020	0.37	3371	0.18	4318	0.23	0	0	367	0.019	-947	-0.05
CD	controlH2	18938	6099	0.32	6613	0.35	2380	0.13	3709	0.2	0	0	2200	0.12	-1329	-0.07
CL	controlH2	18938	6010	0.32	5736	0.3	2623	0.14	1757	0.09	0	0	1100	0.058	866	0.05
LS	controlH2	18938	5237	0.28	5448	0.29	1740	0.09	1326	0.07	0	0	1100	0.058	414	0.02
SN	controlH2	18938	4395	0.23	4191	0.22	1055	0.06	571	0.03	0	0	2200	0.12	484	0.03
H	controlD2	18938	5959	0.31	6265	0.33	2129	0.11	2549	0.13	0	0	0	0	-420	-0.02
C	controlD2	18938	5571	0.29	5551	0.29	1872	0.1	1855	0.1	0	0	1834	0.097	17	0
M	controlD2	18938	4937	0.26	4329	0.23	1073	0.06	830	0.04	0	0	2200	0.12	243	0.01
S	controlD2	18938	4749	0.25	4547	0.24	1020	0.05	909	0.05	0	0	2200	0.12	111	0.01
L	controlD2	18938	5490	0.29	5594	0.3	1537	0.08	2132	0.11	0	0	1467	0.077	-595	-0.03
D	controlD2	18938	5826	0.31	6348	0.34	1879	0.1	3486	0.18	0	0	1467	0.077	-1607	-0.08
N	controlD2	18938	5503	0.29	4866	0.26	1867	0.1	1123	0.06	0	0	1834	0.097	744	0.04
HS	controlD2	18938	6111	0.32	6188	0.33	2279	0.12	2485	0.13	0	0	1834	0.097	-206	-0.01
HM	controlD2	18938	6133	0.32	6221	0.33	2332	0.12	2427	0.13	0	0	1834	0.097	-95	-0.01
HN	controlD2	18938	6654	0.35	6257	0.33	2880	0.15	2710	0.14	0	0	2200	0.12	170	0.01
CS	controlD2	18938	5960	0.31	5957	0.31	2226	0.12	2348	0.12	0	0	1834	0.097	-122	-0.01
CM	controlD2	18938	5945	0.31	5932	0.31	2164	0.11	2293	0.12	0	0	1467	0.077	-129	-0.01
CN	controlD2	18938	6455	0.34	5857	0.31	2853	0.15	2412	0.13	0	0	1467	0.077	441	0.02
SM	controlD2	18938	5545	0.29	5269	0.28	1590	0.08	1404	0.07	0	0	1834	0.097	186	0.01
ML	controlD2	18938	5789	0.31	5509	0.29	1771	0.09	1775	0.09	0	0	1834	0.097	-4	0
NL	controlD2	18938	6059	0.32	5297	0.28	2096	0.11	1700	0.09	0	0	2200	0.12	396	0.02
MN	controlD2	18938	5470	0.29	4735	0.25	1481	0.08	1045	0.06	0	0	1467	0.077	436	0.02
SD	controlD2	18938	6097	0.32	6871	0.36	2544	0.13	4125	0.22	0	0	1834	0.097	-1581	-0.08
MD	controlD2	18938	6111	0.32	6812	0.36	2414	0.13	3819	0.2	0	0	1834	0.097	-1405	-0.07
ND	controlD2	18938	6033	0.32	6496	0.34	2173	0.11	3468	0.18	0	0	1834	0.097	-1295	-0.07
HD	controlD2	18938	6353	0.34	7082	0.37	3197	0.17	4355	0.23	0	0	1834	0.097	-1158	-0.06
CD	controlD2	18938	5910	0.31	6622	0.35	2120	0.11	3723	0.2	0	0	1834	0.097	-1603	-0.08
CL	controlD2	18938	6045	0.32	5664	0.3	2576	0.14	1824	0.1	0	0	1100	0.058	752	0.04
LS	controlD2	18938	5699	0.3	5471	0.29	1817	0.1	1639	0.09	0	0	2200	0.12	178	0.01
SN	controlD2	18938	5055	0.27	4446	0.23	1229	0.06	975	0.05	0	0	1834	0.097	254	0.01
sig. LFC (up/down) adjusted P<0.05 and -1>log2fold>1
