# Supplementary material for: Cross-stress gene expression atlas of Marchantia polymorpha reveals the hierarchy and regulatory principles of abiotic stress responses
Source: Nat Commun. 2023 Feb 22;14:986. doi: 10.1038/s41467-023-36517-w (PMC9946954; doi:10.1038/s41467-023-36517-w)
Supplement: Supplementary file 9 — Supplementary Dataset 6 [file 41467_2023_36517_MOESM9_ESM.xlsx]

## Sheet: Sheet1
Marchantia polymorpha
List of genes that are identified to be differentially expressed (padj < 0.05, -1 < log2FoldChange < 1) in both controls D2 and H2
Note: Controls D2 and H2 refer to Controls from batches L and F in supp. data 1 respecitvely
gene	stress	L2FC_D2	L2FC_H2	annotation
Mp1g00010.1	Mpo_C	UP	UP	[['35.2', ' no hits & (original description: none)']]
Mp1g00030.1	Mpo_C	UP	UP	[['35.2', ' no hits & (original description: none)']]
Mp1g00050.1	Mpo_C	UP	UP	[['35.2', ' no hits & (original description: none)']]
Mp1g00060.1	Mpo_C	UP	UP	[['15.6.1.2.1.4', 'RpoC2 core component plastid-encoded RNA polymerase']]
Mp1g00140.1	Mpo_C	UP	UP	[['16.5.2.1', 'methylation reader (ECT)']]
Mp1g00150.1	Mpo_C	UP	UP	[['35.2', ' no hits & (original description: none)']]
Mp1g00240.1	Mpo_C	UP	UP	[['50.2.7', 'ADP-glucose phosphorylase OS=Arabidopsis thaliana (sp|q9fk51|aglup_arath : 274.0) & Enzyme classification.EC_2 transferases.EC_2.7 transferase transferring phosphorus-containing group(50.2.7 : 108.2)']]
Mp1g00300.1	Mpo_C	UP	UP	[['35.2', ' no hits & (original description: none)']]
Mp1g00320.1	Mpo_C	DOWN	DOWN	[['35.1', 'Probable acyl-activating enzyme 1, peroxisomal OS=Arabidopsis thaliana (sp|f4huk6|aae1_arath : 584.0)']]
Mp1g00530.1	Mpo_C	UP	UP	[['15.5.16', 'C3H zinc finger transcription factor'], ['16.4.5.2.1', 'component MAC5 of non-snRNP MOS4-associated complex']]
Mp1g00700.1	Mpo_C	DOWN	DOWN	[['8.5.2.3', 'polyamine oxidase (PAO5)']]
Mp1g00740.1	Mpo_C	UP	UP	[['35.1', 'Cytochrome b6 OS=Marchantia polymorpha (sp|p06248|cyb6_marpo : 198.0)']]
Mp1g00750.1	Mpo_C	UP	UP	[['35.1', 'Cytochrome b6-f complex subunit 4 OS=Pinus thunbergii (sp|p52770|petd_pinth : 171.0)']]
Mp1g00850.1	Mpo_C	DOWN	DOWN	[['50.3.1', 'Enzyme classification.EC_3 hydrolases.EC_3.1 hydrolase acting on ester bond(50.3.1 : 216.4) & Type II inositol polyphosphate 5-phosphatase 15 OS=Arabidopsis thaliana (sp|q84w55|ip5pf_arath : 135.0)']]
Mp1g00880.1	Mpo_C	UP	UP	[['35.1', 'Protein ENHANCED DISEASE RESISTANCE 2 OS=Arabidopsis thaliana (sp|f4jse7|edr2_arath : 365.0)']]
Mp1g00990.1	Mpo_C	UP	UP	[['35.2', ' no hits & (original description: none)']]
Mp1g01050.1	Mpo_C	DOWN	DOWN	[['35.2', ' no hits & (original description: none)']]
Mp1g01390.1	Mpo_C	DOWN	DOWN	[['35.2', ' no hits & (original description: none)']]
Mp1g01410.1	Mpo_C	DOWN	DOWN	[['35.2', ' no hits & (original description: none)']]
Mp1g01450.1	Mpo_C	DOWN	DOWN	[['19.4.1.3', 'asparaginyl endopeptidase (Legumain)'], ['27.2.3', 'VPE programmed cell death cysteine proteinase']]
Mp1g01590.1	Mpo_C	DOWN	DOWN	[['35.2', ' no hits & (original description: none)']]
Mp1g01770.1	Mpo_C	DOWN	DOWN	[['35.2', ' no hits & (original description: none)']]
Mp1g01860.1	Mpo_C	UP	UP	[['50.2.7', 'Proline-rich receptor-like protein kinase PERK13 OS=Arabidopsis thaliana (sp|q9cal8|pek13_arath : 243.0) & Enzyme classification.EC_2 transferases.EC_2.7 transferase transferring phosphorus-containing group(50.2.7 : 117.4)']]
Mp1g01880.1	Mpo_C	DOWN	DOWN	[['35.2', ' no hits & (original description: none)']]
Mp1g02000.1	Mpo_C	DOWN	DOWN	[['24.2.2.1.5', 'monosaccharide transporter (ERD6)']]
Mp1g02010.1	Mpo_C	DOWN	DOWN	[['13.4.3.7', 'phragmoplast integrity regulator (Kinesin-12)'], ['20.1.3.10', 'motor protein (Kinesin-12)']]
Mp1g02030.1	Mpo_C	DOWN	DOWN	[['35.2', ' no hits & (original description: none)']]
Mp1g02120.1	Mpo_C	DOWN	DOWN	[['35.2', ' no hits & (original description: none)']]
Mp1g02130.1	Mpo_C	DOWN	DOWN	[['27.4.4', 'guanine nucleotide dissociation inhibitor (RopGDI)']]
Mp1g02370.1	Mpo_C	DOWN	DOWN	[['35.2', ' no hits & (original description: none)']]
Mp1g02450.1	Mpo_C	UP	UP	[['19.2.4.2.1', 'platform ATPase (CDC48)']]
Mp1g02470.1	Mpo_C	UP	UP	[['35.2', ' no hits & (original description: none)']]
Mp1g02550.1	Mpo_C	DOWN	DOWN	[['35.2', ' no hits & (original description: none)']]
Mp1g02570.1	Mpo_C	UP	UP	[['19.2.2.8.1.4.6', 'component FBX of SCF E3 ubiquitin ligase complex']]
Mp1g02580.1	Mpo_C	UP	UP	[['11.9.2.2', 'MAX2 strigolactone signal transducer']]
Mp1g02720.1	Mpo_C	DOWN	DOWN	[['14.4.1.1', 'component KU70 of Ku70-Ku80 helicase complex']]
Mp1g02890.1	Mpo_C	UP	UP	[['13.1.2.2', 'E2F cell cycle interphase transcription factor'], ['15.5.10', 'transcription factor (E2F/DP)']]
Mp1g02910.1	Mpo_C	UP	UP	[['7.2.3', 'thiamine diphosphokinase']]
Mp1g02920.1	Mpo_C	UP	UP	[['24.1.1.2.2', 'subunit B of V-type ATPase peripheral V1 subcomplex']]
Mp1g02950.1	Mpo_C	DOWN	DOWN	[['35.1', 'Universal stress protein PHOS32 OS=Arabidopsis thaliana (sp|q8vyn9|pho32_arath : 174.0)']]
Mp1g02980.1	Mpo_C	DOWN	DOWN	[['35.2', ' no hits & (original description: none)']]
Mp1g03100.1	Mpo_C	UP	UP	[['15.5.20', 'transcription factor (Trihelix)']]
Mp1g03140.1	Mpo_C	UP	UP	[['35.2', ' no hits & (original description: none)']]
Mp1g03150.1	Mpo_C	UP	UP	[['35.2', ' no hits & (original description: none)']]
Mp1g03230.1	Mpo_C	UP	UP	[['50.3.4', 'Oryzain alpha chain OS=Oryza sativa subsp. japonica (sp|p25776|orya_orysj : 272.0) & Enzyme classification.EC_3 hydrolases.EC_3.4 hydrolase acting on peptide bond (peptidase)(50.3.4 : 237.8)']]
Mp1g03260.1	Mpo_C	UP	UP	[['35.1', 'Pheophytinase, chloroplastic OS=Arabidopsis thaliana (sp|q9ffz1|pph_arath : 87.4)']]
Mp1g03290.1	Mpo_C	DOWN	DOWN	[['35.1', 'Probable ribosome-binding factor A, chloroplastic OS=Arabidopsis thaliana (sp|o65693|rbfa_arath : 164.0)']]
Mp1g03390.1	Mpo_C	UP	UP	[['35.2', ' no hits & (original description: none)']]
Mp1g03480.1	Mpo_C	DOWN	DOWN	[['35.2', ' no hits & (original description: none)']]
Mp1g03620.1	Mpo_C	UP	UP	[['35.2', ' no hits & (original description: none)']]
Mp1g03650.1	Mpo_C	DOWN	DOWN	[['35.2', ' no hits & (original description: none)']]
Mp1g03750.1	Mpo_C	DOWN	DOWN	[['35.2', ' no hits & (original description: none)']]
Mp1g03890.1	Mpo_C	UP	UP	[['35.2', ' no hits & (original description: none)']]
Mp1g04040.1	Mpo_C	UP	UP	[['16.7.1', 'RNA chaperone (CSP)'], ['26.4.3.2', 'mRNA chaperone (CSD)']]
Mp1g04120.1	Mpo_C	DOWN	DOWN	[['35.2', ' no hits & (original description: none)']]
Mp1g04180.1	Mpo_C	DOWN	DOWN	[['35.2', ' no hits & (original description: none)']]
Mp1g04360.1	Mpo_C	DOWN	DOWN	[['24.2.13', 'solute transporter (MTCC)']]
Mp1g04390.1	Mpo_C	DOWN	DOWN	[['35.2', ' no hits & (original description: none)']]
Mp1g04490.1	Mpo_C	DOWN	DOWN	[['35.1', 'Putative glutamine amidotransferase GAT1_2.1 OS=Arabidopsis thaliana (sp|q8h0z4|gt121_arath : 391.0)']]
Mp1g04550.1	Mpo_C	DOWN	DOWN	[['15.5.51.3', 'component NF-YC of NF-Y transcription factor complex']]
Mp1g04600.1	Mpo_C	DOWN	DOWN	[['35.1', 'Chaperone protein dnaJ C76, chloroplastic OS=Arabidopsis thaliana (sp|q9fmx6|djc76_arath : 122.0)']]
Mp1g04710.1	Mpo_C	DOWN	DOWN	[['35.2', ' no hits & (original description: none)']]
Mp1g04720.1	Mpo_C	DOWN	DOWN	[['35.2', ' no hits & (original description: none)']]
Mp1g04820.1	Mpo_C	UP	UP	[['16.7.3', 'RNA chaperone (LA)'], ['17.1.1.5', 'rRNA chaperone (IRP2)']]
Mp1g04910.1	Mpo_C	DOWN	DOWN	[['35.2', ' no hits & (original description: none)']]
Mp1g04940.1	Mpo_C	DOWN	DOWN	[['35.2', ' no hits & (original description: none)']]
Mp1g05040.1	Mpo_C	DOWN	DOWN	[['35.2', ' no hits & (original description: none)']]
Mp1g05050.1	Mpo_C	UP	UP	[['35.2', ' no hits & (original description: none)']]
Mp1g05080.1	Mpo_C	DOWN	DOWN	[['50.2.7', 'Probable LRR receptor-like serine/threonine-protein kinase At1g67720 OS=Arabidopsis thaliana (sp|c0lgi2|y1677_arath : 337.0) & Enzyme classification.EC_2 transferases.EC_2.7 transferase transferring phosphorus-containing group(50.2.7 : 63.6)']]
Mp1g05120.1	Mpo_C	DOWN	DOWN	[['19.2.2.8.1.4.6', 'component FBX of SCF E3 ubiquitin ligase complex']]
Mp1g05290.1	Mpo_C	UP	UP	[['35.2', ' no hits & (original description: none)']]
Mp1g05300.1	Mpo_C	UP	UP	[['24.2.3.4.7', 'solute transporter (AAAP)']]
Mp1g05340.1	Mpo_C	UP	UP	[['3.12.7', 'enolase']]
Mp1g05540.1	Mpo_C	DOWN	DOWN	[['35.2', ' no hits & (original description: none)']]
Mp1g05720.1	Mpo_C	UP	UP	[['35.2', ' no hits & (original description: none)']]
Mp1g05780.1	Mpo_C	DOWN	DOWN	[['35.2', ' no hits & (original description: none)']]
Mp1g05920.1	Mpo_C	UP	UP	[['19.1.7.3', 'Hsp60-co-chaperone (Hsp10)']]
Mp1g05950.1	Mpo_C	DOWN	DOWN	[['35.2', ' no hits & (original description: none)']]
Mp1g06000.1	Mpo_C	DOWN	DOWN	[['35.2', ' no hits & (original description: none)']]
Mp1g06130.1	Mpo_C	DOWN	DOWN	[['35.2', ' no hits & (original description: none)']]
Mp1g06190.1	Mpo_C	UP	UP	[['3.2.3.3.2.2', 'starch-debranching pullulanase-type enzyme']]
Mp1g06290.1	Mpo_C	DOWN	DOWN	[['50.2.1', 'Enzyme classification.EC_2 transferases.EC_2.1 transferase transferring one-carbon group(50.2.1 : 94.9)']]
Mp1g06350.1	Mpo_C	UP	UP	[['35.2', ' no hits & (original description: none)']]
Mp1g06690.1	Mpo_C	UP	UP	[['35.2', ' no hits & (original description: none)']]
Mp1g06800.1	Mpo_C	DOWN	DOWN	[['35.1', 'Short-chain dehydrogenase reductase 3b OS=Arabidopsis thaliana (sp|q94k41|sdr3b_arath : 168.0)']]
Mp1g06980.1	Mpo_C	DOWN	DOWN	[['20.1.4.1', 'heavy chain of Dynein microtubule-based motor protein complex']]
Mp1g07160.1	Mpo_C	UP	UP	[['35.1', 'Photosystem I P700 chlorophyll a apoprotein A2 OS=Marchantia polymorpha (sp|p06408|psab_marpo : 88.2)']]
Mp1g07210.1	Mpo_C	UP	UP	[['35.2', ' no hits & (original description: none)']]
Mp1g07240.1	Mpo_C	DOWN	DOWN	[['35.1', 'Pentatricopeptide repeat-containing protein At2g41720 OS=Arabidopsis thaliana (sp|q8rws8|pp199_arath : 640.0)']]
Mp1g07300.1	Mpo_C	UP	UP	[['35.2', ' no hits & (original description: none)']]
Mp1g07310.1	Mpo_C	UP	UP	[['10.3.3.1.1', 'gamma-glutamyl:cysteine ligase']]
Mp1g07510.1	Mpo_C	DOWN	DOWN	[['25.4.2.1', 'iron uptake Fe(III)-chelate reductase'], ['25.5.2.1', 'metal ion-chelate reductase (FRO)']]
Mp1g07570.1	Mpo_C	DOWN	DOWN	[['35.2', ' no hits & (original description: none)']]
Mp1g07580.1	Mpo_C	DOWN	DOWN	[['35.2', ' no hits & (original description: none)']]
Mp1g07590.1	Mpo_C	DOWN	DOWN	[['35.1', 'Uncharacterized protein At3g28850 OS=Arabidopsis thaliana (sp|q9lh89|y3885_arath : 143.0)']]
Mp1g07610.1	Mpo_C	DOWN	DOWN	[['35.1', 'Rhodanese-like domain-containing protein 9, chloroplastic OS=Arabidopsis thaliana (sp|o48529|str9_arath : 223.0)']]
Mp1g07630.1	Mpo_C	DOWN	DOWN	[['35.1', 'Intraflagellar transport protein 81 OS=Chlamydomonas reinhardtii (sp|q68rj5|ift81_chlre : 166.0)']]
Mp1g07660.1	Mpo_C	UP	UP	[['16.8.1.1.7', 'component RRP4 of exosome EXO9 core complex']]
Mp1g07670.1	Mpo_C	UP	UP	[['35.2', ' no hits & (original description: none)']]
Mp1g07730.1	Mpo_C	DOWN	DOWN	[['24.2.13', 'solute transporter (MTCC)']]
Mp1g07760.1	Mpo_C	UP	UP	[['10.3.1.5', 'GDP-L-galactose phosphorylase (VTC2/5)']]
Mp1g07840.1	Mpo_C	UP	UP	[['17.1.2.2.1.11.2', 'component ARRS1 of ARPF2-ARRS1 complex']]
Mp1g07990.1	Mpo_C	DOWN	DOWN	[['12.3.3.4', 'class II/ASH1 histone methyltransferase component of histone lysine methylation/demethylation']]
Mp1g08000.1	Mpo_C	DOWN	DOWN	[['35.2', ' no hits & (original description: none)']]
Mp1g08010.1	Mpo_C	DOWN	DOWN	[['35.2', ' no hits & (original description: none)']]
Mp1g08130.1	Mpo_C	UP	UP	[['35.2', ' no hits & (original description: none)']]
Mp1g08220.1	Mpo_C	DOWN	DOWN	[['35.1', 'F-box protein PP2-A15 OS=Arabidopsis thaliana (sp|q9lf92|p2a15_arath : 127.0)']]
Mp1g08230.1	Mpo_C	DOWN	DOWN	[['35.2', ' no hits & (original description: none)']]
Mp1g08390.1	Mpo_C	UP	UP	[['35.2', ' no hits & (original description: none)']]
Mp1g08450.1	Mpo_C	UP	UP	[['35.1', 'Probable galacturonosyltransferase 11 OS=Arabidopsis thaliana (sp|q949q1|gautb_arath : 627.0)']]
Mp1g08460.1	Mpo_C	DOWN	DOWN	[['35.2', ' no hits & (original description: none)']]
Mp1g08470.1	Mpo_C	DOWN	DOWN	[['35.1', 'B2 protein OS=Daucus carota (sp|p37707|b2_dauca : 84.0)']]
Mp1g08480.1	Mpo_C	DOWN	DOWN	[['35.2', ' no hits & (original description: none)']]
Mp1g08490.1	Mpo_C	DOWN	DOWN	[['35.2', ' no hits & (original description: none)']]
Mp1g08660.1	Mpo_C	UP	UP	[['15.5.53.6', 'transcriptional repressor (NF-X1)']]
Mp1g08720.1	Mpo_C	DOWN	DOWN	[['16.8.2.1.2.5', 'component NOT3/5 of mRNA deadenylation CCR4-NOT complex']]
Mp1g09010.1	Mpo_C	DOWN	DOWN	[['35.2', ' no hits & (original description: none)']]
Mp1g09040.1	Mpo_C	UP	UP	[['35.1', 'Pumilio homolog 12 OS=Arabidopsis thaliana (sp|q9lvc3|pum12_arath : 418.0)']]
Mp1g09070.1	Mpo_C	UP	UP	[['35.2', ' no hits & (original description: none)']]
Mp1g09090.1	Mpo_C	UP	UP	[['12.3.3.9.8', 'histone demethylase (PKDM12)']]
Mp1g09180.1	Mpo_C	DOWN	DOWN	[['35.2', ' no hits & (original description: none)']]
Mp1g09300.1	Mpo_C	UP	UP	[['3.2.3.1.2', 'phosphoglucan, water dikinase (PWD)']]
Mp1g09460.1	Mpo_C	UP	UP	[['35.2', ' no hits & (original description: none)']]
Mp1g09650.1	Mpo_C	DOWN	DOWN	[['35.2', ' no hits & (original description: none)']]
Mp1g09660.1	Mpo_C	DOWN	DOWN	[['35.2', ' no hits & (original description: none)']]
Mp1g09760.1	Mpo_C	UP	UP	[['35.2', ' no hits & (original description: none)']]
Mp1g09880.1	Mpo_C	UP	UP	[['18.4.24.2.3', 'clade C phosphatase']]
Mp1g09890.1	Mpo_C	DOWN	DOWN	[['35.2', ' no hits & (original description: none)']]
Mp1g10020.1	Mpo_C	UP	UP	[['15.5.18', 'transcription factor (SBP)']]
Mp1g10150.1	Mpo_C	UP	UP	[['9.2.1.1.1', 'phenylalanine ammonia lyase (PAL)']]
Mp1g10260.1	Mpo_C	UP	UP	[['35.2', ' no hits & (original description: none)']]
Mp1g10510.1	Mpo_C	UP	UP	[['35.2', ' no hits & (original description: none)']]
Mp1g10520.1	Mpo_C	DOWN	DOWN	[['35.1', 'GDSL esterase/lipase At4g10955 OS=Arabidopsis thaliana (sp|q680c0|gdl62_arath : 93.6)']]
Mp1g10700.1	Mpo_C	UP	UP	[['35.2', ' no hits & (original description: none)']]
Mp1g10750.1	Mpo_C	UP	UP	[['35.1', 'Probable protein arginine N-methyltransferase 6 OS=Arabidopsis thaliana (sp|q08a71|anm6_arath : 501.0)']]
Mp1g10780.1	Mpo_C	UP	UP	[['21.3.2.1.1', 'rhamnosyltransferase']]
Mp1g10940.1	Mpo_C	DOWN	DOWN	[['35.2', ' no hits & (original description: none)']]
Mp1g11000.1	Mpo_C	UP	UP	[['22.1.7.1', 'DRP1-type clathrin coated vesicle dynamin']]
Mp1g11020.1	Mpo_C	DOWN	DOWN	[['35.2', ' no hits & (original description: none)']]
Mp1g11050.1	Mpo_C	DOWN	DOWN	[['35.1', 'Alcohol dehydrogenase 2 OS=Oryza sativa subsp. japonica (sp|q0itw7|adh2_orysj : 149.0)']]
Mp1g11180.1	Mpo_C	UP	UP	[['50.3.2', 'Glucan endo-1,3-beta-glucosidase 3 OS=Arabidopsis thaliana (sp|q9zu91|e133_arath : 405.0) & Enzyme classification.EC_3 hydrolases.EC_3.2 glycosylase(50.3.2 : 295.0)']]
Mp1g11230.1	Mpo_C	UP	UP	[['6.3.2.4', 'nucleoside diphosphate kinase']]
Mp1g11260.1	Mpo_C	UP	UP	[['35.2', ' no hits & (original description: none)']]
Mp1g11290.1	Mpo_C	DOWN	DOWN	[['35.2', ' no hits & (original description: none)']]
Mp1g11350.1	Mpo_C	DOWN	DOWN	[['3.8.1', 'ribokinase']]
Mp1g11380.1	Mpo_C	UP	UP	[['35.2', ' no hits & (original description: none)']]
Mp1g11450.1	Mpo_C	UP	UP	[['24.2.4.1.1', 'metabolite transporter (DTX)']]
Mp1g11460.1	Mpo_C	UP	UP	[['35.2', ' no hits & (original description: none)']]
Mp1g11660.1	Mpo_C	DOWN	DOWN	[['15.5.3.6', 'transcription factor (WOX)']]
Mp1g11770.1	Mpo_C	DOWN	DOWN	[['35.1', 'Bifunctional nuclease 1 OS=Arabidopsis thaliana (sp|q9fws6|bbd1_arath : 311.0)']]
Mp1g11840.1	Mpo_C	DOWN	DOWN	[['35.2', ' no hits & (original description: none)']]
Mp1g11960.1	Mpo_C	DOWN	DOWN	[['35.1', 'Uncharacterized protein At2g39910 OS=Arabidopsis thaliana (sp|q8gxp4|y2991_arath : 184.0)']]
Mp1g12040.1	Mpo_C	DOWN	DOWN	[['35.2', ' no hits & (original description: none)']]
Mp1g12240.1	Mpo_C	DOWN	DOWN	[['24.2.13', 'solute transporter (MTCC)']]
Mp1g12310.1	Mpo_C	UP	UP	[['35.2', ' no hits & (original description: none)']]
Mp1g12420.1	Mpo_C	DOWN	DOWN	[['50.1.13', 'Protein DMR6-LIKE OXYGENASE 1 OS=Arabidopsis thaliana (sp|q9zsa8|dlo1_arath : 266.0) & Enzyme classification.EC_1 oxidoreductases.EC_1.14 oxidoreductase acting on paired donor with incorporation or reduction of molecular oxygen(50.1.13 : 202.2)']]
Mp1g12490.1	Mpo_C	DOWN	DOWN	[['35.1', 'F-box only protein 6 OS=Arabidopsis thaliana (sp|q9fzk1|fbx6_arath : 190.0)']]
Mp1g12530.1	Mpo_C	UP	UP	[['35.2', ' no hits & (original description: none)']]
Mp1g12540.1	Mpo_C	UP	UP	[['35.1', 'Glutathione S-transferase DHAR2 OS=Arabidopsis thaliana (sp|q9frl8|dhar2_arath : 82.0)']]
Mp1g12600.1	Mpo_C	UP	UP	[['35.2', ' no hits & (original description: none)']]
Mp1g12710.1	Mpo_C	UP	UP	[['35.1', 'Protein RETICULATA-RELATED 1, chloroplastic OS=Arabidopsis thaliana (sp|q9fgp9|rer1_arath : 346.0)']]
Mp1g12800.1	Mpo_C	DOWN	DOWN	[['35.2', ' no hits & (original description: none)']]
Mp1g12830.1	Mpo_C	UP	UP	[['15.5.53.4', 'transcriptional repressor (TIE/SPL)']]
Mp1g12980.1	Mpo_C	DOWN	DOWN	[['35.2', ' no hits & (original description: none)']]
Mp1g13010.1	Mpo_C	UP	UP	[['15.5.2.1', 'transcription factor (MYB)']]
Mp1g13140.1	Mpo_C	DOWN	DOWN	[['24.1.2.1.1', 'P1B-type heavy metal cation-transporting ATPase (HMA)']]
Mp1g13160.1	Mpo_C	UP	UP	[['16.12.4.4', 'HCF152 plastidial RNA transcript stability factor']]
Mp1g13170.1	Mpo_C	UP	UP	[['35.1', 'DNA-directed RNA polymerase subunit beta OS=Marchantia polymorpha (sp|p06272|rpob_marpo : 176.0)']]
Mp1g13210.1	Mpo_C	DOWN	DOWN	[['35.2', ' no hits & (original description: none)']]
Mp1g13250.1	Mpo_C	DOWN	DOWN	[['35.2', ' no hits & (original description: none)']]
Mp1g13260.1	Mpo_C	UP	UP	[['11.3.2.4', 'transcription factor (BES/BZR)'], ['15.5.39', 'transcription factor (BZR)']]
Mp1g13360.1	Mpo_C	DOWN	DOWN	[['35.2', ' no hits & (original description: none)']]
Mp1g13580.1	Mpo_C	UP	UP	[['35.2', ' no hits & (original description: none)']]
Mp1g13590.1	Mpo_C	UP	UP	[['24.2.2.1.1', 'hexose transporter (SGB/GlcT)']]
Mp1g13820.1	Mpo_C	DOWN	DOWN	[['50.4.3', 'Protein STRICTOSIDINE SYNTHASE-LIKE 6 OS=Arabidopsis thaliana (sp|q9sd05|ssl6_arath : 163.0) & Enzyme classification.EC_4 lyases.EC_4.3 carbon-nitrogen lyase(50.4.3 : 131.4)']]
Mp1g13940.1	Mpo_C	DOWN	DOWN	[['35.2', ' no hits & (original description: none)']]
Mp1g14140.1	Mpo_C	UP	UP	[['21.4.2.1', 'alpha-class expansin']]
Mp1g14180.1	Mpo_C	DOWN	DOWN	[['35.1', 'Chaperone protein dnaJ 20, chloroplastic OS=Arabidopsis thaliana (sp|q9sdn0|dnj20_arath : 89.0)']]
Mp1g14450.1	Mpo_C	UP	UP	[['6.3.2.4', 'nucleoside diphosphate kinase']]
Mp1g14470.1	Mpo_C	DOWN	DOWN	[['35.2', ' no hits & (original description: none)']]
Mp1g14550.1	Mpo_C	DOWN	DOWN	[['35.2', ' no hits & (original description: none)']]
Mp1g14820.1	Mpo_C	DOWN	DOWN	[['9.1.6.2.5', 'NXD1 neoxanthin biosynthesis cofactor'], ['11.1.1.3', 'NXD1 neoxanthin biosynthesis cofactor']]
Mp1g14860.1	Mpo_C	DOWN	DOWN	[['35.1', 'Suppressor of RPS4-RLD 1 OS=Arabidopsis thaliana (sp|f4js25|srfr1_arath : 713.0)']]
Mp1g14960.1	Mpo_C	UP	UP	[['25.4.2.1', 'iron uptake Fe(III)-chelate reductase'], ['25.5.2.1', 'metal ion-chelate reductase (FRO)']]
Mp1g14990.1	Mpo_C	DOWN	DOWN	[['35.2', ' no hits & (original description: none)']]
Mp1g15020.1	Mpo_C	DOWN	DOWN	[['18.2.6', 'plastidial Nat-type N-terminal acetylase']]
Mp1g15090.1	Mpo_C	UP	UP	[['35.2', ' no hits & (original description: none)']]
Mp1g15210.1	Mpo_C	DOWN	DOWN	[['35.2', ' no hits & (original description: none)']]
Mp1g15250.1	Mpo_C	DOWN	DOWN	[['24.2.13', 'solute transporter (MTCC)']]
Mp1g15360.1	Mpo_C	DOWN	DOWN	[['35.1', 'Alpha-galactosidase 1 OS=Arabidopsis thaliana (sp|q9ft97|agal1_arath : 98.6)']]
Mp1g15430.1	Mpo_C	UP	UP	[['4.1.4.1.2', 'phosphoserine aminotransferase']]
Mp1g15460.1	Mpo_C	DOWN	DOWN	[['35.2', ' no hits & (original description: none)']]
Mp1g15490.1	Mpo_C	UP	UP	[['19.4.5.5.1', 'zinc metalloprotease (PGM48)']]
Mp1g15520.1	Mpo_C	UP	UP	[['35.2', ' no hits & (original description: none)']]
Mp1g15530.1	Mpo_C	UP	UP	[['3.2.2.3', 'ADP-glucose pyrophosphorylase']]
Mp1g15540.1	Mpo_C	UP	UP	[['35.2', ' no hits & (original description: none)']]
Mp1g15610.1	Mpo_C	UP	UP	[['35.2', ' no hits & (original description: none)']]
Mp1g15790.1	Mpo_C	UP	UP	[['35.2', ' no hits & (original description: none)']]
Mp1g15800.1	Mpo_C	UP	UP	[['35.2', ' no hits & (original description: none)']]
Mp1g15830.1	Mpo_C	DOWN	DOWN	[['23.1.5.2', 'component SecY1 of thylakoid membrane Sec1 translocation system']]
Mp1g15860.1	Mpo_C	UP	UP	[['5.7.1.2.2', 'lipase (LIP)']]
Mp1g16100.1	Mpo_C	UP	UP	[['35.2', ' no hits & (original description: none)']]
Mp1g16160.1	Mpo_C	DOWN	DOWN	[['35.2', ' no hits & (original description: none)']]
Mp1g16220.1	Mpo_C	UP	UP	[['35.1', 'Photosystem I P700 chlorophyll a apoprotein A1 OS=Mesostigma viride (sp|q9mur8|psaa_mesvi : 129.0)']]
Mp1g16310.1	Mpo_C	UP	UP	[['35.2', ' no hits & (original description: none)']]
Mp1g16420.1	Mpo_C	DOWN	DOWN	[['6.2.4.3', 'dihydropyrimidine dehydrogenase']]
Mp1g16460.1	Mpo_C	UP	UP	[['17.1.1.8.3', 'NOB1 pre-rRNA processing endonuclease involved in ITS1 rRNA removal'], ['17.1.3.2.1.6', 'endonuclease (NOB1)']]
Mp1g16520.1	Mpo_C	UP	UP	[['35.2', ' no hits & (original description: none)']]
Mp1g16530.1	Mpo_C	UP	UP	[['35.2', ' no hits & (original description: none)']]
Mp1g16800.1	Mpo_C	UP	UP	[['15.5.4.1', 'transcription factor (bZIP)'], ['15.5.4.6', 'transcription factor (HY5)'], ['26.1.3.2', 'UV-B signal transduction transcriptional regulator']]
Mp1g17100.1	Mpo_C	UP	UP	[['35.2', ' no hits & (original description: none)']]
Mp1g17290.1	Mpo_C	DOWN	DOWN	[['35.2', ' no hits & (original description: none)']]
Mp1g17420.1	Mpo_C	UP	UP	[['24.2.13', 'solute transporter (MTCC)']]
Mp1g17540.1	Mpo_C	UP	UP	[['35.2', ' no hits & (original description: none)']]
Mp1g17610.1	Mpo_C	DOWN	DOWN	[['35.2', ' no hits & (original description: none)']]
Mp1g17620.1	Mpo_C	DOWN	DOWN	[['35.2', ' no hits & (original description: none)']]
Mp1g17680.1	Mpo_C	DOWN	DOWN	[['35.2', ' no hits & (original description: none)']]
Mp1g17690.1	Mpo_C	DOWN	DOWN	[['1.1.1.2.9', 'component PsbR of PS-II complex']]
Mp1g17700.1	Mpo_C	DOWN	DOWN	[['35.2', ' no hits & (original description: none)']]
Mp1g17810.1	Mpo_C	UP	UP	[['35.1', 'Kinesin-like protein KIN-7I OS=Oryza sativa subsp. japonica (sp|b9g3m6|kn7i_orysj : 270.0)']]
Mp1g17900.1	Mpo_C	UP	UP	[['17.1.3.2.1.3.5', 'SSU processome assembly factor (UTP1/PWP2)']]
Mp1g17910.1	Mpo_C	DOWN	DOWN	[['4.2.3.1', 'proline dehydrogenase']]
Mp1g17920.1	Mpo_C	UP	UP	[['25.1.7', 'aspartate aminotransferase']]
Mp1g17960.1	Mpo_C	DOWN	DOWN	[['35.2', ' no hits & (original description: none)']]
Mp1g17990.1	Mpo_C	DOWN	DOWN	[['14.4.2.1', 'DNA ligase component LIG4 of LIG4-XRCC4 ligase complex']]
Mp1g18010.1	Mpo_C	UP	UP	[['35.1', 'Potassium channel AKT1 OS=Oryza sativa subsp. japonica (sp|q0jkv1|akt1_orysj : 97.1)']]
Mp1g18270.1	Mpo_C	UP	UP	[['35.2', ' no hits & (original description: none)']]
Mp1g18320.1	Mpo_C	UP	UP	[['35.2', ' no hits & (original description: none)']]
Mp1g18330.1	Mpo_C	DOWN	DOWN	[['35.2', ' no hits & (original description: none)']]
Mp1g18380.1	Mpo_C	UP	UP	[['21.3.2.1.3', 'beta-1,4-galactosyltransferase']]
Mp1g18420.1	Mpo_C	UP	UP	[['35.1', 'Putative AC transposase OS=Zea mays (sp|p08770|tra1_maize : 118.0)']]
Mp1g18470.1	Mpo_C	UP	UP	[['35.2', ' no hits & (original description: none)']]
Mp1g18540.1	Mpo_C	UP	UP	[['35.2', ' no hits & (original description: none)']]
Mp1g18620.1	Mpo_C	UP	UP	[['17.1.2.1.47', 'component RPP2 of LSU proteome component']]
Mp1g18710.1	Mpo_C	UP	UP	[['35.2', ' no hits & (original description: none)']]
Mp1g19160.1	Mpo_C	UP	UP	[['35.2', ' no hits & (original description: none)']]
Mp1g19300.1	Mpo_C	DOWN	DOWN	[['35.2', ' no hits & (original description: none)']]
Mp1g19310.1	Mpo_C	UP	UP	[['24.2.2.1.6', 'monosaccharide transporter (STP)']]
Mp1g19360.1	Mpo_C	UP	UP	[['35.1', 'Protein Ycf2 OS=Marchantia polymorpha (sp|p09975|ycf2_marpo : 124.0)']]
Mp1g19380.1	Mpo_C	DOWN	DOWN	[['35.2', ' no hits & (original description: none)']]
Mp1g19400.1	Mpo_C	DOWN	DOWN	[['50.2.7', 'LRR receptor-like serine/threonine-protein kinase GSO1 OS=Arabidopsis thaliana (sp|c0lgq5|gso1_arath : 432.0) & Enzyme classification.EC_2 transferases.EC_2.7 transferase transferring phosphorus-containing group(50.2.7 : 105.6)']]
Mp1g19780.1	Mpo_C	UP	UP	[['35.2', ' no hits & (original description: none)']]
Mp1g19850.1	Mpo_C	DOWN	DOWN	[['35.2', ' no hits & (original description: none)']]
Mp1g20120.1	Mpo_C	DOWN	DOWN	[['35.2', ' no hits & (original description: none)']]
Mp1g20310.1	Mpo_C	DOWN	DOWN	[['35.2', ' no hits & (original description: none)']]
Mp1g20330.1	Mpo_C	DOWN	DOWN	[['35.2', ' no hits & (original description: none)']]
Mp1g20530.1	Mpo_C	UP	UP	[['35.2', ' no hits & (original description: none)']]
Mp1g20540.1	Mpo_C	UP	UP	[['35.1', 'Endoglucanase 19 OS=Arabidopsis thaliana (sp|q8l7i0|gun19_arath : 645.0)']]
Mp1g20590.1	Mpo_C	UP	UP	[['35.2', ' no hits & (original description: none)']]
Mp1g20650.1	Mpo_C	UP	UP	[['35.2', ' no hits & (original description: none)']]
Mp1g20810.1	Mpo_C	UP	UP	[['35.1', 'Protein ENHANCED DISEASE RESISTANCE 2 OS=Arabidopsis thaliana (sp|f4jse7|edr2_arath : 219.0)']]
Mp1g20950.1	Mpo_C	DOWN	DOWN	[['16.4.4.1.2', 'protein factor U11-48K of U11 small nuclear ribonucleoprotein particle (snRNP)']]
Mp1g21030.1	Mpo_C	DOWN	DOWN	[['6.3.2.3', 'thymidylate kinase']]
Mp1g21110.1	Mpo_C	UP	UP	[['35.2', ' no hits & (original description: none)']]
Mp1g21130.1	Mpo_C	UP	UP	[['16.4.7.3.3', 'helicase Prp43 of Intron-Lariat Spliceosome complex']]
Mp1g21210.1	Mpo_C	UP	UP	[['3.2.3.2.1', 'phosphoglucan phosphatase (SEX4)']]
Mp1g21220.1	Mpo_C	DOWN	DOWN	[['35.2', ' no hits & (original description: none)']]
Mp1g21250.1	Mpo_C	DOWN	DOWN	[['35.2', ' no hits & (original description: none)']]
Mp1g21390.1	Mpo_C	UP	UP	[['17.1.1.1.1', 'rDNA chromatin transcription factor (NCL)']]
Mp1g21460.1	Mpo_C	UP	UP	[['35.1', 'Polypyrimidine tract-binding protein homolog 3 OS=Arabidopsis thaliana (sp|q6icx4|ptbp3_arath : 285.0)']]
Mp1g21480.1	Mpo_C	DOWN	DOWN	[['16.5.3.1', 'demethylase (ALKBH9)']]
Mp1g21560.1	Mpo_C	DOWN	DOWN	[['35.1', 'BTB/POZ domain-containing protein At2g30600 OS=Arabidopsis thaliana (sp|q8lev3|y2060_arath : 654.0)']]
Mp1g21590.1	Mpo_C	DOWN	DOWN	[['19.3.3.1', 'ATG8 autophagosome ubiquitin-fold protein']]
Mp1g21610.1	Mpo_C	UP	UP	[['24.2.2.9', 'anion transporter (NRT1/PTR)']]
Mp1g21710.1	Mpo_C	UP	UP	[['35.2', ' no hits & (original description: none)']]
Mp1g21760.1	Mpo_C	DOWN	DOWN	[['35.2', ' no hits & (original description: none)']]
Mp1g21870.1	Mpo_C	DOWN	DOWN	[['35.2', ' no hits & (original description: none)']]
Mp1g21950.1	Mpo_C	DOWN	DOWN	[['35.2', ' no hits & (original description: none)']]
Mp1g21960.1	Mpo_C	DOWN	DOWN	[['1.1.1.3.1', 'LPA1 protein involved in PS-II assembly']]
Mp1g22070.1	Mpo_C	UP	UP	[['8.1.2.1', 'ornithine decarboxylase'], ['8.2.1', 'S-adenosyl methionine decarboxylase']]
Mp1g22120.1	Mpo_C	DOWN	DOWN	[['35.2', ' no hits & (original description: none)']]
Mp1g22130.1	Mpo_C	DOWN	DOWN	[['35.1', 'Protein EARLY-RESPONSIVE TO DEHYDRATION 7, chloroplastic OS=Arabidopsis thaliana (sp|o48832|erd7_arath : 106.0)']]
Mp1g22250.1	Mpo_C	UP	UP	[['35.2', ' no hits & (original description: none)']]
Mp1g22350.1	Mpo_C	DOWN	DOWN	[['35.2', ' no hits & (original description: none)']]
Mp1g22530.1	Mpo_C	UP	UP	[['35.2', ' no hits & (original description: none)']]
Mp1g22600.1	Mpo_C	UP	UP	[['50.2.3', 'Shikimate O-hydroxycinnamoyltransferase OS=Arabidopsis thaliana (sp|q9fi78|hst_arath : 171.0) & Enzyme classification.EC_2 transferases.EC_2.3 acyltransferase(50.2.3 : 37.2)']]
Mp1g22780.1	Mpo_C	UP	UP	[['35.2', ' no hits & (original description: none)']]
Mp1g22790.1	Mpo_C	UP	UP	[['35.2', ' no hits & (original description: none)']]
Mp1g22820.1	Mpo_C	DOWN	DOWN	[['7.12.2.1', 'porphobilinogen synthase']]
Mp1g22900.1	Mpo_C	DOWN	DOWN	[['35.2', ' no hits & (original description: none)']]
Mp1g23080.1	Mpo_C	UP	UP	[['35.1', 'Soluble inorganic pyrophosphatase PPA1 OS=Solanum tuberosum (sp|q43187|ipyr_soltu : 343.0)']]
Mp1g23100.1	Mpo_C	UP	UP	[['35.2', ' no hits & (original description: none)']]
Mp1g23110.1	Mpo_C	UP	UP	[['17.7.1.1.8', 'component mtRPL7/L12 of large ribosomal subunit proteome']]
Mp1g23200.1	Mpo_C	UP	UP	[['35.1', 'Probable desiccation-related protein LEA14 OS=Arabidopsis thaliana (sp|o03983|lea14_arath : 159.0)']]
Mp1g23210.1	Mpo_C	DOWN	DOWN	[['35.2', ' no hits & (original description: none)']]
Mp1g23350.1	Mpo_C	UP	UP	[['35.2', ' no hits & (original description: none)']]
Mp1g23430.1	Mpo_C	UP	UP	[['24.1.3.1.2', 'subfamily ABCC transporter']]
Mp1g23480.1	Mpo_C	UP	UP	[['3.13.8', 'UDP-D-glucose 4-epimerase']]
Mp1g23640.1	Mpo_C	UP	UP	[['3.2.2.4.5', 'granule-bound starch (amylose) synthase']]
Mp1g23790.1	Mpo_C	DOWN	DOWN	[['35.2', ' no hits & (original description: none)']]
Mp1g23910.1	Mpo_C	UP	UP	[['35.2', ' no hits & (original description: none)']]
Mp1g23940.1	Mpo_C	DOWN	DOWN	[['35.2', ' no hits & (original description: none)']]
Mp1g23970.1	Mpo_C	UP	UP	[['16.4.1.3.2', 'protein factor PRPF4 of U4/U6 small nuclear ribonucleoprotein particle (snRNP)']]
Mp1g24000.1	Mpo_C	UP	UP	[['23.5.1.1.4.2', 'NDC1 nucleoporin of nuclear pore complex']]
Mp1g24170.1	Mpo_C	UP	UP	[['35.2', ' no hits & (original description: none)']]
Mp1g24320.1	Mpo_C	DOWN	DOWN	[['5.5.2.1', 'methylsterol monooxygenase']]
Mp1g24340.1	Mpo_C	DOWN	DOWN	[['35.2', ' no hits & (original description: none)']]
Mp1g24410.1	Mpo_C	DOWN	DOWN	[['35.2', ' no hits & (original description: none)']]
Mp1g24440.1	Mpo_C	DOWN	DOWN	[['35.2', ' no hits & (original description: none)']]
Mp1g24450.1	Mpo_C	DOWN	DOWN	[['35.1', 'Pentatricopeptide repeat-containing protein At5g39980, chloroplastic OS=Arabidopsis thaliana (sp|q9fld8|pp408_arath : 588.0)']]
Mp1g24600.1	Mpo_C	DOWN	DOWN	[['35.2', ' no hits & (original description: none)']]
Mp1g24800.1	Mpo_C	UP	UP	[['3.2.3.3.1.1', 'alpha amylase']]
Mp1g24810.1	Mpo_C	UP	UP	[['3.2.3.3.1.1', 'alpha amylase']]
Mp1g24820.1	Mpo_C	UP	UP	[['35.2', ' no hits & (original description: none)']]
Mp1g24830.1	Mpo_C	UP	UP	[['35.2', ' no hits & (original description: none)']]
Mp1g24850.1	Mpo_C	UP	UP	[['35.2', ' no hits & (original description: none)']]
Mp1g25070.1	Mpo_C	UP	UP	[['35.2', ' no hits & (original description: none)']]
Mp1g25080.1	Mpo_C	DOWN	DOWN	[['50.2.7', 'G-type lectin S-receptor-like serine/threonine-protein kinase SD2-5 OS=Arabidopsis thaliana (sp|q8rwz5|sd25_arath : 332.0) & Enzyme classification.EC_2 transferases.EC_2.7 transferase transferring phosphorus-containing group(50.2.7 : 114.5)']]
Mp1g25130.1	Mpo_C	DOWN	DOWN	[['35.2', ' no hits & (original description: none)']]
Mp1g25140.1	Mpo_C	DOWN	DOWN	[['35.2', ' no hits & (original description: none)']]
Mp1g25170.1	Mpo_C	UP	UP	[['35.2', ' no hits & (original description: none)']]
Mp1g25200.1	Mpo_C	UP	UP	[['35.2', ' no hits & (original description: none)']]
Mp1g25240.1	Mpo_C	UP	UP	[['24.1.3.2.2', 'subfamily ABCG transporter']]
Mp1g25330.1	Mpo_C	UP	UP	[['35.1', 'DEAD-box ATP-dependent RNA helicase 14 OS=Arabidopsis thaliana (sp|q8h136|rh14_arath : 536.0)']]
Mp1g25470.1	Mpo_C	UP	UP	[['35.2', ' no hits & (original description: none)']]
Mp1g25480.1	Mpo_C	UP	UP	[['24.1.3.1.2', 'subfamily ABCC transporter']]
Mp1g25490.1	Mpo_C	UP	UP	[['35.2', ' no hits & (original description: none)']]
Mp1g25530.1	Mpo_C	UP	UP	[['35.2', ' no hits & (original description: none)']]
Mp1g25600.1	Mpo_C	UP	UP	[['35.1', 'Cryptochrome DASH, chloroplastic/mitochondrial OS=Oryza sativa subsp. japonica (sp|q651u1|cryd_orysj : 666.0)']]
Mp1g25620.1	Mpo_C	UP	UP	[['18.4.5.1.2', 'regulatory subunit beta of SNF1-related SnRK1 kinase complex'], ['27.3.1.2', 'regulatory subunit beta of SnRK1 kinase complex']]
Mp1g25740.1	Mpo_C	DOWN	DOWN	[['50.2.5', 'Enzyme classification.EC_2 transferases.EC_2.5 transferase transferring alkyl or aryl group, other than methyl group(50.2.5 : 378.5) & Cysteine synthase, chloroplastic/chromoplastic OS=Spinacia oleracea (sp|p32260|cyskp_spiol : 275.0)']]
Mp1g25800.1	Mpo_C	DOWN	DOWN	[['19.4.2.8.2', 'chaperone component ClpX of mitochondrion Clp-type protease complex']]
Mp1g25830.1	Mpo_C	UP	UP	[['35.2', ' no hits & (original description: none)']]
Mp1g25840.1	Mpo_C	DOWN	DOWN	[['50.1.1', 'Enzyme classification.EC_1 oxidoreductases.EC_1.1 oxidoreductase acting on CH-OH group of donor(50.1.1 : 157.8) & Berberine bridge enzyme-like 12 OS=Arabidopsis thaliana (sp|q9sa89|bbe12_arath : 140.0)']]
Mp1g25850.1	Mpo_C	UP	UP	[['24.2.5.1.1', '2-keto acid transporter (BAT)']]
Mp1g25860.1	Mpo_C	DOWN	DOWN	[['35.1', 'F-box/kelch-repeat protein SKIP6 OS=Arabidopsis thaliana (sp|q9sj04|skip6_arath : 174.0)']]
Mp1g25910.1	Mpo_C	UP	UP	[['10.3.1.7', 'L-galactose dehydrogenase']]
Mp1g25950.1	Mpo_C	DOWN	DOWN	[['35.2', ' no hits & (original description: none)']]
Mp1g25990.1	Mpo_C	UP	UP	[['19.4.2.6', 'protease (RBL)']]
Mp1g26010.1	Mpo_C	DOWN	DOWN	[['35.1', 'Flavin-containing monooxygenase FMO GS-OX-like 3 OS=Arabidopsis thaliana (sp|q9sxd5|gsxl3_arath : 423.0)']]
Mp1g26090.1	Mpo_C	DOWN	DOWN	[['13.7.3.1', 'membrane fusion protein (FZL)']]
Mp1g26150.1	Mpo_C	UP	UP	[['27.7.1.2', 'regulatory component RAPTOR of TORC complex']]
Mp1g26300.1	Mpo_C	DOWN	DOWN	[['11.10.2.2.1', 'STIG1/GRI precursor polypeptide']]
Mp1g26350.1	Mpo_C	UP	UP	[['21.4.2.1', 'alpha-class expansin']]
Mp1g26360.1	Mpo_C	DOWN	DOWN	[['1.1.1.3.2', 'LPA2 protein involved in PS-II assembly']]
Mp1g26370.1	Mpo_C	DOWN	DOWN	[['17.2.11', 'isoleucine-tRNA ligase']]
Mp1g26440.1	Mpo_C	UP	UP	[['24.1.3.1.1', 'subfamily ABCB transporter']]
Mp1g26480.1	Mpo_C	DOWN	DOWN	[['13.2.5.1.2', 'associated component POT of telomerase ribonucleoprotein complex']]
Mp1g26530.1	Mpo_C	UP	UP	[['35.1', 'Mannose-specific lectin OS=Dendrobium findlayanum (sp|b2knh9|lec_denfn : 87.4)']]
Mp1g26540.1	Mpo_C	UP	UP	[['50.1.13', 'Naringenin,2-oxoglutarate 3-dioxygenase OS=Malus domestica (sp|q06942|fl3h_maldo : 256.0) & Enzyme classification.EC_1 oxidoreductases.EC_1.14 oxidoreductase acting on paired donor with incorporation or reduction of molecular oxygen(50.1.13 : 209.1)']]
Mp1g26550.1	Mpo_C	UP	UP	[['35.2', ' no hits & (original description: none)']]
Mp1g26670.1	Mpo_C	UP	UP	[['35.2', ' no hits & (original description: none)']]
Mp1g26710.1	Mpo_C	DOWN	DOWN	[['13.6.2.5', 'peroxisomal fission factor (PEX11)']]
Mp1g26830.1	Mpo_C	DOWN	DOWN	[['15.4.4.3', 'promotor-binding component TFC3 of TFIIIc transcription factor complex']]
Mp1g27010.1	Mpo_C	DOWN	DOWN	[['35.2', ' no hits & (original description: none)']]
Mp1g27040.1	Mpo_C	UP	UP	[['35.2', ' no hits & (original description: none)']]
Mp1g27050.1	Mpo_C	UP	UP	[['35.2', ' no hits & (original description: none)']]
Mp1g27140.1	Mpo_C	UP	UP	[['35.2', ' no hits & (original description: none)']]
Mp1g27210.1	Mpo_C	UP	UP	[['35.2', ' no hits & (original description: none)']]
Mp1g27220.1	Mpo_C	UP	UP	[['35.2', ' no hits & (original description: none)']]
Mp1g27260.1	Mpo_C	DOWN	DOWN	[['35.2', ' no hits & (original description: none)']]
Mp1g27400.1	Mpo_C	UP	UP	[['18.10.2.1.1', 'component IMP1 of IMP inner mitochondrial membrane signal peptidase heterodimer']]
Mp1g27560.1	Mpo_C	UP	UP	[['35.1', 'DExH-box ATP-dependent RNA helicase DExH3 OS=Arabidopsis thaliana (sp|f4hyj7|dexh3_arath : 1151.0)']]
Mp1g27600.1	Mpo_C	DOWN	DOWN	[['35.2', ' no hits & (original description: none)']]
Mp1g27650.1	Mpo_C	UP	UP	[['24.2.2.1.6', 'monosaccharide transporter (STP)']]
Mp1g27760.1	Mpo_C	UP	UP	[['35.2', ' no hits & (original description: none)']]
Mp1g27820.1	Mpo_C	DOWN	DOWN	[['35.1', 'Probable inactive purple acid phosphatase 1 OS=Arabidopsis thaliana (sp|q9lmx4|ppa1_arath : 707.0)']]
Mp1g27830.1	Mpo_C	UP	UP	[['35.1', 'Probable GTP diphosphokinase CRSH, chloroplastic OS=Arabidopsis thaliana (sp|q84r11|crsh_arath : 451.0)']]
Mp1g27860.1	Mpo_C	UP	UP	[['35.2', ' no hits & (original description: none)']]
Mp1g28040.1	Mpo_C	UP	UP	[['35.2', ' no hits & (original description: none)']]
Mp1g28170.1	Mpo_C	UP	UP	[['35.2', ' no hits & (original description: none)']]
Mp1g28180.1	Mpo_C	UP	UP	[['35.2', ' no hits & (original description: none)']]
Mp1g28190.1	Mpo_C	DOWN	DOWN	[['35.2', ' no hits & (original description: none)']]
Mp1g28240.1	Mpo_C	UP	UP	[['27.3.3', 'SnRK1-interacting factor (FLZ)']]
Mp1g28300.1	Mpo_C	UP	UP	[['5.1.3.1', 'monomeric acetyl-CoA carboxylase']]
Mp1g28350.1	Mpo_C	UP	UP	[['35.1', 'Protein YLS7 OS=Arabidopsis thaliana (sp|q9fhm0|tbl17_arath : 417.0)']]
Mp1g28390.1	Mpo_C	UP	UP	[['35.2', ' no hits & (original description: none)']]
Mp1g28510.1	Mpo_C	UP	UP	[['15.5.4.5', 'transcription factor (DOG)']]
Mp1g28570.1	Mpo_C	DOWN	DOWN	[['35.2', ' no hits & (original description: none)']]
Mp1g28580.1	Mpo_C	UP	UP	[['35.2', ' no hits & (original description: none)']]
Mp1g28590.1	Mpo_C	UP	UP	[['35.2', ' no hits & (original description: none)']]
Mp1g28640.1	Mpo_C	DOWN	DOWN	[['35.1', 'AIG2-like protein D OS=Arabidopsis thaliana (sp|a8mrp2|aigld_arath : 105.0)']]
Mp1g28780.1	Mpo_C	DOWN	DOWN	[['35.2', ' no hits & (original description: none)']]
Mp1g28790.1	Mpo_C	DOWN	DOWN	[['35.1', 'Probable L-gulonolactone oxidase 6 OS=Arabidopsis thaliana (sp|o81032|gglo6_arath : 109.0)']]
Mp1g28840.1	Mpo_C	DOWN	DOWN	[['35.2', ' no hits & (original description: none)']]
Mp1g28900.1	Mpo_C	DOWN	DOWN	[['14.5.10.2', 'AP-endonuclease (APE2)']]
Mp1g28940.1	Mpo_C	UP	UP	[['50.2.3', 'Hydroxycinnamoyltransferase 2 OS=Oryza sativa subsp. japonica (sp|q6k638|hct2_orysj : 165.0) & Enzyme classification.EC_2 transferases.EC_2.3 acyltransferase(50.2.3 : 37.7)']]
Mp1g29010.1	Mpo_C	DOWN	DOWN	[['35.2', ' no hits & (original description: none)']]
Mp1g29050.1	Mpo_C	DOWN	DOWN	[['35.1', 'Disease resistance protein TAO1 OS=Arabidopsis thaliana (sp|q9fi14|tao1_arath : 151.0)']]
Mp1g29060.1	Mpo_C	DOWN	DOWN	[['35.2', ' no hits & (original description: none)']]
Mp1g29070.1	Mpo_C	DOWN	DOWN	[['35.2', ' no hits & (original description: none)']]
Mp1g29100.1	Mpo_C	UP	UP	[['25.4.5.1', 'non-haem ferritin']]
Mp1g29230.1	Mpo_C	DOWN	DOWN	[['35.2', ' no hits & (original description: none)']]
Mp1g29470.1	Mpo_C	DOWN	DOWN	[['50.2.7', 'Probable LRR receptor-like serine/threonine-protein kinase At1g53440 OS=Arabidopsis thaliana (sp|c0lgg9|y5344_arath : 275.0) & Enzyme classification.EC_2 transferases.EC_2.7 transferase transferring phosphorus-containing group(50.2.7 : 102.9)']]
Mp1g29480.1	Mpo_C	DOWN	DOWN	[['35.1', 'Probable LRR receptor-like serine/threonine-protein kinase At1g67720 OS=Arabidopsis thaliana (sp|c0lgi2|y1677_arath : 128.0)']]
Mp1g29520.1	Mpo_C	UP	UP	[['2.4.4.1', 'cytochrome c protein']]
Mp1g29540.1	Mpo_C	UP	UP	[['35.1', 'Uncharacterized mitochondrial protein ymf20 OS=Marchantia polymorpha (sp|p38463|ymf20_marpo : 244.0)']]
Mp1g29590.1	Mpo_C	UP	UP	[['35.1', 'Probable LRR receptor-like serine/threonine-protein kinase At1g05700 OS=Arabidopsis thaliana (sp|c0lgd6|y1570_arath : 133.0)']]
Mp1g29600.1	Mpo_C	UP	UP	[['11.10.2.2.1', 'STIG1/GRI precursor polypeptide']]
Mp1g29690.1	Mpo_C	DOWN	DOWN	[['5.7.5.2', 'sphingosine kinase']]
Mp1g29710.1	Mpo_C	UP	UP	[['35.1', 'Protein EMBRYO DEFECTIVE 514 OS=Arabidopsis thaliana (sp|q8l557|em514_arath : 143.0)']]
Mp2g00020.1	Mpo_C	DOWN	DOWN	[['35.2', ' no hits & (original description: none)']]
Mp2g00110.1	Mpo_C	DOWN	DOWN	[['4.2.7.6.2', '3-hydroxyisobutyrate dehydrogenase'], ['4.2.7.7.1', '3-hydroxypropionate dehydrogenase']]
Mp2g00150.1	Mpo_C	DOWN	DOWN	[['9.1.6.2.1.3', 'carotenoid epsilon ring hydroxylase']]
Mp2g00170.1	Mpo_C	DOWN	DOWN	[['35.1', 'Cinnamoyl-CoA reductase 1 OS=Oryza sativa subsp. japonica (sp|q6k9a2|ccr1_orysj : 221.0)']]
Mp2g00180.1	Mpo_C	DOWN	DOWN	[['35.1', 'Cinnamoyl-CoA reductase 1 OS=Arabidopsis thaliana (sp|q9s9n9|ccr1_arath : 223.0)']]
Mp2g00230.1	Mpo_C	DOWN	DOWN	[['35.2', ' no hits & (original description: none)']]
Mp2g00260.1	Mpo_C	UP	UP	[['35.2', ' no hits & (original description: none)']]
Mp2g00370.1	Mpo_C	UP	UP	[['17.1.1.2.1.5.3', 'snoRNP scaffold component Nop58 of snoRNP rRNA methylation complex']]
Mp2g00380.1	Mpo_C	DOWN	DOWN	[['7.12.6.7.5', 'pheophorbide a oxygenase (PAO)']]
Mp2g00450.1	Mpo_C	DOWN	DOWN	[['14.5.9', 'uracil repair DNA glycosylase (UNG)']]
Mp2g00560.1	Mpo_C	UP	UP	[['23.2.3.4', 'component Tim17 of inner mitochondrion membrane TIM translocation system']]
Mp2g00890.1	Mpo_C	DOWN	DOWN	[['15.5.32', 'transcription factor (bHLH)']]
Mp2g00990.1	Mpo_C	DOWN	DOWN	[['35.2', ' no hits & (original description: none)']]
Mp2g01080.1	Mpo_C	DOWN	DOWN	[['19.2.1.3.1.5', 'component GID8 of ubiquitin protein ligase complex']]
Mp2g01130.1	Mpo_C	UP	UP	[['35.2', ' no hits & (original description: none)']]
Mp2g01310.1	Mpo_C	UP	UP	[['35.2', ' no hits & (original description: none)']]
Mp2g01320.1	Mpo_C	DOWN	DOWN	[['35.2', ' no hits & (original description: none)']]
Mp2g01400.1	Mpo_C	UP	UP	[['24.2.2.2.1', 'metal chelator transporter (ZIF/TOM)']]
Mp2g01410.1	Mpo_C	DOWN	DOWN	[['35.2', ' no hits & (original description: none)']]
Mp2g01460.1	Mpo_C	UP	UP	[['35.2', ' no hits & (original description: none)']]
Mp2g01500.1	Mpo_C	DOWN	DOWN	[['35.1', 'Hypersensitive-induced response protein 1 OS=Arabidopsis thaliana (sp|q9fm19|hir1_arath : 191.0)']]
Mp2g01620.1	Mpo_C	UP	UP	[['35.1', 'Germin-like protein subfamily 3 member 2 OS=Arabidopsis thaliana (sp|q9sr72|gl32_arath : 167.0)']]
Mp2g01660.1	Mpo_C	UP	UP	[['35.1', 'Germin-like protein subfamily 3 member 2 OS=Arabidopsis thaliana (sp|q9sr72|gl32_arath : 165.0)']]
Mp2g01670.1	Mpo_C	UP	UP	[['50.1.13', 'Probable 2-oxoglutarate-dependent dioxygenase ANS OS=Arabidopsis thaliana (sp|o80449|diox4_arath : 189.0) & Enzyme classification.EC_1 oxidoreductases.EC_1.14 oxidoreductase acting on paired donor with incorporation or reduction of molecular oxygen(50.1.13 : 136.9)']]
Mp2g01710.1	Mpo_C	DOWN	DOWN	[['35.1', 'Protein LURP-one-related 15 OS=Arabidopsis thaliana (sp|q9lzx1|lor15_arath : 92.4)']]
Mp2g01850.1	Mpo_C	DOWN	DOWN	[['35.2', ' no hits & (original description: none)']]
Mp2g01860.1	Mpo_C	DOWN	DOWN	[['7.9.2.1', 'nicotinamidase']]
Mp2g01870.1	Mpo_C	DOWN	DOWN	[['9.1.4.1', 'isopentenyl phosphate kinase']]
Mp2g01900.1	Mpo_C	UP	UP	[['35.2', ' no hits & (original description: none)']]
Mp2g01940.1	Mpo_C	DOWN	DOWN	[['11.6.1.4', 'ent-kaurenoic acid oxidase']]
Mp2g01990.1	Mpo_C	DOWN	DOWN	[['35.2', ' no hits & (original description: none)']]
Mp2g02000.1	Mpo_C	DOWN	DOWN	[['35.2', ' no hits & (original description: none)']]
Mp2g02120.1	Mpo_C	DOWN	DOWN	[['24.2.3.1.2', 'molybdate transporter (MOT)']]
Mp2g02270.1	Mpo_C	DOWN	DOWN	[['35.2', ' no hits & (original description: none)']]
Mp2g02290.1	Mpo_C	DOWN	DOWN	[['35.2', ' no hits & (original description: none)']]
Mp2g02460.1	Mpo_C	UP	UP	[['35.2', ' no hits & (original description: none)']]
Mp2g02490.1	Mpo_C	UP	UP	[['35.2', ' no hits & (original description: none)']]
Mp2g02510.1	Mpo_C	UP	UP	[['35.2', ' no hits & (original description: none)']]
Mp2g02520.1	Mpo_C	UP	UP	[['35.2', ' no hits & (original description: none)']]
Mp2g02550.1	Mpo_C	UP	UP	[['2.4.5.2.5', 'component COX17 of cytochrome c oxidase assembly']]
Mp2g02650.1	Mpo_C	DOWN	DOWN	[['35.1', '18.2 kDa class I heat shock protein OS=Medicago sativa (sp|p27880|hsp12_medsa : 154.0)']]
Mp2g02710.1	Mpo_C	DOWN	DOWN	[['35.1', 'Thylakoid lumenal 19 kDa protein, chloroplastic OS=Arabidopsis thaliana (sp|p82658|tl19_arath : 187.0)']]
Mp2g02740.1	Mpo_C	DOWN	DOWN	[['35.2', ' no hits & (original description: none)']]
Mp2g02750.1	Mpo_C	UP	UP	[['11.4.2.3', 'CKI1 cytokinin signalling pathway activator']]
Mp2g02780.1	Mpo_C	DOWN	DOWN	[['35.2', ' no hits & (original description: none)']]
Mp2g02800.1	Mpo_C	UP	UP	[['22.6.6.3.2', 'component TRAPPC11 of TRAPP complex']]
Mp2g02820.1	Mpo_C	UP	UP	[['35.1', 'Putative elongation factor TypA-like SVR3, chloroplastic OS=Arabidopsis thaliana (sp|f4k410|svr3_arath : 958.0)']]
Mp2g02830.1	Mpo_C	UP	UP	[['35.2', ' no hits & (original description: none)']]
Mp2g02840.1	Mpo_C	DOWN	DOWN	[['35.2', ' no hits & (original description: none)']]
Mp2g02940.1	Mpo_C	DOWN	DOWN	[['35.2', ' no hits & (original description: none)']]
Mp2g03060.1	Mpo_C	UP	UP	[['19.2.4.1.1', 'ubiquitin ligase component HRD1 of ER-associated protein degradation (ERAD) machinery']]
Mp2g03180.1	Mpo_C	UP	UP	[['24.1.3.1.1', 'subfamily ABCB transporter']]
Mp2g03200.1	Mpo_C	UP	UP	[['35.2', ' no hits & (original description: none)']]
Mp2g03240.1	Mpo_C	DOWN	DOWN	[['35.2', ' no hits & (original description: none)']]
Mp2g03760.1	Mpo_C	UP	UP	[['18.8.1.4', 'class tau glutathione S-transferase']]
Mp2g03770.1	Mpo_C	UP	UP	[['35.2', ' no hits & (original description: none)']]
Mp2g03800.1	Mpo_C	UP	UP	[['35.2', ' no hits & (original description: none)']]
Mp2g04130.1	Mpo_C	DOWN	DOWN	[['35.2', ' no hits & (original description: none)']]
Mp2g04150.1	Mpo_C	DOWN	DOWN	[['50.2.7', 'Probable LRR receptor-like serine/threonine-protein kinase At1g67720 OS=Arabidopsis thaliana (sp|c0lgi2|y1677_arath : 189.0) & Enzyme classification.EC_2 transferases.EC_2.7 transferase transferring phosphorus-containing group(50.2.7 : 61.2)']]
Mp2g04230.1	Mpo_C	UP	UP	[['35.2', ' no hits & (original description: none)']]
Mp2g04280.1	Mpo_C	UP	UP	[['35.2', ' no hits & (original description: none)']]
Mp2g04400.1	Mpo_C	DOWN	DOWN	[['35.1', 'Synaptotagmin-5 OS=Arabidopsis thaliana (sp|q8l706|syt5_arath : 99.4)']]
Mp2g04410.1	Mpo_C	DOWN	DOWN	[['35.1', 'Probable zinc metallopeptidase EGY3, chloroplastic OS=Arabidopsis thaliana (sp|q9lmu1|egy3_arath : 635.0)']]
Mp2g04420.1	Mpo_C	DOWN	DOWN	[['50.1.13', 'Probable 2-oxoglutarate-dependent dioxygenase At5g05600 OS=Arabidopsis thaliana (sp|q9fff6|diox5_arath : 191.0) & Enzyme classification.EC_1 oxidoreductases.EC_1.14 oxidoreductase acting on paired donor with incorporation or reduction of molecular oxygen(50.1.13 : 148.8)']]
Mp2g04430.1	Mpo_C	DOWN	DOWN	[['35.2', ' no hits & (original description: none)']]
Mp2g04440.1	Mpo_C	DOWN	DOWN	[['35.2', ' no hits & (original description: none)']]
Mp2g04450.1	Mpo_C	DOWN	DOWN	[['35.2', ' no hits & (original description: none)']]
Mp2g04580.1	Mpo_C	DOWN	DOWN	[['35.1', 'Putative PAP-specific phosphatase, mitochondrial OS=Arabidopsis thaliana (sp|q9m0y6|dpnpm_arath : 282.0)']]
Mp2g04700.1	Mpo_C	DOWN	DOWN	[['35.2', ' no hits & (original description: none)']]
Mp2g04740.1	Mpo_C	UP	UP	[['17.1.3.2.1.1.2', 'SSU processome assembly factor (IMP4)']]
Mp2g04760.1	Mpo_C	DOWN	DOWN	[['35.2', ' no hits & (original description: none)']]
Mp2g04800.1	Mpo_C	DOWN	DOWN	[['35.2', ' no hits & (original description: none)']]
Mp2g04920.1	Mpo_C	DOWN	DOWN	[['35.2', ' no hits & (original description: none)']]
Mp2g04930.1	Mpo_C	DOWN	DOWN	[['35.1', 'Probable esterase KAI2 OS=Arabidopsis thaliana (sp|q9szu7|kai2_arath : 377.0)']]
Mp2g04960.1	Mpo_C	DOWN	DOWN	[['35.2', ' no hits & (original description: none)']]
Mp2g05000.1	Mpo_C	UP	UP	[['24.1.2.3.1', 'P3A-type proton-translocating ATPase (AHA)']]
Mp2g05080.1	Mpo_C	DOWN	DOWN	[['35.2', ' no hits & (original description: none)']]
Mp2g05200.1	Mpo_C	UP	UP	[['35.2', ' no hits & (original description: none)']]
Mp2g05250.1	Mpo_C	DOWN	DOWN	[['24.1.2.2.1', 'P2A-type calcium cation-transporting ATPase (ECA)']]
Mp2g05390.1	Mpo_C	DOWN	DOWN	[['35.2', ' no hits & (original description: none)']]
Mp2g05660.1	Mpo_C	UP	UP	[['21.1.1.1.1', 'catalytic component CesA of cellulose synthase complex'], ['21.2.3.1.1.2', 'mannan synthase (CSLD)']]
Mp2g05670.1	Mpo_C	UP	UP	[['21.1.1.1.1', 'catalytic component CesA of cellulose synthase complex'], ['21.2.3.1.1.2', 'mannan synthase (CSLD)']]
Mp2g05680.1	Mpo_C	DOWN	DOWN	[['35.1', 'Cinnamoyl-CoA reductase 2 OS=Arabidopsis thaliana (sp|q9sah9|ccr2_arath : 234.0)']]
Mp2g05850.1	Mpo_C	UP	UP	[['9.2.2.7.1', 'aureusidin synthase']]
Mp2g05910.1	Mpo_C	DOWN	DOWN	[['35.1', 'Probable sodium/sulfate cotransporter 3 OS=Chlamydomonas reinhardtii (sp|a8ihv3|slt3_chlre : 613.0)']]
Mp2g05930.1	Mpo_C	UP	UP	[['35.2', ' no hits & (original description: none)']]
Mp2g05950.2	Mpo_C	DOWN	DOWN	[['35.2', ' no hits & (original description: none)']]
Mp2g06100.1	Mpo_C	UP	UP	[['35.2', ' no hits & (original description: none)']]
Mp2g06130.1	Mpo_C	DOWN	DOWN	[['35.2', ' no hits & (original description: none)']]
Mp2g06140.1	Mpo_C	UP	UP	[['21.2.1.1.4', 'GDP-fucose-dependent 1,2-alpha-fucosyltransferase'], ['21.4.1.1.5.2', 'AGP alpha-1,2-fucosyltransferase']]
Mp2g06330.1	Mpo_C	DOWN	DOWN	[['35.2', ' no hits & (original description: none)']]
Mp2g06360.1	Mpo_C	DOWN	DOWN	[['35.2', ' no hits & (original description: none)']]
Mp2g06490.1	Mpo_C	UP	UP	[['24.2.2.16', 'anion transporter (Fabaceae-N70)']]
Mp2g06570.1	Mpo_C	DOWN	DOWN	[['35.1', 'Pathogenesis-related protein 1A1 OS=Solanum lycopersicum (sp|q08697|pr1a_sollc : 117.0)']]
Mp2g06670.1	Mpo_C	DOWN	DOWN	[['35.2', ' no hits & (original description: none)']]
Mp2g06730.1	Mpo_C	UP	UP	[['6.2.3.1', 'uridylate kinase']]
Mp2g06910.1	Mpo_C	DOWN	DOWN	[['50.1.13', 'Cytochrome P450 704B1 OS=Arabidopsis thaliana (sp|q9c788|c70b1_arath : 456.0) & Enzyme classification.EC_1 oxidoreductases.EC_1.14 oxidoreductase acting on paired donor with incorporation or reduction of molecular oxygen(50.1.13 : 120.8)']]
Mp2g06930.1	Mpo_C	UP	UP	[['35.2', ' no hits & (original description: none)']]
Mp2g06990.1	Mpo_C	UP	UP	[['13.3.6.1.5', 'ASY3 meiotic recombination chromosome axis protein']]
Mp2g07060.1	Mpo_C	UP	UP	[['9.2.2.1.1.1', 'chalcone synthase']]
Mp2g07080.1	Mpo_C	UP	UP	[['35.1', 'DEAD-box ATP-dependent RNA helicase 7 OS=Oryza sativa subsp. japonica (sp|q650t9|rh7_orysj : 671.0)']]
Mp2g07210.1	Mpo_C	DOWN	DOWN	[['7.12.4.1', 'uroporphyrinogen III decarboxylase']]
Mp2g07260.1	Mpo_C	DOWN	DOWN	[['35.2', ' no hits & (original description: none)']]
Mp2g07300.1	Mpo_C	UP	UP	[['17.1.2.2.2.6', 'pre-60S subunit nuclear export factor (MRT4)']]
Mp2g07340.1	Mpo_C	UP	UP	[['3.12.6', 'phosphoglycerate mutase']]
Mp2g07390.1	Mpo_C	DOWN	DOWN	[['50.2.1', 'Enzyme classification.EC_2 transferases.EC_2.1 transferase transferring one-carbon group(50.2.1 : 340.3) & Caffeic acid 3-O-methyltransferase 1 OS=Populus tremuloides (sp|q00763|comt1_poptm : 301.0)']]
Mp2g07430.1	Mpo_C	DOWN	DOWN	[['22.8.1.5', 'E-class RAB GTPase']]
Mp2g07640.1	Mpo_C	UP	UP	[['35.2', ' no hits & (original description: none)']]
Mp2g07730.1	Mpo_C	DOWN	DOWN	[['35.2', ' no hits & (original description: none)']]
Mp2g07740.1	Mpo_C	DOWN	DOWN	[['7.12.2.2', 'porphobilinogen deaminase']]
Mp2g07800.1	Mpo_C	DOWN	DOWN	[['9.1.6.3.2', 'carotenoid cleavage dioxygenase (CCD4)'], ['11.1.1.4', 'neoxanthin cleavage protein']]
Mp2g07900.1	Mpo_C	UP	UP	[['35.1', 'Protein KINESIN LIGHT CHAIN-RELATED 3 OS=Arabidopsis thaliana (sp|f4hsx9|klcr3_arath : 197.0)']]
Mp2g07920.1	Mpo_C	UP	UP	[['21.2.1.1.2', 'UDP-xylose-dependent 1,6-alpha-xylosyltransferase']]
Mp2g08020.1	Mpo_C	UP	UP	[['35.1', 'DEAD-box ATP-dependent RNA helicase 52B OS=Oryza sativa subsp. japonica (sp|q6z4k6|rh52b_orysj : 691.0)']]
Mp2g08140.1	Mpo_C	UP	UP	[['35.2', ' no hits & (original description: none)']]
Mp2g08260.1	Mpo_C	UP	UP	[['15.5.5.5', 'transcription factor (LAV-ABI3)']]
Mp2g08290.1	Mpo_C	DOWN	DOWN	[['35.2', ' no hits & (original description: none)']]
Mp2g08470.1	Mpo_C	UP	UP	[['35.2', ' no hits & (original description: none)']]
Mp2g08480.1	Mpo_C	UP	UP	[['35.2', ' no hits & (original description: none)']]
Mp2g08520.1	Mpo_C	DOWN	DOWN	[['35.2', ' no hits & (original description: none)']]
Mp2g08650.1	Mpo_C	DOWN	DOWN	[['35.2', ' no hits & (original description: none)']]
Mp2g08670.1	Mpo_C	UP	UP	[['9.1.6.2.1.1', 'carotenoid beta ring hydroxylase']]
Mp2g08700.1	Mpo_C	DOWN	DOWN	[['35.2', ' no hits & (original description: none)']]
Mp2g08820.1	Mpo_C	UP	UP	[['35.2', ' no hits & (original description: none)']]
Mp2g08900.1	Mpo_C	DOWN	DOWN	[['22.5.3.2', 'component BLOS2 of BLOC-1 endosome-to-vacuole sorting complex']]
Mp2g08910.1	Mpo_C	UP	UP	[['35.2', ' no hits & (original description: none)']]
Mp2g09040.1	Mpo_C	DOWN	DOWN	[['19.4.1.4', 'pyrrolidone-carboxylate peptidase']]
Mp2g09130.1	Mpo_C	DOWN	DOWN	[['9.1.2.2', '1-deoxy-D-xylulose 5-phosphate synthase (DXS)']]
Mp2g09140.1	Mpo_C	UP	UP	[['35.2', ' no hits & (original description: none)']]
Mp2g09200.1	Mpo_C	DOWN	DOWN	[['35.2', ' no hits & (original description: none)']]
Mp2g09210.1	Mpo_C	UP	UP	[['35.1', 'Uncharacterized methyltransferase At2g41040, chloroplastic OS=Arabidopsis thaliana (sp|q0wpt7|y2104_arath : 224.0)']]
Mp2g09240.1	Mpo_C	UP	UP	[['35.1', '30S ribosomal protein S3, chloroplastic OS=Marchantia polymorpha (sp|p06356|rr3_marpo : 121.0)']]
Mp2g09370.1	Mpo_C	UP	UP	[['35.2', ' no hits & (original description: none)']]
Mp2g09390.1	Mpo_C	UP	UP	[['20.1.1.2', 'component beta-Tubulin of alpha-beta-Tubulin heterodimer']]
Mp2g09540.1	Mpo_C	DOWN	DOWN	[['18.4.5.1.2', 'regulatory subunit beta of SNF1-related SnRK1 kinase complex'], ['27.3.1.2', 'regulatory subunit beta of SnRK1 kinase complex']]
Mp2g09560.1	Mpo_C	DOWN	DOWN	[['35.2', ' no hits & (original description: none)']]
Mp2g09610.1	Mpo_C	DOWN	DOWN	[['35.2', ' no hits & (original description: none)']]
Mp2g09820.1	Mpo_C	UP	UP	[['4.1.2.1.2', 'L-asparaginase']]
Mp2g09930.1	Mpo_C	DOWN	DOWN	[['16.12.3.1.1.1', 'tRNA thiouridylase']]
Mp2g10000.1	Mpo_C	DOWN	DOWN	[['35.2', ' no hits & (original description: none)']]
Mp2g10010.1	Mpo_C	DOWN	DOWN	[['35.2', ' no hits & (original description: none)']]
Mp2g10020.1	Mpo_C	DOWN	DOWN	[['35.2', ' no hits & (original description: none)']]
Mp2g10040.1	Mpo_C	DOWN	DOWN	[['50.1.13', 'Enzyme classification.EC_1 oxidoreductases.EC_1.14 oxidoreductase acting on paired donor with incorporation or reduction of molecular oxygen(50.1.13 : 246.4) & Trans-cinnamate 4-monooxygenase OS=Vigna radiata var. radiata (sp|p37115|tcmo_vigrr : 229.0)']]
Mp2g10070.1	Mpo_C	UP	UP	[['35.2', ' no hits & (original description: none)']]
Mp2g10090.1	Mpo_C	DOWN	DOWN	[['35.2', ' no hits & (original description: none)']]
Mp2g10110.1	Mpo_C	DOWN	DOWN	[['14.3.2.5', 'component NBA1 of BRCC DNA-damage response complex']]
Mp2g10120.1	Mpo_C	DOWN	DOWN	[['35.2', ' no hits & (original description: none)']]
Mp2g10150.1	Mpo_C	DOWN	DOWN	[['35.2', ' no hits & (original description: none)']]
Mp2g10160.1	Mpo_C	DOWN	DOWN	[['5.3.7', 'UDP-sulfoquinovose:DAG sulfoquinovosyltransferase']]
Mp2g10240.1	Mpo_C	DOWN	DOWN	[['14.10.2', 'tyrosyl-DNA phosphodiesterase (TDP1)']]
Mp2g10260.1	Mpo_C	UP	UP	[['35.2', ' no hits & (original description: none)']]
Mp2g10270.1	Mpo_C	UP	UP	[['10.5.2', 'NADPH-dependent thioredoxin reductase']]
Mp2g10350.1	Mpo_C	UP	UP	[['24.3.4.1', 'ammonium transporter (AMT1)']]
Mp2g10530.1	Mpo_C	UP	UP	[['24.2.13', 'solute transporter (MTCC)']]
Mp2g10620.1	Mpo_C	UP	UP	[['15.5.16', 'C3H zinc finger transcription factor']]
Mp2g10650.1	Mpo_C	UP	UP	[['35.2', ' no hits & (original description: none)']]
Mp2g10870.1	Mpo_C	DOWN	DOWN	[['35.2', ' no hits & (original description: none)']]
Mp2g10940.1	Mpo_C	DOWN	DOWN	[['35.1', 'no description available(sp|f4hu58|tad1_arath : 293.0)']]
Mp2g10970.1	Mpo_C	UP	UP	[['35.2', ' no hits & (original description: none)']]
Mp2g11080.1	Mpo_C	UP	UP	[['15.5.7.1', 'transcription factor (ERF)']]
Mp2g11130.1	Mpo_C	DOWN	DOWN	[['35.2', ' no hits & (original description: none)']]
Mp2g11200.1	Mpo_C	UP	UP	[['5.2.9.1', 'betaine lipid synthase']]
Mp2g11230.1	Mpo_C	UP	UP	[['35.2', ' no hits & (original description: none)']]
Mp2g11260.1	Mpo_C	DOWN	DOWN	[['35.1', 'Histone deacetylase 5 OS=Arabidopsis thaliana (sp|q8rx28|hda5_arath : 172.0)']]
Mp2g11350.1	Mpo_C	UP	UP	[['2.4.5.2.9', 'component HCC/SCO1 of cytochrome c oxidase assembly']]
Mp2g11530.1	Mpo_C	UP	UP	[['3.2.2.3', 'ADP-glucose pyrophosphorylase']]
Mp2g11630.1	Mpo_C	UP	UP	[['2.1.1.8', 'pyruvate kinase']]
Mp2g11810.1	Mpo_C	UP	UP	[['35.2', ' no hits & (original description: none)']]
Mp2g11820.1	Mpo_C	UP	UP	[['35.2', ' no hits & (original description: none)']]
Mp2g11830.1	Mpo_C	DOWN	DOWN	[['35.2', ' no hits & (original description: none)']]
Mp2g11850.1	Mpo_C	DOWN	DOWN	[['35.2', ' no hits & (original description: none)']]
Mp2g11870.1	Mpo_C	DOWN	DOWN	[['35.2', ' no hits & (original description: none)']]
Mp2g11880.1	Mpo_C	UP	UP	[['10.4.2', 'glutathione peroxidase']]
Mp2g12150.1	Mpo_C	DOWN	DOWN	[['35.2', ' no hits & (original description: none)']]
Mp2g12200.1	Mpo_C	DOWN	DOWN	[['35.2', ' no hits & (original description: none)']]
Mp2g12230.1	Mpo_C	DOWN	DOWN	[['50.3.2', 'Enzyme classification.EC_3 hydrolases.EC_3.2 glycosylase(50.3.2 : 42.4)']]
Mp2g12240.1	Mpo_C	UP	UP	[['50.3.2', 'Enzyme classification.EC_3 hydrolases.EC_3.2 glycosylase(50.3.2 : 293.6) & Glucan endo-1,3-beta-glucosidase, basic vacuolar isoform OS=Hevea brasiliensis (sp|p52407|e13b_hevbr : 225.0)']]
Mp2g12390.1	Mpo_C	DOWN	DOWN	[['35.2', ' no hits & (original description: none)']]
Mp2g12440.1	Mpo_C	UP	UP	[['21.2.1.1.4', 'GDP-fucose-dependent 1,2-alpha-fucosyltransferase'], ['21.4.1.1.5.2', 'AGP alpha-1,2-fucosyltransferase']]
Mp2g12470.1	Mpo_C	DOWN	DOWN	[['35.2', ' no hits & (original description: none)']]
Mp2g12790.1	Mpo_C	DOWN	DOWN	[['35.2', ' no hits & (original description: none)']]
Mp2g12880.1	Mpo_C	UP	UP	[['17.1.1.2.1.5.1', 'methyltransferase component Nop1/fibrillarin of snoRNP rRNA methylation complex']]
Mp2g12980.1	Mpo_C	DOWN	DOWN	[['19.4.4.1', 'gamma-glutamyl transpeptidase (GGT)']]
Mp2g13170.1	Mpo_C	DOWN	DOWN	[['24.2.2.1.3', 'inositol transporter (INT)']]
Mp2g13230.1	Mpo_C	UP	UP	[['35.2', ' no hits & (original description: none)']]
Mp2g13240.1	Mpo_C	UP	UP	[['35.2', ' no hits & (original description: none)']]
Mp2g13300.1	Mpo_C	DOWN	DOWN	[['4.2.1.2', 'urease']]
Mp2g13310.1	Mpo_C	DOWN	DOWN	[['4.2.1.3.1', 'urease accessory protein (ureD)']]
Mp2g13430.1	Mpo_C	UP	UP	[['35.1', 'BTB/POZ domain-containing protein At5g48130 OS=Arabidopsis thaliana (sp|q9lub9|y5813_arath : 307.0)']]
Mp2g13500.1	Mpo_C	UP	UP	[['24.2.3.4.7', 'solute transporter (AAAP)']]
Mp2g13650.1	Mpo_C	UP	UP	[['35.2', ' no hits & (original description: none)']]
Mp2g13770.1	Mpo_C	DOWN	DOWN	[['50.3.2', 'Beta-glucosidase 11 OS=Oryza sativa subsp. japonica (sp|q7xkv5|bgl11_orysj : 447.0) & Enzyme classification.EC_3 hydrolases.EC_3.2 glycosylase(50.3.2 : 312.6)']]
Mp2g13780.1	Mpo_C	DOWN	DOWN	[['12.5.4.3', 'methylation reader (MBD10-11)'], ['13.2.1.4', 'helicase loading factor (CDC6)']]
Mp2g13800.1	Mpo_C	DOWN	DOWN	[['35.1', '31 kDa ribonucleoprotein, chloroplastic OS=Nicotiana sylvestris (sp|p19683|roc4_nicsy : 180.0)']]
Mp2g13850.1	Mpo_C	DOWN	DOWN	[['35.2', ' no hits & (original description: none)']]
Mp2g13880.1	Mpo_C	DOWN	DOWN	[['35.2', ' no hits & (original description: none)']]
Mp2g13970.1	Mpo_C	DOWN	DOWN	[['35.2', ' no hits & (original description: none)']]
Mp2g13980.1	Mpo_C	DOWN	DOWN	[['35.2', ' no hits & (original description: none)']]
Mp2g13990.1	Mpo_C	DOWN	DOWN	[['35.2', ' no hits & (original description: none)']]
Mp2g14040.1	Mpo_C	DOWN	DOWN	[['35.1', 'Protein NCA1 OS=Arabidopsis thaliana (sp|q9m2v1|nca1_arath : 347.0)']]
Mp2g14130.1	Mpo_C	UP	UP	[['35.1', 'Protein ALP1-like OS=Arabidopsis thaliana (sp|q9m2u3|alpl_arath : 141.0)']]
Mp2g14310.1	Mpo_C	UP	UP	[['15.5.2.2', 'transcription factor (MYB-related)'], ['27.1.6.2', 'REVEILLE circadian clock factor']]
Mp2g14680.1	Mpo_C	DOWN	DOWN	[['10.4.3.1', '1-Cys peroxiredoxin (1-CysPrx)']]
Mp2g14800.1	Mpo_C	UP	UP	[['35.2', ' no hits & (original description: none)']]
Mp2g14890.1	Mpo_C	UP	UP	[['35.1', 'Mavicyanin OS=Cucurbita pepo (sp|p80728|mavi_cucpe : 82.4)']]
Mp2g14910.1	Mpo_C	DOWN	DOWN	[['35.1', 'Rhodanese-like domain-containing protein 11, chloroplastic OS=Arabidopsis thaliana (sp|q0wwt7|str11_arath : 273.0)']]
Mp2g14920.1	Mpo_C	UP	UP	[['35.1', 'Probable calcium-binding protein CML25 OS=Arabidopsis thaliana (sp|q9fyk2|cml25_arath : 108.0)']]
Mp2g14960.1	Mpo_C	UP	UP	[['35.1', 'Probable calcium-binding protein CML25 OS=Arabidopsis thaliana (sp|q9fyk2|cml25_arath : 108.0)']]
Mp2g14970.1	Mpo_C	UP	UP	[['21.3.2.1.3', 'beta-1,4-galactosyltransferase']]
Mp2g15010.1	Mpo_C	DOWN	DOWN	[['35.2', ' no hits & (original description: none)']]
Mp2g15070.1	Mpo_C	UP	UP	[['35.2', ' no hits & (original description: none)']]
Mp2g15110.1	Mpo_C	DOWN	DOWN	[['24.2.7.1.1', 'di-/tricarboxylate transporter (TDT)']]
Mp2g15370.1	Mpo_C	DOWN	DOWN	[['35.2', ' no hits & (original description: none)']]
Mp2g15390.1	Mpo_C	UP	UP	[['5.4.11', 'ceramide glucosyltransferase']]
Mp2g15400.1	Mpo_C	DOWN	DOWN	[['4.2.1.1', 'arginase']]
Mp2g15440.1	Mpo_C	UP	UP	[['7.8.4.1', 'homogentisate solanesyltransferase (HST)']]
Mp2g15460.1	Mpo_C	UP	UP	[['35.2', ' no hits & (original description: none)']]
Mp2g15520.1	Mpo_C	DOWN	DOWN	[['14.2.6.1', 'catalytic subunit REV3 of DNA polymerase zeta complex']]
Mp2g15660.1	Mpo_C	DOWN	DOWN	[['21.3.2.2.2', 'beta-galactosidase (BGAL)']]
Mp2g15670.1	Mpo_C	DOWN	DOWN	[['18.12.1', 'protein folding catalyst']]
Mp2g15680.1	Mpo_C	DOWN	DOWN	[['5.3.4', 'galactolipid galactosyltransferase (SFR2)']]
Mp2g15780.1	Mpo_C	DOWN	DOWN	[['35.1', 'Bifunctional nuclease 1 OS=Arabidopsis thaliana (sp|q9fws6|bbd1_arath : 167.0)']]
Mp2g15790.1	Mpo_C	DOWN	DOWN	[['35.2', ' no hits & (original description: none)']]
Mp2g15900.1	Mpo_C	UP	UP	[['17.1.2.2.1.12', 'LSU processome assembly factor (NLE)']]
Mp2g15920.1	Mpo_C	UP	UP	[['35.2', ' no hits & (original description: none)']]
Mp2g16000.1	Mpo_C	DOWN	DOWN	[['50.1.12', 'Enzyme classification.EC_1 oxidoreductases.EC_1.13 oxidoreductase acting on single donor with incorporation of molecular oxygen (oxygenase)(50.1.12 : 797.0) & Probable linoleate 9S-lipoxygenase 4 OS=Solanum tuberosum (sp|q43190|lox14_soltu : 681.0)']]
Mp2g16060.1	Mpo_C	DOWN	DOWN	[['3.1.4.2', 'sucrose synthase']]
Mp2g16170.1	Mpo_C	DOWN	DOWN	[['3.13.9.2.1', 'N-acetylglucosamine kinase']]
Mp2g16210.1	Mpo_C	UP	UP	[['35.2', ' no hits & (original description: none)']]
Mp2g16290.1	Mpo_C	DOWN	DOWN	[['35.1', 'Probable inactive purple acid phosphatase 9 OS=Arabidopsis thaliana (sp|q9zq81|ppa9_arath : 602.0)']]
Mp2g16480.1	Mpo_C	DOWN	DOWN	[['35.2', ' no hits & (original description: none)']]
Mp2g16490.1	Mpo_C	DOWN	DOWN	[['35.1', 'C2 domain-containing protein At1g53590 OS=Arabidopsis thaliana (sp|q93xx4|c2d61_arath : 245.0)']]
Mp2g16500.1	Mpo_C	DOWN	DOWN	[['26.1.1.2', 'PHY-A translocation regulator (FHY1/FHL)']]
Mp2g16510.1	Mpo_C	DOWN	DOWN	[['35.2', ' no hits & (original description: none)']]
Mp2g16540.1	Mpo_C	DOWN	DOWN	[['35.1', 'Protein HEAT-STRESS-ASSOCIATED 32 OS=Arabidopsis thaliana (sp|q8gwl1|hsa32_arath : 270.0)']]
Mp2g16560.1	Mpo_C	UP	UP	[['27.1.4', 'PRR circadian clock time-of-day-dependent expressed repressor']]
Mp2g16590.1	Mpo_C	DOWN	DOWN	[['50.2.7', 'Leucine-rich repeat receptor protein kinase EMS1 OS=Arabidopsis thaliana (sp|q9lyn8|ems1_arath : 283.0) & Enzyme classification.EC_2 transferases.EC_2.7 transferase transferring phosphorus-containing group(50.2.7 : 117.0)']]
Mp2g16620.1	Mpo_C	UP	UP	[['35.1', 'LRR receptor-like serine/threonine-protein kinase GSO1 OS=Arabidopsis thaliana (sp|c0lgq5|gso1_arath : 353.0)']]
Mp2g16650.1	Mpo_C	DOWN	DOWN	[['35.1', 'no description available(sp|q10i20|xat3_orysj : 245.0)']]
Mp2g16670.1	Mpo_C	DOWN	DOWN	[['35.2', ' no hits & (original description: none)']]
Mp2g16790.1	Mpo_C	DOWN	DOWN	[['35.2', ' no hits & (original description: none)']]
Mp2g16830.1	Mpo_C	UP	UP	[['18.4.24.1.8', 'Shewanella-like phosphatase (SLP)']]
Mp2g16840.1	Mpo_C	UP	UP	[['35.2', ' no hits & (original description: none)']]
Mp2g16920.1	Mpo_C	UP	UP	[['21.2.1.1.4', 'GDP-fucose-dependent 1,2-alpha-fucosyltransferase'], ['21.4.1.1.5.2', 'AGP alpha-1,2-fucosyltransferase']]
Mp2g17010.1	Mpo_C	UP	UP	[['35.2', ' no hits & (original description: none)']]
Mp2g17020.1	Mpo_C	UP	UP	[['35.2', ' no hits & (original description: none)']]
Mp2g17070.1	Mpo_C	DOWN	DOWN	[['35.2', ' no hits & (original description: none)']]
Mp2g17090.1	Mpo_C	UP	UP	[['14.10.1', 'metallopeptidase (WSS1a)']]
Mp2g17330.1	Mpo_C	DOWN	DOWN	[['35.2', ' no hits & (original description: none)']]
Mp2g17410.1	Mpo_C	UP	UP	[['50.2.7', 'Mitogen-activated protein kinase kinase kinase 17 OS=Arabidopsis thaliana (sp|o80888|m3k17_arath : 154.0) & Enzyme classification.EC_2 transferases.EC_2.7 transferase transferring phosphorus-containing group(50.2.7 : 88.0)']]
Mp2g17570.1	Mpo_C	UP	UP	[['35.2', ' no hits & (original description: none)']]
Mp2g17690.1	Mpo_C	UP	UP	[['35.2', ' no hits & (original description: none)']]
Mp2g17870.1	Mpo_C	UP	UP	[['35.2', ' no hits & (original description: none)']]
Mp2g17940.1	Mpo_C	DOWN	DOWN	[['14.3.6.3.1', 'component NSE5 of homologous recombination repair Smc5-Smc6 complex']]
Mp2g17980.1	Mpo_C	UP	UP	[['35.2', ' no hits & (original description: none)']]
Mp2g17990.1	Mpo_C	UP	UP	[['35.2', ' no hits & (original description: none)']]
Mp2g18000.1	Mpo_C	UP	UP	[['35.1', 'Beta-glucuronosyltransferase GlcAT14A OS=Arabidopsis thaliana (sp|q9fld7|gt14a_arath : 513.0)']]
Mp2g18020.1	Mpo_C	DOWN	DOWN	[['24.1.3.1.3', 'subfamily ABCD transporter']]
Mp2g18040.1	Mpo_C	UP	UP	[['18.4.16', 'protein kinase (PEK)']]
Mp2g18080.1	Mpo_C	UP	UP	[['35.1', 'Palmitoyl-acyl carrier protein thioesterase, chloroplastic OS=Cuphea hookeriana (sp|q39513|fatb_cupho : 256.0)']]
Mp2g18130.1	Mpo_C	DOWN	DOWN	[['50.1.13', 'Enzyme classification.EC_1 oxidoreductases.EC_1.14 oxidoreductase acting on paired donor with incorporation or reduction of molecular oxygen(50.1.13 : 338.8) & Cytochrome P450 CYP736A12 OS=Panax ginseng (sp|h2dh18|c7a12_pangi : 296.0)']]
Mp2g18250.1	Mpo_C	UP	UP	[['21.2.1.1.4', 'GDP-fucose-dependent 1,2-alpha-fucosyltransferase'], ['21.4.1.1.5.2', 'AGP alpha-1,2-fucosyltransferase']]
Mp2g18360.1	Mpo_C	UP	UP	[['50.2.4', 'Enzyme classification.EC_2 transferases.EC_2.4 glycosyltransferase(50.2.4 : 282.5) & Probable xyloglucan endotransglucosylase/hydrolase protein 7 OS=Arabidopsis thaliana (sp|q8ler3|xth7_arath : 275.0)']]
Mp2g18430.1	Mpo_C	DOWN	DOWN	[['50.1.13', 'Enzyme classification.EC_1 oxidoreductases.EC_1.14 oxidoreductase acting on paired donor with incorporation or reduction of molecular oxygen(50.1.13 : 319.5) & Cytochrome P450 CYP736A12 OS=Panax ginseng (sp|h2dh18|c7a12_pangi : 276.0)']]
Mp2g18480.1	Mpo_C	DOWN	DOWN	[['35.2', ' no hits & (original description: none)']]
Mp2g18550.1	Mpo_C	UP	UP	[['35.1', 'Cilia- and flagella-associated protein 43 OS=Chlamydomonas reinhardtii (sp|a8jaf2|cfa43_chlre : 108.0)']]
Mp2g18620.1	Mpo_C	UP	UP	[['35.2', ' no hits & (original description: none)']]
Mp2g18890.1	Mpo_C	DOWN	DOWN	[['35.2', ' no hits & (original description: none)']]
Mp2g19060.1	Mpo_C	DOWN	DOWN	[['3.13.4.2.1', 'galacturonokinase']]
Mp2g19070.1	Mpo_C	UP	UP	[['35.2', ' no hits & (original description: none)']]
Mp2g19080.1	Mpo_C	UP	UP	[['35.2', ' no hits & (original description: none)']]
Mp2g19100.1	Mpo_C	DOWN	DOWN	[['35.2', ' no hits & (original description: none)']]
Mp2g19160.1	Mpo_C	UP	UP	[['35.2', ' no hits & (original description: none)']]
Mp2g19180.1	Mpo_C	UP	UP	[['35.2', ' no hits & (original description: none)']]
Mp2g19270.1	Mpo_C	UP	UP	[['11.2.4.2', 'auxin efflux transporter (PILS)'], ['24.2.5.2.2', 'auxin transporter (PILS)']]
Mp2g19290.1	Mpo_C	DOWN	DOWN	[['35.2', ' no hits & (original description: none)']]
Mp2g19330.1	Mpo_C	UP	UP	[['35.1', 'Ribosomal RNA-processing protein 8 OS=Arabidopsis thaliana (sp|q84jc0|rrp8_arath : 296.0)']]
Mp2g19380.1	Mpo_C	DOWN	DOWN	[['35.1', 'Senescence-associated protein OSA15, chloroplastic OS=Oryza sativa subsp. japonica (sp|q65xf2|osa15_orysj : 222.0)']]
Mp2g19430.1	Mpo_C	DOWN	DOWN	[['21.3.1.2.1', 'pectin methylesterase']]
Mp2g19480.1	Mpo_C	DOWN	DOWN	[['9.2.2.1.1.1', 'chalcone synthase']]
Mp2g19500.1	Mpo_C	DOWN	DOWN	[['15.1.6.5', 'subunit 7 of RNA polymerase']]
Mp2g19570.1	Mpo_C	DOWN	DOWN	[['4.2.7.8.1.1', 'subunit alpha of ETF electron transfer flavoprotein complex']]
Mp2g19660.1	Mpo_C	DOWN	DOWN	[['50.1.13', 'Enzyme classification.EC_1 oxidoreductases.EC_1.14 oxidoreductase acting on paired donor with incorporation or reduction of molecular oxygen(50.1.13 : 322.1) & Cytochrome P450 71A1 OS=Persea americana (sp|p24465|c71a1_perae : 298.0)']]
Mp2g19720.1	Mpo_C	UP	UP	[['35.2', ' no hits & (original description: none)']]
Mp2g19950.1	Mpo_C	UP	UP	[['19.1.1.2.4', 'co-chaperone (ERdj7)']]
Mp2g20010.1	Mpo_C	DOWN	DOWN	[['35.2', ' no hits & (original description: none)']]
Mp2g20040.1	Mpo_C	DOWN	DOWN	[['3.3.3', 'trehalase']]
Mp2g20050.1	Mpo_C	DOWN	DOWN	[['35.1', 'Gibberellin receptor GID1C OS=Arabidopsis thaliana (sp|q940g6|gid1c_arath : 241.0)']]
Mp2g20090.1	Mpo_C	DOWN	DOWN	[['7.11.2.2.6', 'chaperone HSCB of mitochondrial ISC system transfer phase']]
Mp2g20110.1	Mpo_C	UP	UP	[['35.1', 'Dammaradiene synthase OS=Dryopteris crassirhizoma (sp|b3y522|dcd_dryca : 205.0)']]
Mp2g20170.1	Mpo_C	DOWN	DOWN	[['35.2', ' no hits & (original description: none)']]
Mp2g20180.1	Mpo_C	DOWN	DOWN	[['35.2', ' no hits & (original description: none)']]
Mp2g20340.1	Mpo_C	UP	UP	[['35.2', ' no hits & (original description: none)']]
Mp2g20430.1	Mpo_C	DOWN	DOWN	[['35.2', ' no hits & (original description: none)']]
Mp2g20460.1	Mpo_C	UP	UP	[['24.2.6.2', 'transport protein (TSUP)']]
Mp2g20650.1	Mpo_C	DOWN	DOWN	[['24.2.2.6', 'phosphate transporter (PHT1)'], ['25.3.2.1', 'phosphate transporter (PHT1)']]
Mp2g20680.1	Mpo_C	DOWN	DOWN	[['22.5.4.3.4', 'component VPS24 of ESCRT-III complex']]
Mp2g20760.1	Mpo_C	UP	UP	[['35.2', ' no hits & (original description: none)']]
Mp2g20870.1	Mpo_C	UP	UP	[['19.4.3.1', 'pepsin-type protease']]
Mp2g20880.1	Mpo_C	UP	UP	[['7.7.1.1', 'synthase component of pyridoxal 5-phosphate synthase complex']]
Mp2g20940.1	Mpo_C	UP	UP	[['35.2', ' no hits & (original description: none)']]
Mp2g20950.1	Mpo_C	UP	UP	[['35.1', 'Peroxidase 56 OS=Arabidopsis thaliana (sp|q9lxg3|per56_arath : 265.0)']]
Mp2g20960.1	Mpo_C	DOWN	DOWN	[['15.5.22', 'transcription factor (WRKY)']]
Mp2g21090.1	Mpo_C	DOWN	DOWN	[['50.2.1', 'Enzyme classification.EC_2 transferases.EC_2.1 transferase transferring one-carbon group(50.2.1 : 316.8) & Caffeic acid 3-O-methyltransferase OS=Prunus dulcis (sp|q43609|comt1_prudu : 280.0)']]
Mp2g21130.1	Mpo_C	DOWN	DOWN	[['5.1.7.1', 'stearoyl-ACP desaturase']]
Mp2g21300.1	Mpo_C	UP	UP	[['35.1', 'Uncharacterized protein At2g34460, chloroplastic OS=Arabidopsis thaliana (sp|q8h124|y2446_arath : 103.0)']]
Mp2g21340.1	Mpo_C	UP	UP	[['24.1.3.2.2', 'subfamily ABCG transporter']]
Mp2g21430.1	Mpo_C	UP	UP	[['24.1.3.1.1', 'subfamily ABCB transporter']]
Mp2g21450.1	Mpo_C	UP	UP	[['35.1', 'Mavicyanin OS=Cucurbita pepo (sp|p80728|mavi_cucpe : 85.5)']]
Mp2g21460.1	Mpo_C	UP	UP	[['35.1', 'Mavicyanin OS=Cucurbita pepo (sp|p80728|mavi_cucpe : 89.0)']]
Mp2g21500.1	Mpo_C	DOWN	DOWN	[['35.2', ' no hits & (original description: none)']]
Mp2g21620.1	Mpo_C	UP	UP	[['35.1', 'Acyltransferase-like protein At1g54570, chloroplastic OS=Arabidopsis thaliana (sp|q9zvn2|y1457_arath : 540.0)']]
Mp2g21630.1	Mpo_C	UP	UP	[['35.2', ' no hits & (original description: none)']]
Mp2g21710.1	Mpo_C	DOWN	DOWN	[['35.2', ' no hits & (original description: none)']]
Mp2g21730.1	Mpo_C	UP	UP	[['35.2', ' no hits & (original description: none)']]
Mp2g21770.1	Mpo_C	UP	UP	[['50.2.4', 'UDP-glycosyltransferase 88B1 OS=Stevia rebaudiana (sp|q6vaa7|u88b1_stere : 208.0) & Enzyme classification.EC_2 transferases.EC_2.4 glycosyltransferase(50.2.4 : 189.4)']]
Mp2g21840.1	Mpo_C	UP	UP	[['24.1.2.2.1', 'P2A-type calcium cation-transporting ATPase (ECA)']]
Mp2g21920.1	Mpo_C	DOWN	DOWN	[['35.2', ' no hits & (original description: none)']]
Mp2g21990.1	Mpo_C	DOWN	DOWN	[['35.1', 'F-box protein At1g67340 OS=Arabidopsis thaliana (sp|q9fyf9|fb76_arath : 209.0)']]
Mp2g22050.1	Mpo_C	DOWN	DOWN	[['35.2', ' no hits & (original description: none)']]
Mp2g22140.1	Mpo_C	UP	UP	[['35.2', ' no hits & (original description: none)']]
Mp2g22350.1	Mpo_C	DOWN	DOWN	[['4.2.4.1', 'bifunctional lysine ketoglutarate reductase and saccharopine dehydrogenase']]
Mp2g22370.1	Mpo_C	DOWN	DOWN	[['35.2', ' no hits & (original description: none)']]
Mp2g22380.1	Mpo_C	DOWN	DOWN	[['35.1', 'GDSL esterase/lipase 2 OS=Arabidopsis thaliana (sp|q9syf0|glip2_arath : 174.0)']]
Mp2g22390.1	Mpo_C	UP	UP	[['18.8.1.5', 'class phi glutathione S-transferase']]
Mp2g22400.1	Mpo_C	UP	UP	[['35.2', ' no hits & (original description: none)']]
Mp2g22410.1	Mpo_C	UP	UP	[['18.8.1.5', 'class phi glutathione S-transferase']]
Mp2g22450.1	Mpo_C	DOWN	DOWN	[['35.2', ' no hits & (original description: none)']]
Mp2g22490.1	Mpo_C	DOWN	DOWN	[['24.2.11.1', 'metal cation transporter (ZIP)']]
Mp2g22530.1	Mpo_C	UP	UP	[['35.2', ' no hits & (original description: none)']]
Mp2g22580.1	Mpo_C	UP	UP	[['35.2', ' no hits & (original description: none)']]
Mp2g22590.1	Mpo_C	UP	UP	[['35.2', ' no hits & (original description: none)']]
Mp2g22680.1	Mpo_C	DOWN	DOWN	[['35.2', ' no hits & (original description: none)']]
Mp2g22790.1	Mpo_C	DOWN	DOWN	[['3.12.6', 'phosphoglycerate mutase']]
Mp2g22800.1	Mpo_C	UP	UP	[['35.2', ' no hits & (original description: none)']]
Mp2g22820.1	Mpo_C	UP	UP	[['15.5.4.1', 'transcription factor (bZIP)']]
Mp2g22860.1	Mpo_C	UP	UP	[['50.2.4', 'Enzyme classification.EC_2 transferases.EC_2.4 glycosyltransferase(50.2.4 : 303.2) & Probable xyloglucan endotransglucosylase/hydrolase protein OS=Nicotiana tabacum (sp|p93349|xth_tobac : 292.0)']]
Mp2g22870.1	Mpo_C	UP	UP	[['35.2', ' no hits & (original description: none)']]
Mp2g22900.1	Mpo_C	DOWN	DOWN	[['35.2', ' no hits & (original description: none)']]
Mp2g23030.1	Mpo_C	DOWN	DOWN	[['35.2', ' no hits & (original description: none)']]
Mp2g23040.1	Mpo_C	UP	UP	[['35.2', ' no hits & (original description: none)']]
Mp2g23220.1	Mpo_C	UP	UP	[['35.1', 'Pentatricopeptide repeat-containing protein At2g30780 OS=Arabidopsis thaliana (sp|o49343|pp177_arath : 171.0)']]
Mp2g23240.1	Mpo_C	UP	UP	[['35.2', ' no hits & (original description: none)']]
Mp2g23380.1	Mpo_C	DOWN	DOWN	[['50.1.12', 'Enzyme classification.EC_1 oxidoreductases.EC_1.13 oxidoreductase acting on single donor with incorporation of molecular oxygen (oxygenase)(50.1.12 : 779.5) & Lipoxygenase 3, chloroplastic OS=Arabidopsis thaliana (sp|q9lnr3|lox3_arath : 607.0)']]
Mp2g23450.1	Mpo_C	DOWN	DOWN	[['19.5.1', 'protein-L-isoaspartate methyltransferase']]
Mp2g23460.1	Mpo_C	DOWN	DOWN	[['50.1.13', 'Probable 2-oxoglutarate-dependent dioxygenase At3g111800 OS=Arabidopsis thaliana (sp|q9srm3|diox6_arath : 190.0) & Enzyme classification.EC_1 oxidoreductases.EC_1.14 oxidoreductase acting on paired donor with incorporation or reduction of molecular oxygen(50.1.13 : 123.8)']]
Mp2g23570.1	Mpo_C	UP	UP	[['7.3.2', 'S-adenosyl homocysteine hydrolase']]
Mp2g23630.1	Mpo_C	DOWN	DOWN	[['35.2', ' no hits & (original description: none)']]
Mp2g23740.1	Mpo_C	UP	UP	[['35.2', ' no hits & (original description: none)']]
Mp2g23840.1	Mpo_C	UP	UP	[['17.1.1.2.1.5.2', 'snoRNP scaffold component Nop56 of snoRNP rRNA methylation complex']]
Mp2g23900.1	Mpo_C	UP	UP	[['50.2.4', 'UDP-glycosyltransferase 73C7 OS=Arabidopsis thaliana (sp|q9scp5|u73c7_arath : 182.0) & Enzyme classification.EC_2 transferases.EC_2.4 glycosyltransferase(50.2.4 : 160.3)']]
Mp2g23970.1	Mpo_C	DOWN	DOWN	[['14.4.4', 'DNA ligase (LIG6)']]
Mp2g24380.1	Mpo_C	DOWN	DOWN	[['35.2', ' no hits & (original description: none)']]
Mp2g24580.1	Mpo_C	DOWN	DOWN	[['35.2', ' no hits & (original description: none)']]
Mp2g24670.1	Mpo_C	DOWN	DOWN	[['35.2', ' no hits & (original description: none)']]
Mp2g24820.1	Mpo_C	DOWN	DOWN	[['19.1.1.1.4', 'alpha-1,2 exomannosidase (MNL)']]
Mp2g24830.1	Mpo_C	UP	UP	[['35.2', ' no hits & (original description: none)']]
Mp2g24900.1	Mpo_C	DOWN	DOWN	[['35.2', ' no hits & (original description: none)']]
Mp2g24910.1	Mpo_C	DOWN	DOWN	[['35.2', ' no hits & (original description: none)']]
Mp2g24930.1	Mpo_C	UP	UP	[['35.2', ' no hits & (original description: none)']]
Mp2g24970.1	Mpo_C	UP	UP	[['18.8.1.5', 'class phi glutathione S-transferase']]
Mp2g25000.1	Mpo_C	DOWN	DOWN	[['35.2', ' no hits & (original description: none)']]
Mp2g25020.1	Mpo_C	DOWN	DOWN	[['35.2', ' no hits & (original description: none)']]
Mp2g25040.1	Mpo_C	DOWN	DOWN	[['9.1.6.2.1.4', 'carotenoid hydroxylase']]
Mp2g25050.1	Mpo_C	DOWN	DOWN	[['35.1', 'F-box/kelch-repeat protein At5g15710 OS=Arabidopsis thaliana (sp|q9lfv5|fk111_arath : 159.0)']]
Mp2g25120.1	Mpo_C	DOWN	DOWN	[['35.2', ' no hits & (original description: none)']]
Mp2g25170.1	Mpo_C	DOWN	DOWN	[['35.2', ' no hits & (original description: none)']]
Mp2g25220.1	Mpo_C	DOWN	DOWN	[['35.2', ' no hits & (original description: none)']]
Mp2g25240.1	Mpo_C	DOWN	DOWN	[['35.2', ' no hits & (original description: none)']]
Mp2g25350.1	Mpo_C	DOWN	DOWN	[['25.4.4.1', 'iron permease (FTR1)']]
Mp2g25660.1	Mpo_C	UP	UP	[['35.2', ' no hits & (original description: none)']]
Mp2g25730.1	Mpo_C	DOWN	DOWN	[['18.12.2', 'protein folding catalyst (FKBP)']]
Mp2g25900.1	Mpo_C	UP	UP	[['35.2', ' no hits & (original description: none)']]
Mp2g25950.1	Mpo_C	DOWN	DOWN	[['35.2', ' no hits & (original description: none)']]
Mp2g25970.1	Mpo_C	DOWN	DOWN	[['35.1', 'Purple acid phosphatase 10 OS=Arabidopsis thaliana (sp|q9siv9|ppa10_arath : 560.0)']]
Mp2g26020.1	Mpo_C	DOWN	DOWN	[['35.2', ' no hits & (original description: none)']]
Mp2g26050.1	Mpo_C	UP	UP	[['17.1.2.2.1.10.2', 'component BOP1 of ribosome PES-BOP1-WDR12 (PeBoW) complex']]
Mp2g26090.1	Mpo_C	UP	UP	[['35.2', ' no hits & (original description: none)']]
Mp2g26160.1	Mpo_C	DOWN	DOWN	[['50.2.7', 'Probable LRR receptor-like serine/threonine-protein kinase At1g67720 OS=Arabidopsis thaliana (sp|c0lgi2|y1677_arath : 298.0) & Enzyme classification.EC_2 transferases.EC_2.7 transferase transferring phosphorus-containing group(50.2.7 : 112.5)']]
Mp2g26170.1	Mpo_C	DOWN	DOWN	[['50.2.7', 'Probable LRR receptor-like serine/threonine-protein kinase At1g67720 OS=Arabidopsis thaliana (sp|c0lgi2|y1677_arath : 286.0) & Enzyme classification.EC_2 transferases.EC_2.7 transferase transferring phosphorus-containing group(50.2.7 : 118.2)']]
Mp2g26220.1	Mpo_C	DOWN	DOWN	[['35.1', 'LRR receptor-like serine/threonine-protein kinase GSO1 OS=Arabidopsis thaliana (sp|c0lgq5|gso1_arath : 418.0)']]
Mp2g26250.1	Mpo_C	UP	UP	[['35.1', 'Endoglucanase 24 OS=Oryza sativa subsp. japonica (sp|q69sg5|gun24_orysj : 496.0)']]
Mp2g26310.1	Mpo_C	DOWN	DOWN	[['35.2', ' no hits & (original description: none)']]
Mp2g26350.1	Mpo_C	DOWN	DOWN	[['35.2', ' no hits & (original description: none)']]
Mp2g26360.1	Mpo_C	UP	UP	[['35.1', 'Dehydrodolichyl diphosphate synthase 3 OS=Arabidopsis thaliana (sp|q8rx73|ddps3_arath : 125.0)']]
Mp2g26390.1	Mpo_C	DOWN	DOWN	[['35.2', ' no hits & (original description: none)']]
Mp2g26410.1	Mpo_C	UP	UP	[['35.2', ' no hits & (original description: none)']]
Mp2g26420.1	Mpo_C	UP	UP	[['35.2', ' no hits & (original description: none)']]
Mp2g26440.1	Mpo_C	UP	UP	[['35.2', ' no hits & (original description: none)']]
Mp2g26460.1	Mpo_C	UP	UP	[['35.2', ' no hits & (original description: none)']]
Mp2g26470.1	Mpo_C	UP	UP	[['35.2', ' no hits & (original description: none)']]
Mp2g26500.1	Mpo_C	UP	UP	[['35.2', ' no hits & (original description: none)']]
Mp2g26610.1	Mpo_C	UP	UP	[['35.2', ' no hits & (original description: none)']]
Mp3g00040.1	Mpo_C	DOWN	DOWN	[['35.1', 'Protein MIZU-KUSSEI 1 OS=Arabidopsis thaliana (sp|o22227|miz1_arath : 147.0)']]
Mp3g00080.1	Mpo_C	UP	UP	[['50.2.7', 'Wall-associated receptor kinase-like 9 OS=Arabidopsis thaliana (sp|q9c9l5|waklh_arath : 161.0) & Enzyme classification.EC_2 transferases.EC_2.7 transferase transferring phosphorus-containing group(50.2.7 : 53.4)']]
Mp3g00110.1	Mpo_C	DOWN	DOWN	[['15.6.2.2', 'transcription factor (mTERF)']]
Mp3g00230.1	Mpo_C	UP	UP	[['35.1', 'Glycosyltransferase family 92 protein RCOM_0530710 OS=Ricinus communis (sp|b9slr1|y231_ricco : 360.0)']]
Mp3g00270.1	Mpo_C	UP	UP	[['35.2', ' no hits & (original description: none)']]
Mp3g00290.1	Mpo_C	DOWN	DOWN	[['35.2', ' no hits & (original description: none)']]
Mp3g00550.1	Mpo_C	DOWN	DOWN	[['35.2', ' no hits & (original description: none)']]
Mp3g00700.1	Mpo_C	DOWN	DOWN	[['14.3.6.1.1', 'component SMC5 of homologous recombination repair Smc5-Smc6 complex']]
Mp3g00910.1	Mpo_C	DOWN	DOWN	[['35.2', ' no hits & (original description: none)']]
Mp3g00950.1	Mpo_C	UP	UP	[['4.1.5.3.4', 'indole-3-glycerol phosphate synthase']]
Mp3g01020.1	Mpo_C	UP	UP	[['35.2', ' no hits & (original description: none)']]
Mp3g01060.1	Mpo_C	UP	UP	[['35.2', ' no hits & (original description: none)']]
Mp3g01080.1	Mpo_C	DOWN	DOWN	[['35.2', ' no hits & (original description: none)']]
Mp3g01160.1	Mpo_C	DOWN	DOWN	[['1.2.4', 'triosephosphate isomerase'], ['3.12.3', 'triosephosphate isomerase']]
Mp3g01220.1	Mpo_C	UP	UP	[['35.2', ' no hits & (original description: none)']]
Mp3g01290.1	Mpo_C	UP	UP	[['50.1.13', 'Gibberellin 20 oxidase 1-D OS=Triticum aestivum (sp|o04705|gao1d_wheat : 172.0) & Enzyme classification.EC_1 oxidoreductases.EC_1.14 oxidoreductase acting on paired donor with incorporation or reduction of molecular oxygen(50.1.13 : 115.5)']]
Mp3g01300.1	Mpo_C	UP	UP	[['35.2', ' no hits & (original description: none)']]
Mp3g01310.1	Mpo_C	DOWN	DOWN	[['50.2.1', 'Indole-3-acetate O-methyltransferase 1 OS=Oryza sativa subsp. japonica (sp|q0j998|iamt1_orysj : 164.0) & Enzyme classification.EC_2 transferases.EC_2.1 transferase transferring one-carbon group(50.2.1 : 101.0)']]
Mp3g01410.1	Mpo_C	DOWN	DOWN	[['35.2', ' no hits & (original description: none)']]
Mp3g01440.1	Mpo_C	DOWN	DOWN	[['35.2', ' no hits & (original description: none)']]
Mp3g01610.1	Mpo_C	DOWN	DOWN	[['35.2', ' no hits & (original description: none)']]
Mp3g01780.1	Mpo_C	DOWN	DOWN	[['35.2', ' no hits & (original description: none)']]
Mp3g01940.1	Mpo_C	DOWN	DOWN	[['50.2.7', 'Wall-associated receptor kinase-like 20 OS=Arabidopsis thaliana (sp|q9lzm4|waklq_arath : 258.0) & Enzyme classification.EC_2 transferases.EC_2.7 transferase transferring phosphorus-containing group(50.2.7 : 116.0)']]
Mp3g02140.1	Mpo_C	DOWN	DOWN	[['35.1', 'U-box domain-containing protein 62 OS=Arabidopsis thaliana (sp|q6dbn5|pub62_arath : 155.0)']]
Mp3g02160.1	Mpo_C	UP	UP	[['35.2', ' no hits & (original description: none)']]
Mp3g02230.1	Mpo_C	UP	UP	[['35.2', ' no hits & (original description: none)']]
Mp3g02240.1	Mpo_C	UP	UP	[['15.6.2.1', 'basal transcription factor (Sigma)']]
Mp3g02290.1	Mpo_C	UP	UP	[['35.2', ' no hits & (original description: none)']]
Mp3g02480.1	Mpo_C	DOWN	DOWN	[['35.2', ' no hits & (original description: none)']]
Mp3g02640.1	Mpo_C	UP	UP	[['50.1.13', 'Enzyme classification.EC_1 oxidoreductases.EC_1.14 oxidoreductase acting on paired donor with incorporation or reduction of molecular oxygen(50.1.13 : 276.8) & Flavonoid 3-monooxygenase OS=Arabidopsis thaliana (sp|q9sd85|f3ph_arath : 275.0)']]
Mp3g02660.1	Mpo_C	DOWN	DOWN	[['35.2', ' no hits & (original description: none)']]
Mp3g02670.1	Mpo_C	UP	UP	[['3.2.3.5.2', 'cytosolic alpha-glucan phosphorylase']]
Mp3g02690.1	Mpo_C	UP	UP	[['35.2', ' no hits & (original description: none)']]
Mp3g02700.1	Mpo_C	UP	UP	[['50.1.13', 'Cytochrome P450 709B2 OS=Arabidopsis thaliana (sp|f4ik45|c70b2_arath : 162.0) & Enzyme classification.EC_1 oxidoreductases.EC_1.14 oxidoreductase acting on paired donor with incorporation or reduction of molecular oxygen(50.1.13 : 66.9)']]
Mp3g02720.1	Mpo_C	UP	UP	[['35.2', ' no hits & (original description: none)']]
Mp3g02790.1	Mpo_C	UP	UP	[['35.2', ' no hits & (original description: none)']]
Mp3g02820.1	Mpo_C	DOWN	DOWN	[['35.2', ' no hits & (original description: none)']]
Mp3g03040.1	Mpo_C	DOWN	DOWN	[['35.2', ' no hits & (original description: none)']]
Mp3g03070.1	Mpo_C	UP	UP	[['19.2.2.1.5.3.3', 'RING-H2-class E3 ligase']]
Mp3g03080.1	Mpo_C	UP	UP	[['19.2.2.1.5.3.3', 'RING-H2-class E3 ligase']]
Mp3g03090.1	Mpo_C	UP	UP	[['35.2', ' no hits & (original description: none)']]
Mp3g03110.1	Mpo_C	UP	UP	[['35.1', 'Probable calcium-binding protein CML10 OS=Oryza sativa subsp. japonica (sp|q8rzb5|cml10_orysj : 109.0)']]
Mp3g03120.1	Mpo_C	UP	UP	[['35.1', 'Probable calcium-binding protein CML10 OS=Oryza sativa subsp. japonica (sp|q8rzb5|cml10_orysj : 107.0)']]
Mp3g03130.1	Mpo_C	DOWN	DOWN	[['35.2', ' no hits & (original description: none)']]
Mp3g03180.1	Mpo_C	DOWN	DOWN	[['35.2', ' no hits & (original description: none)']]
Mp3g03210.1	Mpo_C	UP	UP	[['17.1.2.2.1.10.3', 'component WDR12 of ribosome PES-BOP1-WDR12 (PeBoW) complex']]
Mp3g03350.1	Mpo_C	DOWN	DOWN	[['35.2', ' no hits & (original description: none)']]
Mp3g03360.2	Mpo_C	DOWN	DOWN	[['24.2.3.7', 'proton:urea symporter (DUR)']]
Mp3g03390.1	Mpo_C	DOWN	DOWN	[['50.1.13', 'Enzyme classification.EC_1 oxidoreductases.EC_1.14 oxidoreductase acting on paired donor with incorporation or reduction of molecular oxygen(50.1.13 : 344.1) & Flavonoid 3-monooxygenase OS=Arabidopsis thaliana (sp|q9sd85|f3ph_arath : 294.0)']]
Mp3g03420.1	Mpo_C	DOWN	DOWN	[['50.1.13', 'Cytochrome P450 734A1 OS=Arabidopsis thaliana (sp|o48786|c734a_arath : 247.0) & Enzyme classification.EC_1 oxidoreductases.EC_1.14 oxidoreductase acting on paired donor with incorporation or reduction of molecular oxygen(50.1.13 : 98.4)']]
Mp3g03430.1	Mpo_C	DOWN	DOWN	[['35.1', 'Pathogenesis-related protein 1 OS=Arabidopsis thaliana (sp|p33154|pr1_arath : 130.0)']]
Mp3g03770.1	Mpo_C	DOWN	DOWN	[['35.2', ' no hits & (original description: none)']]
Mp3g03780.1	Mpo_C	DOWN	DOWN	[['35.2', ' no hits & (original description: none)']]
Mp3g03980.1	Mpo_C	DOWN	DOWN	[['35.2', ' no hits & (original description: none)']]
Mp3g04000.1	Mpo_C	DOWN	DOWN	[['35.2', ' no hits & (original description: none)']]
Mp3g04010.1	Mpo_C	DOWN	DOWN	[['35.2', ' no hits & (original description: none)']]
Mp3g04020.1	Mpo_C	DOWN	DOWN	[['35.2', ' no hits & (original description: none)']]
Mp3g04260.1	Mpo_C	DOWN	DOWN	[['13.3.6.5.2.3', 'Holliday junction resolvase (GEN1)']]
Mp3g04370.1	Mpo_C	DOWN	DOWN	[['19.3.4.3', 'ATI1/2 autophagosome autophagic adapter protein']]
Mp3g04620.1	Mpo_C	UP	UP	[['35.1', 'Cytochrome b561 and DOMON domain-containing protein At5g35735 OS=Arabidopsis thaliana (sp|q9fkh6|b561p_arath : 195.0)']]
Mp3g04730.1	Mpo_C	DOWN	DOWN	[['35.1', 'Cystinosin homolog OS=Arabidopsis thaliana (sp|p57758|ctns_arath : 323.0)']]
Mp3g04900.1	Mpo_C	DOWN	DOWN	[['35.2', ' no hits & (original description: none)']]
Mp3g05150.1	Mpo_C	UP	UP	[['35.2', ' no hits & (original description: none)']]
Mp3g05170.1	Mpo_C	UP	UP	[['35.2', ' no hits & (original description: none)']]
Mp3g05210.1	Mpo_C	UP	UP	[['35.2', ' no hits & (original description: none)']]
Mp3g05300.1	Mpo_C	DOWN	DOWN	[['35.2', ' no hits & (original description: none)']]
Mp3g05470.1	Mpo_C	DOWN	DOWN	[['35.2', ' no hits & (original description: none)']]
Mp3g05580.1	Mpo_C	DOWN	DOWN	[['35.2', ' no hits & (original description: none)']]
Mp3g05720.1	Mpo_C	DOWN	DOWN	[['35.1', 'DNA-directed RNA polymerase IV subunit 1 OS=Arabidopsis thaliana (sp|q9lq02|nrpd1_arath : 461.0)']]
Mp3g05750.1	Mpo_C	UP	UP	[['5.4.13.3', 'GIPC mannosyltransferase (GMT1)']]
Mp3g05910.1	Mpo_C	UP	UP	[['15.5.2.1', 'transcription factor (MYB)']]
Mp3g06030.1	Mpo_C	UP	UP	[['35.2', ' no hits & (original description: none)']]
Mp3g06040.1	Mpo_C	UP	UP	[['35.1', 'Acyl-lipid omega-13 desaturase OS=Chlamydomonas reinhardtii (sp|q2hwk7|des_chlre : 131.0)']]
Mp3g06250.1	Mpo_C	UP	UP	[['5.8.3', 'fatty acid export protein (FAX)']]
Mp3g06530.1	Mpo_C	DOWN	DOWN	[['35.1', 'Putative inactive L-type lectin-domain containing receptor kinase III.2 OS=Arabidopsis thaliana (sp|q9zw11|lrk32_arath : 101.0)']]
Mp3g06540.1	Mpo_C	DOWN	DOWN	[['50.1.2', '2-oxoisovalerate dehydrogenase subunit alpha 2, mitochondrial OS=Arabidopsis thaliana (sp|q84jl2|odba2_arath : 517.0) & Enzyme classification.EC_1 oxidoreductases.EC_1.2 oxidoreductase acting on aldehyde or oxo group of donor(50.1.2 : 483.2)']]
Mp3g06600.1	Mpo_C	UP	UP	[['35.2', ' no hits & (original description: none)']]
Mp3g06650.1	Mpo_C	DOWN	DOWN	[['35.1', 'Peroxidase 56 OS=Arabidopsis thaliana (sp|q9lxg3|per56_arath : 278.0)']]
Mp3g06660.1	Mpo_C	DOWN	DOWN	[['24.2.2.16', 'anion transporter (Fabaceae-N70)']]
Mp3g06690.1	Mpo_C	UP	UP	[['35.2', ' no hits & (original description: none)']]
Mp3g06780.1	Mpo_C	DOWN	DOWN	[['9.1.2.4', '4-diphosphocytidyl-2-C-methyl-D-erythritol synthase']]
Mp3g06790.1	Mpo_C	DOWN	DOWN	[['35.2', ' no hits & (original description: none)']]
Mp3g06940.1	Mpo_C	UP	UP	[['35.2', ' no hits & (original description: none)']]
Mp3g06950.1	Mpo_C	DOWN	DOWN	[['35.2', ' no hits & (original description: none)']]
Mp3g06960.1	Mpo_C	DOWN	DOWN	[['35.2', ' no hits & (original description: none)']]
Mp3g07090.1	Mpo_C	DOWN	DOWN	[['35.2', ' no hits & (original description: none)']]
Mp3g07150.1	Mpo_C	DOWN	DOWN	[['35.2', ' no hits & (original description: none)']]
Mp3g07210.1	Mpo_C	DOWN	DOWN	[['19.2.2.1.5.3.5', 'SINA-class E3 ligase']]
Mp3g07260.1	Mpo_C	UP	UP	[['35.2', ' no hits & (original description: none)']]
Mp3g07270.1	Mpo_C	UP	UP	[['35.2', ' no hits & (original description: none)']]
Mp3g07330.1	Mpo_C	UP	UP	[['50.2.7', 'Wall-associated receptor kinase-like 14 OS=Arabidopsis thaliana (sp|q8ry67|waklo_arath : 239.0) & Enzyme classification.EC_2 transferases.EC_2.7 transferase transferring phosphorus-containing group(50.2.7 : 91.2)']]
Mp3g07340.1	Mpo_C	UP	UP	[['50.2.7', 'Wall-associated receptor kinase-like 9 OS=Arabidopsis thaliana (sp|q9c9l5|waklh_arath : 160.0) & Enzyme classification.EC_2 transferases.EC_2.7 transferase transferring phosphorus-containing group(50.2.7 : 71.2)']]
Mp3g07350.1	Mpo_C	UP	UP	[['50.2.7', 'Wall-associated receptor kinase-like 21 OS=Arabidopsis thaliana (sp|q8gyf5|waklr_arath : 218.0) & Enzyme classification.EC_2 transferases.EC_2.7 transferase transferring phosphorus-containing group(50.2.7 : 81.9)']]
Mp3g07390.1	Mpo_C	UP	UP	[['24.2.2.9', 'anion transporter (NRT1/PTR)']]
Mp3g07430.1	Mpo_C	UP	UP	[['35.2', ' no hits & (original description: none)']]
Mp3g07440.1	Mpo_C	UP	UP	[['35.1', 'Protein argonaute 4 OS=Arabidopsis thaliana (sp|q9zvd5|ago4_arath : 117.0)']]
Mp3g07470.1	Mpo_C	DOWN	DOWN	[['13.3.6.5.1.6', 'meiotic crossover double Holliday junction resolving protein (MLH3)']]
Mp3g07720.1	Mpo_C	UP	UP	[['35.2', ' no hits & (original description: none)']]
Mp3g07770.1	Mpo_C	UP	UP	[['35.2', ' no hits & (original description: none)']]
Mp3g07910.1	Mpo_C	UP	UP	[['24.2.1.1.8', 'nucleotide sugar transporter (UTR7)']]
Mp3g07940.1	Mpo_C	UP	UP	[['16.4.1.1.4', 'pre-mRNA splicing regulator (DDX5)']]
Mp3g07970.1	Mpo_C	DOWN	DOWN	[['35.2', ' no hits & (original description: none)']]
Mp3g08030.1	Mpo_C	UP	UP	[['35.2', ' no hits & (original description: none)']]
Mp3g08060.1	Mpo_C	DOWN	DOWN	[['35.2', ' no hits & (original description: none)']]
Mp3g08070.1	Mpo_C	DOWN	DOWN	[['35.2', ' no hits & (original description: none)']]
Mp3g08160.1	Mpo_C	DOWN	DOWN	[['35.2', ' no hits & (original description: none)']]
Mp3g08270.1	Mpo_C	DOWN	DOWN	[['13.2.2.2.1', 'component MCM8 of MCM8-9 cell cycle auxiliary complex']]
Mp3g08280.1	Mpo_C	DOWN	DOWN	[['50.1.3', 'Enzyme classification.EC_1 oxidoreductases.EC_1.3 oxidoreductase acting on CH-CH group of donor(50.1.3 : 63.1)']]
Mp3g08290.1	Mpo_C	DOWN	DOWN	[['24.2.3.7', 'proton:urea symporter (DUR)']]
Mp3g08400.1	Mpo_C	DOWN	DOWN	[['35.1', 'LRR receptor-like serine/threonine-protein kinase FLS2 OS=Oryza sativa subsp. japonica (sp|q0ja29|fls2_orysj : 186.0)']]
Mp3g08450.1	Mpo_C	UP	UP	[['35.2', ' no hits & (original description: none)']]
Mp3g08590.1	Mpo_C	UP	UP	[['35.2', ' no hits & (original description: none)']]
Mp3g08660.1	Mpo_C	DOWN	DOWN	[['35.2', ' no hits & (original description: none)']]
Mp3g08740.1	Mpo_C	DOWN	DOWN	[['2.1.1.1.2', 'pyrophosphate-dependent phosphofructokinase']]
Mp3g08750.1	Mpo_C	UP	UP	[['35.2', ' no hits & (original description: none)']]
Mp3g08760.1	Mpo_C	UP	UP	[['35.2', ' no hits & (original description: none)']]
Mp3g08790.1	Mpo_C	UP	UP	[['19.4.5.8.2.1', 'component FtsH1|2|5|6|8 of FtsH plastidial protease complexes']]
Mp3g09010.1	Mpo_C	UP	UP	[['26.4.2.4', 'organellar chaperone (Clp-p|Clp-m)']]
Mp3g09240.1	Mpo_C	DOWN	DOWN	[['24.2.2.9', 'anion transporter (NRT1/PTR)']]
Mp3g09250.1	Mpo_C	UP	UP	[['35.2', ' no hits & (original description: none)']]
Mp3g09260.1	Mpo_C	DOWN	DOWN	[['24.2.13', 'solute transporter (MTCC)']]
Mp3g09300.1	Mpo_C	UP	UP	[['35.1', 'Glutamine synthetase PR-1 OS=Phaseolus vulgaris (sp|p04770|glna1_phavu : 306.0)']]
Mp3g09420.1	Mpo_C	UP	UP	[['35.1', 'Mavicyanin OS=Cucurbita pepo (sp|p80728|mavi_cucpe : 80.1)']]
Mp3g09530.1	Mpo_C	DOWN	DOWN	[['35.2', ' no hits & (original description: none)']]
Mp3g09610.1	Mpo_C	UP	UP	[['35.2', ' no hits & (original description: none)']]
Mp3g09650.1	Mpo_C	UP	UP	[['21.4.2.1', 'alpha-class expansin']]
Mp3g09740.1	Mpo_C	UP	UP	[['35.2', ' no hits & (original description: none)']]
Mp3g09750.1	Mpo_C	DOWN	DOWN	[['21.4.2.1', 'alpha-class expansin']]
Mp3g09800.1	Mpo_C	UP	UP	[['35.2', ' no hits & (original description: none)']]
Mp3g09820.1	Mpo_C	UP	UP	[['17.1.2.2.3.2', 'REIL LSU processome maturation factor']]
Mp3g09920.1	Mpo_C	DOWN	DOWN	[['35.2', ' no hits & (original description: none)']]
Mp3g10030.1	Mpo_C	DOWN	DOWN	[['35.1', 'Glycine-rich domain-containing protein 2 OS=Arabidopsis thaliana (sp|q9szj2|grdp2_arath : 258.0)']]
Mp3g10160.1	Mpo_C	UP	UP	[['21.4.2.1', 'alpha-class expansin']]
Mp3g10200.1	Mpo_C	DOWN	DOWN	[['35.2', ' no hits & (original description: none)']]
Mp3g10210.1	Mpo_C	DOWN	DOWN	[['35.2', ' no hits & (original description: none)']]
Mp3g10220.1	Mpo_C	DOWN	DOWN	[['35.2', ' no hits & (original description: none)']]
Mp3g10460.1	Mpo_C	DOWN	DOWN	[['35.2', ' no hits & (original description: none)']]
Mp3g10540.1	Mpo_C	DOWN	DOWN	[['35.2', ' no hits & (original description: none)']]
Mp3g10660.1	Mpo_C	UP	UP	[['5.1.7.2', 'delta-7/delta-9 fatty acid desaturase']]
Mp3g10690.1	Mpo_C	UP	UP	[['35.2', ' no hits & (original description: none)']]
Mp3g10750.1	Mpo_C	UP	UP	[['12.5.2.4.2', 'chromatin-associated epigenetic factor']]
Mp3g10810.1	Mpo_C	UP	UP	[['35.1', 'Cucumber peeling cupredoxin OS=Cucumis sativus (sp|p29602|cpc_cucsa : 82.4)']]
Mp3g10950.1	Mpo_C	DOWN	DOWN	[['18.4.23.2.6', 'atypical dual-specificity phosphatase (PFA-DSP)']]
Mp3g11030.1	Mpo_C	UP	UP	[['20.1.3.10', 'motor protein (Kinesin-12)']]
Mp3g11070.1	Mpo_C	UP	UP	[['50.1.13', 'Probable 2-oxoglutarate-dependent dioxygenase At5g05600 OS=Arabidopsis thaliana (sp|q9fff6|diox5_arath : 183.0) & Enzyme classification.EC_1 oxidoreductases.EC_1.14 oxidoreductase acting on paired donor with incorporation or reduction of molecular oxygen(50.1.13 : 152.0)']]
Mp3g11280.1	Mpo_C	DOWN	DOWN	[['35.2', ' no hits & (original description: none)']]
Mp3g11370.1	Mpo_C	DOWN	DOWN	[['35.2', ' no hits & (original description: none)']]
Mp3g11430.1	Mpo_C	DOWN	DOWN	[['35.2', ' no hits & (original description: none)']]
Mp3g11470.1	Mpo_C	UP	UP	[['35.2', ' no hits & (original description: none)']]
Mp3g11510.1	Mpo_C	DOWN	DOWN	[['35.2', ' no hits & (original description: none)']]
Mp3g11550.1	Mpo_C	UP	UP	[['35.2', ' no hits & (original description: none)']]
Mp3g11590.1	Mpo_C	DOWN	DOWN	[['35.2', ' no hits & (original description: none)']]
Mp3g11660.1	Mpo_C	UP	UP	[['35.1', 'Cilia- and flagella-associated protein 61 OS=Chlamydomonas reinhardtii (sp|a8if44|cfa61_chlre : 147.0)']]
Mp3g11780.1	Mpo_C	UP	UP	[['20.1.1.1', 'component alpha-Tubulin of alpha-beta-Tubulin heterodimer']]
Mp3g11790.1	Mpo_C	DOWN	DOWN	[['5.7.3.2.1', 'acyl CoA oxidase (ACX)']]
Mp3g11830.1	Mpo_C	UP	UP	[['11.2.4.3', 'auxin efflux transporter (ABCB19)'], ['24.1.3.1.1', 'subfamily ABCB transporter']]
Mp3g11880.1	Mpo_C	UP	UP	[['5.2.8.2', 'cardiolipin deacylase']]
Mp3g11990.1	Mpo_C	DOWN	DOWN	[['35.2', ' no hits & (original description: none)']]
Mp3g12020.1	Mpo_C	DOWN	DOWN	[['35.2', ' no hits & (original description: none)']]
Mp3g12040.1	Mpo_C	UP	UP	[['35.1', 'Pirin-like protein 2 OS=Arabidopsis thaliana (sp|q9zw82|prnl2_arath : 81.6)']]
Mp3g12080.1	Mpo_C	UP	UP	[['35.2', ' no hits & (original description: none)']]
Mp3g12190.1	Mpo_C	DOWN	DOWN	[['35.2', ' no hits & (original description: none)']]
Mp3g12650.1	Mpo_C	UP	UP	[['35.1', 'Photosystem II protein D1 OS=Marchantia polymorpha (sp|p06402|psba_marpo : 126.0)']]
Mp3g12700.2	Mpo_C	DOWN	DOWN	[['35.2', ' no hits & (original description: none)']]
Mp3g12710.1	Mpo_C	DOWN	DOWN	[['35.2', ' no hits & (original description: none)']]
Mp3g12720.1	Mpo_C	DOWN	DOWN	[['35.2', ' no hits & (original description: none)']]
Mp3g12760.1	Mpo_C	UP	UP	[['24.2.2.1.6', 'monosaccharide transporter (STP)']]
Mp3g12770.1	Mpo_C	UP	UP	[['35.2', ' no hits & (original description: none)']]
Mp3g12790.1	Mpo_C	DOWN	DOWN	[['35.1', 'Purple acid phosphatase 7 OS=Arabidopsis thaliana (sp|q8s341|ppa7_arath : 303.0)']]
Mp3g12880.1	Mpo_C	DOWN	DOWN	[['35.2', ' no hits & (original description: none)']]
Mp3g12890.1	Mpo_C	UP	UP	[['19.4.3.1', 'pepsin-type protease']]
Mp3g13010.1	Mpo_C	UP	UP	[['35.1', 'no description available(sp|q65xs5|bc10_orysj : 174.0)']]
Mp3g13050.1	Mpo_C	UP	UP	[['35.2', ' no hits & (original description: none)']]
Mp3g13070.1	Mpo_C	DOWN	DOWN	[['35.2', ' no hits & (original description: none)']]
Mp3g13150.1	Mpo_C	UP	UP	[['50.4.2', 'Bifunctional isopimaradiene synthase, chloroplastic (Fragment) OS=Abies balsamea (sp|h8zm71|iso_abiba : 246.0) & Enzyme classification.EC_4 lyases.EC_4.2 carbon-oxygen lyase(50.4.2 : 103.2)']]
Mp3g13670.1	Mpo_C	UP	UP	[['21.1.1.2.1', 'STELLO-type cellulose synthase CSC-interactive protein']]
Mp3g13690.1	Mpo_C	DOWN	DOWN	[['35.2', ' no hits & (original description: none)']]
Mp3g13790.1	Mpo_C	DOWN	DOWN	[['24.2.2.9', 'anion transporter (NRT1/PTR)']]
Mp3g13960.1	Mpo_C	DOWN	DOWN	[['35.2', ' no hits & (original description: none)']]
Mp3g14010.1	Mpo_C	UP	UP	[['35.1', 'Stellacyanin OS=Toxicodendron vernicifluum (sp|p00302|stel_toxvr : 83.6)']]
Mp3g14050.1	Mpo_C	UP	UP	[['35.2', ' no hits & (original description: none)']]
Mp3g14180.1	Mpo_C	UP	UP	[['21.2.2.1.3.3', 'xylosyltransferase (IRX14)']]
Mp3g14230.1	Mpo_C	UP	UP	[['2.1.1.4.2', 'NADP-dependent glyceraldehyde 3-phosphate dehydrogenase']]
Mp3g14320.1	Mpo_C	DOWN	DOWN	[['35.2', ' no hits & (original description: none)']]
Mp3g14570.1	Mpo_C	DOWN	DOWN	[['24.3.14', 'calcium-dependent anion channel (Ca-ClC)']]
Mp3g14660.1	Mpo_C	DOWN	DOWN	[['24.3.2.4', 'cyclic nucleotide-gated cation channel (CNGC)']]
Mp3g14800.1	Mpo_C	UP	UP	[['6.1.1.1', 'phosphoribosyldiphosphate 5-amidotransferase']]
Mp3g14950.1	Mpo_C	UP	UP	[['50.1.13', 'Enzyme classification.EC_1 oxidoreductases.EC_1.14 oxidoreductase acting on paired donor with incorporation or reduction of molecular oxygen(50.1.13 : 347.5) & Flavonoid 3-monooxygenase OS=Arabidopsis thaliana (sp|q9sd85|f3ph_arath : 309.0)']]
Mp3g14970.1	Mpo_C	DOWN	DOWN	[['50.1.16', 'Enzyme classification.EC_1 oxidoreductases.EC_1.17 oxidoreductase acting on CH or CH2 group(50.1.16 : 540.6) & Formate dehydrogenase, mitochondrial OS=Solanum tuberosum (sp|q07511|fdh_soltu : 444.0)']]
Mp3g15060.1	Mpo_C	UP	UP	[['35.2', ' no hits & (original description: none)']]
Mp3g15080.1	Mpo_C	DOWN	DOWN	[['1.1.1.6.2.1', 'ELIP LHC-related protein']]
Mp3g15090.1	Mpo_C	DOWN	DOWN	[['1.1.1.6.2.1', 'ELIP LHC-related protein']]
Mp3g15120.1	Mpo_C	DOWN	DOWN	[['50.1.1', 'Deoxymugineic acid synthase 1 OS=Oryza sativa subsp. japonica (sp|q10pe7|dmas1_orysj : 300.0) & Enzyme classification.EC_1 oxidoreductases.EC_1.1 oxidoreductase acting on CH-OH group of donor(50.1.1 : 221.3)']]
Mp3g15280.1	Mpo_C	DOWN	DOWN	[['35.2', ' no hits & (original description: none)']]
Mp3g15330.1	Mpo_C	DOWN	DOWN	[['35.1', 'Peroxidase 38 OS=Arabidopsis thaliana (sp|q9lda4|per38_arath : 308.0)']]
Mp3g15460.1	Mpo_C	UP	UP	[['35.2', ' no hits & (original description: none)']]
Mp3g15530.1	Mpo_C	DOWN	DOWN	[['15.1.4.1', 'subunit 1 of Pol IV RNA polymerase'], ['15.1.5.1', 'subunit 1 of Pol V RNA polymerase']]
Mp3g15570.1	Mpo_C	UP	UP	[['35.2', ' no hits & (original description: none)']]
Mp3g15660.1	Mpo_C	DOWN	DOWN	[['35.2', ' no hits & (original description: none)']]
Mp3g15770.1	Mpo_C	DOWN	DOWN	[['24.2.3.4.1', 'amino acid transporter (AAP)']]
Mp3g15870.1	Mpo_C	DOWN	DOWN	[['35.1', 'no description available(sp|q10az7|gpa3_orysj : 106.0)']]
Mp3g15930.1	Mpo_C	UP	UP	[['35.2', ' no hits & (original description: none)']]
Mp3g15980.1	Mpo_C	UP	UP	[['1.1.1.6.2.1', 'ELIP LHC-related protein']]
Mp3g16010.1	Mpo_C	UP	UP	[['16.10.4', 'miRNA/siRNA methyltransferase (HEN1)'], ['18.12.2', 'protein folding catalyst (FKBP)']]
Mp3g16020.1	Mpo_C	DOWN	DOWN	[['35.1', 'Selenium-binding protein 1 OS=Arabidopsis thaliana (sp|o23264|sebp1_arath : 741.0)']]
Mp3g16100.1	Mpo_C	UP	UP	[['35.1', 'Glutathione S-transferase TCHQD OS=Arabidopsis thaliana (sp|o80662|tchqd_arath : 145.0)']]
Mp3g16260.1	Mpo_C	DOWN	DOWN	[['35.2', ' no hits & (original description: none)']]
Mp3g16330.1	Mpo_C	DOWN	DOWN	[['12.3.3.7', 'class V/Su(var) histone methyltransferase component of histone lysine methylation/demethylation']]
Mp3g16340.1	Mpo_C	DOWN	DOWN	[['23.1.2.5', 'component Toc12 of outer envelope TOC translocation system']]
Mp3g16360.1	Mpo_C	UP	UP	[['35.2', ' no hits & (original description: none)']]
Mp3g16500.1	Mpo_C	DOWN	DOWN	[['35.1', 'CASP-like protein 1U1 OS=Marchantia polymorpha (sp|p0dh83|cspl2_marpo : 298.0)']]
Mp3g16520.1	Mpo_C	DOWN	DOWN	[['35.2', ' no hits & (original description: none)']]
Mp3g16570.1	Mpo_C	DOWN	DOWN	[['35.1', 'Protein LURP-one-related 15 OS=Arabidopsis thaliana (sp|q9lzx1|lor15_arath : 86.7)']]
Mp3g16710.1	Mpo_C	UP	UP	[['35.1', 'LRR receptor-like serine/threonine-protein kinase FLS2 OS=Arabidopsis thaliana (sp|q9fl28|fls2_arath : 327.0)']]
Mp3g16740.1	Mpo_C	UP	UP	[['50.2.7', 'Leucine-rich repeat receptor-like serine/threonine-protein kinase At1g17230 OS=Arabidopsis thaliana (sp|q9shi2|y1723_arath : 656.0) & Enzyme classification.EC_2 transferases.EC_2.7 transferase transferring phosphorus-containing group(50.2.7 : 113.2)']]
Mp3g16760.1	Mpo_C	DOWN	DOWN	[['35.1', 'Probable L-type lectin-domain containing receptor kinase S.7 OS=Arabidopsis thaliana (sp|q9fhg4|lrks7_arath : 122.0)']]
Mp3g16780.1	Mpo_C	DOWN	DOWN	[['35.2', ' no hits & (original description: none)']]
Mp3g16790.1	Mpo_C	UP	UP	[['5.1.1.1', 'mitochondrial dicarboxylate transporter'], ['24.2.13', 'solute transporter (MTCC)']]
Mp3g16820.1	Mpo_C	UP	UP	[['35.1', 'Peroxidase 3 OS=Arabidopsis thaliana (sp|o23044|per3_arath : 288.0)']]
Mp3g16870.1	Mpo_C	DOWN	DOWN	[['7.11.1.2.4', 'assembly factor IBA57 of plastidial SUF system transfer phase']]
Mp3g17020.1	Mpo_C	DOWN	DOWN	[['13.2.3.2.2', 'component POLD2 of DNA polymerase delta complex']]
Mp3g17060.1	Mpo_C	DOWN	DOWN	[['35.2', ' no hits & (original description: none)']]
Mp3g17070.1	Mpo_C	DOWN	DOWN	[['35.2', ' no hits & (original description: none)']]
Mp3g17100.1	Mpo_C	DOWN	DOWN	[['18.10.3.3', 'carboxy-terminal processing peptidase (CtpA)']]
Mp3g17120.1	Mpo_C	UP	UP	[['35.1', 'Cilia- and flagella-associated protein 157 OS=Chlamydomonas reinhardtii (sp|a8jid5|cf157_chlre : 125.0)']]
Mp3g17130.1	Mpo_C	DOWN	DOWN	[['35.2', ' no hits & (original description: none)']]
Mp3g17160.1	Mpo_C	DOWN	DOWN	[['35.1', 'Pentatricopeptide repeat-containing protein MRL1, chloroplastic OS=Arabidopsis thaliana (sp|q0wlc6|pp349_arath : 552.0)']]
Mp3g17210.1	Mpo_C	DOWN	DOWN	[['35.2', ' no hits & (original description: none)']]
Mp3g17220.1	Mpo_C	DOWN	DOWN	[['35.2', ' no hits & (original description: none)']]
Mp3g17260.1	Mpo_C	UP	UP	[['15.5.32', 'transcription factor (bHLH)']]
Mp3g17380.1	Mpo_C	UP	UP	[['35.1', 'Cilia- and flagella-associated protein 99 OS=Chlamydomonas reinhardtii (sp|a8iug5|cfa99_chlre : 178.0)']]
Mp3g17410.1	Mpo_C	DOWN	DOWN	[['7.12.4.2.1', 'oxygen-dependent coproporphyrinogen III oxidase (HemF)']]
Mp3g17430.1	Mpo_C	UP	UP	[['19.3.4.2', 'NBR1 autophagosome autophagic adapter protein']]
Mp3g17440.1	Mpo_C	UP	UP	[['19.3.4.2', 'NBR1 autophagosome autophagic adapter protein']]
Mp3g17450.1	Mpo_C	UP	UP	[['19.3.4.2', 'NBR1 autophagosome autophagic adapter protein']]
Mp3g17610.1	Mpo_C	DOWN	DOWN	[['35.2', ' no hits & (original description: none)']]
Mp3g17660.1	Mpo_C	UP	UP	[['15.5.22', 'transcription factor (WRKY)']]
Mp3g17690.1	Mpo_C	UP	UP	[['5.1.7.3', 'omega-3/omega-6 fatty acid desaturase']]
Mp3g17960.1	Mpo_C	DOWN	DOWN	[['35.2', ' no hits & (original description: none)']]
Mp3g18020.1	Mpo_C	UP	UP	[['18.4.1.37.1', 'receptor-like protein kinase (RLCK-VIIa)'], ['26.8.1.2.3', 'protein kinase (PBL27/RLCK185)']]
Mp3g18050.1	Mpo_C	UP	UP	[['19.4.3.1', 'pepsin-type protease']]
Mp3g18130.1	Mpo_C	DOWN	DOWN	[['35.2', ' no hits & (original description: none)']]
Mp3g18140.1	Mpo_C	UP	UP	[['35.2', ' no hits & (original description: none)']]
Mp3g18160.1	Mpo_C	DOWN	DOWN	[['35.2', ' no hits & (original description: none)']]
Mp3g18260.1	Mpo_C	DOWN	DOWN	[['35.2', ' no hits & (original description: none)']]
Mp3g18270.1	Mpo_C	DOWN	DOWN	[['35.2', ' no hits & (original description: none)']]
Mp3g18280.1	Mpo_C	DOWN	DOWN	[['4.2.7.6.3', 'methylmalonate-semialdehyde dehydrogenase']]
Mp3g18310.1	Mpo_C	UP	UP	[['17.1.2.2.1.5', 'pre-60S ribosomal subunit assembly factor (EBP2)']]
Mp3g18400.1	Mpo_C	UP	UP	[['35.2', ' no hits & (original description: none)']]
Mp3g18460.1	Mpo_C	DOWN	DOWN	[['35.1', 'Protein TORNADO 1 OS=Arabidopsis thaliana (sp|q9fj57|trn1_arath : 116.0)']]
Mp3g18470.1	Mpo_C	DOWN	DOWN	[['35.1', 'Protein TORNADO 1 OS=Arabidopsis thaliana (sp|q9fj57|trn1_arath : 117.0)']]
Mp3g18480.1	Mpo_C	DOWN	DOWN	[['35.1', 'Protein TORNADO 1 OS=Arabidopsis thaliana (sp|q9fj57|trn1_arath : 114.0)']]
Mp3g18490.1	Mpo_C	DOWN	DOWN	[['35.1', 'Protein TORNADO 1 OS=Arabidopsis thaliana (sp|q9fj57|trn1_arath : 101.0)']]
Mp3g18590.1	Mpo_C	DOWN	DOWN	[['35.1', 'Trihelix transcription factor ASR3 OS=Arabidopsis thaliana (sp|q8vz20|asr3_arath : 88.2)']]
Mp3g18890.1	Mpo_C	UP	UP	[['25.2.1.1', 'ATP sulfurylase']]
Mp3g18900.1	Mpo_C	DOWN	DOWN	[['35.2', ' no hits & (original description: none)']]
Mp3g18950.1	Mpo_C	UP	UP	[['35.1', 'Double-stranded RNA-binding protein 5 OS=Arabidopsis thaliana (sp|q8gy79|drb5_arath : 244.0)']]
Mp3g19050.1	Mpo_C	DOWN	DOWN	[['35.2', ' no hits & (original description: none)']]
Mp3g19060.1	Mpo_C	UP	UP	[['3.10.1', 'phosphoenolpyruvate carboxykinase']]
Mp3g19260.1	Mpo_C	UP	UP	[['35.2', ' no hits & (original description: none)']]
Mp3g19320.1	Mpo_C	DOWN	DOWN	[['35.2', ' no hits & (original description: none)']]
Mp3g19380.1	Mpo_C	DOWN	DOWN	[['35.2', ' no hits & (original description: none)']]
Mp3g19390.1	Mpo_C	DOWN	DOWN	[['50.1.13', 'Flavanone 3-dioxygenase OS=Petroselinum crispum (sp|q7xzq7|fl3h_petcr : 166.0) & Enzyme classification.EC_1 oxidoreductases.EC_1.14 oxidoreductase acting on paired donor with incorporation or reduction of molecular oxygen(50.1.13 : 129.1)']]
Mp3g19410.1	Mpo_C	DOWN	DOWN	[['35.2', ' no hits & (original description: none)']]
Mp3g19420.1	Mpo_C	DOWN	DOWN	[['35.2', ' no hits & (original description: none)']]
Mp3g19490.1	Mpo_C	UP	UP	[['35.2', ' no hits & (original description: none)']]
Mp3g19500.1	Mpo_C	UP	UP	[['24.2.7.1.2', 'dicarboxylate:malate antiporter (DIT)']]
Mp3g19610.1	Mpo_C	DOWN	DOWN	[['35.1', 'Aldehyde oxidase GLOX OS=Vitis pseudoreticulata (sp|q3hrq2|glox_vitps : 545.0)']]
Mp3g19640.1	Mpo_C	UP	UP	[['24.2.2.17', 'MFS-type solute transporter']]
Mp3g19670.1	Mpo_C	DOWN	DOWN	[['15.5.1.2', 'transcription factor (BBX-CO)']]
Mp3g19680.1	Mpo_C	DOWN	DOWN	[['24.2.2.17', 'MFS-type solute transporter']]
Mp3g19770.1	Mpo_C	DOWN	DOWN	[['35.1', 'Probable galactinol--sucrose galactosyltransferase 2 OS=Arabidopsis thaliana (sp|q94a08|rfs2_arath : 1012.0)']]
Mp3g19890.1	Mpo_C	UP	UP	[['35.2', ' no hits & (original description: none)']]
Mp3g19960.1	Mpo_C	DOWN	DOWN	[['35.2', ' no hits & (original description: none)']]
Mp3g20050.1	Mpo_C	UP	UP	[['35.2', ' no hits & (original description: none)']]
Mp3g20070.1	Mpo_C	UP	UP	[['12.3.2.1.2', 'class-II histone deacetylase']]
Mp3g20100.1	Mpo_C	UP	UP	[['35.2', ' no hits & (original description: none)']]
Mp3g20180.1	Mpo_C	DOWN	DOWN	[['35.1', 'Disease resistance protein TAO1 OS=Arabidopsis thaliana (sp|q9fi14|tao1_arath : 122.0)']]
Mp3g20240.1	Mpo_C	DOWN	DOWN	[['10.6.3', 'nucleoredoxin']]
Mp3g20290.1	Mpo_C	UP	UP	[['35.2', ' no hits & (original description: none)']]
Mp3g20320.1	Mpo_C	UP	UP	[['35.2', ' no hits & (original description: none)']]
Mp3g20350.1	Mpo_C	DOWN	DOWN	[['35.1', 'Dynamin-related protein 1A OS=Arabidopsis thaliana (sp|p42697|drp1a_arath : 114.0)']]
Mp3g20360.1	Mpo_C	UP	UP	[['50.2.4', 'Enzyme classification.EC_2 transferases.EC_2.4 glycosyltransferase(50.2.4 : 264.5) & Probable xyloglucan endotransglucosylase/hydrolase protein 16 OS=Arabidopsis thaliana (sp|q8lg58|xth16_arath : 252.0)']]
Mp3g20400.1	Mpo_C	UP	UP	[['35.1', 'Peroxidase 22 OS=Arabidopsis thaliana (sp|p24102|per22_arath : 208.0)']]
Mp3g20460.1	Mpo_C	UP	UP	[['35.2', ' no hits & (original description: none)']]
Mp3g20510.1	Mpo_C	DOWN	DOWN	[['35.2', ' no hits & (original description: none)']]
Mp3g20630.1	Mpo_C	UP	UP	[['35.1', 'Photosystem I P700 chlorophyll a apoprotein A1 OS=Marchantia polymorpha (sp|p06406|psaa_marpo : 104.0)']]
Mp3g20640.1	Mpo_C	DOWN	DOWN	[['35.1', 'Acyltransferase-like protein At3g26840, chloroplastic OS=Arabidopsis thaliana (sp|q9lw26|y3684_arath : 224.0)']]
Mp3g20700.1	Mpo_C	UP	UP	[['11.1.1.4', 'neoxanthin cleavage protein']]
Mp3g20820.1	Mpo_C	DOWN	DOWN	[['50.2.7', 'Enzyme classification.EC_2 transferases.EC_2.7 transferase transferring phosphorus-containing group(50.2.7 : 123.3) & Bifunctional riboflavin kinase/FMN phosphatase OS=Arabidopsis thaliana (sp|q84md8|fhyrk_arath : 117.0)']]
Mp3g20870.1	Mpo_C	DOWN	DOWN	[['15.5.20', 'transcription factor (Trihelix)']]
Mp3g20930.1	Mpo_C	UP	UP	[['19.4.3.1', 'pepsin-type protease']]
Mp3g20960.1	Mpo_C	DOWN	DOWN	[['35.2', ' no hits & (original description: none)']]
Mp3g21140.1	Mpo_C	UP	UP	[['50.3.2', 'Polygalacturonase At1g48100 OS=Arabidopsis thaliana (sp|q949z1|pglr4_arath : 303.0) & Enzyme classification.EC_3 hydrolases.EC_3.2 glycosylase(50.3.2 : 184.9)']]
Mp3g21170.1	Mpo_C	DOWN	DOWN	[['3.2.2.5', 'starch branching enzyme']]
Mp3g21250.1	Mpo_C	DOWN	DOWN	[['4.2.2.1', 'GABA pyruvate transaminase']]
Mp3g21280.1	Mpo_C	DOWN	DOWN	[['35.1', 'CBS domain-containing protein CBSX3, mitochondrial OS=Arabidopsis thaliana (sp|q9lev3|cbsx3_arath : 236.0)']]
Mp3g21360.1	Mpo_C	UP	UP	[['35.1', 'Protein EXORDIUM OS=Arabidopsis thaliana (sp|q9zpe7|exo_arath : 198.0)']]
Mp3g21560.1	Mpo_C	UP	UP	[['35.1', 'Galactan beta-1,4-galactosyltransferase GALS2 OS=Arabidopsis thaliana (sp|q9ltz9|gals2_arath : 145.0)']]
Mp3g21570.1	Mpo_C	UP	UP	[['35.2', ' no hits & (original description: none)']]
Mp3g21610.1	Mpo_C	UP	UP	[['24.2.12.1', 'metal cation transporter (VIT)'], ['25.4.5.3', 'iron transporter (VIT)']]
Mp3g21670.1	Mpo_C	UP	UP	[['7.11.2.2.1', 'scaffold protein ISC-A of mitochondrial ISC system transfer phase']]
Mp3g21740.1	Mpo_C	UP	UP	[['5.7.3.4.1', 'alpha dioxygenase']]
Mp3g21920.1	Mpo_C	DOWN	DOWN	[['35.2', ' no hits & (original description: none)']]
Mp3g22050.1	Mpo_C	UP	UP	[['13.3.3.1.2', 'histone H3 variant (CENH3)']]
Mp3g22120.1	Mpo_C	UP	UP	[['50.2.4', 'Enzyme classification.EC_2 transferases.EC_2.4 glycosyltransferase(50.2.4 : 265.6) & Xyloglucan endotransglucosylase/hydrolase protein 15 OS=Arabidopsis thaliana (sp|q38911|xth15_arath : 255.0)']]
Mp3g22150.1	Mpo_C	DOWN	DOWN	[['35.2', ' no hits & (original description: none)']]
Mp3g22240.1	Mpo_C	DOWN	DOWN	[['35.2', ' no hits & (original description: none)']]
Mp3g22280.1	Mpo_C	DOWN	DOWN	[['35.1', 'Polyphenol oxidase II, chloroplastic OS=Ipomoea batatas (sp|q9mb14|ppo2_ipoba : 127.0)']]
Mp3g22310.1	Mpo_C	UP	UP	[['21.2.1.1.2', 'UDP-xylose-dependent 1,6-alpha-xylosyltransferase']]
Mp3g22350.1	Mpo_C	UP	UP	[['35.1', 'Xyloglucan 6-xylosyltransferase 1 OS=Arabidopsis thaliana (sp|q9lzj3|xxt1_arath : 364.0)']]
Mp3g22470.1	Mpo_C	UP	UP	[['50.1.13', 'Cytochrome P450 709B1 OS=Arabidopsis thaliana (sp|q9asr3|c7091_arath : 263.0) & Enzyme classification.EC_1 oxidoreductases.EC_1.14 oxidoreductase acting on paired donor with incorporation or reduction of molecular oxygen(50.1.13 : 114.2)']]
Mp3g22510.1	Mpo_C	DOWN	DOWN	[['35.1', 'Thioredoxin-like protein CDSP32, chloroplastic OS=Oryza sativa subsp. japonica (sp|q84nn4|cdsp_orysj : 313.0)']]
Mp3g22690.1	Mpo_C	UP	UP	[['21.4.2.1', 'alpha-class expansin']]
Mp3g22710.1	Mpo_C	UP	UP	[['1.2.8', 'sedoheptulose-1,7-bisphosphatase']]
Mp3g22800.1	Mpo_C	DOWN	DOWN	[['19.4.3.1', 'pepsin-type protease']]
Mp3g23080.1	Mpo_C	DOWN	DOWN	[['35.1', 'Clavaminate synthase-like protein At3g21360 OS=Arabidopsis thaliana (sp|q9lig0|y3136_arath : 417.0)']]
Mp3g23100.1	Mpo_C	UP	UP	[['4.1.5.2.4', 'arogenate dehydratase (ADT)']]
Mp3g23200.1	Mpo_C	UP	UP	[['35.2', ' no hits & (original description: none)']]
Mp3g23240.1	Mpo_C	UP	UP	[['35.2', ' no hits & (original description: none)']]
Mp3g23280.1	Mpo_C	UP	UP	[['18.10.2.5', 'preprotein processing peptidase (ATP23)']]
Mp3g23590.1	Mpo_C	DOWN	DOWN	[['35.2', ' no hits & (original description: none)']]
Mp3g23800.1	Mpo_C	UP	UP	[['35.2', ' no hits & (original description: none)']]
Mp3g23840.1	Mpo_C	UP	UP	[['1.1.6.1.1', 'component PGR5-like of cyclic electron flow PGR5/PGRL1 complex']]
Mp3g23860.1	Mpo_C	UP	UP	[['4.1.1.1.3.1', 'glutamate decarboxylase']]
Mp3g23940.1	Mpo_C	DOWN	DOWN	[['35.2', ' no hits & (original description: none)']]
Mp3g23960.1	Mpo_C	DOWN	DOWN	[['35.2', ' no hits & (original description: none)']]
Mp3g23970.1	Mpo_C	UP	UP	[['24.2.13', 'solute transporter (MTCC)']]
Mp3g24070.1	Mpo_C	DOWN	DOWN	[['9.2.2.7.1', 'aureusidin synthase']]
Mp3g24090.1	Mpo_C	UP	UP	[['35.1', '28 kDa ribonucleoprotein, chloroplastic OS=Nicotiana sylvestris (sp|p19682|roc3_nicsy : 85.9)']]
Mp3g24310.1	Mpo_C	DOWN	DOWN	[['7.13.5', '1,4-dihydroxy-2-naphthoyl-CoA thioesterase']]
Mp3g24350.1	Mpo_C	DOWN	DOWN	[['35.2', ' no hits & (original description: none)']]
Mp3g24370.1	Mpo_C	DOWN	DOWN	[['35.2', ' no hits & (original description: none)']]
Mp3g24470.1	Mpo_C	UP	UP	[['21.4.2.1', 'alpha-class expansin']]
Mp3g24480.1	Mpo_C	UP	UP	[['35.2', ' no hits & (original description: none)']]
Mp3g24490.1	Mpo_C	UP	UP	[['35.2', ' no hits & (original description: none)']]
Mp3g24550.1	Mpo_C	UP	UP	[['35.2', ' no hits & (original description: none)']]
Mp3g24620.1	Mpo_C	UP	UP	[['35.2', ' no hits & (original description: none)']]
Mp3g24720.1	Mpo_C	UP	UP	[['25.1.4.2', 'nitrite reductase']]
Mp3g24810.1	Mpo_C	DOWN	DOWN	[['2.2.1.4.1', 'pyruvate dehydrogenase kinase']]
Mp3g24880.1	Mpo_C	DOWN	DOWN	[['35.1', 'Cold-regulated 413 inner membrane protein 2, chloroplastic OS=Arabidopsis thaliana (sp|f4i1g5|crim2_arath : 99.4)']]
Mp3g24890.1	Mpo_C	DOWN	DOWN	[['35.2', ' no hits & (original description: none)']]
Mp3g24900.1	Mpo_C	UP	UP	[['35.2', ' no hits & (original description: none)']]
Mp3g24910.1	Mpo_C	DOWN	DOWN	[['24.2.6.1', 'sugar efflux transporter (SWEET)']]
Mp3g24990.1	Mpo_C	DOWN	DOWN	[['35.2', ' no hits & (original description: none)']]
Mp3g25050.1	Mpo_C	UP	UP	[['35.1', 'Peroxidase 23 OS=Arabidopsis thaliana (sp|o80912|per23_arath : 255.0)']]
Mp3g25160.1	Mpo_C	UP	UP	[['50.1.13', 'Gibberellin 20 oxidase 3 OS=Arabidopsis thaliana (sp|q39112|gaox3_arath : 182.0) & Enzyme classification.EC_1 oxidoreductases.EC_1.14 oxidoreductase acting on paired donor with incorporation or reduction of molecular oxygen(50.1.13 : 134.4)']]
Mp3g25250.1	Mpo_C	DOWN	DOWN	[['35.1', 'Ras-related protein RABB1c OS=Arabidopsis thaliana (sp|p92963|rab1c_arath : 229.0)']]
Mp3g25350.1	Mpo_C	UP	UP	[['3.2.2.4.1', 'starch synthase (SSI)']]
Mp3g25450.1	Mpo_C	UP	UP	[['35.2', ' no hits & (original description: none)']]
Mp3g25510.1	Mpo_C	UP	UP	[['35.2', ' no hits & (original description: none)']]
Mp4g00010.1	Mpo_C	UP	UP	[['15.3.3.1.9', 'component MED28 of head module of MEDIATOR transcription co-activator complex']]
Mp4g00100.1	Mpo_C	DOWN	DOWN	[['35.2', ' no hits & (original description: none)']]
Mp4g00150.1	Mpo_C	UP	UP	[['8.1.1.1', 'arginine decarboxylase']]
Mp4g00210.1	Mpo_C	DOWN	DOWN	[['35.2', ' no hits & (original description: none)']]
Mp4g00310.1	Mpo_C	UP	UP	[['12.4.4.3', 'component SWC6 of SWR1 chromatin remodeling complex']]
Mp4g00340.1	Mpo_C	UP	UP	[['5.5.2.1', 'methylsterol monooxygenase']]
Mp4g00650.1	Mpo_C	DOWN	DOWN	[['35.1', 'LRR receptor-like serine/threonine-protein kinase FLS2 OS=Arabidopsis thaliana (sp|q9fl28|fls2_arath : 309.0)']]
Mp4g00830.1	Mpo_C	UP	UP	[['17.1.3.2.1.2.3', 'SSU processome assembly factor (SWA1)']]
Mp4g00840.1	Mpo_C	UP	UP	[['35.2', ' no hits & (original description: none)']]
Mp4g00860.1	Mpo_C	DOWN	DOWN	[['35.2', ' no hits & (original description: none)']]
Mp4g00990.1	Mpo_C	DOWN	DOWN	[['35.1', 'CAAX prenyl protease 2 OS=Arabidopsis thaliana (sp|q8gw19|face2_arath : 225.0)']]
Mp4g01200.1	Mpo_C	UP	UP	[['50.2.4', 'Enzyme classification.EC_2 transferases.EC_2.4 glycosyltransferase(50.2.4 : 275.4) & Probable xyloglucan endotransglucosylase/hydrolase protein OS=Nicotiana tabacum (sp|p93349|xth_tobac : 266.0)']]
Mp4g01260.1	Mpo_C	DOWN	DOWN	[['35.1', 'Carotenoid 9,10(9,10)-cleavage dioxygenase 1 OS=Pisum sativum (sp|q8lp17|ccd1_pea : 233.0)']]
Mp4g01280.1	Mpo_C	DOWN	DOWN	[['35.2', ' no hits & (original description: none)']]
Mp4g01320.1	Mpo_C	DOWN	DOWN	[['35.1', 'Glycerophosphodiester phosphodiesterase GDPD1, chloroplastic OS=Arabidopsis thaliana (sp|q9sga2|gdpd1_arath : 291.0)']]
Mp4g01500.1	Mpo_C	UP	UP	[['17.1.2.2.1.11.1', 'component ARPF2 of ARPF2-ARRS1 complex']]
Mp4g01590.1	Mpo_C	UP	UP	[['35.2', ' no hits & (original description: none)']]
Mp4g01620.1	Mpo_C	DOWN	DOWN	[['35.2', ' no hits & (original description: none)']]
Mp4g01920.1	Mpo_C	UP	UP	[['35.2', ' no hits & (original description: none)']]
Mp4g01940.1	Mpo_C	UP	UP	[['35.2', ' no hits & (original description: none)']]
Mp4g01950.1	Mpo_C	UP	UP	[['35.2', ' no hits & (original description: none)']]
Mp4g01960.1	Mpo_C	DOWN	DOWN	[['35.1', 'Uncharacterized protein At4g14100 OS=Arabidopsis thaliana (sp|q67yc9|y4141_arath : 201.0)']]
Mp4g02130.1	Mpo_C	UP	UP	[['9.2.2.7.1', 'aureusidin synthase']]
Mp4g02240.1	Mpo_C	DOWN	DOWN	[['35.2', ' no hits & (original description: none)']]
Mp4g02290.1	Mpo_C	UP	UP	[['35.1', 'DNA-directed RNA polymerase subunit beta OS=Marchantia polymorpha (sp|p06273|rpoc1_marpo : 145.0)']]
Mp4g02320.1	Mpo_C	DOWN	DOWN	[['23.4.1.2.1', 'component Pex13 of cargo-receptor docking complex']]
Mp4g02390.1	Mpo_C	DOWN	DOWN	[['35.2', ' no hits & (original description: none)']]
Mp4g02590.1	Mpo_C	UP	UP	[['35.2', ' no hits & (original description: none)']]
Mp4g02640.1	Mpo_C	UP	UP	[['35.2', ' no hits & (original description: none)']]
Mp4g02710.1	Mpo_C	DOWN	DOWN	[['35.2', ' no hits & (original description: none)']]
Mp4g02780.1	Mpo_C	DOWN	DOWN	[['35.1', 'Probable pre-mRNA-splicing factor ATP-dependent RNA helicase DEAH9 OS=Arabidopsis thaliana (sp|f4jrj6|deah9_arath : 830.0)']]
Mp4g02870.1	Mpo_C	DOWN	DOWN	[['35.2', ' no hits & (original description: none)']]
Mp4g02900.1	Mpo_C	DOWN	DOWN	[['50.4.2', 'Enzyme classification.EC_4 lyases.EC_4.2 carbon-oxygen lyase(50.4.2 : 230.7) & Cyanate hydratase OS=Physcomitrella patens subsp. patens (sp|a9tnd9|cyns_phypa : 223.0)']]
Mp4g02940.1	Mpo_C	DOWN	DOWN	[['6.3.2.2', 'multisubstrate deoxyribonucleoside kinase (TK2)']]
Mp4g03070.1	Mpo_C	UP	UP	[['25.1.3.2', 'regulatory factor NRT3 of nitrate uptake system']]
Mp4g03460.1	Mpo_C	DOWN	DOWN	[['35.1', 'Probable E3 ubiquitin-protein ligase BAH1-like 1 OS=Oryza sativa subsp. japonica (sp|q7xzz3|bahl1_orysj : 244.0)']]
Mp4g03540.1	Mpo_C	DOWN	DOWN	[['35.2', ' no hits & (original description: none)']]
Mp4g03590.1	Mpo_C	UP	UP	[['9.2.1.1.1', 'phenylalanine ammonia lyase (PAL)']]
Mp4g03710.1	Mpo_C	DOWN	DOWN	[['35.1', 'LRR receptor-like serine/threonine-protein kinase GSO2 OS=Arabidopsis thaliana (sp|q9fiz3|gso2_arath : 352.0)']]
Mp4g03750.1	Mpo_C	DOWN	DOWN	[['35.2', ' no hits & (original description: none)']]
Mp4g03760.1	Mpo_C	DOWN	DOWN	[['24.2.1.5', 'solute transporter (UmamiT)']]
Mp4g03860.1	Mpo_C	UP	UP	[['35.2', ' no hits & (original description: none)']]
Mp4g03880.1	Mpo_C	UP	UP	[['35.2', ' no hits & (original description: none)']]
Mp4g03890.1	Mpo_C	UP	UP	[['35.2', ' no hits & (original description: none)']]
Mp4g04010.1	Mpo_C	UP	UP	[['1.1.9.1.1', 'subunit a of membrane CF0 subcomplex of ATP synthase complex']]
Mp4g04240.1	Mpo_C	DOWN	DOWN	[['35.2', ' no hits & (original description: none)']]
Mp4g04280.1	Mpo_C	DOWN	DOWN	[['50.2.7', 'Probable LRR receptor-like serine/threonine-protein kinase At1g67720 OS=Arabidopsis thaliana (sp|c0lgi2|y1677_arath : 468.0) & Enzyme classification.EC_2 transferases.EC_2.7 transferase transferring phosphorus-containing group(50.2.7 : 134.4)']]
Mp4g04360.1	Mpo_C	DOWN	DOWN	[['20.2.3.1', 'SCAB actin organisation regulator protein']]
Mp4g04370.1	Mpo_C	DOWN	DOWN	[['35.2', ' no hits & (original description: none)']]
Mp4g04400.1	Mpo_C	DOWN	DOWN	[['24.2.2.9', 'anion transporter (NRT1/PTR)']]
Mp4g04480.1	Mpo_C	DOWN	DOWN	[['35.2', ' no hits & (original description: none)']]
Mp4g04670.1	Mpo_C	UP	UP	[['17.1.1.8.1', 'BRX1 assembly factor involved in ITS1 rRNA removal']]
Mp4g04720.1	Mpo_C	UP	UP	[['35.2', ' no hits & (original description: none)']]
Mp4g04730.1	Mpo_C	UP	UP	[['35.2', ' no hits & (original description: none)']]
Mp4g04820.1	Mpo_C	UP	UP	[['35.2', ' no hits & (original description: none)']]
Mp4g05020.1	Mpo_C	UP	UP	[['35.2', ' no hits & (original description: none)']]
Mp4g05080.1	Mpo_C	DOWN	DOWN	[['35.2', ' no hits & (original description: none)']]
Mp4g05170.1	Mpo_C	DOWN	DOWN	[['35.2', ' no hits & (original description: none)']]
Mp4g05200.1	Mpo_C	DOWN	DOWN	[['35.2', ' no hits & (original description: none)']]
Mp4g05210.1	Mpo_C	DOWN	DOWN	[['35.2', ' no hits & (original description: none)']]
Mp4g05220.1	Mpo_C	UP	UP	[['35.1', 'DNA-directed RNA polymerase subunit beta OS=Marchantia polymorpha (sp|p06274|rpoc2_marpo : 113.0)']]
Mp4g05320.1	Mpo_C	UP	UP	[['35.1', 'Oxysterol-binding protein-related protein 4C OS=Arabidopsis thaliana (sp|q9lvd4|orp4c_arath : 308.0)']]
Mp4g05380.1	Mpo_C	UP	UP	[['7.2.2.2', 'hydoxyethylthiazole kinase']]
Mp4g05450.1	Mpo_C	DOWN	DOWN	[['35.2', ' no hits & (original description: none)']]
Mp4g05460.1	Mpo_C	DOWN	DOWN	[['35.2', ' no hits & (original description: none)']]
Mp4g05470.1	Mpo_C	UP	UP	[['35.2', ' no hits & (original description: none)']]
Mp4g05490.1	Mpo_C	UP	UP	[['24.1.3.2.2', 'subfamily ABCG transporter']]
Mp4g05500.1	Mpo_C	DOWN	DOWN	[['35.2', ' no hits & (original description: none)']]
Mp4g05730.1	Mpo_C	UP	UP	[['35.2', ' no hits & (original description: none)']]
Mp4g05750.1	Mpo_C	UP	UP	[['35.2', ' no hits & (original description: none)']]
Mp4g05760.1	Mpo_C	UP	UP	[['35.2', ' no hits & (original description: none)']]
Mp4g05770.1	Mpo_C	UP	UP	[['35.2', ' no hits & (original description: none)']]
Mp4g05890.1	Mpo_C	DOWN	DOWN	[['35.2', ' no hits & (original description: none)']]
Mp4g05920.1	Mpo_C	UP	UP	[['35.2', ' no hits & (original description: none)']]
Mp4g06060.1	Mpo_C	DOWN	DOWN	[['35.2', ' no hits & (original description: none)']]
Mp4g06080.1	Mpo_C	DOWN	DOWN	[['35.2', ' no hits & (original description: none)']]
Mp4g06100.1	Mpo_C	DOWN	DOWN	[['35.2', ' no hits & (original description: none)']]
Mp4g06210.1	Mpo_C	UP	UP	[['35.2', ' no hits & (original description: none)']]
Mp4g06330.1	Mpo_C	UP	UP	[['35.1', 'Pentatricopeptide repeat-containing protein At1g18900 OS=Arabidopsis thaliana (sp|q8gyp6|ppr49_arath : 589.0)']]
Mp4g06490.1	Mpo_C	UP	UP	[['19.1.2.3', 'Hsp40-chaperone ZRF ribosome-associated chaperone complex']]
Mp4g06610.1	Mpo_C	DOWN	DOWN	[['50.2.7', 'Putative 3,4-dihydroxy-2-butanone kinase OS=Solanum lycopersicum (sp|o04059|dhbk_sollc : 663.0) & Enzyme classification.EC_2 transferases.EC_2.7 transferase transferring phosphorus-containing group(50.2.7 : 410.6)']]
Mp4g06630.1	Mpo_C	DOWN	DOWN	[['35.2', ' no hits & (original description: none)']]
Mp4g06670.1	Mpo_C	DOWN	DOWN	[['24.1.3.2.2', 'subfamily ABCG transporter']]
Mp4g06690.1	Mpo_C	DOWN	DOWN	[['35.2', ' no hits & (original description: none)']]
Mp4g06780.1	Mpo_C	DOWN	DOWN	[['13.7.1.2', 'male gamete adhesion factor (GEX2)']]
Mp4g06790.1	Mpo_C	DOWN	DOWN	[['35.1', 'Protein GAMETE EXPRESSED 2 OS=Arabidopsis thaliana (sp|f4k4r6|gex2_arath : 139.0)']]
Mp4g06800.1	Mpo_C	UP	UP	[['35.2', ' no hits & (original description: none)']]
Mp4g06820.1	Mpo_C	UP	UP	[['24.1.2.3.1', 'P3A-type proton-translocating ATPase (AHA)']]
Mp4g06990.1	Mpo_C	UP	UP	[['35.2', ' no hits & (original description: none)']]
Mp4g07190.1	Mpo_C	DOWN	DOWN	[['35.2', ' no hits & (original description: none)']]
Mp4g07230.1	Mpo_C	UP	UP	[['35.2', ' no hits & (original description: none)']]
Mp4g07280.1	Mpo_C	DOWN	DOWN	[['7.12.6.6.4.1', 'component NYC1 of chlorophyll b reductase complex']]
Mp4g07340.1	Mpo_C	DOWN	DOWN	[['35.2', ' no hits & (original description: none)']]
Mp4g07380.1	Mpo_C	UP	UP	[['35.1', 'no description available(sp|q65xs5|bc10_orysj : 118.0)']]
Mp4g07420.1	Mpo_C	UP	UP	[['35.2', ' no hits & (original description: none)']]
Mp4g07520.1	Mpo_C	DOWN	DOWN	[['5.9.1', 'lipid droplet biogenesis factor (SEIPIN)']]
Mp4g07540.1	Mpo_C	DOWN	DOWN	[['21.2.1.2.3', '1,2-alpha-fucosidase']]
Mp4g07590.1	Mpo_C	UP	UP	[['24.2.6.2', 'transport protein (TSUP)']]
Mp4g07780.1	Mpo_C	UP	UP	[['35.2', ' no hits & (original description: none)']]
Mp4g07800.1	Mpo_C	DOWN	DOWN	[['35.1', 'Histidine--tRNA ligase, chloroplastic/mitochondrial OS=Arabidopsis thaliana (sp|o82413|syhm_arath : 100.0)']]
Mp4g07860.1	Mpo_C	DOWN	DOWN	[['35.1', 'Transcription factor bHLH140 OS=Arabidopsis thaliana (sp|q9m041|bh140_arath : 570.0)']]
Mp4g07870.1	Mpo_C	DOWN	DOWN	[['35.2', ' no hits & (original description: none)']]
Mp4g07920.1	Mpo_C	UP	UP	[['50.2.7', 'Leucine-rich repeat receptor-like serine/threonine-protein kinase At1g17230 OS=Arabidopsis thaliana (sp|q9shi2|y1723_arath : 311.0) & Enzyme classification.EC_2 transferases.EC_2.7 transferase transferring phosphorus-containing group(50.2.7 : 122.7)']]
Mp4g07950.1	Mpo_C	DOWN	DOWN	[['35.2', ' no hits & (original description: none)']]
Mp4g07970.1	Mpo_C	UP	UP	[['2.1.1.8', 'pyruvate kinase']]
Mp4g08050.1	Mpo_C	UP	UP	[['35.2', ' no hits & (original description: none)']]
Mp4g08080.1	Mpo_C	DOWN	DOWN	[['12.4.3.3', 'component ARP8 of INO80 chromatin remodeling complex']]
Mp4g08360.1	Mpo_C	DOWN	DOWN	[['35.2', ' no hits & (original description: none)']]
Mp4g08500.1	Mpo_C	DOWN	DOWN	[['35.1', 'NADH-ubiquinone oxidoreductase chain 2 OS=Marchantia polymorpha (sp|p26846|nu2m_marpo : 237.0)']]
Mp4g08590.1	Mpo_C	DOWN	DOWN	[['18.12.3', 'nascent polypeptide chaperone (TF)']]
Mp4g08790.1	Mpo_C	UP	UP	[['35.2', ' no hits & (original description: none)']]
Mp4g08860.1	Mpo_C	DOWN	DOWN	[['35.2', ' no hits & (original description: none)']]
Mp4g09030.1	Mpo_C	UP	UP	[['35.2', ' no hits & (original description: none)']]
Mp4g09040.1	Mpo_C	UP	UP	[['35.2', ' no hits & (original description: none)']]
Mp4g09070.1	Mpo_C	UP	UP	[['17.4.1.3.4', 'component eIF3d of eIF3 mRNA-to-PIC binding complex']]
Mp4g09180.1	Mpo_C	UP	UP	[['35.2', ' no hits & (original description: none)']]
Mp4g09190.1	Mpo_C	UP	UP	[['35.2', ' no hits & (original description: none)']]
Mp4g09230.1	Mpo_C	DOWN	DOWN	[['35.1', 'Putative methylesterase 13, chloroplastic OS=Arabidopsis thaliana (sp|f4ie65|mes13_arath : 171.0)']]
Mp4g09250.1	Mpo_C	DOWN	DOWN	[['35.1', 'Germin-like protein 9-3 OS=Oryza sativa subsp. japonica (sp|q652p9|gl93_orysj : 131.0)']]
Mp4g09310.1	Mpo_C	UP	UP	[['35.2', ' no hits & (original description: none)']]
Mp4g09350.1	Mpo_C	UP	UP	[['35.2', ' no hits & (original description: none)']]
Mp4g09370.1	Mpo_C	DOWN	DOWN	[['35.2', ' no hits & (original description: none)']]
Mp4g09380.1	Mpo_C	DOWN	DOWN	[['35.2', ' no hits & (original description: none)']]
Mp4g09390.1	Mpo_C	DOWN	DOWN	[['35.2', ' no hits & (original description: none)']]
Mp4g09450.1	Mpo_C	DOWN	DOWN	[['7.13.6', '1,4-dihydroxy-2-naphtoate-phytyltransferase']]
Mp4g09460.1	Mpo_C	UP	UP	[['35.2', ' no hits & (original description: none)']]
Mp4g09470.2	Mpo_C	DOWN	DOWN	[['35.2', ' no hits & (original description: none)']]
Mp4g09480.1	Mpo_C	DOWN	DOWN	[['35.2', ' no hits & (original description: none)']]
Mp4g09490.1	Mpo_C	UP	UP	[['21.3.2.1.3', 'beta-1,4-galactosyltransferase']]
Mp4g09530.1	Mpo_C	DOWN	DOWN	[['35.2', ' no hits & (original description: none)']]
Mp4g09680.1	Mpo_C	UP	UP	[['24.2.1.1.4', 'nucleotide sugar transporter (GONST1|2|3|4)']]
Mp4g09770.1	Mpo_C	DOWN	DOWN	[['35.2', ' no hits & (original description: none)']]
Mp4g09780.1	Mpo_C	DOWN	DOWN	[['24.2.3.1.2', 'molybdate transporter (MOT)']]
Mp4g09790.1	Mpo_C	DOWN	DOWN	[['35.2', ' no hits & (original description: none)']]
Mp4g09800.1	Mpo_C	DOWN	DOWN	[['35.2', ' no hits & (original description: none)']]
Mp4g09850.1	Mpo_C	UP	UP	[['13.5.5.1', 'ssDNA-binding protein (SSB)']]
Mp4g10000.1	Mpo_C	DOWN	DOWN	[['50.2.4', 'Enzyme classification.EC_2 transferases.EC_2.4 glycosyltransferase(50.2.4 : 292.1) & Probable xyloglucan endotransglucosylase/hydrolase protein OS=Nicotiana tabacum (sp|p93349|xth_tobac : 285.0)']]
Mp4g10010.1	Mpo_C	UP	UP	[['35.2', ' no hits & (original description: none)']]
Mp4g10020.1	Mpo_C	UP	UP	[['35.2', ' no hits & (original description: none)']]
Mp4g10090.1	Mpo_C	DOWN	DOWN	[['35.2', ' no hits & (original description: none)']]
Mp4g10280.1	Mpo_C	DOWN	DOWN	[['35.2', ' no hits & (original description: none)']]
Mp4g10290.1	Mpo_C	DOWN	DOWN	[['35.2', ' no hits & (original description: none)']]
Mp4g10490.1	Mpo_C	DOWN	DOWN	[['24.2.8.2.1', 'proton:monovalent cation antiporter (CHX)']]
Mp4g10510.1	Mpo_C	DOWN	DOWN	[['5.7.1.2.1', 'Patatin-type lipase']]
Mp4g10520.1	Mpo_C	DOWN	DOWN	[['18.4.7.4', 'protein kinase (ABC1)']]
Mp4g10600.1	Mpo_C	DOWN	DOWN	[['35.2', ' no hits & (original description: none)']]
Mp4g10680.1	Mpo_C	UP	UP	[['50.2.3', 'Shikimate O-hydroxycinnamoyltransferase OS=Nicotiana tabacum (sp|q8gsm7|hst_tobac : 182.0) & Enzyme classification.EC_2 transferases.EC_2.3 acyltransferase(50.2.3 : 36.0)']]
Mp4g10760.1	Mpo_C	UP	UP	[['35.2', ' no hits & (original description: none)']]
Mp4g10780.1	Mpo_C	UP	UP	[['35.2', ' no hits & (original description: none)']]
Mp4g10800.1	Mpo_C	DOWN	DOWN	[['50.1.13', 'Enzyme classification.EC_1 oxidoreductases.EC_1.14 oxidoreductase acting on paired donor with incorporation or reduction of molecular oxygen(50.1.13 : 385.7) & Cytochrome P450 CYP736A12 OS=Panax ginseng (sp|h2dh18|c7a12_pangi : 311.0)']]
Mp4g10830.1	Mpo_C	DOWN	DOWN	[['1.2.1.1.2', 'small subunit of ribulose-1,5-bisphosphat carboxylase/oxygenase heterodimer']]
Mp4g10860.1	Mpo_C	DOWN	DOWN	[['5.7.2.1.1', 'phospholipase A1 (PC-PLA1)']]
Mp4g11030.1	Mpo_C	UP	UP	[['35.2', ' no hits & (original description: none)']]
Mp4g11060.1	Mpo_C	UP	UP	[['35.2', ' no hits & (original description: none)']]
Mp4g11070.1	Mpo_C	DOWN	DOWN	[['5.7.2.3.1', 'phospholipase C (nPLC)']]
Mp4g11120.1	Mpo_C	DOWN	DOWN	[['50.1.13', 'Probable 2-oxoglutarate-dependent dioxygenase At3g50210 OS=Arabidopsis thaliana (sp|q84mb6|diox2_arath : 325.0) & Enzyme classification.EC_1 oxidoreductases.EC_1.14 oxidoreductase acting on paired donor with incorporation or reduction of molecular oxygen(50.1.13 : 106.5)']]
Mp4g11130.1	Mpo_C	DOWN	DOWN	[['35.2', ' no hits & (original description: none)']]
Mp4g11240.1	Mpo_C	DOWN	DOWN	[['24.3.12', 'copper cation channel (COPT)'], ['25.5.2.2', 'copper transporter (COPT)']]
Mp4g11410.1	Mpo_C	UP	UP	[['19.1.5.1', 'chaperone (Hsp70)']]
Mp4g11430.1	Mpo_C	UP	UP	[['24.1.3.2.2', 'subfamily ABCG transporter']]
Mp4g11500.1	Mpo_C	DOWN	DOWN	[['9.1.6.2.1.2', 'carotenoid beta-ring hydroxylase (LUT5)']]
Mp4g11570.1	Mpo_C	DOWN	DOWN	[['35.2', ' no hits & (original description: none)']]
Mp4g11620.1	Mpo_C	UP	UP	[['5.2.4.2', 'phosphotidyl-base N-methyltransferase'], ['24.2.1.1.3', 'nucleotide sugar transporter (URGT/UXT)']]
Mp4g11630.1	Mpo_C	DOWN	DOWN	[['35.2', ' no hits & (original description: none)']]
Mp4g11730.1	Mpo_C	DOWN	DOWN	[['35.2', ' no hits & (original description: none)']]
Mp4g11740.1	Mpo_C	DOWN	DOWN	[['35.2', ' no hits & (original description: none)']]
Mp4g11890.1	Mpo_C	UP	UP	[['16.6.7.11', 'tRNA guanosine-methyltransferase (TRM10)']]
Mp4g11900.1	Mpo_C	UP	UP	[['24.2.7.1.2', 'dicarboxylate:malate antiporter (DIT)']]
Mp4g11940.1	Mpo_C	UP	UP	[['35.2', ' no hits & (original description: none)']]
Mp4g11950.1	Mpo_C	UP	UP	[['24.1.3.1.2', 'subfamily ABCC transporter']]
Mp4g12110.1	Mpo_C	UP	UP	[['35.2', ' no hits & (original description: none)']]
Mp4g12350.1	Mpo_C	DOWN	DOWN	[['24.1.2.3.1', 'P3A-type proton-translocating ATPase (AHA)']]
Mp4g12360.1	Mpo_C	DOWN	DOWN	[['35.2', ' no hits & (original description: none)']]
Mp4g12370.1	Mpo_C	DOWN	DOWN	[['35.2', ' no hits & (original description: none)']]
Mp4g12380.1	Mpo_C	UP	UP	[['24.2.2.16', 'anion transporter (Fabaceae-N70)']]
Mp4g12480.1	Mpo_C	DOWN	DOWN	[['35.1', 'Isoprenylcysteine alpha-carbonyl methylesterase ICME OS=Arabidopsis thaliana (sp|q94as5|icme_arath : 525.0)']]
Mp4g12510.1	Mpo_C	DOWN	DOWN	[['35.2', ' no hits & (original description: none)']]
Mp4g12550.1	Mpo_C	DOWN	DOWN	[['35.2', ' no hits & (original description: none)']]
Mp4g12580.1	Mpo_C	DOWN	DOWN	[['35.1', 'Probable helicase MAGATAMA 3 OS=Arabidopsis thaliana (sp|b6sfa4|maa3_arath : 202.0)']]
Mp4g12610.1	Mpo_C	DOWN	DOWN	[['50.2.7', 'Enzyme classification.EC_2 transferases.EC_2.7 transferase transferring phosphorus-containing group(50.2.7 : 276.3)']]
Mp4g12650.1	Mpo_C	UP	UP	[['17.1.1.2.2.1.1', 'pseudouridine synthase component Nap57/CBF5 of H/ACA small nucleolar ribonucleoprotein (snoRNP) RNA pseudouridylation complex']]
Mp4g12660.1	Mpo_C	DOWN	DOWN	[['35.1', 'Protein-ribulosamine 3-kinase, chloroplastic OS=Arabidopsis thaliana (sp|q9lew8|fn3kr_arath : 396.0)']]
Mp4g12700.1	Mpo_C	DOWN	DOWN	[['35.2', ' no hits & (original description: none)']]
Mp4g12760.1	Mpo_C	DOWN	DOWN	[['24.2.18', 'phosphate transporter (PHT2)']]
Mp4g12820.1	Mpo_C	DOWN	DOWN	[['35.2', ' no hits & (original description: none)']]
Mp4g12890.1	Mpo_C	DOWN	DOWN	[['35.2', ' no hits & (original description: none)']]
Mp4g12940.1	Mpo_C	UP	UP	[['35.2', ' no hits & (original description: none)']]
Mp4g13190.1	Mpo_C	DOWN	DOWN	[['35.2', ' no hits & (original description: none)']]
Mp4g13290.1	Mpo_C	DOWN	DOWN	[['35.2', ' no hits & (original description: none)']]
Mp4g13310.1	Mpo_C	DOWN	DOWN	[['35.2', ' no hits & (original description: none)']]
Mp4g13340.1	Mpo_C	DOWN	DOWN	[['35.2', ' no hits & (original description: none)']]
Mp4g13460.1	Mpo_C	DOWN	DOWN	[['35.1', 'GDSL esterase/lipase At1g09390 OS=Arabidopsis thaliana (sp|o80522|gdl2_arath : 189.0)']]
Mp4g13520.1	Mpo_C	DOWN	DOWN	[['35.1', 'Protein TORNADO 1 OS=Arabidopsis thaliana (sp|q9fj57|trn1_arath : 150.0)']]
Mp4g13540.1	Mpo_C	DOWN	DOWN	[['35.2', ' no hits & (original description: none)']]
Mp4g13870.1	Mpo_C	UP	UP	[['35.1', 'Peroxidase 39 OS=Arabidopsis thaliana (sp|q9sut2|per39_arath : 265.0)']]
Mp4g13920.1	Mpo_C	UP	UP	[['35.1', 'Light-independent protochlorophyllide reductase subunit N OS=Marchantia polymorpha (sp|p26156|chln_marpo : 236.0)']]
Mp4g13930.1	Mpo_C	DOWN	DOWN	[['35.2', ' no hits & (original description: none)']]
Mp4g13940.1	Mpo_C	UP	UP	[['35.2', ' no hits & (original description: none)']]
Mp4g13950.1	Mpo_C	DOWN	DOWN	[['50.3.2', 'Alpha-mannosidase At3g26720 OS=Arabidopsis thaliana (sp|p94078|mana1_arath : 1092.0) & Enzyme classification.EC_3 hydrolases.EC_3.2 glycosylase(50.3.2 : 789.9)']]
Mp4g13960.1	Mpo_C	DOWN	DOWN	[['23.1.5.3', 'component SecE1 of thylakoid membrane Sec1 translocation system']]
Mp4g13980.1	Mpo_C	UP	UP	[['19.1.5.4', 'nucleotide exchange factor (FES1)']]
Mp4g14030.1	Mpo_C	DOWN	DOWN	[['35.2', ' no hits & (original description: none)']]
Mp4g14100.1	Mpo_C	UP	UP	[['9.2.2.1.1.1', 'chalcone synthase']]
Mp4g14110.1	Mpo_C	UP	UP	[['9.2.1.1.1', 'phenylalanine ammonia lyase (PAL)']]
Mp4g14120.1	Mpo_C	UP	UP	[['9.2.2.1.1.1', 'chalcone synthase']]
Mp4g14130.1	Mpo_C	UP	UP	[['35.1', 'Phenylalanine ammonia-lyase class 1 (Fragment) OS=Phaseolus vulgaris (sp|p07218|pal1_phavu : 203.0)']]
Mp4g14140.1	Mpo_C	UP	UP	[['9.2.1.1.1', 'phenylalanine ammonia lyase (PAL)']]
Mp4g14150.1	Mpo_C	UP	UP	[['9.2.2.1.1.1', 'chalcone synthase']]
Mp4g14160.1	Mpo_C	UP	UP	[['9.2.1.1.1', 'phenylalanine ammonia lyase (PAL)']]
Mp4g14170.1	Mpo_C	UP	UP	[['9.2.1.1.1', 'phenylalanine ammonia lyase (PAL)']]
Mp4g14180.1	Mpo_C	UP	UP	[['9.2.2.1.1.1', 'chalcone synthase']]
Mp4g14190.1	Mpo_C	UP	UP	[['9.2.2.1.1.1', 'chalcone synthase']]
Mp4g14200.1	Mpo_C	UP	UP	[['9.2.2.1.1.1', 'chalcone synthase']]
Mp4g14420.1	Mpo_C	DOWN	DOWN	[['1.2.1.1.2', 'small subunit of ribulose-1,5-bisphosphat carboxylase/oxygenase heterodimer']]
Mp4g14440.1	Mpo_C	DOWN	DOWN	[['35.1', 'Probable ubiquitin-conjugating enzyme E2 25 OS=Arabidopsis thaliana (sp|q9luq5|ubc25_arath : 168.0)']]
Mp4g14450.1	Mpo_C	UP	UP	[['9.2.2.1.1.1', 'chalcone synthase']]
Mp4g14470.1	Mpo_C	UP	UP	[['16.2.1.3.2', 'component CstF64/Rna15 of Cleavage Stimulatory Factor (CstF) complex'], ['16.2.1.3.4', 'component ESP1 of Cleavage Stimulatory Factor (CstF) complex']]
Mp4g14510.1	Mpo_C	UP	UP	[['18.4.6.3', 'protein kinase (AGC-VI/PKA)'], ['27.7.2.1', 'TOR-dependent ribosomal protein S6 kinase (S6K)']]
Mp4g14690.1	Mpo_C	UP	UP	[['35.2', ' no hits & (original description: none)']]
Mp4g14720.1	Mpo_C	UP	UP	[['9.1.2.2', '1-deoxy-D-xylulose 5-phosphate synthase (DXS)']]
Mp4g14730.1	Mpo_C	DOWN	DOWN	[['18.4.24.2.6', 'clade F phosphatase']]
Mp4g14750.1	Mpo_C	DOWN	DOWN	[['35.1', 'DNA repair protein XRCC2 homolog OS=Arabidopsis thaliana (sp|q682d3|xrcc2_arath : 198.0)']]
Mp4g14760.1	Mpo_C	DOWN	DOWN	[['35.2', ' no hits & (original description: none)']]
Mp4g14770.1	Mpo_C	DOWN	DOWN	[['35.2', ' no hits & (original description: none)']]
Mp4g14810.1	Mpo_C	UP	UP	[['35.2', ' no hits & (original description: none)']]
Mp4g14830.1	Mpo_C	UP	UP	[['35.2', ' no hits & (original description: none)']]
Mp4g14840.1	Mpo_C	UP	UP	[['35.2', ' no hits & (original description: none)']]
Mp4g14870.1	Mpo_C	UP	UP	[['35.2', ' no hits & (original description: none)']]
Mp4g14880.1	Mpo_C	UP	UP	[['35.2', ' no hits & (original description: none)']]
Mp4g14960.1	Mpo_C	DOWN	DOWN	[['35.2', ' no hits & (original description: none)']]
Mp4g14980.1	Mpo_C	DOWN	DOWN	[['9.2.2.1.1.2', 'proteolytic chalcone synthase regulator (KFB-CHS)'], ['19.2.2.8.1.4.6', 'component FBX of SCF E3 ubiquitin ligase complex']]
Mp4g15010.1	Mpo_C	DOWN	DOWN	[['9.2.2.1.1.2', 'proteolytic chalcone synthase regulator (KFB-CHS)'], ['19.2.2.8.1.4.6', 'component FBX of SCF E3 ubiquitin ligase complex']]
Mp4g15420.1	Mpo_C	DOWN	DOWN	[['35.1', 'Short-chain dehydrogenase TIC 32, chloroplastic OS=Pisum sativum (sp|q6rvv4|tic32_pea : 150.0)']]
Mp4g15430.1	Mpo_C	DOWN	DOWN	[['35.2', ' no hits & (original description: none)']]
Mp4g15480.1	Mpo_C	UP	UP	[['1.1.2.9.1.1', 'assembly factor CCB1 of CCB cytochrome b6 maturation system (system IV)']]
Mp4g15580.1	Mpo_C	DOWN	DOWN	[['35.1', 'Dehydrogenase/reductase SDR family member FEY OS=Arabidopsis thaliana (sp|f4jjr8|fey_arath : 300.0)']]
Mp4g15590.1	Mpo_C	UP	UP	[['24.1.3.1.2', 'subfamily ABCC transporter']]
Mp4g15750.1	Mpo_C	UP	UP	[['35.2', ' no hits & (original description: none)']]
Mp4g15970.1	Mpo_C	DOWN	DOWN	[['35.2', ' no hits & (original description: none)']]
Mp4g15980.1	Mpo_C	UP	UP	[['16.7.2', 'RNA chaperone (RZ1|GR-RBP)']]
Mp4g16050.1	Mpo_C	UP	UP	[['15.5.15', 'C2H2 zinc finger transcription factor']]
Mp4g16090.1	Mpo_C	UP	UP	[['35.2', ' no hits & (original description: none)']]
Mp4g16150.1	Mpo_C	UP	UP	[['35.2', ' no hits & (original description: none)']]
Mp4g16310.1	Mpo_C	DOWN	DOWN	[['35.2', ' no hits & (original description: none)']]
Mp4g16320.1	Mpo_C	UP	UP	[['24.2.2.10', 'nitrate transporter (NRT2)'], ['25.1.3.1', 'nitrate transporter (NRT2)']]
Mp4g16480.1	Mpo_C	DOWN	DOWN	[['50.2.1', 'Enzyme classification.EC_2 transferases.EC_2.1 transferase transferring one-carbon group(50.2.1 : 147.8) & Zinc finger CCCH domain-containing protein 24 OS=Arabidopsis thaliana (sp|q8l7s3|c3h24_arath : 104.0)']]
Mp4g16640.1	Mpo_C	UP	UP	[['35.2', ' no hits & (original description: none)']]
Mp4g16730.1	Mpo_C	UP	UP	[['35.2', ' no hits & (original description: none)']]
Mp4g16840.1	Mpo_C	UP	UP	[['35.2', ' no hits & (original description: none)']]
Mp4g16850.1	Mpo_C	DOWN	DOWN	[['50.2.4', 'Phloretin 2-O-glucosyltransferase OS=Malus domestica (sp|b3tkc8|88f1g_maldo : 176.0) & Enzyme classification.EC_2 transferases.EC_2.4 glycosyltransferase(50.2.4 : 152.5)']]
Mp4g17000.1	Mpo_C	DOWN	DOWN	[['50.2.4', 'Phloretin 2-O-glucosyltransferase OS=Pyrus communis (sp|d3uag3|u88f2_pyrco : 197.0) & Enzyme classification.EC_2 transferases.EC_2.4 glycosyltransferase(50.2.4 : 171.1)']]
Mp4g17080.1	Mpo_C	UP	UP	[['16.9.1', 'mRNA endoribonuclease (G3BP)']]
Mp4g17110.1	Mpo_C	UP	UP	[['4.1.2.2.8.1', 'threonine deaminase'], ['4.2.5.2', 'threonine dehydratase']]
Mp4g17130.1	Mpo_C	UP	UP	[['35.2', ' no hits & (original description: none)']]
Mp4g17220.1	Mpo_C	DOWN	DOWN	[['35.2', ' no hits & (original description: none)']]
Mp4g17230.1	Mpo_C	DOWN	DOWN	[['35.1', 'Tubulin beta-5 chain OS=Arabidopsis thaliana (sp|p29513|tbb5_arath : 171.0)']]
Mp4g17300.1	Mpo_C	DOWN	DOWN	[['3.2.3.4.2', 'glucose transporter'], ['24.2.2.1.1', 'hexose transporter (SGB/GlcT)']]
Mp4g17430.1	Mpo_C	UP	UP	[['35.1', 'Ethylene-responsive transcription factor ERF112 OS=Arabidopsis thaliana (sp|p93007|ef112_arath : 95.5)']]
Mp4g17590.1	Mpo_C	DOWN	DOWN	[['35.1', 'Cytochrome P450 704B1 OS=Arabidopsis thaliana (sp|q9c788|c70b1_arath : 344.0)']]
Mp4g17610.1	Mpo_C	DOWN	DOWN	[['35.2', ' no hits & (original description: none)']]
Mp4g17640.1	Mpo_C	UP	UP	[['35.2', ' no hits & (original description: none)']]
Mp4g17720.1	Mpo_C	UP	UP	[['35.2', ' no hits & (original description: none)']]
Mp4g17810.1	Mpo_C	UP	UP	[['35.2', ' no hits & (original description: none)']]
Mp4g17820.1	Mpo_C	UP	UP	[['35.2', ' no hits & (original description: none)']]
Mp4g17980.1	Mpo_C	DOWN	DOWN	[['35.2', ' no hits & (original description: none)']]
Mp4g17990.1	Mpo_C	DOWN	DOWN	[['24.2.2.12', 'organic anion transporter (OATP)']]
Mp4g18020.1	Mpo_C	DOWN	DOWN	[['5.5.1.6', 'sterol delta7 reductase']]
Mp4g18120.1	Mpo_C	UP	UP	[['35.2', ' no hits & (original description: none)']]
Mp4g18210.1	Mpo_C	DOWN	DOWN	[['35.1', 'Senescence-associated protein DIN1 OS=Raphanus sativus (sp|p27626|din1_rapsa : 132.0)']]
Mp4g18370.1	Mpo_C	UP	UP	[['9.2.2.1.1.1', 'chalcone synthase']]
Mp4g18390.1	Mpo_C	UP	UP	[['18.4.1.1', 'protein kinase (LRR-I)']]
Mp4g18440.1	Mpo_C	UP	UP	[['24.2.4.1.1', 'metabolite transporter (DTX)']]
Mp4g18550.1	Mpo_C	UP	UP	[['1.1.1.6.2.1', 'ELIP LHC-related protein']]
Mp4g18580.1	Mpo_C	UP	UP	[['1.1.1.6.2.1', 'ELIP LHC-related protein']]
Mp4g18590.1	Mpo_C	UP	UP	[['1.1.1.6.2.1', 'ELIP LHC-related protein']]
Mp4g18600.1	Mpo_C	UP	UP	[['1.1.1.6.2.1', 'ELIP LHC-related protein']]
Mp4g18620.1	Mpo_C	UP	UP	[['1.1.1.6.2.1', 'ELIP LHC-related protein']]
Mp4g19090.1	Mpo_C	UP	UP	[['35.2', ' no hits & (original description: none)']]
Mp4g19140.1	Mpo_C	DOWN	DOWN	[['50.2.4', 'Enzyme classification.EC_2 transferases.EC_2.4 glycosyltransferase(50.2.4 : 48.0)']]
Mp4g19200.1	Mpo_C	UP	UP	[['19.4.5.8.2.1', 'component FtsH1|2|5|6|8 of FtsH plastidial protease complexes']]
Mp4g19210.1	Mpo_C	UP	UP	[['35.2', ' no hits & (original description: none)']]
Mp4g19280.1	Mpo_C	UP	UP	[['35.2', ' no hits & (original description: none)']]
Mp4g19370.1	Mpo_C	DOWN	DOWN	[['35.2', ' no hits & (original description: none)']]
Mp4g19380.1	Mpo_C	DOWN	DOWN	[['35.2', ' no hits & (original description: none)']]
Mp4g19700.1	Mpo_C	DOWN	DOWN	[['24.2.18', 'phosphate transporter (PHT2)']]
Mp4g19710.1	Mpo_C	DOWN	DOWN	[['24.2.18', 'phosphate transporter (PHT2)']]
Mp4g19750.1	Mpo_C	UP	UP	[['19.1.6.1', 'chaperone (Hsp90)']]
Mp4g19900.1	Mpo_C	DOWN	DOWN	[['24.2.18', 'phosphate transporter (PHT2)']]
Mp4g19930.1	Mpo_C	DOWN	DOWN	[['24.2.18', 'phosphate transporter (PHT2)']]
Mp4g19940.1	Mpo_C	UP	UP	[['35.2', ' no hits & (original description: none)']]
Mp4g20000.1	Mpo_C	DOWN	DOWN	[['35.2', ' no hits & (original description: none)']]
Mp4g20040.1	Mpo_C	DOWN	DOWN	[['19.2.2.8.2.2.3', 'component FBL of CUL3-BTB E3 ubiquitin ligase complex']]
Mp4g20060.1	Mpo_C	UP	UP	[['35.1', 'Peroxidase 39 OS=Arabidopsis thaliana (sp|q9sut2|per39_arath : 258.0)']]
Mp4g20120.1	Mpo_C	UP	UP	[['1.1.1.5.2', 'MPH1 protein involved in photoprotection']]
Mp4g20170.1	Mpo_C	UP	UP	[['35.2', ' no hits & (original description: none)']]
Mp4g20190.1	Mpo_C	UP	UP	[['35.2', ' no hits & (original description: none)']]
Mp4g20200.1	Mpo_C	UP	UP	[['35.2', ' no hits & (original description: none)']]
Mp4g20210.1	Mpo_C	UP	UP	[['24.2.12.1', 'metal cation transporter (VIT)'], ['25.4.5.3', 'iron transporter (VIT)']]
Mp4g20220.1	Mpo_C	DOWN	DOWN	[['35.2', ' no hits & (original description: none)']]
Mp4g20240.1	Mpo_C	UP	UP	[['35.2', ' no hits & (original description: none)']]
Mp4g20300.1	Mpo_C	UP	UP	[['35.2', ' no hits & (original description: none)']]
Mp4g20420.1	Mpo_C	DOWN	DOWN	[['24.2.2.16', 'anion transporter (Fabaceae-N70)']]
Mp4g20680.1	Mpo_C	DOWN	DOWN	[['35.2', ' no hits & (original description: none)']]
Mp4g20740.1	Mpo_C	UP	UP	[['3.2.2.3', 'ADP-glucose pyrophosphorylase']]
Mp4g20760.1	Mpo_C	UP	UP	[['35.1', 'BTB/POZ domain-containing protein At1g30440 OS=Arabidopsis thaliana (sp|q9s9q9|y1044_arath : 270.0)']]
Mp4g20880.1	Mpo_C	DOWN	DOWN	[['35.2', ' no hits & (original description: none)']]
Mp4g20900.1	Mpo_C	UP	UP	[['16.4.3.1', 'component LSm1 of U6-associated LSm accessory ribonucleoprotein complex']]
Mp4g20950.1	Mpo_C	DOWN	DOWN	[['35.2', ' no hits & (original description: none)']]
Mp4g21120.1	Mpo_C	DOWN	DOWN	[['35.1', 'F-box/kelch-repeat protein At5g15710 OS=Arabidopsis thaliana (sp|q9lfv5|fk111_arath : 172.0)']]
Mp4g21180.1	Mpo_C	UP	UP	[['10.3.1.4', 'GDP-D-mannose-epimerase (GME)']]
Mp4g21190.1	Mpo_C	UP	UP	[['12.3.6.3', 'protein kinase (Haspin)'], ['18.4.12', 'protein kinase (Haspin)']]
Mp4g21260.1	Mpo_C	DOWN	DOWN	[['7.12.2.3', 'uroporphyrinogen III synthase']]
Mp4g21330.1	Mpo_C	UP	UP	[['35.1', 'DEAD-box ATP-dependent RNA helicase 28 OS=Oryza sativa subsp. japonica (sp|q0inc5|rh28_orysj : 648.0)']]
Mp4g21370.1	Mpo_C	UP	UP	[['35.2', ' no hits & (original description: none)']]
Mp4g21460.1	Mpo_C	DOWN	DOWN	[['35.2', ' no hits & (original description: none)']]
Mp4g21550.1	Mpo_C	DOWN	DOWN	[['35.2', ' no hits & (original description: none)']]
Mp4g21560.1	Mpo_C	DOWN	DOWN	[['35.2', ' no hits & (original description: none)']]
Mp4g21730.1	Mpo_C	DOWN	DOWN	[['35.2', ' no hits & (original description: none)']]
Mp4g21750.1	Mpo_C	UP	UP	[['12.1.2', 'histone (H2A)']]
Mp4g21780.1	Mpo_C	DOWN	DOWN	[['6.1.4.7', 'S-allantoin synthase (TTL)']]
Mp4g21790.1	Mpo_C	UP	UP	[['15.5.2.1', 'transcription factor (MYB)']]
Mp4g22010.1	Mpo_C	DOWN	DOWN	[['35.1', 'Probable glutamyl endopeptidase, chloroplastic OS=Arabidopsis thaliana (sp|q8vzf3|cgep_arath : 87.8)']]
Mp4g22050.1	Mpo_C	DOWN	DOWN	[['35.1', 'Probable glutamyl endopeptidase, chloroplastic OS=Oryza sativa subsp. japonica (sp|q10mj1|cgep_orysj : 298.0)']]
Mp4g22060.1	Mpo_C	DOWN	DOWN	[['35.2', ' no hits & (original description: none)']]
Mp4g22160.1	Mpo_C	UP	UP	[['35.1', 'Protein arginine N-methyltransferase PRMT10 OS=Arabidopsis thaliana (sp|q9mat5|anm10_arath : 489.0)']]
Mp4g22240.1	Mpo_C	DOWN	DOWN	[['35.2', ' no hits & (original description: none)']]
Mp4g22250.1	Mpo_C	DOWN	DOWN	[['35.2', ' no hits & (original description: none)']]
Mp4g22280.1	Mpo_C	DOWN	DOWN	[['35.2', ' no hits & (original description: none)']]
Mp4g22290.1	Mpo_C	DOWN	DOWN	[['15.5.7.2', 'transcription factor (DREB)']]
Mp4g22300.1	Mpo_C	DOWN	DOWN	[['35.2', ' no hits & (original description: none)']]
Mp4g22320.1	Mpo_C	DOWN	DOWN	[['24.1.2.2.2', 'P2B-type calcium cation-transporting ATPase (ACA)']]
Mp4g22350.1	Mpo_C	DOWN	DOWN	[['3.2.3.3.1.1', 'alpha amylase']]
Mp4g22360.1	Mpo_C	DOWN	DOWN	[['35.1', 'Flavin-containing monooxygenase FMO GS-OX-like 3 OS=Arabidopsis thaliana (sp|q9sxd5|gsxl3_arath : 160.0)']]
Mp4g22370.1	Mpo_C	DOWN	DOWN	[['35.2', ' no hits & (original description: none)']]
Mp4g22380.1	Mpo_C	DOWN	DOWN	[['35.2', ' no hits & (original description: none)']]
Mp4g22410.1	Mpo_C	DOWN	DOWN	[['35.2', ' no hits & (original description: none)']]
Mp4g22420.1	Mpo_C	DOWN	DOWN	[['35.1', 'Short-chain dehydrogenase TIC 32, chloroplastic OS=Arabidopsis thaliana (sp|a2rvm0|tic32_arath : 106.0)']]
Mp4g22450.1	Mpo_C	UP	UP	[['3.13.3.2.1', 'myo-inositol-1-phosphate synthase']]
Mp4g22460.1	Mpo_C	UP	UP	[['17.1.1.3', 'APUM23 rRNA biogenesis auxiliary factor']]
Mp4g22490.1	Mpo_C	UP	UP	[['35.2', ' no hits & (original description: none)']]
Mp4g22610.1	Mpo_C	DOWN	DOWN	[['35.2', ' no hits & (original description: none)']]
Mp4g22620.1	Mpo_C	DOWN	DOWN	[['35.2', ' no hits & (original description: none)']]
Mp4g22660.1	Mpo_C	UP	UP	[['25.1.3.2', 'regulatory factor NRT3 of nitrate uptake system']]
Mp4g22700.1	Mpo_C	UP	UP	[['24.2.2.10', 'nitrate transporter (NRT2)'], ['25.1.3.1', 'nitrate transporter (NRT2)']]
Mp4g22710.1	Mpo_C	UP	UP	[['25.1.3.2', 'regulatory factor NRT3 of nitrate uptake system']]
Mp4g22840.1	Mpo_C	UP	UP	[['24.2.2.10', 'nitrate transporter (NRT2)'], ['25.1.3.1', 'nitrate transporter (NRT2)']]
Mp4g22850.1	Mpo_C	UP	UP	[['25.1.3.2', 'regulatory factor NRT3 of nitrate uptake system']]
Mp4g22870.1	Mpo_C	UP	UP	[['25.1.3.2', 'regulatory factor NRT3 of nitrate uptake system']]
Mp4g22880.1	Mpo_C	UP	UP	[['24.2.2.10', 'nitrate transporter (NRT2)'], ['25.1.3.1', 'nitrate transporter (NRT2)']]
Mp4g22980.1	Mpo_C	UP	UP	[['35.1', 'Probable plastid-lipid-associated protein 13, chloroplastic OS=Arabidopsis thaliana (sp|q8s9m1|pap13_arath : 226.0)']]
Mp4g23130.1	Mpo_C	DOWN	DOWN	[['35.1', 'Protein JINGUBANG OS=Arabidopsis thaliana (sp|o48716|jgb_arath : 84.7)']]
Mp4g23140.1	Mpo_C	DOWN	DOWN	[['35.2', ' no hits & (original description: none)']]
Mp4g23150.1	Mpo_C	DOWN	DOWN	[['35.2', ' no hits & (original description: none)']]
Mp4g23230.1	Mpo_C	DOWN	DOWN	[['35.2', ' no hits & (original description: none)']]
Mp4g23310.1	Mpo_C	DOWN	DOWN	[['35.2', ' no hits & (original description: none)']]
Mp4g23320.1	Mpo_C	DOWN	DOWN	[['35.2', ' no hits & (original description: none)']]
Mp4g23480.1	Mpo_C	DOWN	DOWN	[['35.2', ' no hits & (original description: none)']]
Mp4g23630.1	Mpo_C	DOWN	DOWN	[['35.1', 'no description available(sp|q949h3|chi1_hevbr : 199.0)']]
Mp4g23660.1	Mpo_C	DOWN	DOWN	[['35.2', ' no hits & (original description: none)']]
Mp4g23700.1	Mpo_C	DOWN	DOWN	[['35.1', 'Chaperone protein dnaJ 20, chloroplastic OS=Arabidopsis thaliana (sp|q9sdn0|dnj20_arath : 91.3)']]
Mp4g23710.1	Mpo_C	UP	UP	[['18.8.1.2', 'class theta glutathione S-transferase']]
Mp4g23820.1	Mpo_C	UP	UP	[['35.2', ' no hits & (original description: none)']]
Mp4g23890.1	Mpo_C	DOWN	DOWN	[['35.2', ' no hits & (original description: none)']]
Mp4g23940.1	Mpo_C	DOWN	DOWN	[['35.1', 'ATP-dependent DNA helicase SRS2-like protein At4g25120 OS=Arabidopsis thaliana (sp|d1kf50|srs2l_arath : 158.0)']]
Mp4g23970.1	Mpo_C	DOWN	DOWN	[['10.3.2.7', 'phytol kinase (VTE5)']]
Mp4g24090.1	Mpo_C	UP	UP	[['23.2.4.3', 'component Tim9 of inner mitochondrion membrane TIM22 insertion system']]
Mp4g24140.1	Mpo_C	UP	UP	[['35.2', ' no hits & (original description: none)']]
Mp5g00020.1	Mpo_C	DOWN	DOWN	[['4.2.8.3.1', 'homogentisate dioxygenase']]
Mp5g00060.1	Mpo_C	UP	UP	[['35.2', ' no hits & (original description: none)']]
Mp5g00070.1	Mpo_C	DOWN	DOWN	[['35.1', 'Probable RNA helicase SDE3 OS=Arabidopsis thaliana (sp|q8gyd9|sde3_arath : 330.0)']]
Mp5g00140.1	Mpo_C	DOWN	DOWN	[['35.2', ' no hits & (original description: none)']]
Mp5g00250.1	Mpo_C	UP	UP	[['35.2', ' no hits & (original description: none)']]
Mp5g00260.1	Mpo_C	DOWN	DOWN	[['35.2', ' no hits & (original description: none)']]
Mp5g00310.1	Mpo_C	DOWN	DOWN	[['35.2', ' no hits & (original description: none)']]
Mp5g00340.1	Mpo_C	DOWN	DOWN	[['35.2', ' no hits & (original description: none)']]
Mp5g00360.1	Mpo_C	DOWN	DOWN	[['24.2.3.9', 'cation:chloride co-transporter (CCC)']]
Mp5g00420.1	Mpo_C	DOWN	DOWN	[['35.2', ' no hits & (original description: none)']]
Mp5g00490.1	Mpo_C	UP	UP	[['35.2', ' no hits & (original description: none)']]
Mp5g00500.1	Mpo_C	UP	UP	[['35.2', ' no hits & (original description: none)']]
Mp5g00520.1	Mpo_C	DOWN	DOWN	[['50.1.13', 'Flavonol synthase/flavanone 3-hydroxylase OS=Citrus unshiu (sp|q9zwq9|fls_citun : 174.0) & Enzyme classification.EC_1 oxidoreductases.EC_1.14 oxidoreductase acting on paired donor with incorporation or reduction of molecular oxygen(50.1.13 : 134.4)']]
Mp5g00590.1	Mpo_C	UP	UP	[['35.2', ' no hits & (original description: none)']]
Mp5g00630.1	Mpo_C	DOWN	DOWN	[['35.2', ' no hits & (original description: none)']]
Mp5g00690.1	Mpo_C	UP	UP	[['18.8.1.5', 'class phi glutathione S-transferase']]
Mp5g00700.1	Mpo_C	UP	UP	[['35.2', ' no hits & (original description: none)']]
Mp5g00760.1	Mpo_C	UP	UP	[['35.2', ' no hits & (original description: none)']]
Mp5g00820.1	Mpo_C	UP	UP	[['25.4.2.1', 'iron uptake Fe(III)-chelate reductase'], ['25.5.2.1', 'metal ion-chelate reductase (FRO)']]
Mp5g00840.1	Mpo_C	UP	UP	[['25.4.2.1', 'iron uptake Fe(III)-chelate reductase'], ['25.5.2.1', 'metal ion-chelate reductase (FRO)']]
Mp5g01090.1	Mpo_C	UP	UP	[['35.1', 'Probable F-box protein At4g22030 OS=Arabidopsis thaliana (sp|o65451|fb333_arath : 124.0)']]
Mp5g01100.1	Mpo_C	UP	UP	[['35.1', 'Probable F-box protein At4g22030 OS=Arabidopsis thaliana (sp|o65451|fb333_arath : 124.0)']]
Mp5g01190.1	Mpo_C	UP	UP	[['35.2', ' no hits & (original description: none)']]
Mp5g01200.1	Mpo_C	UP	UP	[['7.8.1.1', 'p-coumarate:CoA ligase'], ['9.2.1.3', '4-coumarate:CoA ligase (4CL)']]
Mp5g01250.1	Mpo_C	DOWN	DOWN	[['35.2', ' no hits & (original description: none)']]
Mp5g01260.1	Mpo_C	DOWN	DOWN	[['18.4.1.19', 'protein kinase (L-lectin)']]
Mp5g01360.1	Mpo_C	UP	UP	[['35.2', ' no hits & (original description: none)']]
Mp5g01400.1	Mpo_C	UP	UP	[['35.2', ' no hits & (original description: none)']]
Mp5g01410.1	Mpo_C	UP	UP	[['35.1', 'Probable chalcone--flavonone isomerase 3 OS=Arabidopsis thaliana (sp|q8vzw3|cfi3_arath : 84.3)']]
Mp5g01460.1	Mpo_C	UP	UP	[['15.6.2.2', 'transcription factor (mTERF)']]
Mp5g01490.1	Mpo_C	UP	UP	[['35.2', ' no hits & (original description: none)']]
Mp5g01620.1	Mpo_C	DOWN	DOWN	[['14.8.1', 'SNM interstrand crosslink repair factor']]
Mp5g01670.1	Mpo_C	UP	UP	[['35.1', 'Peroxidase 24 OS=Arabidopsis thaliana (sp|q9zv04|per24_arath : 246.0)']]
Mp5g01770.1	Mpo_C	UP	UP	[['35.1', 'Temperature-induced lipocalin-1 OS=Arabidopsis thaliana (sp|q9fgt8|til_arath : 197.0)']]
Mp5g02000.1	Mpo_C	DOWN	DOWN	[['50.3.4', 'Probable cysteine protease RD21B OS=Arabidopsis thaliana (sp|q9fmh8|rd21b_arath : 528.0) & Enzyme classification.EC_3 hydrolases.EC_3.4 hydrolase acting on peptide bond (peptidase)(50.3.4 : 343.5)']]
Mp5g02020.1	Mpo_C	DOWN	DOWN	[['35.2', ' no hits & (original description: none)']]
Mp5g02040.1	Mpo_C	UP	UP	[['35.2', ' no hits & (original description: none)']]
Mp5g02110.1	Mpo_C	UP	UP	[['35.1', 'Endochitinase B OS=Nicotiana tabacum (sp|p24091|chi2_tobac : 168.0)']]
Mp5g02130.1	Mpo_C	UP	UP	[['3.2.3.3.1.2', 'beta amylase']]
Mp5g02220.1	Mpo_C	UP	UP	[['35.2', ' no hits & (original description: none)']]
Mp5g02230.1	Mpo_C	UP	UP	[['24.1.3.1.2', 'subfamily ABCC transporter']]
Mp5g02270.1	Mpo_C	DOWN	DOWN	[['35.1', 'no description available(sp|q65xs5|bc10_orysj : 115.0)']]
Mp5g02330.1	Mpo_C	DOWN	DOWN	[['35.2', ' no hits & (original description: none)']]
Mp5g02340.1	Mpo_C	UP	UP	[['35.2', ' no hits & (original description: none)']]
Mp5g02430.1	Mpo_C	DOWN	DOWN	[['35.2', ' no hits & (original description: none)']]
Mp5g02440.1	Mpo_C	UP	UP	[['35.1', 'DUF21 domain-containing protein At4g14240 OS=Arabidopsis thaliana (sp|q67xq0|y4424_arath : 496.0)']]
Mp5g02450.1	Mpo_C	UP	UP	[['35.1', 'Blue copper protein OS=Arabidopsis thaliana (sp|q07488|bcb1_arath : 84.7)']]
Mp5g02510.1	Mpo_C	UP	UP	[['35.1', 'no description available(sp|q949h3|chi1_hevbr : 195.0)']]
Mp5g02760.1	Mpo_C	UP	UP	[['35.2', ' no hits & (original description: none)']]
Mp5g02770.1	Mpo_C	UP	UP	[['50.2.7', 'Ribose-phosphate pyrophosphokinase 1 OS=Spinacia oleracea (sp|q9xg98|kprs1_spiol : 592.0) & Enzyme classification.EC_2 transferases.EC_2.7 transferase transferring phosphorus-containing group(50.2.7 : 320.6)']]
Mp5g02800.1	Mpo_C	DOWN	DOWN	[['23.1.2.5', 'component Toc12 of outer envelope TOC translocation system']]
Mp5g02840.1	Mpo_C	UP	UP	[['35.1', 'Peroxidase 5 OS=Vitis vinifera (sp|a7qeu4|per5_vitvi : 268.0)']]
Mp5g02850.1	Mpo_C	UP	UP	[['35.1', 'Peroxidase 56 OS=Arabidopsis thaliana (sp|q9lxg3|per56_arath : 253.0)']]
Mp5g02880.1	Mpo_C	DOWN	DOWN	[['21.3.2.2.3.2', 'bifunctional alpha-L-arabinofuranosidase and beta-D-xylosidase (BXL)']]
Mp5g02950.1	Mpo_C	UP	UP	[['35.1', 'RING-H2 finger protein ATL48 OS=Arabidopsis thaliana (sp|q7x843|atl48_arath : 89.7)']]
Mp5g02960.1	Mpo_C	UP	UP	[['1.1.1.6.1.5', 'SEP5 LHC-related protein']]
Mp5g03140.1	Mpo_C	UP	UP	[['35.2', ' no hits & (original description: none)']]
Mp5g03150.1	Mpo_C	UP	UP	[['35.2', ' no hits & (original description: none)']]
Mp5g03160.1	Mpo_C	UP	UP	[['35.2', ' no hits & (original description: none)']]
Mp5g03190.1	Mpo_C	UP	UP	[['35.2', ' no hits & (original description: none)']]
Mp5g03300.1	Mpo_C	UP	UP	[['35.1', 'Peroxidase 27 OS=Arabidopsis thaliana (sp|q43735|per27_arath : 257.0)']]
Mp5g03320.1	Mpo_C	UP	UP	[['35.2', ' no hits & (original description: none)']]
Mp5g03480.1	Mpo_C	UP	UP	[['35.1', 'BTB/POZ domain-containing protein At1g67900 OS=Arabidopsis thaliana (sp|q9c9v6|y1790_arath : 535.0)']]
Mp5g03550.1	Mpo_C	DOWN	DOWN	[['35.1', 'Outer envelope pore protein 16, chloroplastic OS=Pisum sativum (sp|q41050|oep16_pea : 82.0)']]
Mp5g03570.1	Mpo_C	DOWN	DOWN	[['35.2', ' no hits & (original description: none)']]
Mp5g03610.1	Mpo_C	UP	UP	[['24.2.3.11', 'potassium cation transporter (HAK/KUP/KT)']]
Mp5g03650.1	Mpo_C	UP	UP	[['35.2', ' no hits & (original description: none)']]
Mp5g03800.1	Mpo_C	UP	UP	[['22.7.7.1', 'VPS45 vesicle trafficking regulator protein']]
Mp5g03840.1	Mpo_C	DOWN	DOWN	[['35.2', ' no hits & (original description: none)']]
Mp5g04010.1	Mpo_C	UP	UP	[['35.1', 'Peroxidase 56 OS=Arabidopsis thaliana (sp|q9lxg3|per56_arath : 262.0)']]
Mp5g04040.1	Mpo_C	UP	UP	[['35.2', ' no hits & (original description: none)']]
Mp5g04090.1	Mpo_C	UP	UP	[['18.8.1.5', 'class phi glutathione S-transferase']]
Mp5g04280.1	Mpo_C	DOWN	DOWN	[['35.2', ' no hits & (original description: none)']]
Mp5g04390.1	Mpo_C	DOWN	DOWN	[['13.3.6.3.1.2', 'component RAD50 of MRE11-RAD50-NBS1 (MRN) complex'], ['14.3.3.2', 'component RAD50 of DNA resection MRE11-RAD50-NBS1 (MRN) complex']]
Mp5g04420.1	Mpo_C	DOWN	DOWN	[['18.4.5.1.3', 'regulatory subunit gamma of SNF1-related SnRK1 kinase complex'], ['27.3.1.3', 'regulatory subunit gamma of SnRK1 kinase complex']]
Mp5g04520.1	Mpo_C	DOWN	DOWN	[['35.1', 'Galactan beta-1,4-galactosyltransferase GALS1 OS=Arabidopsis thaliana (sp|o22807|gals1_arath : 135.0)']]
Mp5g04530.1	Mpo_C	UP	UP	[['35.1', 'Embryogenesis-associated protein EMB8 OS=Picea glauca (sp|q40863|emb8_picgl : 166.0)']]
Mp5g04560.1	Mpo_C	DOWN	DOWN	[['35.2', ' no hits & (original description: none)']]
Mp5g04570.1	Mpo_C	DOWN	DOWN	[['35.2', ' no hits & (original description: none)']]
Mp5g04590.1	Mpo_C	DOWN	DOWN	[['35.2', ' no hits & (original description: none)']]
Mp5g04610.1	Mpo_C	DOWN	DOWN	[['35.2', ' no hits & (original description: none)']]
Mp5g04620.1	Mpo_C	DOWN	DOWN	[['35.2', ' no hits & (original description: none)']]
Mp5g04710.1	Mpo_C	UP	UP	[['35.1', 'Histidine kinase 1 OS=Arabidopsis thaliana (sp|q9sxl4|ahk1_arath : 372.0)']]
Mp5g04760.1	Mpo_C	DOWN	DOWN	[['35.2', ' no hits & (original description: none)']]
Mp5g04900.1	Mpo_C	UP	UP	[['35.2', ' no hits & (original description: none)']]
Mp5g05000.1	Mpo_C	UP	UP	[['17.1.3.2.1.2.1', 'SSU processome assembly factor (UTP4/PCN)']]
Mp5g05070.1	Mpo_C	DOWN	DOWN	[['35.2', ' no hits & (original description: none)']]
Mp5g05170.1	Mpo_C	DOWN	DOWN	[['35.1', 'Germin-like protein subfamily 3 member 2 OS=Arabidopsis thaliana (sp|q9sr72|gl32_arath : 127.0)']]
Mp5g05270.1	Mpo_C	UP	UP	[['5.9.3', 'caleosin']]
Mp5g05470.1	Mpo_C	DOWN	DOWN	[['35.2', ' no hits & (original description: none)']]
Mp5g05480.1	Mpo_C	DOWN	DOWN	[['35.2', ' no hits & (original description: none)']]
Mp5g05510.1	Mpo_C	UP	UP	[['16.12.5.3', 'RNA editing factor (OZ-type)']]
Mp5g05520.1	Mpo_C	DOWN	DOWN	[['4.2.7.2.1.1', 'subunit alpha of E1 2-oxoisovalerate dehydrogenase subcomplex']]
Mp5g05530.1	Mpo_C	DOWN	DOWN	[['35.2', ' no hits & (original description: none)']]
Mp5g05720.1	Mpo_C	DOWN	DOWN	[['35.2', ' no hits & (original description: none)']]
Mp5g05790.1	Mpo_C	DOWN	DOWN	[['35.2', ' no hits & (original description: none)']]
Mp5g05890.1	Mpo_C	DOWN	DOWN	[['24.3.7', 'calcium-permeable channel (OSCA)']]
Mp5g05930.1	Mpo_C	DOWN	DOWN	[['19.3.3.1', 'ATG8 autophagosome ubiquitin-fold protein']]
Mp5g05940.1	Mpo_C	UP	UP	[['15.5.1.1', 'transcription factor (BBX-DBB)']]
Mp5g06060.1	Mpo_C	UP	UP	[['50.2.3', 'Shikimate O-hydroxycinnamoyltransferase OS=Arabidopsis thaliana (sp|q9fi78|hst_arath : 109.0) & Enzyme classification.EC_2 transferases.EC_2.3 acyltransferase(50.2.3 : 39.6)']]
Mp5g06120.1	Mpo_C	DOWN	DOWN	[['35.2', ' no hits & (original description: none)']]
Mp5g06240.1	Mpo_C	DOWN	DOWN	[['7.13.7', '2-phytyl-1,4-naphthoquinone methyltransferase']]
Mp5g06380.1	Mpo_C	DOWN	DOWN	[['35.2', ' no hits & (original description: none)']]
Mp5g06410.1	Mpo_C	DOWN	DOWN	[['35.2', ' no hits & (original description: none)']]
Mp5g06660.1	Mpo_C	DOWN	DOWN	[['35.2', ' no hits & (original description: none)']]
Mp5g06780.1	Mpo_C	UP	UP	[['35.2', ' no hits & (original description: none)']]
Mp5g06790.1	Mpo_C	UP	UP	[['24.1.3.1.2', 'subfamily ABCC transporter']]
Mp5g06920.1	Mpo_C	DOWN	DOWN	[['35.2', ' no hits & (original description: none)']]
Mp5g06940.1	Mpo_C	UP	UP	[['19.4.2.2', 'serine carboxypeptidase']]
Mp5g06950.1	Mpo_C	DOWN	DOWN	[['35.2', ' no hits & (original description: none)']]
Mp5g07000.1	Mpo_C	UP	UP	[['35.2', ' no hits & (original description: none)']]
Mp5g07020.1	Mpo_C	DOWN	DOWN	[['17.7.2.3.1', 'plastidial ribosome hibernation-promoting factor (PSRP1)']]
Mp5g07060.1	Mpo_C	DOWN	DOWN	[['35.1', 'BTB/POZ domain-containing protein At5g48800 OS=Arabidopsis thaliana (sp|q9fkb6|y5880_arath : 596.0)']]
Mp5g07100.1	Mpo_C	DOWN	DOWN	[['35.2', ' no hits & (original description: none)']]
Mp5g07150.1	Mpo_C	UP	UP	[['19.4.2.1.1', 'protease (SBT1)']]
Mp5g07200.1	Mpo_C	DOWN	DOWN	[['35.2', ' no hits & (original description: none)']]
Mp5g07240.1	Mpo_C	UP	UP	[['35.1', 'LRR receptor-like serine/threonine-protein kinase GSO1 OS=Arabidopsis thaliana (sp|c0lgq5|gso1_arath : 259.0)']]
Mp5g07320.1	Mpo_C	DOWN	DOWN	[['10.2.1', 'catalase']]
Mp5g07400.1	Mpo_C	DOWN	DOWN	[['35.2', ' no hits & (original description: none)']]
Mp5g07440.1	Mpo_C	DOWN	DOWN	[['4.2.7.2.2', 'lipoamide acyltransferase component E2 of branched-chain alpha-keto acid dehydrogenase complex']]
Mp5g07580.1	Mpo_C	UP	UP	[['35.2', ' no hits & (original description: none)']]
Mp5g07630.1	Mpo_C	DOWN	DOWN	[['35.2', ' no hits & (original description: none)']]
Mp5g07640.1	Mpo_C	UP	UP	[['35.1', 'Caffeoylshikimate esterase OS=Arabidopsis thaliana (sp|q9c942|cse_arath : 229.0)']]
Mp5g07750.1	Mpo_C	UP	UP	[['24.2.2.10', 'nitrate transporter (NRT2)'], ['25.1.3.1', 'nitrate transporter (NRT2)']]
Mp5g07910.1	Mpo_C	DOWN	DOWN	[['35.2', ' no hits & (original description: none)']]
Mp5g07920.1	Mpo_C	DOWN	DOWN	[['35.2', ' no hits & (original description: none)']]
Mp5g07950.1	Mpo_C	UP	UP	[['24.2.13', 'solute transporter (MTCC)']]
Mp5g07990.1	Mpo_C	DOWN	DOWN	[['35.2', ' no hits & (original description: none)']]
Mp5g08090.1	Mpo_C	UP	UP	[['35.2', ' no hits & (original description: none)']]
Mp5g08110.1	Mpo_C	DOWN	DOWN	[['35.2', ' no hits & (original description: none)']]
Mp5g08160.1	Mpo_C	UP	UP	[['35.2', ' no hits & (original description: none)']]
Mp5g08290.1	Mpo_C	DOWN	DOWN	[['35.2', ' no hits & (original description: none)']]
Mp5g08350.1	Mpo_C	DOWN	DOWN	[['35.2', ' no hits & (original description: none)']]
Mp5g08390.1	Mpo_C	UP	UP	[['4.1.2.2.2', 'aspartate-semialdehyde dehydrogenase']]
Mp5g08460.1	Mpo_C	DOWN	DOWN	[['35.2', ' no hits & (original description: none)']]
Mp5g08490.1	Mpo_C	UP	UP	[['25.1.4.1', 'nitrate reductase']]
Mp5g08520.1	Mpo_C	UP	UP	[['35.2', ' no hits & (original description: none)']]
Mp5g08620.1	Mpo_C	DOWN	DOWN	[['14.7.2.1', 'component MLH1 of MLH1-PMS1 heterodimer']]
Mp5g08630.1	Mpo_C	DOWN	DOWN	[['6.2.4.4', 'dihydopyrimidine aminohydrolase']]
Mp5g08690.1	Mpo_C	UP	UP	[['35.2', ' no hits & (original description: none)']]
Mp5g08770.1	Mpo_C	DOWN	DOWN	[['5.7.1.1', 'monoacylglycerol lipase']]
Mp5g08910.1	Mpo_C	DOWN	DOWN	[['35.2', ' no hits & (original description: none)']]
Mp5g08990.1	Mpo_C	UP	UP	[['35.2', ' no hits & (original description: none)']]
Mp5g09040.1	Mpo_C	DOWN	DOWN	[['35.2', ' no hits & (original description: none)']]
Mp5g09050.1	Mpo_C	DOWN	DOWN	[['35.2', ' no hits & (original description: none)']]
Mp5g09320.1	Mpo_C	DOWN	DOWN	[['35.2', ' no hits & (original description: none)']]
Mp5g09400.1	Mpo_C	DOWN	DOWN	[['35.1', 'LRR receptor-like serine/threonine-protein kinase GSO2 OS=Arabidopsis thaliana (sp|q9fiz3|gso2_arath : 159.0)']]
Mp5g09460.1	Mpo_C	DOWN	DOWN	[['24.2.1.5', 'solute transporter (UmamiT)']]
Mp5g09630.1	Mpo_C	DOWN	DOWN	[['35.2', ' no hits & (original description: none)']]
Mp5g09920.1	Mpo_C	UP	UP	[['35.2', ' no hits & (original description: none)']]
Mp5g09970.1	Mpo_C	UP	UP	[['35.2', ' no hits & (original description: none)']]
Mp5g09980.1	Mpo_C	DOWN	DOWN	[['35.2', ' no hits & (original description: none)']]
Mp5g10010.1	Mpo_C	DOWN	DOWN	[['35.2', ' no hits & (original description: none)']]
Mp5g10140.1	Mpo_C	UP	UP	[['17.1.3.2.1.5', 'SSU processome assembly factor (ENP1)']]
Mp5g10190.1	Mpo_C	DOWN	DOWN	[['35.2', ' no hits & (original description: none)']]
Mp5g10270.1	Mpo_C	DOWN	DOWN	[['35.2', ' no hits & (original description: none)']]
Mp5g10280.1	Mpo_C	DOWN	DOWN	[['35.2', ' no hits & (original description: none)']]
Mp5g10290.1	Mpo_C	UP	UP	[['35.1', 'NAD(P)H-quinone oxidoreductase subunit H, chloroplastic OS=Marchantia polymorpha (sp|p12131|ndhh_marpo : 347.0)']]
Mp5g10380.1	Mpo_C	DOWN	DOWN	[['35.1', 'Probable RNA-dependent RNA polymerase 5 OS=Arabidopsis thaliana (sp|o82188|rdr5_arath : 404.0)']]
Mp5g10430.1	Mpo_C	UP	UP	[['5.9.2', 'oleosin']]
Mp5g10660.1	Mpo_C	UP	UP	[['3.9.1.3', '6-phosphogluconate dehydrogenase']]
Mp5g10690.1	Mpo_C	UP	UP	[['35.1', 'Peroxidase 15 OS=Ipomoea batatas (sp|q9leh3|per15_ipoba : 327.0)']]
Mp5g10700.1	Mpo_C	UP	UP	[['35.1', 'Peroxidase 49 OS=Arabidopsis thaliana (sp|o23237|per49_arath : 303.0)']]
Mp5g10880.1	Mpo_C	DOWN	DOWN	[['21.4.1.1.3', 'fasciclin-type arabinogalactan protein']]
Mp5g10950.1	Mpo_C	UP	UP	[['1.1.1.2.1.1', 'component PsbA/D1 of PS-II reaction center complex']]
Mp5g11110.1	Mpo_C	UP	UP	[['19.4.2.3', 'protease (Deg)']]
Mp5g11120.1	Mpo_C	UP	UP	[['35.2', ' no hits & (original description: none)']]
Mp5g11160.1	Mpo_C	UP	UP	[['35.1', 'Uncharacterized protein At1g01500 OS=Arabidopsis thaliana (sp|q8guh2|y1015_arath : 98.6)']]
Mp5g11270.1	Mpo_C	UP	UP	[['35.2', ' no hits & (original description: none)']]
Mp5g11280.1	Mpo_C	UP	UP	[['35.2', ' no hits & (original description: none)']]
Mp5g11290.1	Mpo_C	UP	UP	[['35.2', ' no hits & (original description: none)']]
Mp5g11480.1	Mpo_C	UP	UP	[['35.2', ' no hits & (original description: none)']]
Mp5g11490.1	Mpo_C	UP	UP	[['3.12.1', 'ATP-dependent phosphofructokinase']]
Mp5g11670.1	Mpo_C	UP	UP	[['35.2', ' no hits & (original description: none)']]
Mp5g11800.1	Mpo_C	DOWN	DOWN	[['35.2', ' no hits & (original description: none)']]
Mp5g12040.1	Mpo_C	UP	UP	[['35.2', ' no hits & (original description: none)']]
Mp5g12350.1	Mpo_C	DOWN	DOWN	[['3.9.2.4', 'transaldolase']]
Mp5g12390.1	Mpo_C	DOWN	DOWN	[['24.2.1.5', 'solute transporter (UmamiT)']]
Mp5g12400.1	Mpo_C	DOWN	DOWN	[['24.2.1.5', 'solute transporter (UmamiT)']]
Mp5g12920.1	Mpo_C	DOWN	DOWN	[['35.1', 'PsbP domain-containing protein 7, chloroplastic OS=Arabidopsis thaliana (sp|f4j7a7|ppd7_arath : 197.0)']]
Mp5g12930.1	Mpo_C	UP	UP	[['5.3.3', 'digalactosyldiacylglycerol synthase']]
Mp5g13050.1	Mpo_C	UP	UP	[['35.1', 'NAD(P)H-quinone oxidoreductase chain 4, chloroplastic OS=Marchantia polymorpha (sp|p06263|nu4c_marpo : 190.0)']]
Mp5g13270.1	Mpo_C	UP	UP	[['6.1.1.9', 'bifunctional 5-aminoimidazole-4-carboxamide RN transformylase and IMP cyclohydrolase']]
Mp5g13320.1	Mpo_C	DOWN	DOWN	[['15.5.2.2', 'transcription factor (MYB-related)']]
Mp5g13390.1	Mpo_C	DOWN	DOWN	[['35.2', ' no hits & (original description: none)']]
Mp5g13440.1	Mpo_C	DOWN	DOWN	[['50.3.4', 'Enzyme classification.EC_3 hydrolases.EC_3.4 hydrolase acting on peptide bond (peptidase)(50.3.4 : 272.0) & Gamma-glutamyl hydrolase 1 OS=Arabidopsis thaliana (sp|q9syl6|ggh1_arath : 222.0)']]
Mp5g13510.1	Mpo_C	DOWN	DOWN	[['1.1.8.1.6.8', 'assembly factor CRR41 involved in NDH complex assembly']]
Mp5g13550.1	Mpo_C	UP	UP	[['35.2', ' no hits & (original description: none)']]
Mp5g13700.1	Mpo_C	DOWN	DOWN	[['35.2', ' no hits & (original description: none)']]
Mp5g14030.1	Mpo_C	UP	UP	[['2.4.5.2.6', 'component COX18 of cytochrome c oxidase assembly'], ['23.2.5.1', 'insertase component Oxa1 of inner mitochondrion membrane presequence-dependent insertion system']]
Mp5g14050.1	Mpo_C	DOWN	DOWN	[['35.2', ' no hits & (original description: none)']]
Mp5g14230.1	Mpo_C	DOWN	DOWN	[['24.2.3.4.6', 'gamma-aminobutyric acid transporter (GAT)']]
Mp5g14540.1	Mpo_C	DOWN	DOWN	[['7.13.4', '1,4-dihydroxy-2-naphthoyl-CoA synthase']]
Mp5g14670.1	Mpo_C	UP	UP	[['50.1.1', 'Enzyme classification.EC_1 oxidoreductases.EC_1.1 oxidoreductase acting on CH-OH group of donor(50.1.1 : 432.8) & Probable cinnamyl alcohol dehydrogenase 2 OS=Picea abies (sp|o82035|cadh2_picab : 322.0)']]
Mp5g14710.1	Mpo_C	UP	UP	[['50.1.1', 'Enzyme classification.EC_1 oxidoreductases.EC_1.1 oxidoreductase acting on CH-OH group of donor(50.1.1 : 448.3) & Probable mannitol dehydrogenase OS=Fragaria ananassa (sp|q9zrf1|mtdh_fraan : 326.0)']]
Mp5g14800.1	Mpo_C	DOWN	DOWN	[['35.2', ' no hits & (original description: none)']]
Mp5g14830.1	Mpo_C	UP	UP	[['35.2', ' no hits & (original description: none)']]
Mp5g14840.1	Mpo_C	UP	UP	[['35.2', ' no hits & (original description: none)']]
Mp5g14900.1	Mpo_C	UP	UP	[['35.2', ' no hits & (original description: none)']]
Mp5g14980.1	Mpo_C	UP	UP	[['35.2', ' no hits & (original description: none)']]
Mp5g15030.1	Mpo_C	DOWN	DOWN	[['35.2', ' no hits & (original description: none)']]
Mp5g15040.1	Mpo_C	UP	UP	[['35.2', ' no hits & (original description: none)']]
Mp5g15080.1	Mpo_C	DOWN	DOWN	[['1.1.1.4.1.4', 'photosynthetic acclimation PBCP phosphatase']]
Mp5g15220.1	Mpo_C	DOWN	DOWN	[['50.2.1', 'Gibberellic acid methyltransferase 2 OS=Arabidopsis thaliana (sp|q5xf78|gamt2_arath : 170.0) & Enzyme classification.EC_2 transferases.EC_2.1 transferase transferring one-carbon group(50.2.1 : 139.0)']]
Mp5g15250.1	Mpo_C	UP	UP	[['50.2.4', 'Enzyme classification.EC_2 transferases.EC_2.4 glycosyltransferase(50.2.4 : 252.6) & Probable xyloglucan endotransglucosylase/hydrolase OS=Triticum aestivum (sp|q41542|xth_wheat : 229.0)']]
Mp5g15340.1	Mpo_C	UP	UP	[['50.1.3', 'Enoyl-[acyl-carrier-protein] reductase, mitochondrial OS=Arabidopsis thaliana (sp|q8lcu7|mecr_arath : 97.8) & Enzyme classification.EC_1 oxidoreductases.EC_1.3 oxidoreductase acting on CH-CH group of donor(50.1.3 : 94.1)']]
Mp5g15390.1	Mpo_C	DOWN	DOWN	[['24.2.13', 'solute transporter (MTCC)']]
Mp5g15740.1	Mpo_C	UP	UP	[['35.2', ' no hits & (original description: none)']]
Mp5g15750.1	Mpo_C	UP	UP	[['35.2', ' no hits & (original description: none)']]
Mp5g15850.1	Mpo_C	DOWN	DOWN	[['35.2', ' no hits & (original description: none)']]
Mp5g15980.1	Mpo_C	UP	UP	[['5.1.1.2.2', 'beta chain of ATP-dependent citrate lyase complex']]
Mp5g15990.1	Mpo_C	UP	UP	[['35.2', ' no hits & (original description: none)']]
Mp5g16030.1	Mpo_C	UP	UP	[['20.3.1.2', 'CCT2 subunit beta of CCT chaperonin folding complex']]
Mp5g16050.1	Mpo_C	UP	UP	[['35.1', 'Probable RNA 3-terminal phosphate cyclase-like protein OS=Arabidopsis thaliana (sp|q9c578|rcl1_arath : 83.6)']]
Mp5g16220.1	Mpo_C	UP	UP	[['24.2.1.5', 'solute transporter (UmamiT)']]
Mp5g16260.1	Mpo_C	DOWN	DOWN	[['35.1', 'Allene oxide synthase, chloroplastic OS=Linum usitatissimum (sp|p48417|cp74_linus : 405.0)']]
Mp5g16330.1	Mpo_C	DOWN	DOWN	[['35.2', ' no hits & (original description: none)']]
Mp5g16340.1	Mpo_C	DOWN	DOWN	[['35.2', ' no hits & (original description: none)']]
Mp5g16510.1	Mpo_C	DOWN	DOWN	[['35.2', ' no hits & (original description: none)']]
Mp5g16550.1	Mpo_C	UP	UP	[['35.1', 'Germin-like protein 3-6 OS=Oryza sativa subsp. japonica (sp|q851k1|gl36_orysj : 165.0)']]
Mp5g16570.1	Mpo_C	DOWN	DOWN	[['50.3.4', 'Probable cysteine protease RD21B OS=Arabidopsis thaliana (sp|q9fmh8|rd21b_arath : 498.0) & Enzyme classification.EC_3 hydrolases.EC_3.4 hydrolase acting on peptide bond (peptidase)(50.3.4 : 315.3)']]
Mp5g16740.1	Mpo_C	UP	UP	[['24.2.13', 'solute transporter (MTCC)']]
Mp5g16750.1	Mpo_C	UP	UP	[['24.2.13', 'solute transporter (MTCC)']]
Mp5g16880.1	Mpo_C	UP	UP	[['35.2', ' no hits & (original description: none)']]
Mp5g16890.1	Mpo_C	UP	UP	[['35.2', ' no hits & (original description: none)']]
Mp5g16900.1	Mpo_C	UP	UP	[['35.2', ' no hits & (original description: none)']]
Mp5g16920.1	Mpo_C	UP	UP	[['35.2', ' no hits & (original description: none)']]
Mp5g17020.1	Mpo_C	DOWN	DOWN	[['35.2', ' no hits & (original description: none)']]
Mp5g17300.1	Mpo_C	UP	UP	[['35.2', ' no hits & (original description: none)']]
Mp5g17310.1	Mpo_C	UP	UP	[['35.2', ' no hits & (original description: none)']]
Mp5g17550.1	Mpo_C	DOWN	DOWN	[['35.1', 'Nudix hydrolase 20, chloroplastic OS=Arabidopsis thaliana (sp|q8vxz0|nud20_arath : 342.0)']]
Mp5g17700.1	Mpo_C	UP	UP	[['35.2', ' no hits & (original description: none)']]
Mp5g17900.1	Mpo_C	DOWN	DOWN	[['15.1.6.1', 'subunit 3 of RNA polymerase']]
Mp5g17950.1	Mpo_C	UP	UP	[['24.1.3.2.2', 'subfamily ABCG transporter']]
Mp5g17970.1	Mpo_C	UP	UP	[['35.1', 'Outer envelope protein 64, chloroplastic OS=Arabidopsis thaliana (sp|q9lvh5|oe64c_arath : 319.0)']]
Mp5g18000.1	Mpo_C	UP	UP	[['35.2', ' no hits & (original description: none)']]
Mp5g18010.1	Mpo_C	UP	UP	[['18.12.2', 'protein folding catalyst (FKBP)']]
Mp5g18060.1	Mpo_C	DOWN	DOWN	[['35.2', ' no hits & (original description: none)']]
Mp5g18100.1	Mpo_C	UP	UP	[['35.2', ' no hits & (original description: none)']]
Mp5g18190.1	Mpo_C	UP	UP	[['19.4.3.1', 'pepsin-type protease']]
Mp5g18200.1	Mpo_C	UP	UP	[['35.2', ' no hits & (original description: none)']]
Mp5g18330.1	Mpo_C	UP	UP	[['35.2', ' no hits & (original description: none)']]
Mp5g18350.1	Mpo_C	UP	UP	[['35.2', ' no hits & (original description: none)']]
Mp5g18380.1	Mpo_C	DOWN	DOWN	[['9.2.2.7.1', 'aureusidin synthase']]
Mp5g18470.1	Mpo_C	UP	UP	[['35.2', ' no hits & (original description: none)']]
Mp5g18490.1	Mpo_C	UP	UP	[['35.1', 'Dirigent protein 4 OS=Arabidopsis thaliana (sp|q9skq2|dir4_arath : 81.3)']]
Mp5g18500.1	Mpo_C	UP	UP	[['35.2', ' no hits & (original description: none)']]
Mp5g18510.1	Mpo_C	UP	UP	[['35.2', ' no hits & (original description: none)']]
Mp5g18530.1	Mpo_C	UP	UP	[['50.2.7', 'Probable receptor-like protein kinase At5g24010 OS=Arabidopsis thaliana (sp|q9flw0|y5241_arath : 179.0) & Enzyme classification.EC_2 transferases.EC_2.7 transferase transferring phosphorus-containing group(50.2.7 : 93.0)']]
Mp5g18780.1	Mpo_C	DOWN	DOWN	[['23.1.4.1', 'component SecA2 of inner envelope Sec2 post-import insertion system']]
Mp5g18790.1	Mpo_C	UP	UP	[['35.2', ' no hits & (original description: none)']]
Mp5g18870.1	Mpo_C	DOWN	DOWN	[['35.2', ' no hits & (original description: none)']]
Mp5g18930.1	Mpo_C	DOWN	DOWN	[['35.2', ' no hits & (original description: none)']]
Mp5g18980.1	Mpo_C	DOWN	DOWN	[['35.2', ' no hits & (original description: none)']]
Mp5g19050.1	Mpo_C	UP	UP	[['15.5.2.1', 'transcription factor (MYB)']]
Mp5g19090.1	Mpo_C	UP	UP	[['35.2', ' no hits & (original description: none)']]
Mp5g19160.1	Mpo_C	UP	UP	[['35.1', 'Protein ANTAGONIST OF LIKE HETEROCHROMATIN PROTEIN 1 OS=Arabidopsis thaliana (sp|q94k49|alp1_arath : 149.0)']]
Mp5g19250.1	Mpo_C	DOWN	DOWN	[['35.2', ' no hits & (original description: none)']]
Mp5g19260.1	Mpo_C	DOWN	DOWN	[['5.7.3.2.2', 'multifunctional enzyme (MFP)']]
Mp5g19270.1	Mpo_C	UP	UP	[['35.2', ' no hits & (original description: none)']]
Mp5g19380.1	Mpo_C	DOWN	DOWN	[['35.2', ' no hits & (original description: none)']]
Mp5g19480.1	Mpo_C	DOWN	DOWN	[['35.2', ' no hits & (original description: none)']]
Mp5g19490.1	Mpo_C	DOWN	DOWN	[['9.1.6.2.4', 'neoxanthin synthase (ABA4)'], ['11.1.1.2', 'neoxanthin synthase (ABA4)']]
Mp5g19500.1	Mpo_C	DOWN	DOWN	[['35.2', ' no hits & (original description: none)']]
Mp5g19560.1	Mpo_C	UP	UP	[['24.1.3.1.1', 'subfamily ABCB transporter']]
Mp5g19630.1	Mpo_C	DOWN	DOWN	[['5.7.1.2.2', 'lipase (LIP)']]
Mp5g19710.1	Mpo_C	DOWN	DOWN	[['35.1', 'Putative gamma-glutamylcyclotransferase At3g02910 OS=Arabidopsis thaliana (sp|q9m8t3|y2910_arath : 132.0)']]
Mp5g19740.1	Mpo_C	UP	UP	[['18.4.7.4', 'protein kinase (ABC1)']]
Mp5g19790.1	Mpo_C	UP	UP	[['24.2.9.1.3', 'magnesium cation:proton antiporter (MHX)']]
Mp5g19820.1	Mpo_C	DOWN	DOWN	[['9.2.2.7.1', 'aureusidin synthase']]
Mp5g19840.1	Mpo_C	UP	UP	[['35.2', ' no hits & (original description: none)']]
Mp5g20060.1	Mpo_C	UP	UP	[['35.1', '3-oxo-Delta(4,5)-steroid 5-beta-reductase OS=Digitalis lanata (sp|q6pqj9|5bpor_digla : 365.0)']]
Mp5g20150.1	Mpo_C	DOWN	DOWN	[['35.2', ' no hits & (original description: none)']]
Mp5g20300.1	Mpo_C	DOWN	DOWN	[['1.1.1.2.2.2.1', 'component PsbP of PS-II oxygen-evolving center']]
Mp5g20350.1	Mpo_C	UP	UP	[['1.1.1.6.2.1', 'ELIP LHC-related protein']]
Mp5g20420.1	Mpo_C	UP	UP	[['21.4.2.1', 'alpha-class expansin']]
Mp5g20430.1	Mpo_C	UP	UP	[['21.4.2.1', 'alpha-class expansin']]
Mp5g20440.1	Mpo_C	DOWN	DOWN	[['35.1', 'no description available(sp|q0jd85|pap7_orysj : 240.0)']]
Mp5g20460.1	Mpo_C	UP	UP	[['35.1', 'Protein IQ-DOMAIN 1 OS=Arabidopsis thaliana (sp|q9sf32|iqd1_arath : 86.7)']]
Mp5g20570.1	Mpo_C	UP	UP	[['35.2', ' no hits & (original description: none)']]
Mp5g20580.1	Mpo_C	UP	UP	[['7.8.2.1', 'solanesyl diphosphate synthase (SPS1/2)']]
Mp5g20700.1	Mpo_C	UP	UP	[['5.1.7.3', 'omega-3/omega-6 fatty acid desaturase']]
Mp5g20840.1	Mpo_C	UP	UP	[['14.5.11', 'bifunctional glycosylase-lyase and endonuclease (NTH)']]
Mp5g20860.1	Mpo_C	DOWN	DOWN	[['35.2', ' no hits & (original description: none)']]
Mp5g20880.1	Mpo_C	DOWN	DOWN	[['14.5.11', 'bifunctional glycosylase-lyase and endonuclease (NTH)']]
Mp5g21030.1	Mpo_C	DOWN	DOWN	[['35.1', 'F-box protein SKIP28 OS=Arabidopsis thaliana (sp|q9zu90|ski28_arath : 133.0)']]
Mp5g21120.1	Mpo_C	UP	UP	[['35.2', ' no hits & (original description: none)']]
Mp5g21150.1	Mpo_C	DOWN	DOWN	[['10.3.2.7', 'phytol kinase (VTE5)']]
Mp5g21160.1	Mpo_C	DOWN	DOWN	[['35.2', ' no hits & (original description: none)']]
Mp5g21210.1	Mpo_C	UP	UP	[['5.1.1.2.1', 'alpha chain of ATP-dependent citrate lyase complex']]
Mp5g21220.1	Mpo_C	UP	UP	[['4.1.5.2.2', 'prephenate aminotransferase (PPA-AT)']]
Mp5g21260.1	Mpo_C	DOWN	DOWN	[['15.1.4.2', 'subunit 2 of Pol IV RNA polymerase'], ['15.1.5.2', 'subunit 2 of Pol V RNA polymerase']]
Mp5g21290.1	Mpo_C	UP	UP	[['2.4.6.2.5', 'subunit delta_ of ATP synthase peripheral MF1 subcomplex']]
Mp5g21340.1	Mpo_C	DOWN	DOWN	[['35.2', ' no hits & (original description: none)']]
Mp5g21350.1	Mpo_C	DOWN	DOWN	[['35.1', 'BTB/POZ domain-containing protein At3g05675 OS=Arabidopsis thaliana (sp|q8rx01|y3567_arath : 277.0)']]
Mp5g21470.1	Mpo_C	UP	UP	[['35.1', 'Peroxidase 2 OS=Arabidopsis thaliana (sp|q67z07|per2_arath : 142.0)']]
Mp5g21590.1	Mpo_C	DOWN	DOWN	[['35.2', ' no hits & (original description: none)']]
Mp5g21680.1	Mpo_C	DOWN	DOWN	[['50.1.12', 'Enzyme classification.EC_1 oxidoreductases.EC_1.13 oxidoreductase acting on single donor with incorporation of molecular oxygen (oxygenase)(50.1.12 : 876.3) & Probable linoleate 9S-lipoxygenase 4 OS=Solanum tuberosum (sp|q43190|lox14_soltu : 710.0)']]
Mp5g21740.1	Mpo_C	DOWN	DOWN	[['5.7.2.2.3', 'phospholipase A2 (pPLA2-II)']]
Mp5g21850.1	Mpo_C	DOWN	DOWN	[['35.2', ' no hits & (original description: none)']]
Mp5g21920.1	Mpo_C	DOWN	DOWN	[['24.2.3.5.2', 'cationic amino acid transporter (CAT)']]
Mp5g21980.1	Mpo_C	DOWN	DOWN	[['35.2', ' no hits & (original description: none)']]
Mp5g21990.1	Mpo_C	DOWN	DOWN	[['15.5.12', 'transcription factor (GRAS)'], ['26.9.1.6.1', 'component NSP1 of NSP1-NSP2 nodulation initiation complex']]
Mp5g22010.1	Mpo_C	UP	UP	[['35.2', ' no hits & (original description: none)']]
Mp5g22050.1	Mpo_C	UP	UP	[['35.2', ' no hits & (original description: none)']]
Mp5g22130.1	Mpo_C	DOWN	DOWN	[['35.1', 'F-box/LRR-repeat protein 12 OS=Arabidopsis thaliana (sp|q9srr1|fbl12_arath : 256.0)']]
Mp5g22140.1	Mpo_C	DOWN	DOWN	[['35.1', 'Uncharacterized protein At4g08330, chloroplastic OS=Arabidopsis thaliana (sp|q9stn5|y4833_arath : 86.7)']]
Mp5g22430.1	Mpo_C	DOWN	DOWN	[['26.8.1.2.2', 'chitin receptor protein kinase (CEBiP)']]
Mp5g22440.1	Mpo_C	DOWN	DOWN	[['35.2', ' no hits & (original description: none)']]
Mp5g22720.1	Mpo_C	UP	UP	[['50.1.13', 'Enzyme classification.EC_1 oxidoreductases.EC_1.14 oxidoreductase acting on paired donor with incorporation or reduction of molecular oxygen(50.1.13 : 215.2) & Trans-cinnamate 4-monooxygenase OS=Ruta graveolens (sp|q9ar74|tcmo_rutgr : 206.0)']]
Mp5g22840.1	Mpo_C	DOWN	DOWN	[['21.3.5.4', 'pectin acetylesterase']]
Mp5g22920.1	Mpo_C	UP	UP	[['35.2', ' no hits & (original description: none)']]
Mp5g23050.1	Mpo_C	UP	UP	[['35.2', ' no hits & (original description: none)']]
Mp5g23080.1	Mpo_C	UP	UP	[['35.2', ' no hits & (original description: none)']]
Mp5g23120.1	Mpo_C	UP	UP	[['19.1.8.2', 'class-C-II small heat-shock-responsive protein']]
Mp5g23130.1	Mpo_C	UP	UP	[['19.1.8.2', 'class-C-II small heat-shock-responsive protein']]
Mp5g23140.1	Mpo_C	UP	UP	[['19.1.8.2', 'class-C-II small heat-shock-responsive protein']]
Mp5g23390.1	Mpo_C	DOWN	DOWN	[['50.3.2', 'Enzyme classification.EC_3 hydrolases.EC_3.2 glycosylase(50.3.2 : 224.0)']]
Mp5g23420.1	Mpo_C	UP	UP	[['35.1', 'Germin-like protein 9-3 OS=Oryza sativa subsp. japonica (sp|q652p9|gl93_orysj : 144.0)']]
Mp5g23500.1	Mpo_C	UP	UP	[['35.1', 'Germin-like protein 9-3 OS=Oryza sativa subsp. japonica (sp|q652p9|gl93_orysj : 144.0)']]
Mp5g23560.1	Mpo_C	DOWN	DOWN	[['5.7.1.1', 'monoacylglycerol lipase']]
Mp5g23610.1	Mpo_C	UP	UP	[['4.1.4.2.1', 'serine O-acetyltransferase (SAT)']]
Mp5g23980.1	Mpo_C	DOWN	DOWN	[['35.2', ' no hits & (original description: none)']]
Mp5g23990.1	Mpo_C	DOWN	DOWN	[['35.2', ' no hits & (original description: none)']]
Mp5g24290.1	Mpo_C	UP	UP	[['6.1.3.1', 'adenylate kinase']]
Mp5g24340.1	Mpo_C	DOWN	DOWN	[['35.2', ' no hits & (original description: none)']]
Mp5g24390.1	Mpo_C	UP	UP	[['19.2.3.1.2.3', 'deubiquitinase (OTU3-4)']]
Mp6g00010.1	Mpo_C	DOWN	DOWN	[['35.2', ' no hits & (original description: none)']]
Mp6g00020.1	Mpo_C	UP	UP	[['9.2.1.2', 'cinnamate 4-hydroxylase (C4H)']]
Mp6g00170.1	Mpo_C	DOWN	DOWN	[['35.2', ' no hits & (original description: none)']]
Mp6g00180.1	Mpo_C	DOWN	DOWN	[['35.2', ' no hits & (original description: none)']]
Mp6g00400.1	Mpo_C	DOWN	DOWN	[['35.2', ' no hits & (original description: none)']]
Mp6g00490.1	Mpo_C	UP	UP	[['35.1', 'Uncharacterized calcium-binding protein At1g02270 OS=Arabidopsis thaliana (sp|o81916|yc22_arath : 389.0)']]
Mp6g00500.1	Mpo_C	DOWN	DOWN	[['35.1', 'Non-symbiotic hemoglobin 0 OS=Physcomitrella patens subsp. patens (sp|q9m630|hbl0_phypa : 149.0)']]
Mp6g00620.1	Mpo_C	UP	UP	[['35.2', ' no hits & (original description: none)']]
Mp6g00660.1	Mpo_C	UP	UP	[['35.2', ' no hits & (original description: none)']]
Mp6g00670.1	Mpo_C	DOWN	DOWN	[['35.2', ' no hits & (original description: none)']]
Mp6g00770.1	Mpo_C	DOWN	DOWN	[['22.6.5.6', 'HOPS-specific component VPS41/VAM2 of HOPS/CORVET membrane tethering complexes']]
Mp6g00860.1	Mpo_C	DOWN	DOWN	[['35.2', ' no hits & (original description: none)']]
Mp6g00930.1	Mpo_C	UP	UP	[['35.1', 'Elongation factor 1-alpha OS=Vicia faba (sp|o24534|ef1a_vicfa : 298.0)']]
Mp6g00940.1	Mpo_C	UP	UP	[['35.1', 'Elongation factor 1-alpha 1 OS=Arabidopsis thaliana (sp|p0dh99|ef1a1_arath : 296.0)']]
Mp6g00950.1	Mpo_C	UP	UP	[['17.5.1.1', 'aminoacyl-tRNA binding factor (eEF1A)']]
Mp6g01120.1	Mpo_C	UP	UP	[['16.4.6.5', 'RSZ32/33 RNA splicing factor']]
Mp6g01130.1	Mpo_C	DOWN	DOWN	[['50.1.13', 'Leucoanthocyanidin dioxygenase OS=Arabidopsis thaliana (sp|q96323|ldox_arath : 127.0) & Enzyme classification.EC_1 oxidoreductases.EC_1.14 oxidoreductase acting on paired donor with incorporation or reduction of molecular oxygen(50.1.13 : 74.1)']]
Mp6g01140.1	Mpo_C	DOWN	DOWN	[['50.1.13', 'Leucoanthocyanidin dioxygenase OS=Arabidopsis thaliana (sp|q96323|ldox_arath : 129.0) & Enzyme classification.EC_1 oxidoreductases.EC_1.14 oxidoreductase acting on paired donor with incorporation or reduction of molecular oxygen(50.1.13 : 73.9)']]
Mp6g01190.1	Mpo_C	UP	UP	[['3.9.1.1', 'glucose-6-phosphate dehydrogenase']]
Mp6g01210.1	Mpo_C	DOWN	DOWN	[['50.1.13', 'no description available(sp|w5qjz5|diox4_rutgr : 146.0) & Enzyme classification.EC_1 oxidoreductases.EC_1.14 oxidoreductase acting on paired donor with incorporation or reduction of molecular oxygen(50.1.13 : 116.9)']]
Mp6g01250.1	Mpo_C	UP	UP	[['35.1', '50S ribosomal protein L16, chloroplastic OS=Marchantia polymorpha (sp|p06383|rk16_marpo : 156.0)']]
Mp6g01360.1	Mpo_C	DOWN	DOWN	[['35.2', ' no hits & (original description: none)']]
Mp6g01420.1	Mpo_C	DOWN	DOWN	[['35.1', 'Probable indole-3-pyruvate monooxygenase YUCCA11 OS=Arabidopsis thaliana (sp|q9lpl3|yuc11_arath : 118.0)']]
Mp6g01430.1	Mpo_C	UP	UP	[['35.2', ' no hits & (original description: none)']]
Mp6g01440.1	Mpo_C	UP	UP	[['35.2', ' no hits & (original description: none)']]
Mp6g01500.1	Mpo_C	UP	UP	[['20.3.1.8', 'CCT8 subunit theta of CCT chaperonin folding complex']]
Mp6g01530.1	Mpo_C	DOWN	DOWN	[['35.2', ' no hits & (original description: none)']]
Mp6g01550.1	Mpo_C	UP	UP	[['1.2.5', 'fructose 1,6-bisphosphate aldolase'], ['3.12.2', 'fructose-1,6-bisphosphate aldolase']]
Mp6g01560.1	Mpo_C	UP	UP	[['35.2', ' no hits & (original description: none)']]
Mp6g01600.1	Mpo_C	UP	UP	[['35.1', 'DExH-box ATP-dependent RNA helicase DExH18, mitochondrial OS=Arabidopsis thaliana (sp|f4kfv7|suv3l_arath : 796.0)']]
Mp6g01680.1	Mpo_C	UP	UP	[['17.1.3.2.2.3', 'protein kinase (Rio2)'], ['18.4.7.2', 'protein kinase (RIO)']]
Mp6g01910.1	Mpo_C	DOWN	DOWN	[['35.1', 'DUF21 domain-containing protein At4g33700 OS=Arabidopsis thaliana (sp|q8vzi2|y4370_arath : 321.0)']]
Mp6g02000.1	Mpo_C	DOWN	DOWN	[['24.2.3.4.2', 'amino acid transporter (LHT)']]
Mp6g02010.1	Mpo_C	DOWN	DOWN	[['35.2', ' no hits & (original description: none)']]
Mp6g02020.1	Mpo_C	DOWN	DOWN	[['50.1.13', 'Cytochrome P450 734A6 OS=Oryza sativa subsp. japonica (sp|b9x287|c7346_orysj : 375.0) & Enzyme classification.EC_1 oxidoreductases.EC_1.14 oxidoreductase acting on paired donor with incorporation or reduction of molecular oxygen(50.1.13 : 161.3)']]
Mp6g02110.1	Mpo_C	UP	UP	[['35.2', ' no hits & (original description: none)']]
Mp6g02120.1	Mpo_C	UP	UP	[['24.2.4.1.1', 'metabolite transporter (DTX)']]
Mp6g02130.1	Mpo_C	UP	UP	[['9.2.2.7.1', 'aureusidin synthase']]
Mp6g02200.1	Mpo_C	DOWN	DOWN	[['35.2', ' no hits & (original description: none)']]
Mp6g02230.1	Mpo_C	DOWN	DOWN	[['35.2', ' no hits & (original description: none)']]
Mp6g02240.1	Mpo_C	DOWN	DOWN	[['35.1', 'Ankyrin repeat-containing protein At5g02620 OS=Arabidopsis thaliana (sp|q6aww5|y5262_arath : 89.7)']]
Mp6g02250.1	Mpo_C	DOWN	DOWN	[['35.1', 'Ankyrin repeat-containing protein At5g02620 OS=Arabidopsis thaliana (sp|q6aww5|y5262_arath : 95.9)']]
Mp6g02270.1	Mpo_C	DOWN	DOWN	[['35.1', 'Ankyrin repeat-containing protein At5g02620 OS=Arabidopsis thaliana (sp|q6aww5|y5262_arath : 100.0)']]
Mp6g02290.1	Mpo_C	UP	UP	[['3.12.4', 'glyceraldehyde 3-phosphate dehydrogenase']]
Mp6g02350.1	Mpo_C	UP	UP	[['35.2', ' no hits & (original description: none)']]
Mp6g02380.1	Mpo_C	DOWN	DOWN	[['35.2', ' no hits & (original description: none)']]
Mp6g02400.1	Mpo_C	DOWN	DOWN	[['35.2', ' no hits & (original description: none)']]
Mp6g02450.1	Mpo_C	UP	UP	[['6.2.1.6', 'CTP synthetase']]
Mp6g02490.1	Mpo_C	UP	UP	[['6.1.1.10', 'adenylosuccinate synthase']]
Mp6g02630.1	Mpo_C	UP	UP	[['35.2', ' no hits & (original description: none)']]
Mp6g02670.1	Mpo_C	UP	UP	[['15.5.17', 'transcription factor (NAC)']]
Mp6g02890.1	Mpo_C	UP	UP	[['35.2', ' no hits & (original description: none)']]
Mp6g02960.1	Mpo_C	UP	UP	[['35.2', ' no hits & (original description: none)']]
Mp6g02980.1	Mpo_C	UP	UP	[['35.2', ' no hits & (original description: none)']]
Mp6g02990.1	Mpo_C	UP	UP	[['35.2', ' no hits & (original description: none)']]
Mp6g03030.1	Mpo_C	UP	UP	[['35.2', ' no hits & (original description: none)']]
Mp6g03050.1	Mpo_C	UP	UP	[['35.2', ' no hits & (original description: none)']]
Mp6g03060.1	Mpo_C	UP	UP	[['35.2', ' no hits & (original description: none)']]
Mp6g03150.1	Mpo_C	DOWN	DOWN	[['12.1.1', 'linker histone (H1)']]
Mp6g03200.1	Mpo_C	DOWN	DOWN	[['35.2', ' no hits & (original description: none)']]
Mp6g03230.1	Mpo_C	UP	UP	[['18.4.7.4', 'protein kinase (ABC1)']]
Mp6g03300.1	Mpo_C	UP	UP	[['50.4.2', 'Alpha carbonic anhydrase 4 OS=Arabidopsis thaliana (sp|f4jik2|atca4_arath : 146.0) & Enzyme classification.EC_4 lyases.EC_4.2 carbon-oxygen lyase(50.4.2 : 39.0)']]
Mp6g03620.1	Mpo_C	DOWN	DOWN	[['5.2.10.2', 'iron-sulfur protein (DGAT3)']]
Mp6g03710.1	Mpo_C	DOWN	DOWN	[['35.1', 'Probable GTP diphosphokinase RSH3, chloroplastic OS=Arabidopsis thaliana (sp|q9syh1|rsh3c_arath : 162.0)']]
Mp6g03720.1	Mpo_C	DOWN	DOWN	[['10.3.3.2.1', 'gamma-glutamyl cyclotransferase']]
Mp6g03730.1	Mpo_C	DOWN	DOWN	[['35.2', ' no hits & (original description: none)']]
Mp6g03870.1	Mpo_C	DOWN	DOWN	[['35.2', ' no hits & (original description: none)']]
Mp6g03890.1	Mpo_C	UP	UP	[['35.1', 'Germin-like protein subfamily 3 member 2 OS=Arabidopsis thaliana (sp|q9sr72|gl32_arath : 169.0)']]
Mp6g03920.1	Mpo_C	DOWN	DOWN	[['15.5.4.1', 'transcription factor (bZIP)']]
Mp6g04100.1	Mpo_C	UP	UP	[['17.1.2.2.3.6', 'OLI2 LSU processome maturation factor']]
Mp6g04110.1	Mpo_C	DOWN	DOWN	[['35.2', ' no hits & (original description: none)']]
Mp6g04480.1	Mpo_C	UP	UP	[['5.1.7.4', 'delta 3-trans-hexadecenoic acid phosphatidylglycerol desaturase']]
Mp6g04540.1	Mpo_C	UP	UP	[['35.2', ' no hits & (original description: none)']]
Mp6g04750.1	Mpo_C	UP	UP	[['3.13.1.1', 'GDP-D-mannose pyrophosphorylase (VTC1)'], ['10.3.1.3', 'GDP-D-mannose pyrophosphorylase (VTC1)']]
Mp6g04770.1	Mpo_C	DOWN	DOWN	[['35.2', ' no hits & (original description: none)']]
Mp6g04780.1	Mpo_C	DOWN	DOWN	[['24.2.2.9', 'anion transporter (NRT1/PTR)']]
Mp6g04830.1	Mpo_C	UP	UP	[['15.5.2.1', 'transcription factor (MYB)']]
Mp6g04940.1	Mpo_C	DOWN	DOWN	[['35.2', ' no hits & (original description: none)']]
Mp6g05140.1	Mpo_C	DOWN	DOWN	[['4.2.7.5.3', 'methylglutaconyl-CoA hydratase']]
Mp6g05150.1	Mpo_C	DOWN	DOWN	[['50.1.3', '2-methylene-furan-3-one reductase OS=Solanum lycopersicum (sp|k4bw79|enox_sollc : 360.0) & Enzyme classification.EC_1 oxidoreductases.EC_1.3 oxidoreductase acting on CH-CH group of donor(50.1.3 : 42.4)']]
Mp6g05200.1	Mpo_C	UP	UP	[['35.2', ' no hits & (original description: none)']]
Mp6g05330.1	Mpo_C	UP	UP	[['35.1', 'NAD(P)H-quinone oxidoreductase subunit 1, chloroplastic OS=Marchantia polymorpha (sp|p06255|nu1c_marpo : 113.0)']]
Mp6g05470.1	Mpo_C	UP	UP	[['35.2', ' no hits & (original description: none)']]
Mp6g05500.1	Mpo_C	UP	UP	[['35.2', ' no hits & (original description: none)']]
Mp6g05570.1	Mpo_C	UP	UP	[['35.2', ' no hits & (original description: none)']]
Mp6g05600.1	Mpo_C	UP	UP	[['50.1.3', 'Enzyme classification.EC_1 oxidoreductases.EC_1.3 oxidoreductase acting on CH-CH group of donor(50.1.3 : 569.0) & Putative 12-oxophytodienoate reductase 11 OS=Oryza sativa subsp. japonica (sp|b9fsc8|opr11_orysj : 478.0)']]
Mp6g05800.1	Mpo_C	DOWN	DOWN	[['35.1', 'Protein TORNADO 1 OS=Arabidopsis thaliana (sp|q9fj57|trn1_arath : 180.0)']]
Mp6g05900.1	Mpo_C	DOWN	DOWN	[['24.1.3.2.2', 'subfamily ABCG transporter']]
Mp6g05950.1	Mpo_C	DOWN	DOWN	[['9.1.4.2', 'mono-/sesquiterpene-/diterpene synthase']]
Mp6g05960.1	Mpo_C	UP	UP	[['18.4.7.4', 'protein kinase (ABC1)']]
Mp6g06040.1	Mpo_C	DOWN	DOWN	[['7.13.3', '2-succinylbenzoate:CoA ligase']]
Mp6g06060.1	Mpo_C	UP	UP	[['35.1', 'Calmodulin-like protein 5 OS=Arabidopsis thaliana (sp|o22845|cml5_arath : 99.4)']]
Mp6g06200.1	Mpo_C	DOWN	DOWN	[['35.2', ' no hits & (original description: none)']]
Mp6g06480.1	Mpo_C	DOWN	DOWN	[['14.2.1', 'DNA polymerase eta (POLH)']]
Mp6g06570.1	Mpo_C	UP	UP	[['35.2', ' no hits & (original description: none)']]
Mp6g06660.1	Mpo_C	UP	UP	[['19.1.6.1', 'chaperone (Hsp90)']]
Mp6g06770.1	Mpo_C	DOWN	DOWN	[['35.2', ' no hits & (original description: none)']]
Mp6g06780.1	Mpo_C	DOWN	DOWN	[['50.1.13', 'Cytochrome P450 704B1 OS=Arabidopsis thaliana (sp|q9c788|c70b1_arath : 469.0) & Enzyme classification.EC_1 oxidoreductases.EC_1.14 oxidoreductase acting on paired donor with incorporation or reduction of molecular oxygen(50.1.13 : 97.1)']]
Mp6g06810.1	Mpo_C	DOWN	DOWN	[['35.2', ' no hits & (original description: none)']]
Mp6g06870.1	Mpo_C	DOWN	DOWN	[['35.2', ' no hits & (original description: none)']]
Mp6g06900.1	Mpo_C	UP	UP	[['35.2', ' no hits & (original description: none)']]
Mp6g06940.1	Mpo_C	DOWN	DOWN	[['18.1.1.7.1', 'beta-N-acetylhexosaminidase (HEXO)']]
Mp6g07190.1	Mpo_C	UP	UP	[['35.2', ' no hits & (original description: none)']]
Mp6g07260.1	Mpo_C	DOWN	DOWN	[['35.2', ' no hits & (original description: none)']]
Mp6g07300.1	Mpo_C	UP	UP	[['35.2', ' no hits & (original description: none)']]
Mp6g07310.1	Mpo_C	DOWN	DOWN	[['35.2', ' no hits & (original description: none)']]
Mp6g07330.1	Mpo_C	DOWN	DOWN	[['35.2', ' no hits & (original description: none)']]
Mp6g07340.1	Mpo_C	DOWN	DOWN	[['12.5.1.4', 'IDN/IDP regulatory protein of DNA methylation pathway']]
Mp6g07350.1	Mpo_C	DOWN	DOWN	[['35.2', ' no hits & (original description: none)']]
Mp6g07380.1	Mpo_C	UP	UP	[['35.1', 'Cytochrome P450 724B1 OS=Oryza sativa subsp. japonica (sp|q6f4f5|c724b_orysj : 108.0)']]
Mp6g07450.1	Mpo_C	DOWN	DOWN	[['35.2', ' no hits & (original description: none)']]
Mp6g07460.1	Mpo_C	DOWN	DOWN	[['35.1', 'no description available(sp|q10i20|xat3_orysj : 246.0)']]
Mp6g07470.1	Mpo_C	DOWN	DOWN	[['35.2', ' no hits & (original description: none)']]
Mp6g07540.1	Mpo_C	UP	UP	[['35.2', ' no hits & (original description: none)']]
Mp6g07570.1	Mpo_C	DOWN	DOWN	[['35.2', ' no hits & (original description: none)']]
Mp6g07580.1	Mpo_C	DOWN	DOWN	[['35.2', ' no hits & (original description: none)']]
Mp6g07710.1	Mpo_C	UP	UP	[['35.2', ' no hits & (original description: none)']]
Mp6g07950.1	Mpo_C	UP	UP	[['11.2.4.1.1', 'auxin transporter (PIN)'], ['24.2.5.2.1', 'auxin efflux transporter (PIN)']]
Mp6g08020.1	Mpo_C	DOWN	DOWN	[['35.2', ' no hits & (original description: none)']]
Mp6g08090.1	Mpo_C	UP	UP	[['23.1.4.3', 'component SecE2 of inner envelope Sec2 post-import insertion system']]
Mp6g08190.1	Mpo_C	DOWN	DOWN	[['35.2', ' no hits & (original description: none)']]
Mp6g08240.1	Mpo_C	UP	UP	[['19.4.3.1', 'pepsin-type protease']]
Mp6g08260.1	Mpo_C	DOWN	DOWN	[['35.2', ' no hits & (original description: none)']]
Mp6g08270.1	Mpo_C	DOWN	DOWN	[['35.2', ' no hits & (original description: none)']]
Mp6g08330.1	Mpo_C	DOWN	DOWN	[['35.2', ' no hits & (original description: none)']]
Mp6g08530.1	Mpo_C	UP	UP	[['50.2.7', 'Serine/threonine-protein kinase AGC1-5 OS=Arabidopsis thaliana (sp|q9ltw5|agc15_arath : 276.0) & Enzyme classification.EC_2 transferases.EC_2.7 transferase transferring phosphorus-containing group(50.2.7 : 251.9)']]
Mp6g08580.1	Mpo_C	UP	UP	[['35.2', ' no hits & (original description: none)']]
Mp6g08610.1	Mpo_C	DOWN	DOWN	[['5.2.2.3', 'phosphatidate phosphatase (LPP-gamma)']]
Mp6g08910.1	Mpo_C	DOWN	DOWN	[['35.1', 'BTB/POZ domain-containing protein At1g04390 OS=Arabidopsis thaliana (sp|p93820|y1439_arath : 278.0)']]
Mp6g08990.1	Mpo_C	UP	UP	[['17.1.3.2.1.4.1', 'pre-40S ribosomal subunit assembly factor (UTP22)']]
Mp6g09020.1	Mpo_C	UP	UP	[['7.5.7.2', 'bifunctional 5,10-methylene-THF dehydrogenase and 5,10-methenyl-THF cyclohydrolase']]
Mp6g09130.1	Mpo_C	DOWN	DOWN	[['35.1', 'Phosphate transporter PHO1-2 OS=Oryza sativa subsp. japonica (sp|q6k991|pho12_orysj : 130.0)']]
Mp6g09170.1	Mpo_C	DOWN	DOWN	[['35.1', 'no description available(sp|q0jd85|pap7_orysj : 90.1)']]
Mp6g09190.1	Mpo_C	DOWN	DOWN	[['35.2', ' no hits & (original description: none)']]
Mp6g09300.1	Mpo_C	UP	UP	[['11.9.2.4', 'KUF1 strigolactone signal transducer']]
Mp6g09310.1	Mpo_C	UP	UP	[['35.2', ' no hits & (original description: none)']]
Mp6g09390.1	Mpo_C	DOWN	DOWN	[['35.1', 'Copper chaperone for superoxide dismutase, chloroplastic/cytosolic OS=Arabidopsis thaliana (sp|q9ld47|ccs_arath : 135.0)']]
Mp6g09780.1	Mpo_C	UP	UP	[['35.2', ' no hits & (original description: none)']]
Mp6g09830.1	Mpo_C	DOWN	DOWN	[['35.1', 'Endoribonuclease Dicer homolog 1 OS=Arabidopsis thaliana (sp|q9sp32|dcl1_arath : 370.0)']]
Mp6g10030.1	Mpo_C	UP	UP	[['35.2', ' no hits & (original description: none)']]
Mp6g10070.1	Mpo_C	DOWN	DOWN	[['35.1', 'Calmodulin-like protein 5 OS=Arabidopsis thaliana (sp|o22845|cml5_arath : 122.0)']]
Mp6g10240.1	Mpo_C	UP	UP	[['24.2.2.14', 'ATP:ADP antiporter (NTT)']]
Mp6g10330.1	Mpo_C	DOWN	DOWN	[['35.1', 'Serpin-ZX OS=Hordeum vulgare (sp|q40066|spzx_horvu : 269.0)']]
Mp6g10400.1	Mpo_C	UP	UP	[['35.2', ' no hits & (original description: none)']]
Mp6g10460.1	Mpo_C	DOWN	DOWN	[['2.4.2.1.2', 'NAD(P)H dehydrogenase (NDB)']]
Mp6g10520.1	Mpo_C	DOWN	DOWN	[['9.2.1.1.2', 'proteolytic phenylalanine ammonia-lyase regulator (KFB-PAL)']]
Mp6g10540.1	Mpo_C	DOWN	DOWN	[['50.5.4', 'Enzyme classification.EC_5 isomerases.EC_5.4 intramolecular transferase(50.5.4 : 307.2) & Carboxyvinyl-carboxyphosphonate phosphorylmutase, chloroplastic OS=Arabidopsis thaliana (sp|o49290|cppm_arath : 166.0)']]
Mp6g10650.1	Mpo_C	DOWN	DOWN	[['35.2', ' no hits & (original description: none)']]
Mp6g10660.1	Mpo_C	DOWN	DOWN	[['35.2', ' no hits & (original description: none)']]
Mp6g10900.1	Mpo_C	UP	UP	[['35.2', ' no hits & (original description: none)']]
Mp6g11030.1	Mpo_C	UP	UP	[['35.1', 'ABC transporter I family member 20 OS=Arabidopsis thaliana (sp|q9lz98|ab20i_arath : 477.0)']]
Mp6g11070.1	Mpo_C	UP	UP	[['3.2.2.6', 'starch debranching enzyme'], ['3.2.3.3.2.1', 'starch-debranching isoamylase-type enzyme']]
Mp6g11380.1	Mpo_C	DOWN	DOWN	[['35.2', ' no hits & (original description: none)']]
Mp6g11460.1	Mpo_C	UP	UP	[['35.1', 'GDSL esterase/lipase At3g09930 OS=Arabidopsis thaliana (sp|q9sf94|gdl50_arath : 192.0)']]
Mp6g11500.1	Mpo_C	UP	UP	[['35.2', ' no hits & (original description: none)']]
Mp6g11710.1	Mpo_C	UP	UP	[['35.2', ' no hits & (original description: none)']]
Mp6g11930.1	Mpo_C	UP	UP	[['35.2', ' no hits & (original description: none)']]
Mp6g11940.1	Mpo_C	UP	UP	[['35.2', ' no hits & (original description: none)']]
Mp6g11960.1	Mpo_C	UP	UP	[['35.2', ' no hits & (original description: none)']]
Mp6g11980.1	Mpo_C	UP	UP	[['35.1', 'Soluble inorganic pyrophosphatase 1 OS=Arabidopsis thaliana (sp|q93v56|ipyr1_arath : 320.0)']]
Mp6g12010.1	Mpo_C	DOWN	DOWN	[['35.1', 'Zinc finger CCCH domain-containing protein 62 OS=Oryza sativa subsp. japonica (sp|q338n2|c3h62_orysj : 162.0)']]
Mp6g12040.1	Mpo_C	DOWN	DOWN	[['35.1', 'Short-chain type dehydrogenase/reductase OS=Picea abies (sp|q08632|sdr1_picab : 223.0)']]
Mp6g12050.1	Mpo_C	DOWN	DOWN	[['5.7.3.3.1', 'monofunctional enoyl-CoA hydratase']]
Mp6g12150.1	Mpo_C	UP	UP	[['5.2.3.1.3', 'CTP:phosphorylethanolamine cytidylyltransferase']]
Mp6g12180.1	Mpo_C	UP	UP	[['24.2.2.7', 'phosphate transporter (PHT4)']]
Mp6g12290.1	Mpo_C	DOWN	DOWN	[['18.12.2', 'protein folding catalyst (FKBP)']]
Mp6g12480.1	Mpo_C	DOWN	DOWN	[['24.2.9.2.3', 'zinc cation transporter (Zn-CDF)']]
[truncated: 80,986 more rows]
