# Supplementary material for: Cross-stress gene expression atlas of Marchantia polymorpha reveals the hierarchy and regulatory principles of abiotic stress responses
Source: Nat Commun. 2023 Feb 22;14:986. doi: 10.1038/s41467-023-36517-w (PMC9946954; doi:10.1038/s41467-023-36517-w)
Supplement: Supplementary file 10 — Supplementary Dataset 7 [file 41467_2023_36517_MOESM10_ESM.xlsx]

## Sheet: Sheet1
Mpo_genes	Protein name	Literature	Description	TF family	Robustly responding (differentially expressed in> 70% of X stress) in
Mp8g18310.1	MpBELL1	https://elifesciences.org/articles/57088	Sporophyte development	HB-other	['Dark (UP)', 'Light (UP)']
Mp5g06970.1	MpLAXR	https://pubmed.ncbi.nlm.nih.gov/35001102/	Regeneration after wounding	ERF	['Mannitol (UP)', 'Light (UP)']
Mp7g09350.1	MpERF15	https://www.ncbi.nlm.nih.gov/pmc/articles/PMC9374346/	Regeneration after wounding	ERF	['Heat (DOWN)']
Mp4g12230.1	MpHSF1	https://academic.oup.com/plcell/article/34/10/3557/6645776	Heat tolerance	HSF	['Heat (DOWN)']
Mp1g11660.1	MpWOX	https://www.sciencedirect.com/science/article/pii/S0960982220310083	Growth size regulation	WOX
Mp5g18910.1	MpAP2L1	(https://www.biorxiv.org/content/10.1101/2022.04.25.488978v1.full)	Gemma dormancy	bHLH	['Dark (UP)']
Mp1g12750.1	MpARF1	https://www.biorxiv.org/content/10.1101/2022.06.21.497043v1.full	Gemma cup development	ARF	['Heat (DOWN)', 'Light (DOWN)']
Mp2g05070.1	MpBHLH12	https://www.ncbi.nlm.nih.gov/pmc/articles/PMC7196945/	Gemma cup development	bHLH	['Heat (DOWN)']
Mp6g04830.1	MpGCAM1	https://assets.researchsquare.com/files/rs-1973820/v1/cea72225-d3c8-408d-a97f-eb796dd3e7c0.pdf?c=1661799988	Gemma cup development	MYB	['Cold (UP)', 'Heat (DOWN)']
Mp4g21220.1	MpLUX	https://nph.onlinelibrary.wiley.com/doi/full/10.1111/nph.17653	Diurnal gene expression	G2-like	['Heat (DOWN)', 'Dark (UP)']
Mp1g09500.1	MpWIP	https://journals.biologists.com/dev/article/144/8/1472/48412/MpWIP-regulates-air-pore-complex-development-in	Air pore formation	C2H2
Mp8g04130.1	MpBHLH24	https://www.repository.cam.ac.uk/handle/1810/318556	Air chamber development	bHLH	['Dark (UP)']
Mp5g08310.1	MpABI3A	https://pubmed.ncbi.nlm.nih.gov/30416060/	ABA response	B3
Mp1g13010.1	MpDUO1/MpR2R3-MYB6	https://www.nature.com/articles/s41467-018-07728-3	“plays a pivotal role in integrating germline fate and cell cycle progression and regulates mitotic entry of generative cells”, “differentiation of motile sperm”	MYB	['Heat (UP)']
Mp6g04880.1	MpERF7	Mpo genome		ERF	['Heat (DOWN)']
Mp7g06280.1	MpMYBL3	Mpo genome		MYB_related	['Dark (DOWN)']
Mp2g20960.1	MpWRKY8	Mpo genome		WRKY	['Dark (UP)']
Mp8g10640.1	MpWRKY2	Mpo genome		WRKY
Mp3g10500.1	MpTRIHELIX16	Mpo genome		Trihelix	['Heat (UP)']
Mp4g00380.1	MpERF14	Mpo genome		ERF	['Mannitol (DOWN)']
Mp7g09260.1	MpC2H2-9	Mpo genome		C2H2	['Dark (DOWN)']
Mp3g17660.1	MpWRKY7	Mpo genome		WRKY	['Light (UP)', 'Nitrogen deficiency (UP)']
Mp4g19650.1	MpBHLH38	Mpo genome		bHLH	['Heat (DOWN)', 'Dark (DOWN)']
Mp6g21430.1	Mp1R-MYB18	Mpo genome		MYB_related
Mp1g02890.1	MpE2F	Mpo genome		E2F/DP	['Cold (UP)']
Mp4g00180.1	MpWRKY13	Mpo genome		WRKY	['Mannitol (DOWN)', 'Dark (UP)']
Mp2g13020.1	MpRR-MYB2	Mpo genome		MYB	['Dark (DOWN)']
Mp5g14820.1	MpTRIHELIX38	Mpo genome		Trihelix	['Heat (UP)', 'Dark (UP)']
Mp2g03850.1	MpGRAS4	Mpo genome		GRAS
Mp6g08290.1	MpASLBD8	Mpo genome		LBD	['Mannitol (UP)', 'Heat (UP)']
Mp4g22280.1	MpERF17	Mpo genome		ERF	['Cold (DOWN)']
Mp8g08100.1	MpTRIHELIX33	Mpo genome		Trihelix	['Heat (DOWN)', 'Light (DOWN)']
Mp5g01530.1	MpNAC6	Mpo genome		NAC	['Salt (DOWN)', 'Heat (DOWN)', 'Dark (DOWN)']
Mp3g11570.1	MpC2H2-21	Mpo genome		C2H2	['Light (UP)']
Mp6g18480.1	MpBHLH15	Mpo genome		bHLH	['Heat (DOWN)', 'Light (DOWN)']
Mp1g18540.1	MpCDF	Mpo genome		Dof	['Cold (UP)', 'Dark (UP)']
Mp5g12480.1	MpERF18	Mpo genome		ERF	['Dark (UP)']
Mp2g00500.1	MpBHLH47	Mpo genome		bHLH
Mp1g15660.1	MpIDDL2	Mpo genome		C2H2	['Heat (DOWN)', 'Light (DOWN)']
Mp2g08260.1	MpB3-8	Mpo genome		B3	['Cold (UP)']
Mp5g05940.1	MpBBX1	Mpo genome		DBB	['Cold (UP)']
Mp3g05910.1	MpR2R3-MYB21	Mpo genome		MYB
Mp1g13260.1	MpBZR2	Mpo genome		BES1	['Cold (UP)', 'Dark (UP)']
Mp5g01600.1	MpKNOX1	Mpo genome		HB-other
Mp8g01770.1	MpGRAS7	Mpo genome		GRAS	['Dark (UP)']
Mp2g00510.1	MpBHLH48	Mpo genome		bHLH	['Heat (DOWN)', 'Dark (DOWN)']
Mp7g00860.1	MpERF10	Mpo genome		ERF	['Dark (UP)']
Mp3g21490.1	MpC2H2-14	Mpo genome		C2H2	['Heat (DOWN)', 'Dark (UP)']
Mp4g15170.1	MpGARP6	Mpo genome		G2-like	['Heat (DOWN)', 'Nitrogen deficiency (DOWN)']
Mp6g02620.1	MpNAC7	Mpo genome		NAC	['Heat (DOWN)', 'Dark (UP)']
Mp1g04550.1	MpCCAAT-NFYC1	Mpo genome		NF-YC	['Cold (DOWN)', 'Light (DOWN)']
Mp2g25660.1	MpTRIHELIX12	Mpo genome		Trihelix	['Dark (DOWN)']
Mpzg01410.1	MpBHLH43	Mpo genome		bHLH	['Heat (DOWN)']
Mp1g01110.1	MpBHLH33	Mpo genome		bHLH	['Heat (DOWN)']
Mp3g07510.1	MpR2R3-MYB2	Mpo genome		MYB	['Heat (DOWN)', 'Dark (DOWN)']
Mp2g04200.1	MpBHLH37	Mpo genome		bHLH	['Mannitol (DOWN)']
Mp5g21990.1	MpGRAS9	Mpo genome		GRAS
Mp2g19970.1	MpBHLH45	Mpo genome		bHLH
Mp2g22820.1	MpABI5B	Mpo genome		bZIP	['Cold (UP)', 'Light (UP)']
Mp8g15500.1	MpGRAS12	Mpo genome		GRAS
Mp8g16900.1	MpGRF	Mpo genome		GRF	['Heat (DOWN)']
Mp5g10280.1	MpAP2L3	Mpo genome		AP2	['Cold (DOWN)', 'Heat (UP)']
Mp8g13470.1	MpBBX5	Mpo genome		CO-like	['Cold (DOWN)', 'Heat (DOWN)']
Mp5g11060.1	MpBELL5	Mpo genome		HB-other
Mp4g11030.1	MpC2H2-22	Mpo genome		C2H2	['Dark (DOWN)']
Mp4g21790.1	MpR2R3-MYB20	Mpo genome		MYB	['Cold (UP)', 'Dark (UP)']
Mp6g03670.1	MpBHLH5	Mpo genome		bHLH	['Dark (DOWN)']
Mp6g03920.1	MpBZIP9	Mpo genome		bZIP
Mp8g11560.1	MpASLBD2	Mpo genome		LBD	['Cold (DOWN)', 'Salt (DOWN)', 'Mannitol (DOWN)', 'Heat (DOWN)', 'Dark (DOWN)', 'Light (DOWN)', 'Nitrogen deficiency (DOWN)']
Mp3g11900.1	MpBHLH21	Mpo genome		bHLH	['Light (DOWN)']
Mp1g19590.1	MpTCP2	Mpo genome		TCP	['Heat (DOWN)']
Mp1g10440.1	MpGRAS3	Mpo genome		GRAS	['Dark (DOWN)']
Mp3g19670.1	MpBBX3	Mpo genome		CO-like	['Cold (DOWN)', 'Nitrogen deficiency (DOWN)']
Mp6g02590.1	MpCUCA	Mpo genome		NAC	['Heat (DOWN)']
Mp7g16300.1	MpR2R3-MYB18	Mpo genome		MYB
Mp4g21300.1	Mp1R-MYB17	Mpo genome		MYB_related	['Cold (DOWN)', 'Heat (DOWN)', 'Light (DOWN)']
Mp8g11450.1	MpAP2L1	Mpo genome		AP2
Mp6g04650.1	MpBHLH32	Mpo genome		bHLH	['Dark (UP)']
Mp2g00930.1	MpBHLH4	Mpo genome		bHLH	['Heat (DOWN)', 'Dark (DOWN)']
Mp1g02860.1	MpLFY	Mpo genome		LFY	['Dark (UP)']
Mp8g11870.1	MpR2R3-MYB5	Mpo genome		MYB
Mp1g25720.1	Mp1R-MYB22	Mpo genome		MYB_related	['Heat (UP)']
Mp1g25140.1	MpSUP	Mpo genome		C2H2	['Cold (DOWN)']
Mp1g13740.1	MpCCAAT-NFYA	Mpo genome		NF-YA	['Dark (UP)']
Mp4g12490.1	MpMADS1	Mpo genome		MIKC_MADS	['Dark (UP)']
Mp5g19050.1	MpR2R3-MYB14	Mpo genome		MYB	['Cold (UP)', 'Mannitol (UP)', 'Light (UP)', 'Nitrogen deficiency (UP)']
Mp8g14220.1	MpC2H2-26	Mpo genome		C2H2	['Dark (UP)']
Mp2g00890.1	MpBHLH2	Mpo genome		bHLH	['Cold (DOWN)']
Mp3g06860.1	MpSAWADEE	Mpo genome		HB-other	['Dark (UP)']
Mp1g27060.1	MpTRIHELIX4	Mpo genome		Trihelix	['Heat (UP)', 'Dark (UP)']
Mp7g17200.1	MpWRKY9	Mpo genome		WRKY	['Heat (DOWN)', 'Light (DOWN)']
Mp5g05560.1	MpWRKY3	Mpo genome		WRKY	['Heat (DOWN)', 'Dark (DOWN)']
Mp4g17430.1	MpERF9	Mpo genome		ERF	['Cold (UP)', 'Heat (UP)', 'Dark (UP)', 'Light (UP)', 'Nitrogen deficiency (UP)']
Mp5g20530.1	MpIDDL3	Mpo genome		C2H2	['Heat (DOWN)', 'Light (DOWN)']
Mp1g19730.1	MpTRIHELIX2	Mpo genome		Trihelix	['Heat (UP)']
