# Supplementary material for: Cross-stress gene expression atlas of Marchantia polymorpha reveals the hierarchy and regulatory principles of abiotic stress responses
Source: Nat Commun. 2023 Feb 22;14:986. doi: 10.1038/s41467-023-36517-w (PMC9946954; doi:10.1038/s41467-023-36517-w)
Supplement: Supplementary file 11 — Supplementary Dataset 8 [file 41467_2023_36517_MOESM11_ESM.xlsx]

## Sheet: Sheet1
						Literature							Observed
Mpo_genes	Mpo spec response	OG	Ath_genes	Ath_desc	relationship	Heat	Cold/ Freezing	Light	Dark	Salt	Mannitol/ Drought	Nitrogen	Heat	Cold/ Freezing	Salt	Mannitol/ Drought	ABV	Other	Arabidopsis response (Winter et. al., 2007)
Mp8g11560.1	Dark/Heat/Cold/Light/Mannitol/Salt/Nitrogen -D	OG0001361	AT2G42440	['[]', "['positive regulation of transcription, DNA-templated', 'hormone-mediated signaling pathway', 'callus formation']", 'EXP']	one to many												ASL15	No function	Salt/Drought -U (roots)		Evidence from literature
			AT3G58190	['[]', "['lateral root formation', 'positive regulation of transcription, DNA-templated', 'hormone-mediated signaling pathway', 'callus formation']", 'EXP']													LBD29	This gene contains two auxin-responsive element (AuxRE). Required for triggering cell reprogramming during callus formation.	Salt -U (roots)		Evidence from expression (Winter et. al., 2007)
Mp8g04130.1	Dark -U	OG0000156	AT3G56980	["['protein binding', 'DNA-binding transcription factor activity', 'RNA polymerase II transcription regulatory region sequence-specific DNA binding', 'protein dimerization activity', 'DNA-binding transcription factor activity, RNA polymerase II-specific']", "['regulation of transcription by RNA polymerase II', 'cellular response to iron ion starvation', 'regulation of transcription, DNA-templated…	not resolved						AREB1 Is a Transcription Activator of Novel ABRE-Dependent ABA Signaling That Enhances Drought Stress Tolerance in Arabidopsis.						BHLH39	bHLH IVc transcription factor repressed by bHLH11.	Genotoxic/Wounding -U; Drought -U (roots)		Evidence from GO
			AT5G51780	["['protein dimerization activity', 'DNA-binding transcription factor activity', 'RNA polymerase II transcription regulatory region sequence-specific DNA binding', 'DNA-binding transcription factor activity, RNA polymerase II-specific']", "['regulation of transcription, DNA-templated', 'regulation of transcription by RNA polymerase II']", 'OTHERS']						AtHSFA7b positively mediates salt stress tolerance by binding to an E-box like motif to regulate gene expression							BHLH	No fucntion	Unknown
			AT2G41240	["['RNA polymerase II transcription regulatory region sequence-specific DNA binding', 'protein dimerization activity', 'DNA-binding transcription factor activity, RNA polymerase II-specific', 'DNA-binding transcription factor activity', 'protein binding']", "['regulation of transcription by RNA polymerase II', 'response to water deprivation', 'regulation of transcription, DNA-templated', 'iron io…													BHLH100	Functions as a key regulator of iron-deficiency responses independent of the master regulator FIT. Likely regulates genes involved in the distribution of iron within the plant. Phosphatidylinositol 4-phosphate 5-kinase (PIP5K) enzyme family member.	Unknown
			AT3G56970	["['RNA polymerase II transcription regulatory region sequence-specific DNA binding', 'protein binding', 'DNA-binding transcription factor activity', 'protein dimerization activity', 'DNA-binding transcription factor activity, RNA polymerase II-specific']", "['regulation of transcription by RNA polymerase II', 'regulation of transcription, DNA-templated', 'cellular response to iron ion starvation…							Co-expression of the stress-inducible zinc finger homeodomain ZFHD1 and NAC transcription factors enhances expression of the ERD1 gene in Arabidopsis. AREB1 Is a Transcription Activator of Novel ABRE-Dependent ABA Signaling That Enhances Drought Stress Tolerance in Arabidopsis.						bHLH38	bHLH IVc transcription factor repressed by bHLH11.	Unknown
			AT5G04150	["['RNA polymerase II transcription regulatory region sequence-specific DNA binding', 'protein binding', 'DNA-binding transcription factor activity, RNA polymerase II-specific', 'DNA-binding transcription factor activity', 'protein dimerization activity']", "['regulation of transcription, DNA-templated', 'cellular response to iron ion starvation', 'regulation of transcription by RNA polymerase II…													BHLH101	Functions as a key regulator of iron-deficiency responses independent of the master regulator FIT. Likely regulates genes involved in the distribution of iron within the plant.	Drought/Genotoxic -U
Mp2g13020.1	Dark -D	OG0000191	AT3G11280	["['transcription cis-regulatory region binding', 'DNA-binding transcription factor activity']", "['regulation of transcription, DNA-templated', 'response to gibberellin', 'response to salicylic acid']", 'EXP']	one to many													No function	Heat -U (roots)
			AT2G38090	["['transcription cis-regulatory region binding', 'DNA-binding transcription factor activity']", "['regulation of transcription, DNA-templated']", 'EXP']														No function	Salt -U; Cold/Osmotic/Heat -D (roots)
			AT5G04760	["['DNA-binding transcription factor activity']", "['regulation of transcription, DNA-templated', 'response to salt', 'negative regulation of abscisic acid biosynthetic process', 'response to abscisic acid', 'response to salicylic acid', 'response to gibberellin']", 'EXP']						AtDIV2, an R-R-type MYB transcription factor of Arabidopsis, negatively regulates salt stress by modulating ABA signaling							DIV2	R-R-type MYB protein which plays negative roles in salt stress and is required for ABA signaling in Arabidopsis.	Cold/Osmotic -U; Salt -U (roots)
			AT5G58900	["['transcription cis-regulatory region binding', 'DNA-binding transcription factor activity']", "['regulation of transcription, DNA-templated', 'response to red light', 'small molecule metabolic process', 'carbohydrate derivative metabolic process']", 'EXP']													DIV1	No function	Nothing specific
			AT5G05790	["['protein binding', 'transcription cis-regulatory region binding', 'DNA-binding transcription factor activity']", "['regulation of transcription, DNA-templated']", 'EXP']]														No function	Cold -U (roots)
Mp5g18910.1	Dark -U	OG0000243	AT3G50330	["['protein dimerization activity', 'protein binding', 'DNA-binding transcription factor activity']", "['regulation of transcription, DNA-templated', 'carpel formation', 'gynoecium development', 'ovary septum development', 'transmitting tissue development', 'response to temperature stimulus']", 'EXP']	one to many	An autoregulatory negative feedback loop controls thermomorphogenesis in Arabidopsis		A negative feedback loop between PHYTOCHROME INTERACTING FACTORs and HECATE proteins fine tunes photomorphogenesis in Arabidopsis	A negative feedback loop between PHYTOCHROME INTERACTING FACTORs and HECATE proteins fine tunes photomorphogenesis in Arabidopsis								HEC2	Encodes a bHLH transcription factor that is involved in transmitting tract and stigma development. Inhibits thermomorphogenesis.	Unknown
			AT5G09750	["['protein binding', 'DNA-binding transcription factor activity', 'protein dimerization activity']", "['carpel formation', 'regulation of transcription, DNA-templated', 'gynoecium development', 'transmitting tissue development']", 'EXP']				A negative feedback loop between PHYTOCHROME INTERACTING FACTORs and HECATE proteins fine tunes photomorphogenesis in Arabidopsis	A negative feedback loop between PHYTOCHROME INTERACTING FACTORs and HECATE proteins fine tunes photomorphogenesis in Arabidopsis								HEC3	Encodes a bHLH transcription factor that is involved in transmitting tract and stigma development.	Unknown
			AT3G21330	["['DNA-binding transcription factor activity', 'transcription cis-regulatory region binding', 'protein binding', 'protein dimerization activity']", "['regulation of transcription, DNA-templated']", 'EXP']														No function	Unknown
			AT4G00120	["['protein binding', 'DNA-binding transcription factor activity', 'protein dimerization activity']", "['polar nucleus fusion', 'regulation of transcription, DNA-templated']", 'EXP']													IND	Basic helix loop helix protein involved in regulation of the valve-margin tissue differentiation and as a result mutants are defective in fruit dehiscence.	Unknown
			AT5G67060	["['sequence-specific DNA binding', 'DNA-binding transcription factor activity', 'protein dimerization activity', 'protein binding']", "['regulation of transcription, DNA-templated', 'carpel formation', 'positive regulation of transcription, DNA-templated', 'regulation of auxin polar transport', 'response to temperature stimulus', 'gynoecium development', 'transmitting tissue development', 'regul…		An autoregulatory negative feedback loop controls thermomorphogenesis in Arabidopsis		A negative feedback loop between PHYTOCHROME INTERACTING FACTORs and HECATE proteins fine tunes photomorphogenesis in Arabidopsis	A negative feedback loop between PHYTOCHROME INTERACTING FACTORs and HECATE proteins fine tunes photomorphogenesis in Arabidopsis								HEC1	Encodes a bHLH transcription factor that is involved in transmitting tract and stigma development and acts as a local modulator of auxin and cytokinin responses to control gynoecium development. HEC1 affects auxin transport by acting as a transcriptional regulator of PIN1 and PIN3. Inhibits thermomorphogenesis.	Heat -U
Mp4g12490.1	Dark -U	OG0000443	AT1G77950	["['DNA-binding transcription factor activity, RNA polymerase II-specific', 'RNA polymerase II cis-regulatory region sequence-specific DNA binding', 'protein binding', 'DNA-binding transcription factor activity', 'protein dimerization activity']", "['regulation of transcription by RNA polymerase II', 'pollen development']", 'EXP']	one to many	AGAMOUS-LIKE67 Cooperates with the Histone Mark Reader EBS to Modulate Seed Germination under High Temperature.											AGL67	Title: AGAMOUS-LIKE67 Cooperates with the Histone Mark Reader EBS to Modulate Seed Germination under High Temperature.	Cold/UV-B -D; Osmotic/Salt/Heat -U
			AT1G22130	["['DNA-binding transcription factor activity', 'RNA polymerase II cis-regulatory region sequence-specific DNA binding', 'protein binding', 'protein dimerization activity', 'DNA-binding transcription factor activity, RNA polymerase II-specific']", "['regulation of pollen tube growth', 'regulation of transcription by RNA polymerase II', 'positive regulation of transcription by RNA polymerase II', …													AGL104	Involved in late stages of pollen development and pollen tube growth.	Cold/Salt/UV-B -D; Drought/Heat -U
			AT1G77980	["['DNA-binding transcription factor activity, RNA polymerase II-specific', 'protein binding', 'DNA-binding transcription factor activity', 'RNA polymerase II cis-regulatory region sequence-specific DNA binding', 'protein dimerization activity']", "['regulation of transcription by RNA polymerase II', 'regulation of pollen tube growth', 'pollen maturation', 'pollen development', 'regulation of tra…													AGL66	AGL66 is expressed in pollen.It forms heterodimers with other MICK family members (AGL104). Involved in late stages of pollen development and pollen tube growth	UV-B -D
Mp6g04650.1	Dark -U	OG0000507	AT4G37850	["['transcription cis-regulatory region binding', 'DNA-binding transcription factor activity', 'protein dimerization activity']", "['regulation of transcription, DNA-templated']", 'EXP']	not resolved													No function	Salt -U (roots)
			AT2G22750	["['protein dimerization activity', 'DNA-binding transcription factor activity', 'protein binding']", "['regulation of transcription, DNA-templated']", 'EXP']														No function	Salt -U (roots)
Mp1g13740.1	Dark -U	OG0001096	AT2G34720	["['RNA polymerase II cis-regulatory region sequence-specific DNA binding', 'protein binding', 'DNA-binding transcription factor activity, RNA polymerase II-specific', 'DNA-binding transcription factor activity']", "['negative regulation of transcription, DNA-templated', 'regulation of transcription by RNA polymerase II', 'regulation of timing of transition from vegetative to reproductive phase']…	one to many						The Role of Arabidopsis NF-YA Transcription Factors in Regulating Abscisic Acid Mediated Drought Responses						NF-YA4	No function	Unknown
			AT1G30500	["['protein binding', 'DNA-binding transcription factor activity, RNA polymerase II-specific', 'RNA polymerase II cis-regulatory region sequence-specific DNA binding', 'DNA-binding transcription factor activity']", "['regulation of transcription by RNA polymerase II', 'negative regulation of transcription, DNA-templated']", 'EXP']							The Role of Arabidopsis NF-YA Transcription Factors in Regulating Abscisic Acid Mediated Drought Responses						FN-YA7	No function	Osmotic/Salt/Heat -U
Mp1g10440.1	Dark -D	OG0003936	AT1G63100	["['DNA-binding transcription factor activity', 'sequence-specific DNA binding']", "['regulation of transcription, DNA-templated', 'regulation of mitotic cell cycle']", 'EXP']	one to one												SCL28	Transcription factor belonging to the GRAS family which controls the mitotic cell cycle and division plane orientation. Forms a dimer with the AP2-type transcription factor, SMOS1 , regulating G2 to control cell size and number.	Osmotic/Heat -D
Mp1g02860.1	Dark -D	OG0004715	AT5G61850	[["['protein binding', 'DNA-binding transcription factor activity', 'sequence-specific DNA binding', 'transcription cis-regulatory region binding', 'protein self-association', 'chromatin DNA binding', 'protein homodimerization activity']", "['maintenance of inflorescence meristem identity', 'gibberellic acid mediated signaling pathway', 'regulation of transcription, NA-templated', 'flower develop…	one to one												LFY	Encodes transcriptional regulator that promotes the transition to flowering.Involved in floral meristem development. LFY is involved in the regulation of AP3 expression, and appears to bring the F-box protein UFO to the AP3 promoter.	Cold/Drought -D (roots)
Mp5g01530.1	Dark/Heat/Salt -D	OG0003320	AT5G39820	["['protein binding', 'DNA-binding transcription factor activity']", "['regulation of transcription, DNA-templated', 'plant organ morphogenesis', 'root development']", 'EXP']	one to one												NAC94	No function	Osmotic/Salt/Heat -D (roots)
Mp3g07510.1	Dark/Heat -D	OG0000168	AT2G16720	["['DNA-binding transcription factor activity', 'transcription cis-regulatory region binding', 'protein binding']", "['regulation of flavonol biosynthetic process']", 'EXP']	one to many			The Arabidopsis transcription factor MYB112 promotes anthocyanin formation during salinity and under high light stress		AtPLATZ2 negatively regulates salt tolerance in Arabidopsis seedlings by directly suppressing the expression of the CBL4/SOS3 and CBL10/SCaBP8 genes The Arabidopsis transcription factor MYB112 promotes anthocyanin formation during salinity and under high light stress The MYB Transcription Factor Superfamily of Arabidopsis: Expression Analysis and Phylogenetic Comparison with the Rice MYB Family.							MYB7	Encodes a member of MYB3R- and R2R3- type MYB- encoding gene family that acts as a repressor of flavonol biosynthesis. AtMYB7 gene expression is induced by salt treatment.	Osmotic/Salt/Heat -U (roots)
			AT1G22640	["['transcription cis-regulatory region binding', 'DNA-binding transcription factor activity', 'protein binding']", "['cinnamic acid biosynthetic process', 'response to wounding', 'negative regulation of metabolic process']", 'EXP']						MYB3 plays an important role in lignin and anthocyanin biosynthesis under salt stress condition in Arabidopsis AtPLATZ2 negatively regulates salt tolerance in Arabidopsis seedlings by directly suppressing the expression of the CBL4/SOS3 and CBL10/SCaBP8 genes							MYB32	MYB-type transcription factor (MYB3) that represses phenylpropanoid biosynthesis gene expression	Osmotic/Salt -U
			AT1G35515	["['molecular_function']", "['biological_process']", 'OTHERS']													MYB8	high response to osmotic stress 10;(source:Araport11)	Oxidative -D; Cold -U (roots)
			AT4G34990	["['transcription cis-regulatory region binding', 'protein binding', 'DNA-binding transcription factor activity']", "['cellular response to oxygen-containing compound', 'regulation of biological quality', 'unidimensional cell growth', 'signaling', 'response to light stimulus', 'defense response', 'response to lipid']", 'EXP']				The Arabidopsis transcription factor MYB112 promotes anthocyanin formation during salinity and under high light stress		AtPLATZ2 negatively regulates salt tolerance in Arabidopsis seedlings by directly suppressing the expression of the CBL4/SOS3 and CBL10/SCaBP8 genes The Arabidopsis transcription factor MYB112 promotes anthocyanin formation during salinity and under high light stress	AtMYB32 regulates the ABA response by targeting ABI3, ABI4 and ABI5 and the drought response by targeting CBF4 in Arabidopsis						MYB32	Member of the R2R3 transcription factor gene family.Transcriptional regulator involved in regulation of ABA response during seed germination and drought response.	Cold -U
			AT4G38620	["['protein binding', 'transcription cis-regulatory region binding', 'DNA binding', 'DNA-binding transcription factor activity']", "['regulation of phenylpropanoid metabolic process', 'negative regulation of transcription, DNA-templated', 'negative regulation of sinapate ester biosynthetic process', 'response to UV-B']", 'EXP']		The N-terminal MYB domains affect the stability and folding aspects of Arabidopsis thaliana MYB4 transcription factor under thermal stress											MYB4	Encodes a R2R3 MYB protein which is involved in the response t UV-B.	Cold -U (roots)
			AT4G09460	["['DNA-binding transcription factor activity', 'DNA binding', 'transcription cis-regulatory region binding']", "['growth', 'defense response to other organism', 'response to auxin']", 'EXP']													MYB6	Title: Verticillium dahliae effector VDAL protects MYB6 from degradation by interacting with PUB25 and PUB26 E3 ligases to enhance Verticillium wilt resistance	Wounding/Heat -U (roots)
Mp2g00510.1	Dark/Heat -D	OG0000292	AT5G57150	["['DNA-binding transcription factor activity', 'protein dimerization activity', 'sequence-specific DNA binding']", "['regulation of transcription, DNA-templated']", 'OTHERS']	not resolved													No function	Cold/Heat -U
			AT2G28160	["['protein binding', 'DNA-binding transcription factor activity', 'protein dimerization activity', 'sequence-specific DNA binding']", "['regulation of transcription, DNA-templated', 'response to iron ion', 'regulation of iron ion transport']", 'EXP']													FIT	Encodes a putative transcription factor that regulates iron uptake responses. mRNA is detected in the outer cell layers of the root and accumulates in response to iron deficiency. The expression of many iron-regulated genes is dependent on FIT1. It specifically regulates FRO2 at the level of mRNA accumulation and IRT1 at the level of protein accumulation.Similar to FER in tomato and is a regulato…	Unknown
			AT4G29930	["['DNA-binding transcription factor activity', 'protein dimerization activity', 'sequence-specific DNA binding']", "['regulation of transcription, DNA-templated']", 'OTHERS']														No function	Unknown
Mp6g02620.1	Heat -D; Dark -U	OG0000299	AT5G08790	["['DNA-binding transcription factor activity', 'protein binding', 'protein histidine kinase binding', 'sequence-specific DNA binding']", "['response to light stimulus', 'positive regulation of transcription, DNA-templated', 'negative regulation of transcription, DNA-templated', 'response to jasmonic acid', 'embryo development ending in seed dormancy', 'regulation of photomorphogenesis', 'regulat…	one to many				An Arabidopsis NAC domain transcription factor, ATAF2, promotes age-dependent and dark-induced leaf senescence	Genome-wide identification and comprehensive analysis of the NAC transcription factor family in sunflower during salt and drought stress	Genome-wide identification and comprehensive analysis of the NAC transcription factor family in sunflower during salt and drought stress						ATAF2	Title: An Arabidopsis NAC domain transcription factor, ATAF2, promotes age-dependent and dark-induced leaf senescence	Unknown
			AT1G01720	["['transcription cis-regulatory region binding', 'DNA-binding transcription factor activity']", "['negative regulation of abscisic acid-activated signaling pathway', 'regulation of transcription, DNA-templated', 'cellular response to hypoxia', 'response to wounding']", 'EXP']					Transcription factor ATAF1 integrates carbon starvation responses with trehalose metabolism	Genome-wide identification and comprehensive analysis of the NAC transcription factor family in sunflower during salt and drought stress n6 -methyladenosine mrna methylation is important for salt stress tolerance in arabidopsis Arabidopsis ATAF1 enhances the tolerance to salt stress and ABA in transgenic rice Membrane-mediated salt stress signaling in flowering time control	Genome-wide identification and comprehensive analysis of the NAC transcription factor family in sunflower during salt and drought stress Overexpression of a Miscanthus lutarioriparius NAC gene MlNAC5 confers enhanced drought and cold tolerance in Arabidopsis A novel drought-inducible gene, ATAF1, encodes a NAC family protein that negatively regulates the expression of stress-responsive genes in A…						ATAF1	Belongs to a large family of putative transcriptional activators with NAC domain. Transcript level increases in response to wounding and abscisic acid. ATAF1 attentuates ABA signaling and sythesis. Mutants are hyposensitive to ABA. The mRNA is cell-to-cell mobile.	Salt -U (roots)
			AT1G77450	["['DNA-binding transcription activator activity', 'transcription cis-regulatory region binding', 'DNA-binding transcription factor activity']", "['positive regulation of transcription, DNA-templated', 'positive regulation of leaf senescence', 'regulation of root hair elongation', 'embryo development ending in seed dormancy']", 'EXP']													NAC32	Title: Ectopic expression of HaNAC1, an ATAF transcription factor from Haloxylon ammodendron, improves growth and drought tolerance in transgenic Arabidopsis	Salt-U (roots)
			AT5G63790	["['transcription cis-regulatory region binding', 'DNA-binding transcription factor activity', 'DNA binding', 'protein binding']", "['regulation of transcription, DNA-templated', 'response to hypoxia', 'glucosinolate metabolic process', 'cellular response to hypoxia']", 'EXP']			Light has a specific role in modulating Arabidopsis gene expression at low temperature.	Decoding ß-cyclocitral-mediated retrograde signaling reveals the role of a detoxification response controlled by SCL14 and ANAC102 in plant tolerance to photooxidative stress									NAC102	Title: Decoding ß-cyclocitral-mediated retrograde signaling reveals the role of a detoxification response controlled by SCL14 and ANAC102 in plant tolerance to photooxidative stress	Salt -U (roots)
Mp4g21220.1	Heat -D; Dark -U	OG0000551	AT3G10760	["['DNA-binding transcription factor activity']", "['regulation of transcription, DNA-templated']", 'OTHERS']	one to many													No function	Nothing specific
			AT2G40970	["['DNA-binding transcription factor activity']", "['response to cold', 'regulation of transcription, DNA-templated']", 'EXP']			A single-repeat R3-MYB transcription factor MYBC1 negatively regulates freezing tolerance in Arabidopsis										MYBC1	Title: A single-repeat R3-MYB transcription factor MYBC1 negatively regulates freezing tolerance in Arabidopsis	Osmotic/Salt -U
			AT5G05090	["['DNA-binding transcription factor activity']", "['regulation of transcription, DNA-templated']", 'OTHERS']														No function	Nothing specific
Mp3g21490.1	Heat -D; Dark -U	OG0001414	AT4G27240	["['transcription cis-regulatory region binding', 'DNA-binding transcription factor activity']", "['regulation of transcription, DNA-templated']", 'EXP']	one to many													No function	Cold/Osmotic -D
			AT5G54630															No function	Cold/Osmotic/Salt-D
Mp5g05560.1	Dark/Heat -D	OG0001966	AT1G68150	["['transcription cis-regulatory region binding', 'DNA-binding transcription factor activity', 'sequence-specific DNA binding']", "['regulation of transcription, DNA-templated', 'chemical homeostasis', 'defense response', 'root development']", 'EXP']	Mpo dup					WRKY9 transcription factor regulates cytochrome P450 genes CYP94B3 and CYP86B1, leading to increased root suberin and salt tolerance in Arabidopsis							WRKY9	Title: WRKY9 transcription factor regulates cytochrome P450 genes CYP94B3 and CYP86B1, leading to increased root suberin and salt tolerance in Arabidopsis	Osmotic/Salt -D (roots)
Mp8g18310.1	Dark/Light -U	OG0000045	AT4G34610	["['protein binding', 'DNA-binding transcription factor activity', 'RNA polymerase II cis-regulatory region sequence-specific DNA binding', 'transcription cis-regulatory region binding', 'DNA-binding transcription factor activity, RNA polymerase II-specific']", "['regulation of transcription by RNA polymerase II']", 'EXP']	one to many												BLH6	Acts as a negative regulator of xylem vessel cells as a protein complex together with OVATE FAMILY PROTEIN1 (OFP1), OFP4, and MYB75. Secondary cell wall (publications)	Heat -D
			AT5G41410	["['protein binding', 'RNA polymerase II cis-regulatory region sequence-specific DNA binding', 'DNA-binding transcription factor activity, RNA polymerase II-specific', 'DNA-binding transcription factor activity']", "['regulation of transcription by RNA polymerase II', 'plant ovule development']", 'EXP']													BEL1	Homeodomain protein required for ovule identity.Loss of function mutations show homeotic conversion of integuments to carpels.Forms heterodimers with STM and KNAT1. Interacts with AG-SEP heterodimers is thought to restrict WUS expression. BEL interacts with MADS box dimers composed of SEP1(or SEP3) and AG, SHP1, SHP2 and STK. The interaction of BEL1 with AG-SEP3 is required for proper integument …	Not specific
			AT1G75430	["['DNA-binding transcription factor activity, RNA polymerase II-specific', 'RNA polymerase II cis-regulatory region sequence-specific DNA binding', 'DNA-binding transcription factor activity']", "['regulation of transcription by RNA polymerase II', 'regulation of transcription, DNA-templated']", 'OTHERS']													BLH11	Publication: infloresecence, ovule	Not specific
			AT5G02030	["['protein binding', 'sequence-specific DNA binding', 'DNA-binding transcription factor activity', 'RNA polymerase II cis-regulatory region sequence-specific DNA binding', 'DNA-binding transcription factor activity, RNA polymerase II-specific']", "['negative regulation of transcription, DNA-templated', 'fruit development', 'vegetative to reproductive phase transition of meristem', 'pattern speci…													BLH9	Mutant has additional lateral organs and phyllotaxy defect. Encodes a homeodomain transcription factor. Has sequence similarity to the Arabidopsis ovule development regulator Bell1. Binds directly to the AGAMOUS cis-regulatory element. Its localization to the nucleus is dependent on the coexpression of either STM or BP. Publication: seed, fruit dehicence, organ development, stem, valve, flower, m…	Not specific
			AT4G36870	["['transcription cis-regulatory region binding', 'transcription regulator activity', 'DNA-binding transcription factor activity, RNA polymerase II-specific', 'RNA polymerase II cis-regulatory region sequence-specific DNA binding', 'DNA-binding transcription factor activity']", "['regulation of transcription by RNA polymerase II', 'leaf morphogenesis', 'mucilage pectin metabolic process', 'regula…													BLH2	leaf morphogenesis, mucilage pectin metabolic process	Not specific
			AT1G19700	["['RNA polymerase II cis-regulatory region sequence-specific DNA binding', 'DNA-binding transcription factor activity', 'protein binding', 'DNA-binding transcription factor activity, RNA polymerase II-specific']", "['regulation of transcription by RNA polymerase II']", 'EXP']													BLH10	interaction with PLP (PAS/LOV PROTEIN) is diminished by blue light.	Cold -D
			AT2G35940	["['DNA-binding transcription factor activity, RNA polymerase II-specific', 'protein heterodimerization activity', 'protein binding', 'DNA-binding transcription factor activity', 'protein homodimerization activity', 'RNA polymerase II cis-regulatory region sequence-specific DNA binding', 'DNA binding']", "['regulation of transcription by RNA polymerase II', 'polar nucleus fusion', 'response to sy…				Bell-like homeodomain selectively regulates the high-irradiance response of phytochrome A									BLH1	Ecotopic expression in the embryo sac leads to defects in nuclear migration and cellularization and embryo sacs with multiple egg cells. GO: polar nucleus fusion, response to abscisic acid, response to continuous far red light stimulus by the high-irradiance response system, response to symbiotic fungus	Cold/Osmotic/Salt/Drought -U
			AT2G27990	["['RNA polymerase II cis-regulatory region sequence-specific DNA binding', 'DNA-binding transcription factor activity', 'DNA-binding transcription factor activity, RNA polymerase II-specific']", "['inflorescence development', 'regulation of transcription by RNA polymerase II', 'pattern specification process', 'plant organ formation', 'internode patterning', 'secondary shoot formation', 'maintena…													BLH8	functions together with PNY in meristem maintenance by regulating the allocation process during vegetative and reproductive development. Both gene products are required for the competence of the SAM to respond properly to floral inductive signals. GO: inflorescence development, internode patterning, maintenance of floral meristem identity, maintenance of inflorescence meristem identity, pattern s…	Not specific
			AT1G75410	["['protein binding', 'transcription cis-regulatory region binding', 'DNA-binding transcription factor activity', 'RNA polymerase II cis-regulatory region sequence-specific DNA binding', 'DNA-binding transcription factor activity, RNA polymerase II-specific']", "['regulation of transcription by RNA polymerase II', 'regulation of transcription, DNA-templated', 'regulation of timing of transition f…													BLH3	regulation of timing of transition from vegetative to reproductive phase	Not specific
			AT4G32980	["['DNA-binding transcription factor activity, RNA polymerase II-specific', 'protein binding', 'DNA binding', 'RNA polymerase II cis-regulatory region sequence-specific DNA binding', 'sequence-specific DNA binding', 'DNA-binding transcription factor activity']", "['vegetative to reproductive phase transition of meristem', 'meristem maintenance', 'regulation of gibberellin biosynthetic process', '…													ATH1	Encodes transcription factor involved in photomorphogenesis. Regulates gibberellin biosynthesis. GO: floral organ abscission, meristem maintenance, negative regulation of cell population proliferation, photomorphogenesis, regulation of gibberellin biosynthetic process, shoot organ boundary specification, vegetative to reproductive phase transition of meristem	Cold/Osmotic -D
			AT2G27220	["['DNA-binding transcription factor activity, RNA polymerase II-specific', 'RNA polymerase II cis-regulatory region sequence-specific DNA binding', 'DNA-binding transcription factor activity', 'protein binding']", "['regulation of transcription by RNA polymerase II']", 'EXP']													BLH5	No function	UV-B/Heat -D
			AT2G16400	["['transcription cis-regulatory region binding', 'DNA-binding transcription factor activity', 'protein binding', 'DNA-binding transcription factor activity, RNA polymerase II-specific', 'RNA polymerase II cis-regulatory region sequence-specific DNA binding']", "['regulation of transcription by RNA polymerase II']", 'EXP']													BLH7	No function Publication: secondary cell wall?	Osmotic -D; Heat -D (roots)
			AT2G23760	["['protein binding', 'transcription regulator activity', 'RNA polymerase II cis-regulatory region sequence-specific DNA binding', 'DNA-binding transcription factor activity, RNA polymerase II-specific', 'DNA-binding transcription factor activity']", "['mucilage pectin metabolic process', 'leaf morphogenesis', 'regulation of transcription by RNA polymerase II', 'regulation of transcription, DNA-t…			The Arabidopsis Cold-Responsive Transcriptome and Its Regulation by ICE1.										BLH4	Regulates together with BLH2 demethylesterification of homogalacturonan in seed mucilage. GO: leaf morphogenesis, mucilage pectin metabolic process	Cold -U
Mp1g13260.1	Dark/Cold -U	OG0001065	AT4G18890	["['DNA-binding transcription factor activity', 'protein binding']", "['brassinosteroid mediated signaling pathway', 'transcription, DNA-templated', 'regulation of transcription, DNA-templated']", 'EXP']	one to many						BES1/BZR1 Homolog 3 cooperates with E3 ligase AtRZF1 to regulate osmotic stress and brassinosteroid responses in Arabidopsis						BEH3	Title: BES1/BZR1 Homolog 3 cooperates with E3 ligase AtRZF1 to regulate osmotic stress and brassinosteroid responses in Arabidopsis	Salt -U (roots)
			AT1G78700	["['DNA-binding transcription factor activity']", "['transcription, DNA-templated', 'brassinosteroid mediated signaling pathway', 'regulation of transcription, DNA-templated']", 'OTHERS']													BEH4	No function	Nothing specific
Mp6g04880.1	Heat -D	OG0000114	AT4G36900	["['transcription cis-regulatory region binding', 'DNA-binding transcription factor activity', 'DNA binding']", "['regulation of transcription, DNA-templated', 'negative regulation of transcription, DNA-templated', 'positive regulation of leaf senescence']", 'EXP'	one to many				DEAR4, a Member of DREB/CBF Family, Positively Regulates Leaf Senescence and Response to Multiple Stressors in Arabidopsis thaliana	DEAR4, a Member of DREB/CBF Family, Positively Regulates Leaf Senescence and Response to Multiple Stressors in Arabidopsis thaliana	DEAR4, a Member of DREB/CBF Family, Positively Regulates Leaf Senescence and Response to Multiple Stressors in Arabidopsis thaliana						DEAR4	Publication: https://www.arabidopsis.org.remotexs.ntu.edu.sg/servlets/TairObject?type=publication&id=501789251 (multiple stressors)	Cold/Osmotic/Salt/Drought-U; Salt -U (roots)
			AT5G67190	["['transcription cis-regulatory region binding', 'DNA-binding transcription factor activity']", "['seed maturation', 'regulation of transcription, DNA-templated', 'seed dormancy process', 'response to water deprivation', 'abscisic acid-activated signaling pathway', 'response to blue light']", 'EXP']							GO						DEAR2	DREB subfamily A-5 of ERF/AP2 transcription factor family. The protein contains one AP2 domain. There are 16 members in this subfamily including RAP2.1, RAP2.9 and RAP2.10.	Cold/Osmotic/Genotoxic -U; Salt/Wounding/Heat -D
			AT1G71520	["['DNA-binding transcription factor activity']", "['regulation of transcription, DNA-templated']", 'OTHERS']														DREB subfamily A-5 of ERF/AP2 transcription factor family. The protein contains one AP2 domain. There are 16 members in this subfamily including RAP2.1, RAP2.9 and RAP2.10.	Unknown
			AT3G50260	["['transcription cis-regulatory region binding', 'DNA-binding transcription factor activity']", "['response to cold', 'defense response to bacterium', 'response to bacterium', 'regulation of cell death', 'regulation of transcription, DNA-templated']", 'EXP']			DEAR1, a transcriptional repressor of DREB protein that mediates plant defense and freezing stress responses in Arabidopsis The Arabidopsis Cold-Responsive Transcriptome and Its Regulation by ICE1.		Combinatorial signal integration by APETALA2/Ethylene Response Factor (ERF)-transcription factors and the involvement of AP2-2 in starvation response								DEAR1	DREB subfamily A-5 of ERF/AP2 transcription factor family. The protein contains one AP2 domain. Involved in defense and freezing stress responses. There are 16 members in this subfamily including RAP2.1, RAP2.9 and RAP2.10. The mRNA is cell-to-cell mobile.	Cold -U
			AT2G23340	["['DNA-binding transcription factor activity', 'transcription cis-regulatory region binding']", "['response to wounding', 'carboxylic acid biosynthetic process', 'regulation of transcription, DNA-templated', 'response to fungus', 'response to water deprivation', 'developmental growth', 'flavonoid metabolic process', 'inorganic ion homeostasis']", 'EXP']							GO						DEAR3	DREB subfamily A-5 of ERF/AP2 transcription factor family. The protein contains one AP2 domain. There are 16 members in this subfamily including RAP2.1, RAP2.9 and RAP2.10.	Cold -U
			AT1G46768	["['DNA-binding transcription factor activity']", "['positive regulation of transcription, DNA-templated', 'response to water deprivation', 'response to cold']", 'EXP']			GO				GO						RAP2.1	DREB subfamily A-5 of ERF/AP2 transcription factor family (RAP2.1). The protein contains one AP2 domain. There are 16 members in this subfamily including RAP2.9 and RAP2.10. Publication: The Arabidopsis EAR-motif-containing protein RAP2.1 functions as an active transcriptional repressor to keep stress responses under tight control	Cold - U
			AT4G06746	["['DNA-binding transcription factor activity']", "['secondary metabolic process', 'response to light stimulus', 'regulation of transcription, DNA-templated', 'response to fungus', 'hormone-mediated signaling pathway', 'porphyrin-containing compound metabolic process', 'response to lipid']", 'OTHERS']													DEAR5	DREB subfamily A-5 of ERF/AP2 transcription factor family (RAP2.9). The protein contains one AP2 domain. There are 16 members in this subfamily including RAP2.1 and RAP2.10.	Unknown
Mp1g19590.1	Heat -D	OG0000093	AT4G18390	["['DNA-binding transcription factor activity', 'sequence-specific DNA binding', 'protein binding']", "['regulation of transcription, DNA-templated', 'positive regulation of nucleic acid-templated transcription', 'leaf development', 'cell differentiation', 'response to blue light', 'positive regulation of photomorphogenesis', 'leaf morphogenesis', 'positive regulation of development, heterochroni…	one to many		Light has a specific role in modulating Arabidopsis gene expression at low temperature. Putative cold acclimation pathways in Arabidopsis thaliana identified by a combined analysis of mRNA co-expression patterns, promoter motifs and transcription factors.										TCP2	Publication: leaf morphogenesis, development, growth, seed oil, , photomorphogenesis	Cold -U
			AT3G02150	["['protein binding', 'DNA-binding transcription factor activity', 'sequence-specific DNA binding']", "['regulation of defense response', 'leaf senescence', 'positive regulation of development, heterochronic', 'leaf development', 'cell differentiation', 'regulation of transcription, DNA-templated', 'regulation of secondary shoot formation', 'leaf morphogenesis']", 'EXP']							CIN-like TCP13 is essential for plant growth regulation under dehydration stress						TCP13	a chloroplast trans-acting factor of the psbD light-responsive promoter.TCP gene involved in heterochronic control of leaf differentiation.	Cold/Osmotic -U
			AT5G60970	["['protein binding', 'DNA-binding transcription factor activity', 'sequence-specific DNA binding']", "['regulation of transcription, DNA-templated', 'positive regulation of development, heterochronic', 'response to heat', 'leaf development', 'leaf senescence', 'cell differentiation', 'leaf morphogenesis']", 'EXP']		GO											TCP5	TCP gene involved in heterochronic control of leaf differentiation. Transcription factor which controls thermomorphogenesis by positively regulating PIF4 activity.	Cold/Osmotic -D
			AT1G30210	["['DNA-binding transcription factor activity', 'sequence-specific DNA binding', 'protein binding', 'DNA binding']", "['leaf development', 'leaf morphogenesis', 'positive regulation of development, heterochronic', 'cell differentiation', 'regulation of transcription, DNA-templated', 'regulation of secondary shoot formation', 'negative regulation of cell population proliferation']", 'EXP']													TCP24	TCP family protein involved in heterochronic regulation of leaf differentiation. Publications: seed oil biosynthesis	Not specific
			AT2G31070	["['protein binding', 'DNA-binding transcription factor activity', 'sequence-specific DNA binding']", "['positive regulation of development, heterochronic', 'leaf morphogenesis', 'cell differentiation', 'leaf senescence', 'regulation of secondary shoot formation', 'leaf development', 'regulation of transcription, DNA-templated']", 'EXP']													TCP10	TCP family protein involved in heterchronic regulation of leaf differentiation. Publication: seed oil biosynthesis	Osmotic -D
			AT5G08070	["['DNA-binding transcription factor activity', 'protein binding', 'sequence-specific DNA binding']", "['leaf morphogenesis', 'leaf development', 'regulation of transcription, DNA-templated', 'positive regulation of development, heterochronic', 'cell differentiation', 'leaf senescence']", 'EXP']													TCP17	TCP gene involved in heterochronic control of leaf differentiation. Publications: Thermomorphogenesis	Osmotic/Salt/Heat -D
			AT1G53230	["['protein binding', 'DNA-binding transcription factor activity', 'sequence-specific DNA binding']", "['response to auxin', 'leaf morphogenesis', 'regulation of secondary shoot formation', 'regulation of transcription, DNA-templated', 'leaf development', 'leaf senescence', 'positive regulation of development, heterochronic', 'cell differentiation']", 'EXP']													TCP3	Involved in heterochronic regulation of leaf differentiation. Publications: flavanoid biosynthesis, responsive to auxin,	Cold/Osmotic-D
			AT3G15030	["['protein binding', 'DNA-binding transcription activator activity', 'DNA binding', 'sequence-specific DNA binding', 'sequence-specific double-stranded DNA binding', 'DNA-binding transcription factor activity']", "['leaf development', 'embryo development ending in seed dormancy', 'leaf senescence', 'leaf morphogenesis', 'regulation of transcription, DNA-templated', 'cotyledon development', 'coty…													TCP4	Arabidopsis thaliana TCP family transcription factor. Regulated by miR319. Involved in heterchronic regulation of leaf differentiation. Publications: root development, shoot development, seed oil biosynthesis, flower development, leaf senescence	Osmotic/Salt/Heat -D
Mp4g19650.1	Heat -D	OG0000156	AT3G56980	["['protein binding', 'DNA-binding transcription factor activity', 'RNA polymerase II transcription regulatory region sequence-specific DNA binding', 'protein dimerization activity', 'DNA-binding transcription factor activity, RNA polymerase II-specific']", "['regulation of transcription by RNA polymerase II', 'cellular response to iron ion starvation', 'regulation of transcription, DNA-templated…	not resolved						AREB1 Is a Transcription Activator of Novel ABRE-Dependent ABA Signaling That Enhances Drought Stress Tolerance in Arabidopsis.						BLH39	bHLH IVc transcription factor repressed by bHLH11. Publication: Cadmium, iron	Unknown
			AT5G51780	["['protein dimerization activity', 'DNA-binding transcription factor activity', 'RNA polymerase II transcription regulatory region sequence-specific DNA binding', 'DNA-binding transcription factor activity, RNA polymerase II-specific']", "['regulation of transcription, DNA-templated', 'regulation of transcription by RNA polymerase II']", 'OTHERS']						AtHSFA7b positively mediates salt stress tolerance by binding to an E-box like motif to regulate gene expression							BHLH	No function	Unknown
			AT2G41240	["['RNA polymerase II transcription regulatory region sequence-specific DNA binding', 'protein dimerization activity', 'DNA-binding transcription factor activity, RNA polymerase II-specific', 'DNA-binding transcription factor activity', 'protein binding']", "['regulation of transcription by RNA polymerase II', 'response to water deprivation', 'regulation of transcription, DNA-templated', 'iron io…							GO						BHLH100	Functions as a key regulator of iron-deficiency responses independent of the master regulator FIT. Likely regulates genes involved in the distribution of iron within the plant. Phosphatidylinositol 4-phosphate 5-kinase (PIP5K) enzyme family member.	Unknown
			AT3G56970	["['RNA polymerase II transcription regulatory region sequence-specific DNA binding', 'protein binding', 'DNA-binding transcription factor activity', 'protein dimerization activity', 'DNA-binding transcription factor activity, RNA polymerase II-specific']", "['regulation of transcription by RNA polymerase II', 'regulation of transcription, DNA-templated', 'cellular response to iron ion starvation…							Co-expression of the stress-inducible zinc finger homeodomain ZFHD1 and NAC transcription factors enhances expression of the ERD1 gene in Arabidopsis. AREB1 Is a Transcription Activator of Novel ABRE-Dependent ABA Signaling That Enhances Drought Stress Tolerance in Arabidopsis.						BHLH38	bHLH IVc transcription factor repressed by bHLH11.	Unknown
			AT5G04150	["['RNA polymerase II transcription regulatory region sequence-specific DNA binding', 'protein binding', 'DNA-binding transcription factor activity, RNA polymerase II-specific', 'DNA-binding transcription factor activity', 'protein dimerization activity']", "['regulation of transcription, DNA-templated', 'cellular response to iron ion starvation', 'regulation of transcription by RNA polymerase II…													BHLH101	Functions as a key regulator of iron-deficiency responses independent of the master regulator FIT. Likely regulates genes involved in the distribution of iron within the plant.	Cold -D; Genotoxic -U
Mpzg01410.1	Heat -D	OG0000212	AT4G02590	["['protein binding', 'RNA polymerase II cis-regulatory region sequence-specific DNA binding', 'DNA-binding transcription factor activity, RNA polymerase II-specific', 'DNA-binding transcription factor activity', 'protein dimerization activity']", "['regulation of transcription, DNA-templated', 'regulation of salicylic acid mediated signaling pathway', 'regulation of transcription by RNA polymera…	one to many	Natural variation in temperature-modulated immunity uncovers transcription factor bHLH059 as a thermoresponsive regulator in Arabidopsis thaliana											UNE12	Title: Natural variation in temperature-modulated immunity uncovers transcription factor bHLH059 as a thermoresponsive regulator in Arabidopsis thaliana	Nothing specific
			AT1G03040	["['protein binding', 'RNA polymerase II cis-regulatory region sequence-specific DNA binding', 'DNA-binding transcription factor activity', 'protein dimerization activity', 'DNA-binding transcription factor activity, RNA polymerase II-specific']", "['regulation of transcription by RNA polymerase II']", 'EXP']													BHLH7	Governs the competence of pericycle cells to initiate lateral root primordium formation.	Nothing specific
			AT4G30980	["['DNA-binding transcription factor activity, RNA polymerase II-specific', 'protein dimerization activity', 'DNA-binding transcription factor activity', 'RNA polymerase II cis-regulatory region sequence-specific DNA binding']", "['regulation of transcription, DNA-templated', 'regulation of transcription by RNA polymerase II', 'root hair elongation', 'root hair cell differentiation', 'pollen sper…							AtSK11 and AtSK12 Mediate the Mild Osmotic Stress-Induced Root Growth Response in Arabidopsis						LRL2	Encodes a basic helix-loop-helix (bHLH) protein that regulates root hair and sperm cell development. One of the three Arabidopsis homologs of the Lotus japonicus ROOTHAIRLESS1 (LjRHL1) gene: At2g24260 (AtLRL1), At4g30980 (AtLRL2), and At5g58010 (AtLRL3).	Unknown
			AT2G24260	["['DNA-binding transcription factor activity, RNA polymerase II-specific', 'RNA polymerase II cis-regulatory region sequence-specific DNA binding', 'DNA-binding transcription factor activity', 'protein binding', 'transcription cis-regulatory region binding', 'protein dimerization activity']", "['regulation of transcription, DNA-templated', 'root hair cell differentiation', 'root hair elongation'…													LRL1	Encodes a basic helix-loop-helix (bHLH) protein that regulates root hair and sperm cell development. One of the three Arabidopsis homologs of the Lotus japonicus ROOTHAIRLESS1 (LjRHL1) gene: At2g24260 (AtLRL1), At4g30980 (AtLRL2), and At5g58010 (AtLRL3).	Osmotic/Heat -U (roots)
			AT5G58010	["['RNA polymerase II cis-regulatory region sequence-specific DNA binding', 'transcription cis-regulatory region binding', 'protein dimerization activity', 'DNA-binding transcription factor activity', 'DNA-binding transcription factor activity, RNA polymerase II-specific']", "['regulation of transcription by RNA polymerase II', 'regulation of transcription, DNA-templated', 'root hair cell develop…													LRL3	Encodes a basic helix-loop-helix (bHLH) protein that regulates root hair development. One of the three Arabidopsis homologs of the Lotus japonicus ROOTHAIRLESS1 (LjRHL1) gene: At2g24260 (AtLRL1), At4g30980 (AtLRL2), and At5g58010 (AtLRL3).	Osmotic/Salt/Heat -D (roots)
Mp8g16900.1	Heat -U	OG0001917	AT3G13960	["['ATP binding', 'protein binding']", "['transcription, DNA-templated', 'response to gibberellin', 'regulation of transcription, DNA-templated', 'leaf development', 'response to cold']", 'EXP']	one to many		GROWTH-REGULATING FACTORS interact with DELLAs and regulate growth in cold stress.										GRF5	GROWTH REGULATING FACTOR 5 Stimulates Arabidopsis Chloroplast Division, Photosynthesis, and Leaf Longevity	Cold -U
			AT2G06200	["['ATP binding', 'protein binding']", "['developmental process', 'regulation of transcription, DNA-templated', 'leaf development', 'transcription, DNA-templated']", 'EXP']								SWATH-MS quantitative proteomic investigation of nitrogen starvation in Arabidopsis reveals new aspects of plant nitrogen stress responses					GRF6	Involved in leaf development and expressed in root, shoot and flower	Nothing specific
Mp2g05070.1	Heat -D	OG0002163	AT4G09820	[["['protein binding', 'transcription cis-regulatory region binding', 'DNA-binding transcription factor activity', 'protein dimerization activity']", "['regulation of proanthocyanidin biosynthetic process', 'positive regulation of anthocyanin biosynthetic process', 'regulation of flavonoid biosynthetic process', 'jasmonic acid mediated signaling pathway', 'seed coat evelopment', 'seed development…	one to one	The Seed Development Factors TT2 and MYB5 Regulate Heat Stress Response in Arabidopsis	Arabidopsis thaliana G2-LIKE FLAVONOID REGULATOR and BRASSINOSTEROID ENHANCED EXPRESSION1 are low-temperature regulators of flavonoid accumulation			MYB3 plays an important role in lignin and anthocyanin biosynthesis under salt stress condition in Arabidopsis							TT8	TT8 is a regulation factor that acts in a concerted action with TT1, PAP1 and TTG1 on the regulation of flavonoid pathways, namely proanthocyanidin and anthocyanin biosynthesis. Affects dihydroflavonol 4-reductase gene expression. It is thought that a ternary complex composed of TT2, TT8 and TTG1 is necessary for correct expression of BAN in seed endothelium. Also important for important for marg…	Osmotic/Salt -D (roots)
Mp1g13010.1	Heat -U	OG0003186	AT3G60460	["['DNA-binding transcription factor activity']", "['pollen sperm cell differentiation']", 'EXP']	one to one												DUO1	Encodes an R2R3 myb transcription factor that is required for male gamete formation, specifically for entry of the generative cell into mitosis. Specifically expressed in the male germline	Unknown
Mp4g12230.1	Heat -D	OG0005095	AT1G46264	["['RNA polymerase II cis-regulatory region sequence-specific DNA binding', 'DNA-binding transcription factor activity']", "['regulation of transcription by RNA polymerase II', 'asymmetric cell division']", 'EXP']	one to one												HSFB4	Heat shock transcription factor but only investigated in growth regulation	Heat -U (roots)
Mp6g04830.1	Heat -D; Cold -U	OG0000307	AT3G49690	["['DNA-binding transcription factor activity']", "['phenylpropanoid metabolic process', 'response to water deprivation', 'abscisic acid-activated signaling pathway']", 'OTHERS']	one to many						GO						MYB84	Putative homolog of the Blind gene in tomato. Together with RAX1 and RAX3 belong to the class R2R3 MYB genes; encoded by the Myb-like transcription factor MYB84, regulates axillary meristem formation.	Salt -U (roots)
			AT4G37780	["['DNA-binding transcription factor activity']", "['plant-type cell wall organization']", 'EXP']													MYB87	"encoded by the Myb-like transcription factor MYB87, regulates axillary meristem formation, expressed throughout the plant. Member of the R2R3 factor gene family."	Salt -U (roots)
			AT5G65790	["['DNA-binding transcription factor activity']", "['regulation of root development', 'response to water deprivation', 'regulation of cellular response to heat']", 'EXP']		Activation Tagging Identifies Arabidopsis Transcription Factor AtMYB68 for Heat and Drought Tolerance at Yield Determining Reproductive Stages					GO						MYB68	Title: Activation Tagging Identifies Arabidopsis Transcription Factor AtMYB68 for Heat and Drought Tolerance at Yield Determining Reproductive Stages	Salt-U (roots)
			AT5G57620	["['transcription cis-regulatory region binding', 'DNA-binding transcription factor activity']", "['positive regulation of transcription, DNA-templated', 'endodermal cell differentiation', 'negative regulation of transcription, DNA-templated', 'regulation of root morphogenesis', 'ion homeostasis', 'cell differentiation', 'negative regulation of cell population proliferation', 'positive regulation…													MYB36	MYB36 is a transcriptional regulator that acts to promote differentiation of the endodermis during root development. It promotes the development the Casparian band in part by regulating the expression of genes involved in localizing lignin biosynthetic machinery to the Casparian band	Nothing specific
Mp8g13470.1	Heat/Cold -D	OG0001176	AT5G24930	["['DNA-binding transcription factor activity', 'zinc ion binding']", "['regulation of transcription, DNA-templated', 'regulation of flower development', 'circadian regulation of gene expression']", 'EXP']	one to many					The CONSTANS-like 4 transcription factor, AtCOL4, positively regulates abiotic stress tolerance through an abscisic acid-dependent manner in Arabidopsis							COL4	The CONSTANS-like 4 transcription factor, AtCOL4, positively regulates abiotic stress tolerance through an abscisic acid-dependent manner in Arabidopsis	Nothing specific
			AT2G24790	["['transcription cis-regulatory region binding', 'protein binding', 'DNA-binding transcription factor activity', 'zinc ion binding', 'sequence-specific DNA binding']", "['red light signaling pathway', 'regulation of photomorphogenesis', 'regulation of flower development']", 'EXP']													COL3	Positive regulator of photomorphogenesis that acts downstream of COP1 but can promote lateral root development independently of COP1 and also function as a daylength-sensitive regulator of shoot branching. The mRNA is cell-to-cell mobile.	Heat -U
Mp7g17200.1	Heat /Light -D	OG0000206	AT4G01250	[["['transcription cis-regulatory region binding', 'DNA-binding transcription factor activity']", "['regulation of transcription, DNA-templated', 'cellular response to hypoxia', 'leaf senescence']", 'EXP']	one to many	Enhanced Tolerance to Environmental Stress in Transgenic Plants Expressing the Transcriptional Coactivator Multiprotein Bridging Factor 1c.			PHYTOCHROME-INTERACTING FACTOR 5 (PIF5) positively regulates dark-induced senescence and chlorophyll degradation in Arabidopsis WRKY22 transcription factor mediates dark-induced leaf senescence in Arabidopsis	Multiple roles of WRKY22 in Arabidopsis thaliana							WRKY22	AtWRKY22 is a member of WRKY Transcription Factor; Group II-e. It is involved in regulation of dark induced leaf senescence.	Salt -U (roots)
			AT4G23550	["['DNA-binding transcription factor activity', 'transcription cis-regulatory region binding']", '[]', 'OTHERS']		Arabidopsis B-cell lymphoma2 (Bcl-2)-associated athanogene 7 (BAG7)-mediated heat tolerance requires translocation, sumoylation and binding to WRKY29											WRKY29	Title: Arabidopsis B-cell lymphoma2 (Bcl-2)-associated athanogene 7 (BAG7)-mediated heat tolerance requires translocation, sumoylation and binding to WRKY29	Unknown
			AT5G52830	["['DNA-binding transcription factor activity', 'transcription cis-regulatory region binding', 'protein binding']", "['response to gibberellin', 'negative regulation of transcription, DNA-templated', 'defense response to bacterium', 'nitric oxide mediated signal transduction']", 'EXP']													WRKY27	Title: The Arabidopsis transcription factor WRKY27 influences wilt disease symptom development caused by Ralstonia solanacearum. Elucidating the role of WRKY27 in male sterility in Arabidopsis	Cold/Osmotic/Salt -D (roots)
			AT1G30650	["['transcription cis-regulatory region binding', 'DNA-binding transcription factor activity']", "['regulation of transcription, DNA-templated', 'root morphogenesis', 'plant organ formation', 'chemical homeostasis', 'flower development', 'negative regulation of metabolic process', 'cell differentiation', 'plant epidermis development']", 'EXP']													WRKY14	No function	Nothing specific
			AT2G34830	["['transcription cis-regulatory region binding', 'DNA-binding transcription factor activity', 'sequence-specific DNA binding']", "['regulation of transcription, DNA-templated', 'embryo development ending in seed dormancy', 'pollen development']", 'EXP']													WRKY35	ATWRKY35, MATERNAL EFFECT EMBRYO ARREST 24, MEE24, WRKY DNA-BINDING PROTEIN 35, WRKY35	Cold/Heat -D (roots)
Mp8g08100.1	Heat/Light -D	OG0001356	AT1G76890	["['DNA-binding transcription factor activity', 'protein binding']", "['response to bacterium', 'response to lipid', 'regulation of transcription, DNA-templated', 'developmental growth', 'phosphate-containing compound metabolic process', 'porphyrin-containing compound metabolic process', 'response to radiation']", 'EXP']	one to many												GT2	No function	Cold -D
			AT1G76880	["['transcription cis-regulatory region binding', 'DNA-binding transcription factor activity']", "['mucilage biosynthetic process', 'regulation of transcription, DNA-templated', 'glucosinolate metabolic process']", 'EXP']				Impact of chloroplastic- and extracellular-sourced ROS on high light-responsive gene expression in Arabidopsis.									DF1	DF1 is a putative transcription factor required for the synthesis of seed mucilage polysaccharides. The df1 seeds produce almost 50% less mucilage than wild-type, but show less severe defects than the myb5 and ttg2 mutants.	Cold/UV-B/Heat -D
Mp1g12750.1	Heat/Light -D	OG0004919	AT1G30330	["['protein binding', 'DNA-binding transcription factor activity']", "['regulation of transcription, DNA-templated', 'response to auxin', 'flower development']", 'EXP']	one to one												ARF6	Auxin response regulation: Twisted leaves, reduced fertility, short stamens,dwarf stature, closed flower buds (no anthesis), anthers do not dehisce, short stems	Cold -U
Mp4g15170.1	Heat/Nitrogen -D	OG0003474	AT2G03500	["['protein binding', 'DNA-binding transcription factor activity']", "['gibberellic acid mediated signaling pathway', 'negative regulation of long-day photoperiodism, flowering', 'negative regulation of nucleic acid-templated transcription', 'response to temperature stimulus', 'regulation of transcription, DNA-templated', 'histone H3-K36 methylation']", 'EXP']	one to one												EFM	Encodes a nuclear localized member of the MYB family of transcriptional regulators that is involved in negative regulation of flowering. It is expressed in vascular tissues and at low levels in the shoot apex during the transition to flowering. Loss of function mutations are early flowering.EFM is involved in the autonomous, thermosensory and GA pathways and expression is directly regulated by SV…	Nothing specific
Mp2g08260.1	Cold -U	OG0000581	AT1G28300	["['DNA-binding transcription factor activity', 'DNA binding']", "['embryo development ending in seed dormancy', 'positive regulation of transcription, DNA-templated', 'positive regulation of auxin biosynthetic process', 'seed maturation', 'somatic embryogenesis', 'seed oilbody biogenesis']", 'EXP']	one to one	The expression of small heat shock proteins in seeds responds to discrete developmental signals and suggests a general protective role in desiccation tolerance.					The expression of small heat shock proteins in seeds responds to discrete developmental signals and suggests a general protective role in desiccation tolerance.						LEC2	Plays critical roles both early and late during embryo development.	Not specific
Mp1g25140.1	Cold -D	OG0001564	AT3G23130	["['DNA-binding transcription factor activity', 'DNA binding']", "['specification of floral organ identity', 'regulation of cell population proliferation', 'hormone-mediated signaling pathway', 'formation of plant organ boundary', 'negative regulation of transcription, DNA-templated', 'regulation of cell size', 'flower development']", 'EXP']	one to many												SUP	Flower-specific gene controlling the boundary of the stamen and carpel whorls. Similar to zinc finger transcription factors. Involved in shoot regenaration from root explants.	Oxidative/UV-B -D
			AT4G17810	["['cis-regulatory region sequence-specific DNA binding', 'DNA-binding transcription factor activity', 'sequence-specific DNA binding']", "['regulation of root hair elongation', 'root hair initiation', 'regulation of transcription, DNA-templated']", 'EXP']													ZP1	C2H2 domain regulatory protein. Functions downstream of GL2 during root hair development and regulates expression of targets RDH6, RSL2 and RSL4	Osmotic -D
Mp5g05940.1	Cold -D	OG0001876	AT2G21320	["['protein binding', 'zinc ion binding', 'transcription cis-regulatory region binding', 'protein self-association', 'DNA-binding transcription factor activity']", "['regulation of transcription, DNA-templated', 'regulation of circadian rhythm', 'circadian rhythm', 'cellular response to blue light', 'cellular heat acclimation', 'negative regulation of photomorphogenesis', 'photomorphogenesis']", …	one to many	Heat stress-induced BBX18 negatively regulates the thermotolerance in Arabidopsis											BBX18	Heat: Heat stress-induced BBX18 negatively regulates the thermotolerance in Arabidopsis XBAT31 regulates thermoresponsive hypocotyl growth through mediating degradation of the thermosensor ELF3 in Arabidopsis. Two B-Box Domain Proteins, BBX18 and BBX23, Interact with ELF3 and Regulate Thermomorphogenesis in Arabidopsis Transcriptional divergence of the duplicated oxidative stress-responsive genes…	Osmotic/Salt/UV-B -D
			AT4G38960	["['protein binding', 'protein self-association', 'zinc ion binding', 'DNA-binding transcription factor activity']", "['regulation of transcription, DNA-templated', 'vegetative to reproductive phase transition of meristem', 'negative regulation of photomorphogenesis', 'negative regulation of transcription, DNA-templated', 'regulation of circadian rhythm', 'photomorphogenesis', 'circadian rhythm']…			Roles of the CBF2 and ZAT12 transcription factors in configuring the low temperature transcriptome of Arabidopsis. Arabidopsis Transcriptome Profiling Indicates That Multiple Regulatory Pathways Are Activated during Cold Acclimation in Addition to the CBF Cold Response Pathway.										BBX19	BBX19 is a B-box containing transcriptional regulator involved in photomorphogenesis and flowering. LZF1/SALT TOLERANCE HOMOLOG3, an Arabidopsis B-Box Protein Involved in Light-Dependent Development and Gene Expression, Undergoes COP1-Mediated Ubiquitination. Transcriptional divergence of the duplicated oxidative stress-responsive genes in the Arabidopsis genome. The FHY3 and FAR1 genes encode tr…	Cold -U; Heat -D
Mp1g02890.1	Cold -U	OG0006228	AT5G22220	["['protein binding', 'RNA polymerase II cis-regulatory region sequence-specific DNA binding', 'DNA-binding transcription factor activity', 'DNA-binding transcription factor activity, RNA polymerase II-specific', 'DNA binding', 'protein dimerization activity']", "['positive regulation of transcription, DNA-templated', 'response to auxin', 'regulation of cell cycle', 'regulation of transcription b…	one to one		A multi-layer inference approach to reconstruct condition-specific genes and their regulation										E2F1	Growth regulator; DNA damage response	Cold/Genotoxic -U; Heat -D
Mp3g19670.1	Cold/Nitrogen -D	OG0000843	AT1G68520	["['DNA-binding transcription factor activity', 'transcription cis-regulatory region binding', 'zinc ion binding']", "['regulation of transcription, DNA-templated']", 'EXP']	one to many												BBX14	No function	Cold/Osmotic/Salt -D
			AT1G25440	["['zinc ion binding', 'DNA-binding transcription factor activity', 'protein binding']", "['regulation of transcription, DNA-templated']", 'EXP']													BBX15	No function	Unknown
Mp3g11900.1	Light -D	OG0006763	AT4G34530	[["['DNA binding', 'protein binding', 'DNA-binding transcription factor activity', 'protein dimerization activity']", "['positive regulation of flower development', 'transcription, DNA-templated', 'response to blue light', 'regulation of transcription, DNA-templated', 'negative regulation of innate immune response']", 'EXP']]	one to one												CIB1	Regulation of flowering, light responsive	Unknown
Mp3g17660.1	Light/Nitrogen -U	OG0001966	AT1G68150	["['transcription cis-regulatory region binding', 'DNA-binding transcription factor activity', 'sequence-specific DNA binding']", "['regulation of transcription, DNA-templated', 'chemical homeostasis', 'defense response', 'root development']", 'EXP']	Mpo dup					WRKY9 transcription factor regulates cytochrome P450 genes CYP94B3 and CYP86B1, leading to increased root suberin and salt tolerance in Arabidopsis							WRKY9	Title: WRKY9 transcription factor regulates cytochrome P450 genes CYP94B3 and CYP86B1, leading to increased root suberin and salt tolerance in Arabidopsis	Osmotic/Salt -D (roots)
Mp5g01600.1		OG0000082	AT1G70510	["['DNA-binding transcription factor activity, RNA polymerase II-specific', 'protein binding', 'DNA-binding transcription factor activity', 'RNA polymerase II cis-regulatory region sequence-specific DNA binding']", "['regulation of transcription, DNA-templated', 'response to ethylene', 'cytokinin-activated signaling pathway', 'regulation of transcription by RNA polymerase II', 'specification of c…	not resolved												KNAT2	acts synergistically with cytokinins and antagonistically with ethylene Publications: important in the development of many organs including shoot, floral, meristem etc. GO: cytokinin-activated signaling pathway, regulation of transcription, DNA-templated, response to ethylene, specification of carpel identity	Genotoxic/Oxidative -D
			AT1G23380	["['transcription cis-regulatory region binding', 'RNA polymerase II cis-regulatory region sequence-specific DNA binding', 'protein binding', 'DNA-binding transcription factor activity', 'DNA-binding transcription factor activity, RNA polymerase II-specific']", "['regulation of transcription by RNA polymerase II', 'meristem maintenance']", 'EXP']													KNAT6	meristem maintenance	UV-B -D
			AT5G11060	["['DNA-binding transcription factor activity', 'RNA polymerase II cis-regulatory region sequence-specific DNA binding', 'DNA-binding transcription factor activity, RNA polymerase II-specific']", "['regulation of transcription by RNA polymerase II', 'response to light stimulus']", 'EXP']													KNAT4	response to light stimulus Publication: secondary cell wall, root development	Cold -D; Osmotic/Salt/Drought/Genotoxic -U
			AT1G62990	["['transcription cis-regulatory region binding', 'DNA-binding transcription factor activity, RNA polymerase II-specific', 'RNA polymerase II cis-regulatory region sequence-specific DNA binding', 'DNA-binding transcription factor activity']", "['seed growth', 'mucilage extrusion from seed coat', 'seed coat development', 'mucilage biosynthetic process', 'regulation of transcription by RNA polymera…													KNAT7	May be involved in secondary cell wall biosynthesis. Mutants have moderately irregular xylem development Publications: secondary cell wall, mucilage, meristem etc.	Heat -D (roots)
			AT5G25220	["['protein binding', 'RNA polymerase II cis-regulatory region sequence-specific DNA binding', 'DNA-binding transcription factor activity', 'DNA-binding transcription factor activity, RNA polymerase II-specific']", "['regulation of transcription by RNA polymerase II', 'cellular response to cytokine stimulus', 'regulation of transcription, DNA-templated', 'response to light stimulus', 'detection o…													KNAT3	Light-regulated expression with differential response to red/far-red light	Cold -D; Osmotic/Salt/Drought/Genotoxic -U
			AT4G08150	["['protein binding', 'RNA polymerase II cis-regulatory region sequence-specific DNA binding', 'DNA-binding transcription factor activity, RNA polymerase II-specific', 'identical protein binding', 'DNA-binding transcription factor activity', 'transcription cis-regulatory region binding']", "['regulation of transcription by RNA polymerase II', 'cell fate commitment', 'xylem development', 'cell fat…													KNAT1	GO: cell fate commitment, cell fate specification, xylem and phloem pattern formation, xylem development	Heat -D (roots)
			AT4G32040	["['RNA polymerase II cis-regulatory region sequence-specific DNA binding', 'DNA-binding transcription factor activity, RNA polymerase II-specific', 'protein binding', 'DNA-binding transcription factor activity']", "['regulation of transcription by RNA polymerase II', 'cellular response to ethylene stimulus', 'detection of ethylene stimulus']", 'EXP']													KNAT5	Regulates photomorphogenic responses and represses late steps in gibberellin biosynthesis Publications: secondary cell wall, pathogen, light responsive	Not specific
			AT1G62360	["['DNA-binding transcription factor activity', 'protein binding', 'protein homodimerization activity', 'RNA polymerase II cis-regulatory region sequence-specific DNA binding', 'DNA-binding transcription factor activity, RNA polymerase II-specific', 'RNA binding']", "['regulation of transcription by RNA polymerase II', 'floral meristem determinacy', 'plasmodesmata-mediated intercellular transport…													BUM1	Class I knotted-like homeodomain protein that is required for shoot apical meristem (SAM) formation during embryogenesis and for SAM function throughout the lifetime of the plant. Functions by preventing incorporation of cells in the meristem center into differentiating organ primordia. It has also been shown to have a role in the specification of flower meristem identity.	Not specific
Mp6g03920.1		OG0000097	AT2G04038	["['protein binding', 'DNA-binding transcription factor activity']", "['defense response', 'response to abscisic acid', 'response to inorganic substance', 'regulation of transcription, DNA-templated', 'plant organ senescence']", 'EXP']	one to many												BZIP48	No function	Osmotic/Drought/Oxidative/Woudning/Heat -U (roots)
			AT2G22850	["['DNA-binding transcription factor activity', 'protein binding', 'transcription cis-regulatory region binding']", "['positive regulation of transcription, DNA-templated']", 'EXP']													BZIP6	Publications: Secondary cell wall, defense regulation, ethylene signalling	Salt/Drought -U (roots)
			AT1G68880	["['protein homodimerization activity', 'DNA-binding transcription factor activity']", "['response to inorganic substance', 'glucosinolate metabolic process', 'regulation of transcription, DNA-templated']", 'EXP']													BZIP	Publications: light and ROS signalling, abscisic acid responsive, development	Osmotic/Drought -D (roots); Genotoxic/Oxidative -U (roots)
			AT3G30530	["['protein homodimerization activity', 'DNA-binding transcription factor activity', 'protein heterodimerization activity']", "['regulation of transcription, DNA-templated']", 'EXP']													BZIP42	No function	Drought/Genotoxic/Heat -D
			AT5G38800	["['protein binding', 'DNA-binding transcription factor activity']", "['regulation of transcription, DNA-templated']", 'EXP']													BZIP43	No function	Not specific
			AT1G13600	["['DNA-binding transcription factor activity', 'protein heterodimerization activity', 'protein homodimerization activity']", "['regulation of transcription, DNA-templated', 'response to water', 'response to abscisic acid', 'developmental growth', 'response to light stimulus']", 'EXP']													BZIP58	No function	Heat -U (roots)
			AT5G15830	["['DNA-binding transcription factor activity']", "['regulation of transcription, DNA-templated', 'cellular response to radiation', 'response to radiation']", 'OTHERS']													BZIP3	No function Publications: sugar responsive	Cold/Osmotic/Salt -D (roots)
			AT3G62420	["['DNA-binding transcription factor activity', 'protein binding', 'protein heterodimerization activity', 'transcription cis-regulatory region binding', 'sequence-specific DNA binding']", "['positive regulation of transcription, DNA-templated', 'cellular response to starvation', 'hypotonic response', 'positive regulation of seed maturation']", 'EXP']					GO								BZIP53	Encodes a group-S bZIP transcription factor. Forms heterodimers with group-C bZIP transcription factors. The heterodimers bind to the ACTCAT cis-element of proline dehydrogenase gene.	Salt -U (roots)
Mp8g11870.1		OG0000109	AT1G69560	["['protein binding', 'RNA polymerase II cis-regulatory region sequence-specific DNA binding', 'DNA-binding transcription factor activity, RNA polymerase II-specific', 'DNA-binding transcription factor activity']", "['organ boundary specification between lateral organs and the meristem', 'regulation of transcription, DNA-templated']", 'EXP']	one to many												LOF2	MYB-domain transcription factor expressed in organ boundaries. Functions in boundary specification, meristem initiation and maintenance, and organ patterning	Not specific
			AT1G17950	["['DNA-binding transcription factor activity', 'transcription cis-regulatory region binding', 'RNA polymerase II cis-regulatory region sequence-specific DNA binding', 'DNA-binding transcription factor activity, RNA polymerase II-specific']", "['negative regulation of secondary cell wall biogenesis', 'plant-type secondary cell wall biogenesis', 'response to water deprivation', 'response to abscis…						GO	Overexpression of AtMYB52 confers ABA hypersensitivity and drought tolerance						MYB52	Absence of the MYB52 transcription factor is correlated with an increase in PME activity and a decrease in the degree of pectin methylesterification. Transcriptionally activates PECTIN METHYLESTERASE INHIBITOR6 (PMEI6), PMEI14, and SUBTILISIN-LIKE SER PROTEASE1.7 (SBT1.7) by binding to their promoters. MYB52 can bind to the same regulatory regions as the ERF4 transcriptional represssor.	Osmotic/Salt/Genotoxic/Heat -U (roots)
			AT3G29020	["['RNA polymerase II cis-regulatory region sequence-specific DNA binding', 'DNA-binding transcription factor activity, RNA polymerase II-specific', 'DNA-binding transcription factor activity']", "['regulation of transcription, DNA-templated']", 'OTHERS']					Temporal responses of transcripts, enzyme activities and metabolites after adding sucrose to carbon-deprived Arabidopsis seedlings.								MYB110	No function	Not specific
			AT5G17800	["['protein binding', 'RNA polymerase II cis-regulatory region sequence-specific DNA binding', 'DNA-binding transcription factor activity', 'transcription cis-regulatory region binding', 'protein homodimerization activity', 'DNA-binding transcription factor activity, RNA polymerase II-specific']", "['regulation of transcription, DNA-templated', 'cellular response to brassinosteroid stimulus', 're…													MYB56	cell-specific repressor of quiescent center (QC) divisions in the primary root, acting through the BR signaling pathway. Works with BES1 to regulate QC division in the root.	Cold/Salt/Drought/Heat -D (roots)
			AT1G26780	["['DNA-binding transcription factor activity', 'RNA polymerase II cis-regulatory region sequence-specific DNA binding', 'DNA-binding transcription factor activity, RNA polymerase II-specific']", "['regulation of transcription, DNA-templated', 'organ boundary specification between lateral organs and the meristem']", 'EXP']													LOF1	MYB-domain transcription factor expressed in organ boundaries. Functions in boundary specification, meristem initiation and maintenance, and organ patterning	Oxidative -D
			AT1G73410	["['transcription cis-regulatory region binding', 'protein binding', 'DNA-binding transcription factor activity, RNA polymerase II-specific', 'RNA polymerase II cis-regulatory region sequence-specific DNA binding', 'DNA-binding transcription factor activity', 'DNA binding']", "['regulation of transcription, DNA-templated', 'regulation of secondary cell wall biogenesis']", 'EXP']						Histone acetyltransferase GCN5 contributes to cell wall integrity and salt stress tolerance by altering expression of cellulose synthesis genes							MYB54	No function	Osmotic/Genotoxic -U (roots)
			AT4G33450	["['RNA polymerase II cis-regulatory region sequence-specific DNA binding', 'DNA-binding transcription factor activity, RNA polymerase II-specific', 'DNA-binding transcription factor activity', 'protein binding']", "['regulation of transcription, DNA-templated', 'positive regulation of transcription, DNA-templated', 'regulation of secondary cell wall biogenesis']", 'EXP']													MYB69	No function	Cold/Drought -D (roots)
Mp8g10640.1		OG0000283	AT1G13960	[["['transcription cis-regulatory region binding', 'sequence-specific DNA binding', 'DNA-binding transcription factor activity', 'DNA binding']", "['regulation of transcription, DNA-templated', 'response to ethylene', 'response to jasmonic acid', 'regulation of defense response to fungus', 'negative regulation of defense response to bacterium', 'response to salicylic acid']", 'EXP']	one to many					CRISPR/Cas9-mediated mutagenesis of WRKY3 and WRKY4 function decreases salt and Me-JA stress tolerance in Arabidopsis thaliana							WRKY4		Cold/Osmotic -U
			AT5G07100	["['DNA-binding transcription factor activity', 'protein binding', 'sequence-specific DNA binding']", "['regulation of transcription, DNA-templated', 'cellular heat acclimation', 'cellular response to heat']", 'EXP']		Arabidopsis thaliana WRKY25, WRKY26, and WRKY33 coordinate induction of plant thermotolerance											WRKY26	Title: Arabidopsis thaliana WRKY25, WRKY26, and WRKY33 coordinate induction of plant thermotolerance	Cold/Osmotic/Salt/Genotoxic -U (roots); UV-B -U
			AT3G01080	["['DNA-binding transcription factor activity', 'sequence-specific DNA binding']", "['regulation of transcription, DNA-templated', 'regulation of defense response']", 'EXP']													WRKY58	No function	Nothing specific
			AT2G03340	["['transcription cis-regulatory region binding', 'DNA-binding transcription factor activity']", "['regulation of transcription, DNA-templated', 'cellular catabolic process', 'cellular amino acid metabolic process', 'organonitrogen compound catabolic process', 'tetrapyrrole metabolic process', 'protein-containing complex assembly']", 'EXP']						CRISPR/Cas9-mediated mutagenesis of WRKY3 and WRKY4 function decreases salt and Me-JA stress tolerance in Arabidopsis thaliana							WRKY3	Title: CRISPR/Cas9-mediated mutagenesis of WRKY3 and WRKY4 function decreases salt and Me-JA stress tolerance in Arabidopsis thaliana	Nothing specific
Mp5g08310.1		OG0000581	AT3G26790	["['kinase binding', 'DNA binding', 'DNA-binding transcription factor activity']", "['vegetative to reproductive phase transition of meristem', 'embryo development ending in seed dormancy', 'negative regulation of gibberellin biosynthetic process', 'plant organ development', 'somatic embryogenesis', 'positive regulation of abscisic acid-activated signaling pathway', 'regulation of embryonic devel…	one to one	SnRK1 phosphorylation of FUSCA3 positively regulates embryogenesis, seed yield, and plant growth at high temperature in Arabidopsis ABA-dependent inhibition of the ubiquitin proteasome system during germination at high temperature in Arabidopsis The expression of small heat shock proteins in seeds responds to discrete developmental signals and suggests a general protective role in desiccation tol…											FUSCA3	FUS3 specifies cotyledon identity. Regulator of gene expression during late embryogenesis. Involved in the control foliar organ identity in Arabidopsis by regulating the synthesis of two hormones, abscisic acid and gibberellin.	Nothing specific
Mp2g19970.1		OG0001932	AT2G31730	["['RNA polymerase II cis-regulatory region sequence-specific DNA binding', 'DNA-binding transcription factor activity', 'DNA-binding transcription factor activity, RNA polymerase II-specific', 'protein binding', 'protein dimerization activity']", "['regulation of transcription by RNA polymerase II', 'response to gibberellin']", 'EXP']	one to many													No function	Heat -U
			AT1G05710	["['protein binding', 'DNA-binding transcription factor activity', 'RNA polymerase II cis-regulatory region sequence-specific DNA binding', 'DNA-binding transcription factor activity, RNA polymerase II-specific', 'protein dimerization activity']", "['regulation of transcription by RNA polymerase II']", 'EXP']														No function	Cold -U (roots)
Mp3g05910.1		OG0002472	AT4G26930	["['DNA-binding transcription factor activity']", "['regulation of pollen tube growth', 'positive regulation of transcription, DNA-templated', 'regulation of transcription, DNA-templated', 'pollen sperm cell differentiation', 'regulation of gene expression']", 'EXP']	one to one												MYB97	Title: MYB97, MYB101 and MYB120 function as male factors that control pollen tube-synergid interaction in Arabidopsis thaliana fertilization	Drought -D; Heat -U
Mp1g09500.1		OG0002606	AT1G13290	["['DNA-binding transcription factor activity']", "['root development', 'shoot system development', 'cotyledon vascular tissue pattern formation', 'anatomical structure development', 'leaf vascular tissue pattern formation', 'regulation of gene expression', 'phloem or xylem histogenesis']", 'EXP']	one to one												DOT5	Encodes a putative zinc finger protein (C2H2 family, type IIIA, subclass A1d) that has a WIP domain. Seedlings with mutations in DOT5 have a misaligned venation defect in their leaves and cotyledons. Additional developmental abnormalities, such as elongated petioles and aberrant phyllotaxy suggest that DOT5 is required for normal shoot and root development.	Cold/Osmotic/Salt/Heat -U
Mp8g11450.1		OG0003042	AT1G72570	["['transcription cis-regulatory region binding', 'DNA-binding transcription factor activity']", "['regulation of transcription, DNA-templated']", 'EXP']	one to one					The Arabidopsis UDP-glycosyltransferase75B1, conjugates abscisic acid and affects plant response to abiotic stresses	The Arabidopsis UDP-glycosyltransferase75B1, conjugates abscisic acid and affects plant response to abiotic stresses						AIL1	Unknown	Cold/Osmotic/Salt/Drought/UV-B -D
Mp1g11660.1		OG0003338	AT4G35550	[["['transcription cis-regulatory region binding', 'DNA-binding transcription factor activity']", "['fatty acid metabolic process', 'cell wall biogenesis', 'regulation of transcription, DNA-templated', 'monocarboxylic acid metabolic process', 'wax biosynthetic process', 'cellular lipid metabolic process', 'peptidyl-amino acid modification', 'secondary metabolite iosynthetic process', 'organelle o…	one to one												WOX13	Early flowering	Cold -D; Drought -U
Mp2g03850.1		OG0003933	AT1G55580	["['DNA-binding transcription factor activity', 'sequence-specific DNA binding']", "['regulation of transcription, DNA-templated', 'axillary shoot meristem initiation', 'meristem initiation', 'secondary shoot formation']", 'EXP']	one to one												LAS	Encodes a member of the GRAS family of putative transcriptional regulators. It is involved in the initiation of axillary meristems during both the vegetative and reproductive growth phases and functions upstream of REV and AXR1 in the regulation of shoot branching.	Heat/Salt -U
