# Supplementary material for: Cross-stress gene expression atlas of Marchantia polymorpha reveals the hierarchy and regulatory principles of abiotic stress responses
Source: Nat Commun. 2023 Feb 22;14:986. doi: 10.1038/s41467-023-36517-w (PMC9946954; doi:10.1038/s41467-023-36517-w)
Supplement: Supplementary file 12 — Supplementary Dataset 9 [file 41467_2023_36517_MOESM12_ESM.xlsx]

## Sheet: Sheet2
Incidents of evidence in Arabidopsis (yellow) for each group of robustly responding Marchantia transcription factor (green)
	Literature
	Heat	Cold/Freezing	Light	Dark	Salt	Mannitol/Drought	Nitrogen	Number of Mpo TFs	Number of Ath orthologs
Heat	14	14	8	10	22	28	2	22	67
Cold	6	4	0	0	2	8	0	9	18
Salt	0	0	0	0	0	0	0	2	3
Mannitol	0	0	0	0	0	0	0	1	2
Light	4	2	4	2	4	0	0	7	25
Dark	8	6	14	10	16	16	0	18	61
Nitrogen	0	0	0	0	2	0	0	4	6
No specific response	4	0	0	4	10	4	0	11	35
	Observed
	Heat	Cold/Freezing	Salt	Mannitol/Drought	Number of Mpo TFs	Number of Ath orthologs
Heat	13	22	21	20	22	67
Cold	3	3	8	4	9	18
Salt	1	0	3	2	2	3
Mannitol	0	0	2	1	1	2
No specific response	12	11	12	16	11	35
