# Supplementary material for: Cross-stress gene expression atlas of Marchantia polymorpha reveals the hierarchy and regulatory principles of abiotic stress responses
Source: Nat Commun. 2023 Feb 22;14:986. doi: 10.1038/s41467-023-36517-w (PMC9946954; doi:10.1038/s41467-023-36517-w)
Supplement: Supplementary file 13 — Supplementary Dataset 10 [file 41467_2023_36517_MOESM13_ESM.xlsx]

## Sheet: Sheet1
Gene	Aliases	Description	Condition	SPM score	Entropy score	Tau score	Info
Mp2g01740.1	None	no hits	Cold-Nitrogen deficiency	0.95	0.7	0.98
Mp2g03800.1	None	no hits	Cold-Nitrogen deficiency	0.93	0.99	0.97
Mp2g08470.1	None	no hits	Cold-Nitrogen deficiency	0.93	0.8	0.97
Mp2g18620.1	None	no hits	Cold-Nitrogen deficiency	0.91	1.14	0.97
Mp3g17660.1	None	transcription factor (WRKY)	Cold-Nitrogen deficiency	0.88	1.27	0.96
Mp4g14120.1	None	chalcone synthase	Cold-Nitrogen deficiency	0.93	1.03	0.97
Mp4g14150.1	None	chalcone synthase	Cold-Nitrogen deficiency	0.9	1.31	0.96
Mp4g14180.1	None	chalcone synthase	Cold-Nitrogen deficiency	0.86	1.41	0.96
Mp5g01100.1	None	Probable F-box protein At4g22030 OS=Arabidopsis thaliana (sp|o65451|fb333_arath : 124.0)	Cold-Nitrogen deficiency	0.92	0.81	0.98
Mp5g04040.1	None	no hits	Cold-Nitrogen deficiency	0.89	1.36	0.95
Mp5g06060.1	None	Shikimate O-hydroxycinnamoyltransferase OS=Arabidopsis thaliana (sp|q9fi78|hst_arath : 109.0) &amp; Enzyme classification.EC_2 transferases.EC_2.3 acyltransferase(50.2.3 : 39.6)	Cold-Nitrogen deficiency	0.95	0.62	0.98
Mp5g14900.1	None	no hits	Cold-Nitrogen deficiency	0.87	1.59	0.95
Mp5g16900.1	None	no hits	Cold-Nitrogen deficiency	0.91	1.37	0.96
Mp5g16920.1	None	no hits	Cold-Nitrogen deficiency	0.91	0.93	0.97
Mp5g16930.1	None	no hits	Cold-Nitrogen deficiency	0.87	1.05	0.96
Mp5g21490.1	None	Peroxidase 2 OS=Arabidopsis thaliana (sp|q67z07|per2_arath : 257.0)	Cold-Nitrogen deficiency	0.96	0.8	0.98
Mp5g22320.1	None	GDSL esterase/lipase At5g14450 OS=Arabidopsis thaliana (sp|q9ly84|gdl76_arath : 172.0)	Cold-Nitrogen deficiency	0.96	0.7	0.98
Mp6g06370.1	None	aureusidin synthase	Cold-Nitrogen deficiency	0.87	1.11	0.96
Mp6g10890.1	None	no hits	Cold-Nitrogen deficiency	0.91	1.42	0.96
Mp6g10900.1	None	no hits	Cold-Nitrogen deficiency	0.91	0.75	0.97
Mp7g04240.1	None	no hits	Cold-Nitrogen deficiency	0.92	0.94	0.97
Mp7g08710.1	None	UDP-D-glucuronic acid 4-epimerase	Cold-Nitrogen deficiency	0.93	0.62	0.98
Mp7g12590.1	None	no hits	Cold-Nitrogen deficiency	0.97	0.72	0.99
Mp8g08710.1	None	Cinnamoyl-CoA reductase 1 OS=Arabidopsis thaliana (sp|q9s9n9|ccr1_arath : 124.0)	Cold-Nitrogen deficiency	0.9	1.5	0.96
Mp8g09770.1	None	Anthocyanin 3-O-beta-glucosyltransferase OS=Gentiana triflora (sp|q8h0f2|angt_gentr : 197.0) &amp; Enzyme classification.EC_2 transferases.EC_2.4 glycosyltransferase(50.2.4 : 161.7)	Cold-Nitrogen deficiency	0.87	1.65	0.95
Mpzg01100.1	None	aureusidin synthase	Cold-Nitrogen deficiency	0.87	1.11	0.96
Mpzg01120.1	None	no hits	Cold-Nitrogen deficiency	0.93	0.8	0.98
