# Supplementary material for: Cross-stress gene expression atlas of Marchantia polymorpha reveals the hierarchy and regulatory principles of abiotic stress responses
Source: Nat Commun. 2023 Feb 22;14:986. doi: 10.1038/s41467-023-36517-w (PMC9946954; doi:10.1038/s41467-023-36517-w)
Supplement: Supplementary file 15 — Source Data [file 41467_2023_36517_MOESM15_ESM.zip]

Archive with 3 entries (3 files):
- source data part 1.pdf
- source data part 2.xlsx
- source data part 3.xlsx
