# Supplementary material for: Cross-stress gene expression atlas of Marchantia polymorpha reveals the hierarchy and regulatory principles of abiotic stress responses
Source: Nat Commun. 2023 Feb 22;14:986. doi: 10.1038/s41467-023-36517-w (PMC9946954; doi:10.1038/s41467-023-36517-w)
Supplement: Supplementary file 15 — Source Data [file 41467_2023_36517_MOESM15_ESM.zip › source data part 2.xlsx]

## Sheet: Sheet1
Figure 2-8
gene	A1_1	A1_2	A1_3	A2_1	A2_2	A2_3	A3_1	A3_2	A3_3	A4_1	A4_2	A4_3	B1_1	B1_2	B1_3	B2_1	B2_2	B2_3	B3_1	B3_2	B3_3	B4_1	B4_2	B4_3	C1_1	C1_2	C1_3	C2_1	C2_2	C2_3	C3_1	C3_2	C3_3	C4_1	C4_2x	C4_3	D1_1x	D1_2x	D1_3x	D2_1x	D2_2x	D2_3x	E1_1	E1_2	E1_3	E2_1	E2_2	E2_3	G1_1
Mp1g00010.1	199	168	231	6	12	13	16	16	16	13	5	9	8	6	8	13	12	11	11	14	9	11	26	17	7	14	21	12	10	9	29	21	35	29	32	19	12	11	17	8	11	8	17	18	35	14	9	12	58
Mp1g00020.1	5676	5936	6002	4318	4360	3716	4475	4404	4311	4060	2992	2738	2937	1987	2100	2943	2890	2994	2760	3039	2333	1615	8146	2716	2315	2325	2617	2441	2909	2509	2650	2219	2753	2396	2538	3413	3392	3425	2735	2020	2940	3247	2121	1927	2715	2163	1224	1613	2555
Mp1g00030.1	405	465	591	49	59	55	94	74	72	52	49	45	47	35	15	35	27	50	52	43	25	40	120	35	38	48	28	28	30	37	118	73	137	83	77	47	47	46	26	25	18	21	79	106	132	40	36	56	214
Mp1g00040.1	0	0	0	0	0	0	0	0	0	0	0	0	0	0	0	0	0	0	0	0	0	0	0	0	0	0	0	0	0	0	0	0	0	0	0	0	0	0	0	0	0	0	1	0	0	0	0	0	0
Mp1g00050.1	1496	1428	1887	147	163	209	266	278	258	120	100	93	93	45	80	98	81	92	113	113	83	86	212	68	135	132	152	96	120	104	331	200	370	289	281	203	133	83	77	100	90	86	211	285	354	169	111	176	692
Mp1g00060.1	32	29	46	11	22	17	14	10	16	11	16	9	12	19	21	19	9	17	15	25	22	26	38	26	40	27	34	31	43	32	20	3	10	6	17	12	22	16	11	16	16	18	75	75	81	15	22	27	17
Mp1g00070.1	138	155	182	137	193	221	211	251	234	186	198	186	187	102	128	285	247	228	366	246	197	160	124	155	118	95	129	47	51	57	140	116	209	21	30	27	241	154	219	170	152	182	143	170	132	10	9	7	274
Mp1g00080.1	5962	6791	8394	5557	6069	6055	4527	4941	4940	6996	5476	5601	11120	9605	11083	10643	8572	9833	7439	6241	5618	5989	6028	6016	6095	5128	6579	5255	5966	5624	3813	2985	4584	3992	3767	3778	6757	5524	5517	5757	4761	5813	2746	3230	3429	2122	2036	2280	8325
Mp1g00090.1	1594	1789	2103	1127	1201	1182	788	833	922	828	696	696	742	656	810	991	800	961	1050	881	699	696	610	596	702	646	764	722	765	712	1017	820	1157	1200	1371	1306	1103	1057	947	935	846	952	450	524	656	602	621	662	1866
Mp1g00100.1	954	979	1373	660	814	779	817	719	820	694	629	652	728	646	714	903	644	702	778	706	578	516	521	558	558	453	624	507	485	517	1085	784	1191	762	777	837	946	768	751	698	696	830	727	710	980	473	541	548	1199
Mp1g00110.1	578	614	856	383	417	469	459	381	409	418	290	314	390	387	394	452	413	420	611	545	391	311	323	309	393	360	361	234	305	299	357	282	476	597	517	512	466	394	361	311	348	337	298	386	408	207	229	209	948
Mp1g00120.1	831	1058	1211	847	962	998	843	852	881	1037	799	819	1103	987	1173	890	683	817	667	636	448	539	555	507	817	710	958	1039	1119	1101	551	482	629	1622	1305	1478	992	937	908	793	715	792	734	869	916	200	181	216	1302
Mp1g00130.1	0	4	3	0	3	0	1	0	0	0	0	0	0	0	0	0	0	0	0	0	0	0	0	0	0	0	0	0	0	0	0	1	1	1	0	0	0	0	0	0	0	0	1	3	0	0	0	0	0
Mp1g00140.1	2864	3159	4514	1995	2309	2291	2889	2526	2648	2414	2329	2475	2199	2035	2356	2540	1991	2077	2536	2161	1929	1726	1662	1589	1686	1311	1745	1210	1429	1400	3330	2646	4147	3587	3545	3153	2702	2127	2331	2180	2213	2266	5247	5680	6421	1714	1773	1914	3784
Mp1g00150.1	109	106	170	31	66	53	53	56	45	51	46	45	42	38	92	80	61	61	55	53	34	60	43	44	28	25	43	30	28	42	45	38	45	43	46	40	82	55	54	68	69	68	127	110	131	62	85	80	144
Mp1g00160.1	1505	1560	1897	1401	1650	1511	1167	1281	1232	1460	1223	1290	2108	1673	1922	1952	1436	1646	1277	1137	969	867	807	874	903	779	962	979	1125	937	1000	840	1234	2331	2048	2330	1528	1358	1333	1120	1091	1203	699	736	788	567	559	572	2251
Mp1g00170.1	932	923	1248	577	665	719	710	666	773	698	637	620	505	416	512	589	493	494	524	526	410	555	485	460	599	518	649	511	561	518	572	433	633	717	769	705	586	617	531	561	507	571	263	306	321	445	311	413	1146
Mp1g00180.1	281	269	463	133	160	139	35	24	22	32	28	17	118	84	78	132	88	102	87	85	80	78	108	88	103	100	71	77	55	67	74	80	87	109	113	121	99	72	80	61	43	65	39	46	56	15	16	18	341
Mp1g00190.1	1013	1021	1429	640	718	793	652	707	697	664	612	619	573	499	590	694	653	683	742	719	592	538	493	481	492	433	554	417	436	416	455	343	565	847	834	772	740	697	614	659	562	672	240	285	279	492	383	511	1223
Mp1g00200.1	1	0	3	0	1	1	2	4	1	0	2	0	0	1	0	0	1	0	0	0	0	1	0	0	0	7	4	0	0	1	0	0	0	0	0	0	0	1	2	3	5	4	0	1	0	0	0	0	1
Mp1g00210.1	368	316	430	425	457	477	495	503	421	467	466	494	412	362	490	541	398	510	480	416	358	251	255	254	321	300	369	318	323	326	313	228	309	538	725	503	587	533	485	496	628	627	220	232	272	592	521	620	373
Mp1g00220.1	754	864	1094	592	676	677	842	836	887	847	766	788	651	580	702	778	732	768	775	736	578	684	640	569	679	565	724	493	525	514	802	627	927	1004	1114	907	845	696	747	685	608	738	487	558	698	690	661	775	925
Mp1g00230.1	3546	3854	5446	2187	2528	2545	2451	2463	2493	2356	2156	2214	2024	1862	2165	2728	2117	2316	2691	2590	2090	2319	2314	2164	2426	2137	2597	1893	1879	1968	2456	1955	3038	2580	2485	2326	2698	2431	2372	2358	2241	2448	1255	1354	1542	1718	1741	1931	4385
Mp1g00240.1	74	92	118	10	19	11	23	8	16	11	14	27	18	7	8	7	11	12	7	10	8	7	10	3	8	6	3	11	3	11	9	16	22	51	81	58	21	11	7	7	18	18	32	20	16	91	96	82	82
Mp1g00250.1	1786	1912	2626	1849	2383	2377	3205	2946	3353	2999	2511	2517	2496	2265	2548	2751	2258	2448	2571	2513	2064	1835	1676	1715	1818	1625	1920	1371	1504	1429	2731	2076	3099	2661	2587	2451	2800	2496	2369	2372	2054	2208	1708	1990	2361	1274	1334	1418	2501
Mp1g00260.1	64	122	116	33	55	47	36	19	30	21	27	27	39	41	32	53	38	39	45	41	42	22	32	30	39	37	49	22	36	27	30	20	37	13	27	27	45	37	28	47	33	47	26	13	52	29	40	34	120
Mp1g00270.1	255	370	425	368	486	601	1280	1082	1095	1170	918	1011	2145	1848	2355	1269	975	1099	1375	1204	1021	312	347	355	369	316	358	361	445	438	559	546	759	1723	1428	1479	1071	1007	1022	991	839	890	1222	1389	1456	2638	2337	2719	551
Mp1g00280.1	52	79	82	91	83	86	98	70	95	73	35	45	75	46	79	87	50	99	57	76	66	87	118	95	94	98	102	86	74	114	55	53	87	89	82	56	79	96	50	102	84	125	32	40	53	130	114	138	82
Mp1g00290.1	375	412	558	284	368	373	474	430	463	417	360	359	506	543	644	438	304	373	314	345	329	168	172	193	200	139	229	193	178	222	222	255	283	1428	1297	1255	458	435	428	305	269	327	286	325	384	349	415	450	505
Mp1g00300.1	10	23	14	5	5	5	3	12	13	1	1	7	12	0	12	5	0	3	1	0	0	0	0	0	2	3	4	3	0	0	6	2	2	18	21	11	5	6	1	2	2	1	15	7	11	4	2	7	11
Mp1g00310.1	228	256	420	350	494	510	1019	1093	989	613	534	580	530	429	564	402	354	317	306	250	237	315	338	334	347	411	396	300	390	399	690	632	897	187	235	222	615	656	604	486	361	457	268	318	346	75	75	115	285
Mp1g00320.1	905	950	1176	1885	1890	2122	1782	2109	2087	1642	1531	1587	1436	1244	1479	1817	1418	1648	1863	1552	1353	1434	1243	1199	1290	1234	1531	1251	1329	1293	1372	1164	1436	1821	1897	1783	1967	1896	1833	1849	1491	1641	262	314	307	1916	1702	2186	1155
Mp1g00330.1	75	70	100	76	94	125	155	145	152	156	135	131	73	84	97	148	113	102	164	123	106	116	108	79	91	59	93	63	66	68	137	102	151	72	75	89	150	140	116	121	93	130	98	94	104	46	30	37	155
Mp1g00340.1	801	914	1102	779	778	786	511	495	602	639	604	645	383	409	456	905	573	593	851	692	531	702	625	634	1029	858	1054	741	751	901	667	599	817	554	574	567	690	582	579	799	626	812	197	220	269	720	698	757	946
Mp1g00350.1	0	0	0	0	0	0	1	0	0	0	0	0	0	0	0	0	0	0	0	1	0	0	0	1	0	0	1	1	0	1	1	0	3	0	0	0	0	0	0	0	0	0	0	0	0	1	3	2	0
Mp1g00360.1	199	205	244	794	771	736	1209	948	977	895	791	717	671	692	647	1732	1235	1383	1128	1202	940	372	415	390	364	326	395	268	307	330	1068	873	1103	1111	994	919	664	633	550	635	646	729	367	387	592	325	339	307	502
Mp1g00370.1	1031	1189	1575	855	902	972	786	655	713	679	585	694	556	516	726	942	635	832	797	854	594	674	687	600	683	607	781	584	629	673	906	731	1048	1034	1115	1005	853	907	822	815	767	904	515	588	714	916	987	978	1051
Mp1g00380.1	1170	1279	1772	941	1200	1070	1705	1460	1635	1682	1538	1709	1168	1008	1299	1363	1175	1190	1217	1084	878	1155	983	955	941	793	1000	819	879	939	1022	799	1152	2354	2262	1935	1223	1090	1054	1000	1028	1009	674	704	819	770	638	872	1609
Mp1g00390.1	24	39	47	7	5	5	6	18	12	9	6	8	0	4	0	7	1	4	12	3	5	7	6	8	8	2	3	7	9	10	3	3	8	5	5	2	18	8	11	15	8	7	3	8	10	3	0	1	41
Mp1g00400.1	778	838	1251	876	907	902	1040	920	1120	922	887	951	823	739	780	1146	823	888	908	892	788	810	727	634	786	741	912	725	747	762	933	832	1066	1066	1126	1108	1056	991	972	903	787	922	735	837	986	799	977	1013	1045
Mp1g00410.1	432	407	564	200	257	308	183	190	172	187	168	224	147	87	102	154	100	131	119	148	111	91	70	91	72	56	71	71	79	65	147	85	147	267	308	295	169	166	156	156	142	152	78	70	89	70	57	83	491
Mp1g00420.1	1748	2040	2522	1235	1554	1558	1518	1326	1480	1547	1387	1475	1207	1097	1112	1210	901	978	1157	1104	824	816	816	754	727	606	778	553	742	710	1270	1064	1575	2321	2233	2035	1387	1236	1257	1005	1036	1056	571	601	805	596	574	587	2235
Mp1g00430.1	627	684	929	648	828	824	926	1032	1047	1058	934	890	1353	1040	1157	1093	867	949	844	722	630	754	754	715	988	868	1038	1019	1196	1092	871	752	987	1199	1086	998	1041	978	960	893	845	930	487	541	684	658	540	714	761
Mp1g00440.1	777	714	1046	601	756	855	876	943	817	723	559	715	553	441	518	718	618	602	735	631	551	1047	847	813	875	879	970	893	835	811	740	680	976	784	942	755	800	705	785	1008	850	796	547	663	742	1365	1242	1539	1007
Mp1g00450.1	0	0	0	0	0	0	0	0	0	0	0	0	0	0	0	0	0	0	0	0	0	0	0	0	0	0	0	0	0	0	0	0	0	0	0	0	0	0	0	0	0	0	0	0	0	0	0	0	0
Mp1g00460.1	40	20	56	96	158	255	214	107	125	386	406	481	35	96	137	5	5	2	0	3	0	3	7	13	28	31	54	48	36	123	1492	952	1063	680	1625	978	4	35	37	79	129	82	71	113	154	9	6	10	120
Mp1g00470.1	27	28	39	43	45	43	78	46	65	26	29	45	17	25	23	16	17	22	19	15	11	34	25	26	34	18	23	26	38	20	16	8	16	732	794	619	30	34	20	16	10	21	15	24	26	49	45	58	40
Mp1g00480.1	4752	5526	7129	5057	5619	5845	4827	5460	5554	6434	5132	5083	6500	5554	6738	7927	6214	7743	6257	5961	4894	3305	3402	3399	3429	2863	3794	3557	3681	3472	4676	4501	5141	8021	7188	7139	5874	5573	5697	4459	4246	4911	2740	3093	3658	2073	1882	2303	7367
Mp1g00490.1	1689	1695	2556	2457	2839	2695	2351	2369	2488	2450	2200	2505	1646	1413	1733	1864	1454	1629	2279	2084	1810	5860	5098	4582	4285	3944	4424	4258	3897	3864	5075	4386	5303	3399	3804	2978	2769	2587	2610	4529	4739	4891	1709	1949	2211	2298	2284	2657	2132
Mp1g00500.1	1	0	3	2	4	2	2	4	0	4	3	0	0	0	4	2	6	1	0	4	2	6	2	2	0	1	3	0	2	3	3	1	4	0	0	8	1	0	1	2	4	3	0	3	1	0	0	1	3
Mp1g00510.1	267	279	373	175	201	224	208	165	187	212	239	216	169	137	168	198	184	161	170	165	146	230	215	215	244	209	266	198	227	217	217	198	252	192	290	180	236	192	179	189	193	220	85	93	117	170	201	220	289
Mp1g00520.1	0	1	2	2	2	4	0	0	1	0	3	1	6	1	0	2	1	0	2	6	0	1	3	3	8	7	4	8	2	4	0	1	0	0	0	0	3	0	0	4	3	11	0	2	4	3	1	7	1
Mp1g00530.1	616	668	979	550	637	662	837	741	865	715	640	673	775	738	869	949	648	846	890	811	652	602	566	507	528	447	599	379	399	432	835	663	967	817	829	789	914	767	750	615	553	684	1473	1744	1886	405	397	497	723
Mp1g00540.1	2078	2087	3010	1644	1794	2033	1636	1730	1869	1686	1358	1374	1697	1485	1675	1906	1484	1868	1886	1677	1432	1365	1496	1457	1456	1234	1646	1125	1204	1191	1587	1352	1833	1516	1631	1626	2030	1918	1939	1522	1517	1757	852	911	1067	1369	1340	1412	2619
Mp1g00550.1	1218	1327	1627	1515	1845	1852	991	1172	1240	1301	1016	1064	1354	1097	1336	1026	801	966	982	860	649	2111	1940	1949	2795	2497	3187	3351	3384	3407	721	682	949	2130	1723	1968	2007	1660	1820	1525	1752	1699	1015	1115	1214	800	748	828	1686
Mp1g00560.1	1677	1840	2344	1687	1708	1894	1331	1240	1358	1504	1324	1358	1146	978	1010	1334	912	1085	1235	1138	945	2026	1835	1821	2534	2167	2771	2615	2654	2641	1659	1335	1692	2072	2315	2319	1782	1655	1623	1643	1898	1879	1070	1147	1428	1284	1423	1527	1813
Mp1g00570.1	1325	1521	2184	1344	1736	1690	2024	2070	2096	2024	1775	1743	1526	1298	1476	1686	1468	1323	1608	1562	1272	1308	1204	1219	1189	1119	1321	914	984	912	1567	1270	1946	1846	1932	1770	1909	1705	1605	1490	1445	1645	1042	1186	1520	777	725	838	1840
Mp1g00580.1	0	0	0	0	0	0	0	1	0	0	0	0	0	0	0	0	0	0	0	0	0	0	0	0	0	0	0	0	2	0	0	0	0	0	0	0	0	0	0	0	0	0	0	0	0	0	0	0	0
Mp1g00590.1	10	9	20	7	9	10	6	6	9	5	7	11	1	13	7	7	5	5	7	4	7	5	1	1	0	0	0	5	3	0	29	22	40	3	2	0	10	15	12	3	9	5	2	4	4	0	2	0	11
Mp1g00600.1	186	190	222	113	134	141	69	65	68	58	41	69	72	36	79	106	87	62	109	93	82	41	65	35	37	24	35	21	34	24	335	264	337	58	41	61	63	86	68	59	56	58	55	62	81	19	23	23	167
Mp1g00610.1	33	14	26	5	6	7	1	0	1	2	0	0	1	1	5	0	0	3	5	0	0	2	0	3	0	4	5	0	6	2	3	6	3	1	3	4	1	2	0	1	0	0	1	5	1	2	0	0	18
Mp1g00620.1	450	427	675	697	708	711	1495	1165	1247	1285	1250	1236	750	658	777	1502	1216	1288	1875	1624	1394	1777	1542	1548	1428	1378	1490	890	1060	1026	1766	1497	2185	1455	1579	1138	1249	1166	1238	1769	1864	1660	722	1015	989	965	882	959	511
Mp1g00630.1	233	320	400	108	108	130	152	109	120	101	86	111	64	60	61	95	71	79	151	132	100	172	126	145	197	117	156	95	114	117	132	128	115	72	93	78	105	96	94	88	88	112	78	93	88	65	94	72	335
Mp1g00640.1	564	654	816	596	677	691	1078	1055	999	922	761	796	774	663	765	895	720	767	1039	852	664	730	715	632	787	709	858	522	600	614	671	543	959	562	513	487	910	792	843	820	702	818	964	1129	1170	371	371	384	726
Mp1g00650.1	292	352	403	169	219	218	385	389	419	352	317	375	246	190	276	299	253	263	327	297	198	328	297	297	323	260	431	204	289	271	256	206	335	325	340	337	346	297	321	287	261	258	172	205	246	212	177	212	330
Mp1g00660.1	14	28	23	0	0	3	0	1	0	1	2	0	3	2	1	0	0	0	1	2	0	2	0	1	3	1	8	1	1	0	3	1	4	1	1	9	0	3	1	2	0	2	3	1	1	1	0	1	9
Mp1g00670.1	0	0	0	0	0	0	0	0	0	0	0	0	0	0	0	0	0	0	0	0	0	0	0	0	0	0	0	0	0	0	0	0	0	0	0	0	0	0	0	0	0	0	0	0	0	0	0	0	0
Mp1g00680.1	1047	1209	1574	743	895	885	840	939	902	1055	773	948	1275	1114	1173	1397	1206	1298	1198	998	814	859	750	819	872	669	853	634	767	657	612	509	767	1508	1429	1382	873	810	796	686	644	733	458	599	594	224	217	310	1449
Mp1g00690.1	1570	1763	2252	1656	1874	1764	2383	2276	2547	2427	2117	2242	2153	1704	2031	2461	1987	2068	2426	2193	1708	1767	1796	1626	1549	1431	1749	1191	1333	1358	1804	1341	1991	1409	1283	1239	2138	1897	1688	1839	1658	2074	1151	1324	1458	412	444	561	2453
Mp1g00700.1	11	8	20	107	136	135	52	38	31	77	78	86	26	23	28	74	51	93	149	152	103	231	272	205	237	251	262	118	91	98	82	75	71	2	6	2	80	105	75	213	163	144	7	4	7	14	22	27	12
Mp1g00710.1	3030	3142	4091	2288	2402	2300	2066	1615	2121	2055	1798	1763	1332	1250	1422	1985	1492	1675	1935	1919	1459	1258	1289	1208	1238	1046	1285	890	949	1036	2387	2034	2376	2038	2135	2073	2127	2047	1814	1743	1838	2092	652	678	909	1318	1234	1221	3292
Mp1g00720.1	611	615	892	480	474	497	767	674	779	678	617	644	615	521	632	629	462	522	538	496	416	420	399	403	434	371	459	359	405	432	527	456	607	736	655	599	568	538	595	510	487	502	335	378	439	657	707	745	743
Mp1g00730.1	174	213	261	150	186	159	162	143	146	134	114	136	85	62	87	176	123	135	170	157	125	137	116	113	144	104	145	126	128	113	157	119	169	182	233	170	144	143	166	144	117	109	90	113	125	132	134	131	294
Mp1g00740.1	5	11	7	2	7	3	4	4	1	20	3	14	7	5	5	11	10	10	9	9	11	1	16	4	18	4	8	7	9	18	5	3	5	13	6	7	0	2	3	0	6	6	110	130	122	3	4	4	3
Mp1g00750.1	9	1	2	1	1	4	4	2	2	1	3	6	11	2	4	1	4	2	5	2	6	3	12	5	4	2	2	4	4	5	0	1	3	2	2	2	2	8	3	0	3	0	54	63	67	2	2	6	0
Mp1g00760.1	10	13	18	24	8	17	12	8	10	10	9	5	3	1	3	4	5	2	10	7	8	12	3	3	7	2	10	4	1	4	9	4	13	37	29	32	17	12	17	15	26	25	10	11	5	3	3	2	16
Mp1g00770.1	1865	2270	2950	231	264	232	179	204	197	126	109	159	161	105	164	221	173	177	166	165	155	105	103	80	60	91	86	55	56	59	117	107	143	294	329	292	198	163	168	170	202	169	203	224	206	91	91	142	1117
Mp1g00780.1	0	0	0	0	1	0	0	0	0	0	0	0	0	0	0	0	0	0	0	0	0	0	0	0	0	0	0	0	0	0	2	0	0	1	0	2	0	0	0	2	0	0	0	0	0	0	0	0	0
Mp1g00790.1	0	0	0	0	0	0	0	0	0	0	1	0	0	0	0	0	0	0	0	0	0	0	0	0	0	0	0	0	0	0	3	0	7	1	2	0	0	0	0	1	0	0	0	0	0	0	0	0	0
Mp1g00800.1	0	0	1	1	2	0	0	0	0	0	1	0	1	0	0	0	1	0	0	1	0	0	0	0	0	1	0	2	1	0	0	0	1	0	0	1	1	2	0	0	0	1	0	0	1	0	0	1	1
Mp1g00810.1	42	37	68	185	222	202	333	349	296	299	234	268	121	116	144	185	117	115	369	335	246	325	293	340	214	167	173	99	104	136	202	159	284	138	144	121	284	154	193	245	176	266	216	208	241	10	8	5	68
Mp1g00820.1	1840	1960	2875	2825	3193	3354	4756	4205	4771	4147	3403	3820	4309	3669	4442	5093	3941	4481	4636	4452	3723	4142	3787	3741	3800	3370	4350	3015	3442	3299	4015	3012	4677	4365	4152	3739	4581	4274	4199	4078	3789	4467	3982	4243	5070	3609	3736	4186	2682
Mp1g00830.1	2783	2869	4006	1988	2172	2127	2622	2549	2556	2434	2176	2083	1917	1690	1930	2428	1806	2009	2474	2318	1903	2600	2403	2330	2616	2218	2715	1855	2021	1929	2374	1831	2765	2523	2608	2355	2265	2176	2134	2174	1963	2196	1544	1863	2188	2585	2442	2529	3585
Mp1g00840.1	1349	1469	1849	1608	1782	1782	1992	1828	2035	1826	1749	1803	1768	1534	1767	2355	1669	2153	2289	2167	1766	1880	1804	1713	1744	1501	1849	1312	1306	1380	1732	1395	2076	1783	1828	1790	2474	2083	2119	1896	1647	2058	1228	1375	1566	1512	1561	1695	1964
Mp1g00850.1	2009	2210	2876	3852	4287	4261	3024	2722	3123	3491	3095	3426	2278	1986	2437	4636	3443	3978	4782	4432	3662	5609	5578	5436	4552	3921	5126	3530	3865	3658	1924	1658	2368	4719	4392	4637	5015	4674	4598	4240	3949	4559	1247	1347	1633	3897	3806	4222	3359
Mp1g00860.1	0	0	0	0	0	0	0	0	0	0	0	0	0	0	0	0	0	0	0	0	0	0	0	0	0	0	0	0	0	0	2	0	0	0	0	0	0	0	0	0	0	0	0	0	0	0	0	0	0
Mp1g00870.1	0	5	9	1	1	4	4	1	0	3	0	0	4	0	1	1	6	4	2	1	0	0	0	3	2	1	0	0	0	0	1	5	4	7	10	12	1	0	4	0	0	3	0	0	0	0	0	0	1
Mp1g00880.1	753	868	1077	708	793	780	838	787	797	701	654	786	602	515	692	689	533	577	609	592	421	505	484	462	391	344	485	401	458	451	986	748	1168	1666	1806	1583	841	694	708	736	852	864	1135	1048	1356	247	286	264	805
Mp1g00890.1	94	127	138	127	160	162	98	92	111	118	97	105	81	93	107	123	105	106	114	119	93	115	99	111	186	166	219	137	180	193	73	70	84	83	88	102	131	177	116	120	126	152	59	37	66	201	163	164	208
Mp1g00900.1	350	372	450	286	318	297	289	270	277	325	270	299	287	216	302	434	311	344	363	347	286	448	394	428	532	461	572	358	430	430	206	177	250	366	294	278	269	258	258	296	254	300	111	127	143	250	210	231	466
Mp1g00910.1	350	372	450	286	318	297	289	270	277	325	270	299	287	216	302	434	311	344	363	347	286	448	394	428	532	461	572	358	430	430	206	177	250	366	294	278	269	258	258	296	254	300	111	127	143	250	210	231	466
Mp1g00920.1	11021	11871	16808	18403	20170	20812	20694	19648	20870	21895	20348	21460	16309	12947	14852	16992	13467	16281	19167	18286	14787	19543	20052	19291	21712	18217	23166	14707	15781	15803	13164	9882	15229	23309	24117	20471	20449	19298	19325	19574	18721	20735	15533	17002	20508	18464	16553	20340	19046
Mp1g00930.1	1121	1209	1760	943	1146	1102	1358	1280	1322	1295	1151	1227	1137	941	1214	1461	1034	1045	1266	1221	985	1155	1073	1021	1325	1185	1444	1054	1104	1111	1193	778	1282	1623	1650	1413	1223	1178	1123	1066	1093	1213	782	872	997	941	1026	1193	1556
Mp1g00940.1	1230	1406	1780	1287	1597	1478	1846	1473	1815	1554	1459	1359	1367	1323	1413	1846	1308	1657	1640	1667	1350	1440	1319	1202	1422	1321	1653	1280	1377	1392	1262	1042	1476	1860	1743	1709	1783	1560	1683	1503	1425	1637	721	815	912	1442	1499	1538	1925
Mp1g00950.1	0	0	0	0	0	0	0	0	0	0	0	0	0	0	0	0	0	0	0	0	0	0	0	0	0	0	0	0	0	0	0	0	0	0	0	0	0	0	0	0	0	0	0	0	0	0	0	0	0
Mp1g00960.1	910	885	1259	883	936	1025	976	955	1063	985	812	825	988	769	823	1108	848	978	1038	973	785	611	538	495	404	399	481	365	370	372	810	733	977	1079	1252	1168	1135	936	1055	815	766	860	466	570	660	574	485	542	1163
Mp1g00970.1	6	11	7	0	12	5	4	4	4	8	3	4	11	6	3	1	4	2	3	15	5	8	6	5	12	1	14	3	5	11	9	2	8	1	1	1	2	2	11	1	8	9	4	4	2	0	0	0	11
Mp1g00980.1	1	0	2	0	0	0	0	0	0	0	0	0	0	0	0	0	0	0	0	0	0	0	0	0	0	0	0	0	0	0	0	0	1	0	0	0	0	1	0	0	1	0	0	0	1	0	0	0	0
Mp1g00990.1	1376	1659	2192	820	985	961	1404	1482	1518	1385	1356	1242	2555	2234	2561	1669	1403	1561	772	680	535	384	382	330	465	416	479	687	690	594	1304	1011	1555	1089	971	850	977	825	901	852	810	937	2785	2849	3574	373	357	440	1948
Mp1g01000.1	7	5	6	9	4	1	8	8	8	8	11	6	13	6	2	0	1	0	0	5	0	0	1	0	3	0	3	2	3	1	9	6	12	21	16	10	7	3	4	1	10	1	1	2	2	0	1	1	4
Mp1g01010.1	752	790	1037	701	704	734	782	590	720	717	617	686	792	650	820	754	549	643	742	690	531	454	447	453	669	514	727	543	545	618	594	492	681	819	822	794	711	631	678	535	478	504	322	382	454	232	228	236	1163
Mp1g01020.1	1253	1396	1732	1293	1451	1602	949	955	1048	1069	974	1042	1938	1493	1769	1555	1053	1339	828	770	647	457	392	492	779	581	841	1194	1204	1224	813	721	934	1353	1191	1325	1527	1346	1376	1235	1119	1318	785	820	952	355	356	400	1618
Mp1g01030.1	1342	1391	1986	1106	1138	1201	1115	1059	1210	1210	1064	1068	882	710	851	1177	803	1006	1123	1066	938	1150	1055	1069	1599	1276	1585	1378	1388	1236	904	802	1097	1278	1531	1320	1177	1058	994	1080	991	1056	491	555	669	1231	1355	1356	1648
Mp1g01040.1	1517	1726	2135	2626	3131	3176	3395	3553	3772	4042	3543	3237	2639	2448	2685	4894	3498	4501	3634	3685	3095	3191	2953	3032	3764	3378	4188	3791	4124	4028	1550	1509	1920	5218	5354	4682	3996	3603	3664	3009	2935	3329	1889	2170	2841	933	819	1009	2518
Mp1g01050.1	6	6	5	9	27	15	28	36	20	19	11	12	49	35	26	26	16	19	13	7	13	3	16	11	13	16	14	16	29	28	5	3	14	38	52	54	54	31	21	32	22	24	4	9	11	8	11	6	11
Mp1g01060.1	0	0	0	0	0	0	0	0	0	0	0	0	0	0	0	0	0	0	0	0	0	0	0	0	0	0	0	0	0	0	0	0	0	0	0	0	0	0	0	0	0	0	0	0	0	0	0	0	0
Mp1g01070.1	0	0	0	0	0	0	0	0	0	0	0	0	0	0	0	0	0	0	0	0	0	0	0	0	0	0	0	0	0	0	11	7	10	0	0	2	0	0	0	0	0	0	0	0	0	0	1	0	0
Mp1g01080.1	1846	2019	2667	1223	1398	1396	1361	1242	1379	1180	1199	1275	1236	1046	1071	1423	999	1359	1412	1349	1085	1276	1217	1092	1247	1041	1407	1147	1031	1093	1252	1030	1501	1899	1857	1764	1622	1389	1413	1334	1139	1300	501	581	653	1189	1240	1320	2404
Mp1g01090.1	1796	2008	2754	1498	1681	1712	1636	1444	1629	1526	1437	1397	1402	1172	1468	1741	1290	1561	1788	1528	1254	1615	1521	1442	1612	1389	1798	1271	1300	1441	1629	1336	1962	1575	1656	1597	1676	1577	1542	1639	1385	1531	1121	1258	1479	1235	1230	1524	2416
Mp1g01100.1	159	196	321	187	224	244	371	282	322	286	226	285	221	217	223	269	152	231	278	223	184	237	229	222	266	253	293	166	176	184	216	145	222	90	152	143	252	245	239	259	228	252	131	106	172	153	120	136	267
Mp1g01110.1	34	20	37	62	93	74	91	106	91	49	45	97	66	61	92	75	58	67	63	62	44	97	86	54	125	92	98	106	118	148	34	35	51	89	97	45	127	121	149	126	131	154	46	52	65	12	17	16	36
Mp1g01120.1	21	24	14	3	3	1	1	0	6	1	1	6	0	2	1	5	0	3	2	1	0	1	2	0	2	1	2	0	2	4	0	0	3	1	1	1	0	0	1	9	2	4	2	0	2	6	7	6	12
Mp1g01130.1	2959	3155	4489	5616	6107	6033	5052	4841	5537	4843	4550	5273	3533	2998	3788	9294	6420	7978	8180	8819	6911	6792	6432	5779	3577	3363	3787	3405	3402	3273	2578	2341	2973	7353	7498	6548	8335	7963	7839	7319	7749	9017	2600	2470	3094	5031	4978	5560	4390
Mp1g01140.1	1777	1772	2643	1530	1863	1884	2305	2072	2101	1898	1696	1745	1727	1478	1808	1997	1448	1580	1783	1614	1386	1438	1299	1209	1384	1220	1430	1030	1122	1099	1657	1375	2007	3044	3256	2832	1989	1760	1675	1630	1521	1645	1605	1755	1905	928	1072	1174	2278
Mp1g01150.1	4	3	1	0	2	4	7	4	6	20	3	4	2	3	1	9	4	6	1	0	3	2	2	4	4	1	7	3	7	6	3	5	6	5	8	2	4	6	1	5	3	9	9	1	5	0	4	2	8
Mp1g01160.1	4	0	0	1	0	1	2	0	0	1	0	2	0	0	0	0	0	0	0	0	0	0	1	0	0	0	0	0	0	0	1	0	1	0	2	1	0	0	1	2	0	0	1	0	0	0	0	0	4
Mp1g01170.1	245	264	418	26	39	26	247	69	92	58	47	58	53	35	92	31	24	23	28	60	26	107	91	68	45	60	53	56	83	73	9	6	35	2757	2376	1828	24	32	39	17	9	24	10	10	14	24	19	16	250
Mp1g01180.1	20	31	44	1	3	6	6	3	2	5	6	5	6	7	1	3	2	10	4	5	3	3	0	6	2	5	13	4	6	3	8	5	4	4	6	4	4	10	3	2	1	7	2	3	2	0	0	0	25
Mp1g01190.1	122	153	180	52	76	47	74	74	83	79	92	95	38	24	33	52	48	40	43	44	43	21	25	24	23	8	13	20	14	24	36	32	45	27	40	55	59	47	57	39	41	49	22	23	33	0	4	1	196
Mp1g01200.1	4445	4832	6302	4494	5446	5064	5062	4855	5061	4515	4200	4239	5121	4315	5410	5580	4144	5161	5018	4751	3862	3515	3515	3170	4293	3541	4556	3787	3926	4231	4749	4183	5800	6649	6625	6079	5591	5210	5407	4611	4396	4854	3420	3690	4210	3213	3328	3928	6353
Mp1g01210.1	14485	17228	19816	43202	51386	53462	41757	48171	48831	53398	41682	42592	80013	70816	83273	69599	53794	66964	52481	44036	37543	45409	42222	40761	66799	56972	73241	80125	87889	83324	19554	18824	23605	55891	45486	55158	64456	58601	62673	49928	41852	50832	21208	24540	27385	29278	23624	32545	25085
Mp1g01220.1	32	53	33	19	11	10	5	7	6	3	0	0	1	2	1	3	4	3	4	0	2	8	1	11	15	3	13	8	7	9	4	2	5	10	8	5	9	7	3	2	2	7	3	5	2	3	2	4	50
Mp1g01230.1	34	29	64	13	18	9	1	6	2	0	1	4	0	2	4	0	3	1	3	1	0	3	5	3	10	4	14	7	8	10	5	2	8	10	5	6	2	6	1	6	6	4	3	4	3	5	4	9	39
Mp1g01240.1	391	495	613	146	175	196	260	209	231	209	182	150	138	115	127	197	167	138	178	193	166	225	164	169	206	181	209	152	183	192	142	125	169	274	243	283	236	176	163	155	158	177	90	120	134	227	206	204	384
Mp1g01250.1	483	595	753	316	416	396	479	390	437	401	325	343	373	335	341	418	365	389	538	420	370	409	344	341	424	339	459	320	276	309	355	266	443	498	491	481	411	395	396	380	311	373	285	330	332	264	273	344	679
Mp1g01260.1	284	339	388	278	310	345	341	337	387	308	286	203	303	235	271	409	262	331	381	365	261	264	294	280	259	226	328	192	252	222	248	180	327	122	106	138	349	260	287	283	232	287	209	233	275	147	115	156	413
Mp1g01270.1	347	396	444	343	392	363	380	326	349	303	273	221	290	253	313	290	246	243	421	363	294	297	266	286	318	237	336	220	248	244	278	213	329	358	288	322	360	312	266	231	159	256	148	134	172	183	186	225	481
Mp1g01280.1	405	489	541	347	365	405	309	286	330	241	225	194	231	236	266	334	241	270	347	337	250	375	322	284	387	303	373	275	351	312	295	265	367	313	262	277	362	307	255	282	274	329	105	113	125	284	238	287	665
Mp1g01290.1	1850	1851	2609	1737	1963	1995	2319	2046	2270	2057	1745	1840	2135	1835	2363	2542	1912	2256	2549	2209	1959	2433	2070	2136	2263	2022	2540	1865	2076	2074	2129	1777	2666	2145	2078	1862	2578	2257	2242	2404	2170	2513	2390	2669	3019	1987	2129	2142	2161
Mp1g01300.1	911	958	1387	944	1085	1112	1403	1252	1433	1326	1200	1114	1295	986	1147	1499	1165	1421	1398	1262	1120	1079	1039	982	814	651	824	593	668	572	991	866	1230	1205	1103	1126	1150	1147	967	1023	977	1107	578	575	696	449	466	562	1197
Mp1g01310.1	0	0	0	0	0	0	0	0	0	0	0	0	0	0	0	0	0	0	0	0	0	0	0	0	0	0	0	0	0	0	0	0	0	0	0	0	0	0	0	0	0	0	0	0	0	0	0	0	0
Mp1g01320.1	1038	1096	1411	955	1114	1044	918	861	950	984	829	885	639	574	624	1071	761	897	903	849	759	862	699	704	671	608	766	569	641	627	1226	1001	1367	1906	1858	1529	1041	1008	1027	1011	934	1002	486	482	602	663	591	696	1202
Mp1g01330.1	0	0	0	0	1	0	0	1	0	0	0	0	0	0	0	0	0	0	0	0	0	0	0	0	0	0	0	0	0	0	0	0	0	0	1	0	0	0	0	0	0	1	0	0	4	0	0	0	0
Mp1g01340.1	1961	2182	2669	2598	2587	2637	2230	2005	2298	3188	3370	3429	1455	1315	1539	2079	1569	1850	1937	1957	1612	1574	1561	1473	1806	1541	1950	1560	1621	1674	2268	1829	2372	2163	2366	2292	2228	2436	2222	2120	2369	2536	1147	1201	1522	1741	1754	2021	2180
Mp1g01350.1	187	168	190	165	201	237	108	120	137	186	184	160	110	86	90	66	38	55	45	39	33	36	35	33	100	81	100	207	157	168	65	83	90	432	394	380	185	152	146	108	101	108	43	51	83	39	34	40	189
Mp1g01360.1	1311	1415	1893	986	1239	1249	1070	1048	1100	1056	943	895	904	829	876	1091	895	991	1313	1091	887	1144	990	972	1202	969	1275	958	1003	1072	1103	902	1225	1150	1111	1113	1154	1024	1024	986	886	951	507	574	618	961	951	995	1708
Mp1g01370.1	2	8	7	6	21	7	18	6	12	11	10	11	13	19	7	14	10	13	22	2	8	18	3	7	13	6	18	13	13	17	7	15	6	1	4	3	8	15	10	11	13	12	8	10	11	13	13	19	5
Mp1g01380.1	483	584	725	310	315	289	329	320	311	304	218	260	195	134	200	322	252	230	360	372	331	363	305	305	398	307	397	208	298	263	322	230	399	346	338	324	304	262	281	245	268	246	192	239	260	392	336	438	606
Mp1g01390.1	1137	1206	1765	814	997	962	916	705	803	749	750	841	672	589	681	1047	698	891	1013	902	766	760	757	718	1210	976	1243	875	971	1000	631	591	819	1161	1098	1012	960	851	981	677	786	910	217	249	327	671	732	733	1717
Mp1g01400.1	1607	1688	2497	828	888	920	858	807	962	816	792	808	608	485	615	806	569	735	804	748	670	729	653	643	531	543	631	457	452	432	1269	1018	1405	1085	1270	1121	897	826	824	666	716	827	456	513	715	579	511	622	1489
Mp1g01410.1	2145	2496	3322	2737	3071	3265	3305	3081	3666	2767	2513	2604	2144	1852	2222	3060	2439	2732	3076	3087	2559	3358	2907	2828	2646	2494	3019	2275	2344	2389	2634	2306	3164	2074	2216	2208	3926	3676	3497	3222	3120	3742	896	899	1170	1067	1138	1339	2746
Mp1g01420.1	9	11	14	4	12	4	4	13	7	5	4	2	3	4	2	3	14	3	8	7	5	10	10	6	9	3	7	1	8	5	7	3	4	20	2	4	7	6	7	15	11	24	4	4	5	5	0	4	12
Mp1g01430.1	700	658	888	783	876	895	1379	1468	1488	1107	967	1211	1037	847	918	1159	1025	1112	1218	1236	1066	796	762	751	559	534	593	403	464	467	807	644	920	1106	1114	944	1218	1202	1021	1000	1002	1169	863	1044	1246	308	288	368	933
Mp1g01440.1	149	151	223	54	65	73	43	31	44	27	21	31	24	15	10	39	34	40	28	25	23	24	40	21	25	24	31	19	25	25	17	19	27	51	58	52	53	31	52	32	41	44	15	11	39	21	22	18	238
Mp1g01450.1	2571	2983	3435	12858	14289	15822	4343	4556	5347	3808	2640	2929	1989	1772	2037	9502	5510	7435	14972	14454	11339	15102	13911	12967	10470	10625	11717	10586	8998	8704	6375	8222	7417	7998	7275	7836	16671	17215	16702	13285	11469	14235	2252	2508	3021	5475	5999	6676	3741
Mp1g01460.1	0	0	0	0	0	0	0	0	0	0	0	0	0	0	0	0	0	0	0	0	0	0	0	0	0	0	0	0	0	0	0	0	0	0	0	0	0	0	0	0	0	0	0	0	0	0	0	0	0
Mp1g01470.1	1730	1867	2565	1536	1796	1738	1949	1652	1747	1589	1459	1493	1462	1200	1537	1839	1409	1740	1899	1764	1426	1486	1423	1409	1508	1245	1543	1075	1104	1102	1484	1191	1867	1698	1732	1708	1919	1636	1700	1493	1515	1713	765	818	994	818	893	1085	2652
Mp1g01480.1	1025	1224	1502	782	891	930	810	688	735	671	628	691	723	632	750	911	686	802	900	774	602	532	473	483	714	589	717	652	593	618	526	433	646	1007	996	952	788	799	740	694	637	688	397	429	469	1181	1217	1183	1291
Mp1g01490.1	2058	2197	3021	708	855	887	853	554	733	749	729	735	515	457	588	673	625	578	669	557	442	714	631	717	597	552	644	491	541	500	835	658	938	2268	2402	2019	691	638	626	539	533	603	325	328	458	638	661	648	2031
Mp1g01500.1	8	6	8	0	2	0	0	0	3	1	0	0	1	1	0	1	1	0	1	0	0	0	0	0	0	2	0	0	0	0	0	1	4	0	0	1	1	0	1	2	0	0	3	1	1	2	0	0	3
Mp1g01510.1	2	1	0	0	0	0	0	0	0	0	0	0	0	0	0	0	0	0	0	0	0	0	0	0	0	1	0	0	0	0	0	0	0	0	1	0	0	0	0	0	0	0	0	0	0	0	0	0	1
Mp1g01520.1	1961	2084	2637	1701	1994	1979	2093	2012	2129	1785	1731	1707	1600	1473	1759	2055	1523	1792	2072	1818	1462	1799	1548	1615	2142	1902	2342	1688	1803	1660	1832	1576	2284	1627	1652	1458	2091	1963	1993	1919	1878	2019	1630	1604	1980	1429	1541	1747	2313
Mp1g01530.1	300	299	437	140	131	166	106	110	121	117	115	118	140	95	107	98	101	122	156	118	93	111	130	106	109	80	104	88	111	79	146	110	163	157	155	122	145	126	140	140	118	108	65	72	113	80	65	82	320
Mp1g01540.1	2869	2911	3659	640	754	710	516	408	431	723	559	618	1043	814	1176	2142	1605	1870	1528	1179	1082	1313	1431	1481	1092	891	1301	999	1197	1079	331	326	354	3426	3038	2816	658	605	531	495	489	587	378	353	428	750	742	792	3754
Mp1g01550.1	1191	1361	1576	990	1115	1079	1262	1202	1330	1355	1054	1015	1470	1167	1421	1359	1116	1212	1008	932	752	769	694	714	881	737	934	892	831	809	939	703	1185	1246	1225	1077	1212	1114	1100	904	746	804	723	814	949	485	439	400	1463
Mp1g01560.1	773	955	1244	1178	1403	1359	1526	1444	1619	1514	1389	1486	1273	960	1145	1758	1312	1563	1580	1529	1295	1257	1190	1094	1086	875	1110	796	849	919	1100	922	1392	1183	1241	1107	1630	1413	1316	1332	1365	1438	759	823	963	706	713	734	1401
Mp1g01570.1	1591	1995	2320	1616	1976	1833	1195	1396	1293	1438	1105	1168	1753	1563	1834	1629	1282	1445	1565	1166	1026	1360	1322	1178	1681	1398	1902	1620	1724	1725	805	787	988	1802	1587	1682	1560	1430	1528	1218	1042	1144	991	1058	1132	492	438	500	2396
Mp1g01580.1	749	844	1180	450	558	545	550	542	534	512	437	413	399	337	399	494	341	385	519	438	350	388	399	382	401	323	375	215	251	221	574	466	670	539	581	529	449	350	430	426	366	403	267	302	321	169	176	157	879
Mp1g01590.1	38	32	61	49	21	44	26	28	36	31	20	33	24	33	26	58	38	39	38	29	29	28	35	47	46	24	25	24	36	31	72	46	93	38	47	27	50	26	43	26	35	60	6	13	12	37	21	33	74
Mp1g01600.1	1335	1380	1672	829	852	958	637	593	576	609	583	536	475	446	564	866	535	728	811	627	550	675	648	564	728	615	845	610	677	691	1131	1067	1276	976	1042	1003	776	749	768	752	700	830	310	379	427	725	900	859	1648
Mp1g01610.1	1502	1787	2267	1569	1756	1715	2001	2026	1978	2366	1913	1827	2617	2202	2765	2672	2026	2453	2461	2166	1758	1938	1788	1725	1982	1669	2089	1471	1741	1625	1335	1051	1673	1581	1426	1528	2045	1745	1771	1655	1470	1689	1588	1738	1876	898	940	1016	2208
Mp1g01620.1	227	202	350	202	271	232	208	186	216	205	174	209	216	172	157	261	203	178	245	185	167	306	288	272	406	405	478	354	363	401	159	129	179	250	264	268	234	191	216	223	223	245	169	170	227	465	505	424	266
Mp1g01630.1	279	292	431	376	326	355	402	346	443	306	316	366	360	270	314	440	256	362	451	390	359	466	494	448	516	378	568	406	439	352	322	236	383	355	467	400	474	430	379	416	351	448	443	413	461	397	480	523	355
Mp1g01640.1	1029	1268	1487	1146	1196	1356	1210	1166	1215	1280	1021	1086	1373	1197	1447	1788	1341	1562	1456	1390	1202	1358	1266	1327	1267	1024	1372	916	1094	1046	817	699	997	1077	1025	1046	1380	1272	1259	1212	1040	1204	527	553	631	526	606	560	1412
Mp1g01650.1	3882	4290	5485	4602	5650	5488	5145	4971	5133	4943	4237	4513	5559	4903	6421	5828	4378	5344	5610	5068	4103	3722	3502	3411	4178	3633	4572	3585	3683	3647	3598	3097	4367	7134	7049	6582	5403	5146	5236	4155	3969	4438	3943	4487	4963	3344	3548	3838	6448
Mp1g01660.1	1351	1419	1892	1012	1178	1138	1100	1004	1118	1003	908	938	946	909	1035	1236	967	1112	1258	1143	821	985	1109	897	1257	1141	1414	1142	1179	1163	850	743	1015	1022	1098	956	1357	1126	1242	1166	1044	1173	448	597	676	1349	1218	1526	1470
Mp1g01670.1	5332	6134	7538	3800	4538	4706	4474	4281	4586	4246	3409	3722	3886	3499	4144	4584	3458	4165	4841	4520	3503	4342	4103	4029	6335	5474	6705	5914	6027	5924	3542	3117	4359	4615	4961	4721	4643	4516	4439	4222	4078	4467	2662	2835	3384	6525	6046	6780	6234
Mp1g01680.1	2306	2300	3076	2447	2769	2925	2335	2230	2363	2187	1968	2005	2215	1946	2277	2361	1667	2058	1909	1747	1524	2750	2541	2450	3122	2859	3385	3277	3273	3337	1800	1597	2219	2609	2638	2772	2750	2567	2802	2288	2110	2383	965	1005	1212	2512	2469	2811	3253
Mp1g01690.1	877	836	1261	1187	1384	1294	1239	1451	1358	1387	1023	1077	1494	1419	1594	1822	1438	1707	1515	1396	1095	872	896	856	1051	906	1110	907	990	1016	946	795	1060	1010	909	1042	1550	1337	1384	1258	1098	1326	691	805	937	462	486	563	1356
Mp1g01700.1	123	129	145	367	496	454	610	666	696	583	430	452	532	451	553	794	625	779	821	646	511	440	446	373	466	328	453	265	301	344	411	286	415	298	223	330	623	603	650	537	398	413	522	655	680	138	149	166	218
Mp1g01710.1	0	0	0	0	0	0	0	0	0	0	0	0	0	0	0	0	0	0	0	0	0	0	0	0	0	0	0	0	0	0	0	1	0	0	0	0	0	0	0	0	1	4	0	0	0	0	0	0	0
Mp1g01720.1	7	13	12	7	7	8	6	4	7	8	2	2	6	5	1	1	3	5	5	3	2	0	5	4	3	1	4	2	1	2	5	2	4	0	7	19	3	4	3	3	7	9	2	4	8	0	1	1	7
Mp1g01730.1	6	3	1	2	0	4	0	2	3	0	0	4	0	3	2	1	0	2	3	0	0	0	0	2	0	0	2	1	0	0	0	0	3	0	2	0	0	0	0	0	0	1	0	1	0	2	0	0	3
Mp1g01740.1	0	0	0	0	1	0	0	0	0	0	0	0	0	0	0	0	0	0	0	3	0	0	0	0	0	0	0	0	0	0	0	0	0	0	0	0	0	0	0	0	0	0	0	0	0	0	0	0	1
Mp1g01750.1	187	167	241	242	263	289	354	373	318	284	259	259	203	197	251	252	223	238	206	188	200	212	172	155	231	186	203	203	198	250	261	223	338	141	84	112	340	303	297	226	182	201	285	317	336	20	20	15	247
Mp1g01760.1	40	70	85	93	80	73	109	117	102	81	109	90	73	64	93	92	71	51	78	54	38	68	78	63	77	55	96	71	79	58	76	72	120	31	37	38	126	110	78	97	59	95	71	92	124	4	7	7	107
Mp1g01770.1	21	14	20	23	16	22	28	12	16	23	18	28	7	8	8	8	2	5	12	2	4	9	9	7	7	10	18	10	5	10	21	9	23	13	9	10	10	5	10	10	3	14	0	1	3	0	1	2	27
Mp1g01780.1	650	747	899	735	860	888	843	849	943	1049	893	926	904	742	860	1177	862	1072	978	1030	757	1103	1052	1036	1263	1075	1276	1140	1172	1065	787	646	931	831	869	839	1011	1000	1009	886	936	1023	1068	1085	1472	887	983	1156	794
Mp1g01790.1	0	0	0	0	0	0	0	0	0	0	0	0	0	0	0	0	0	0	0	0	0	0	0	0	0	0	0	0	0	0	1	0	0	0	0	0	0	0	0	0	0	0	2	0	1	0	0	0	0
Mp1g01800.1	0	1	1	0	0	0	0	0	0	0	0	0	0	0	0	0	0	0	0	0	0	0	0	0	0	0	0	0	0	0	0	0	0	0	0	0	0	0	0	0	0	0	0	0	0	0	0	0	0
Mp1g01810.1	443	497	640	139	158	147	184	200	182	189	134	156	115	111	118	80	62	82	96	67	69	80	61	79	94	90	108	81	67	62	161	139	228	96	76	88	164	110	131	91	104	99	123	126	149	12	10	17	507
Mp1g01820.1	783	879	1187	556	675	635	538	587	620	690	546	468	592	476	601	619	468	556	558	507	345	412	341	384	420	388	433	363	369	319	542	410	606	774	722	652	578	583	559	519	441	489	166	215	247	228	234	235	929
Mp1g01830.1	1958	2045	3008	1567	1764	1672	1845	1686	1807	1344	1259	1234	1118	1002	1057	1459	1092	1057	1518	1463	1057	1455	1278	1274	1930	1772	2018	1553	1898	1842	1240	986	1476	1573	1565	1370	1486	1387	1304	1548	1448	1538	1214	1433	1607	1652	1621	1788	2576
Mp1g01840.1	122	155	176	90	113	121	153	139	130	63	38	58	103	104	127	133	86	119	97	94	73	56	47	51	48	36	45	35	39	47	136	97	194	83	62	78	110	110	119	124	94	97	71	97	66	6	3	14	208
Mp1g01850.1	910	1042	1340	802	991	1032	1363	1215	1512	1156	1165	1053	934	817	967	1175	904	1013	1173	1153	910	972	906	907	882	732	856	717	770	722	980	808	1302	1143	1177	1050	1234	1156	995	1043	945	1133	689	823	898	785	736	762	1125
Mp1g01860.1	472	517	642	273	297	352	377	399	335	283	222	222	365	250	293	226	192	206	247	227	160	304	292	276	366	303	354	275	328	317	219	208	295	227	233	137	333	288	301	286	287	295	684	703	794	530	407	560	407
Mp1g01870.1	1133	1392	1664	1716	1935	1974	1990	1901	2138	1810	1737	1544	1769	1376	1599	2278	1634	2087	2063	1937	1637	2470	2292	2319	2847	2483	3028	2861	3025	3166	1079	835	1095	1502	1514	1575	2400	2117	2064	1925	2083	2264	628	778	938	1985	2088	2373	1782
Mp1g01880.1	827	940	1178	1820	2167	2409	1406	2119	1903	2095	1672	1568	3170	2497	2999	3669	2722	3299	3875	3338	2867	1097	1025	1109	614	477	590	306	404	359	301	266	381	1867	1688	1893	2697	2545	2535	1838	1381	1579	174	210	253	65	60	89	1800
Mp1g01890.1	41	66	90	25	47	35	35	34	39	31	19	31	30	26	23	30	27	30	25	29	34	20	28	17	33	29	30	22	27	21	22	24	28	46	35	35	40	33	25	29	25	20	17	12	15	14	23	21	67
Mp1g01900.1	834	1001	1219	735	962	972	665	665	698	657	630	618	702	616	785	887	629	785	806	782	574	621	618	602	743	674	911	645	615	658	616	505	749	832	891	934	887	718	847	762	659	760	343	378	455	490	588	670	1362
Mp1g01910.1	8	1	10	5	12	5	3	5	0	3	8	7	5	9	14	16	4	17	5	8	8	7	1	9	8	8	13	7	11	1	6	6	10	13	4	4	15	8	5	15	6	12	3	8	3	5	4	6	8
Mp1g01920.1	0	0	0	0	0	0	0	0	0	0	0	0	0	0	0	0	0	0	0	0	0	0	0	0	0	0	0	0	0	0	0	0	0	0	0	0	0	0	0	0	0	0	0	0	0	0	0	0	0
Mp1g01930.1	2380	2525	3525	2772	2905	3085	3304	3082	3319	2937	2587	2862	2945	2515	2888	3612	2791	3217	3494	3310	2852	2622	2622	2611	2430	2122	2552	1807	2039	1911	2783	2249	3229	2955	2918	2822	3795	3475	3152	3009	2760	3431	1806	2010	2560	1665	1650	1865	3282
Mp1g01940.1	3157	3428	4606	2387	2846	2822	2327	2209	2310	2080	1857	1916	2136	2014	2385	3174	2228	2772	3074	2559	2190	2051	1797	1832	2232	1968	2403	1883	1988	1934	1913	1712	2404	2507	2346	2402	3008	2624	2909	2688	2401	2715	1795	1817	2192	1949	1878	2129	4533
Mp1g01950.1	36	31	45	36	36	57	28	22	21	17	33	23	19	53	34	42	26	57	51	30	27	25	16	26	28	29	38	32	20	39	28	37	25	30	45	10	52	37	24	39	29	23	18	24	28	16	19	32	104
Mp1g01960.1	970	1088	1395	808	985	901	1298	1076	1281	1220	1126	1089	1093	878	949	1436	972	1114	1296	1116	899	869	755	745	775	639	818	546	594	603	1080	826	1337	1260	1254	1190	1255	1128	1110	990	859	986	958	1117	1303	842	831	874	1174
Mp1g01970.1	26	26	36	26	20	18	23	30	49	35	21	28	20	26	25	36	27	49	30	36	39	31	12	15	20	13	27	31	29	28	19	11	26	34	28	33	26	35	34	16	24	22	19	23	26	32	62	52	45
Mp1g01980.1	3313	3684	5240	2713	3019	3330	4791	4820	5068	4661	4159	4239	3634	2985	3518	4063	3401	3602	3911	3623	2991	2967	2675	2715	2417	2099	2664	1818	1941	1919	3293	2703	4060	4173	4044	3492	3805	3615	3473	3194	3057	3273	2199	2610	3040	1791	1762	1895	4249
Mp1g01990.1	254	268	277	191	191	201	156	149	158	149	116	175	141	102	141	207	150	148	168	166	137	217	226	207	168	188	228	151	190	153	162	111	189	139	153	178	150	157	143	170	134	204	44	52	85	183	191	227	253
Mp1g02000.1	2776	2975	4054	3778	3977	4070	4554	4695	5183	5048	4745	4809	2792	2292	2720	4967	3874	4371	4390	4279	3449	3740	3396	3261	3301	3190	3703	3154	3132	3017	5019	4752	6138	3419	3328	3269	5189	5207	5283	4289	3861	4460	1227	1471	1781	2210	2282	2562	3392
Mp1g02010.1	473	549	726	1418	1910	1738	1816	1615	1710	1569	1395	1536	872	870	1076	1816	1466	1555	2595	2533	1885	2307	2263	2233	1744	1454	1827	1140	1260	1359	1023	813	1445	508	536	493	2325	2036	2092	1946	1681	1961	553	561	582	1171	1073	1182	695
Mp1g02020.1	593	682	773	421	517	616	472	464	486	460	403	461	602	583	563	543	421	484	471	461	379	365	348	374	495	408	549	477	483	447	329	286	447	758	663	837	591	486	545	454	472	442	533	588	717	219	282	295	849
Mp1g02030.1	679	835	982	1086	1237	1270	930	1075	1041	1373	1089	1072	1620	1394	1592	1759	1367	1747	1510	1377	1040	1914	1788	1683	1846	1419	1888	1552	1774	1626	569	503	648	982	843	942	1443	1235	1325	1350	1146	1339	318	391	411	425	496	578	1162
Mp1g02040.1	876	1082	1117	964	1117	1140	686	723	815	712	652	640	705	654	736	1067	725	918	1190	964	804	1119	951	906	1185	1061	1336	1188	1150	1159	830	801	931	837	921	890	1069	1099	1218	1234	1161	1291	466	554	586	1120	1084	1269	1164
Mp1g02050.1	2	0	0	1	8	11	0	3	2	0	0	7	3	2	2	0	0	5	3	3	1	6	2	1	4	3	0	0	2	0	1	3	0	2	0	4	6	8	8	2	16	5	2	4	1	0	0	0	4
Mp1g02060.1	33	43	70	142	148	156	185	179	125	143	100	102	67	73	88	122	96	108	156	164	117	268	237	206	173	182	229	142	129	133	98	77	165	177	201	121	229	189	145	163	159	151	87	74	97	15	22	20	98
Mp1g02070.1	30	25	76	82	115	98	115	97	119	90	63	71	77	83	92	59	47	46	81	66	63	124	127	99	102	84	107	79	93	77	91	68	79	24	16	32	194	147	150	124	128	137	80	77	92	16	9	17	96
Mp1g02080.1	45	54	50	9	10	11	11	8	11	8	5	0	11	5	14	12	6	6	11	5	2	4	3	6	5	10	9	11	3	6	5	9	6	7	7	12	6	7	3	9	10	5	4	9	4	7	9	9	44
Mp1g02090.1	148	198	165	19	17	19	23	23	15	20	16	14	25	5	12	16	26	6	22	15	9	37	40	51	18	28	18	22	25	25	15	3	15	4	10	14	22	10	10	39	45	37	10	9	6	12	13	13	76
Mp1g02100.1	0	0	0	0	0	0	0	0	0	0	0	0	0	0	0	0	0	0	0	0	0	0	0	0	0	0	0	0	0	0	0	0	0	0	0	0	0	1	0	0	0	0	0	0	0	0	0	0	0
Mp1g02110.1	66	92	100	81	90	101	76	82	92	74	51	66	58	50	73	76	42	70	84	55	82	94	75	94	140	104	143	112	91	79	53	46	58	81	67	71	45	61	58	59	46	86	26	33	24	101	140	99	140
Mp1g02120.1	1795	1909	2424	2107	2039	2141	1480	1086	1390	1372	1361	1247	1037	1003	1077	1689	1332	1499	1982	1878	1521	2251	2064	1839	2751	2359	2894	2401	2455	2501	1303	1083	1228	1897	2238	2106	1944	1903	1782	2159	2477	2377	374	571	770	4310	4236	4558	2106
Mp1g02130.1	831	950	1117	1106	1100	1180	748	942	920	861	763	873	971	857	1030	1288	965	1086	1506	1339	1085	1341	1217	1334	1252	1135	1386	853	880	766	690	629	863	361	342	400	1235	1174	1136	1313	1111	1176	250	294	308	1221	1176	1294	1203
Mp1g02140.1	1121	1149	1612	1626	1810	1798	1999	1877	2010	1914	1723	1811	1793	1482	1756	2311	1796	1934	2071	2005	1647	2145	2043	1993	2325	2102	2587	1849	2013	2033	1875	1563	2025	1898	1948	1808	2439	1994	2121	1957	1804	2091	834	941	1023	2176	2194	2334	1735
Mp1g02150.1	198	194	252	266	280	293	419	322	359	391	421	338	106	115	116	137	107	154	86	100	95	155	175	243	192	171	170	122	188	151	472	303	470	275	323	200	268	283	318	331	542	436	193	201	323	114	138	171	225
Mp1g02160.1	0	2	3	3	3	0	3	0	5	2	0	2	2	2	2	3	0	0	5	5	10	2	2	3	3	0	5	3	2	0	0	2	2	2	2	3	3	3	5	3	2	10	0	2	5	2	0	4	2
Mp1g02170.1	6	7	6	9	24	19	14	12	25	14	22	21	18	17	23	28	29	12	28	21	12	17	13	6	8	6	6	9	11	11	25	25	23	9	8	13	18	18	11	11	11	15	15	13	19	10	7	2	12
Mp1g02180.1	726	806	931	1027	1155	1309	1370	1070	1339	1256	1174	1188	1089	950	1081	1469	1135	1277	1309	1132	971	1229	1191	1126	1350	1214	1449	1088	1142	1138	1139	942	1318	1221	1118	1258	1464	1229	1261	1113	1232	1281	403	545	633	1034	1117	1115	973
Mp1g02190.1	426	539	596	309	443	437	427	345	415	394	330	419	342	330	270	476	376	454	505	378	323	412	401	354	398	354	507	356	359	407	371	239	411	400	402	386	563	462	441	449	360	408	214	202	248	376	329	440	600
Mp1g02200.1	988	981	1473	2447	2623	2731	2799	2685	2882	2177	2166	2444	2717	2475	2699	2320	1785	1893	2106	1914	1467	2345	2245	2217	4800	4538	4904	5039	5054	4974	3427	2773	4065	1399	1755	1479	3176	2947	2529	2669	2960	2947	1289	1475	1739	7948	8185	8973	1633
Mp1g02210.1	3111	3566	4757	1946	2044	2327	1934	1846	2024	1962	1680	1645	1575	1464	1648	1787	1521	1683	1789	1775	1418	1364	1314	1302	1631	1361	1652	1365	1452	1318	1937	1592	2162	2699	2868	2405	1882	1676	1855	1545	1435	1577	1257	1456	1700	1796	1779	2058	3744
Mp1g02220.1	1649	1922	2378	1121	1269	1187	1044	1119	1183	1359	995	1041	1512	1315	1393	1524	1050	1354	1303	1232	965	1335	1213	1305	1458	1215	1617	1180	1383	1228	1134	863	1339	1436	1324	1250	1186	1072	1070	1099	855	1042	668	835	876	641	608	601	1904
Mp1g02230.1	472	525	627	746	800	797	639	715	768	1045	818	933	1310	1225	1264	1725	1240	1537	1468	1210	954	1212	1129	1131	1378	1208	1349	1129	1327	1311	772	754	825	688	621	699	1079	917	895	908	890	920	349	433	555	944	927	1014	737
Mp1g02240.1	850	877	1211	605	790	748	761	721	804	753	681	746	709	522	705	877	588	767	852	726	693	618	513	530	624	474	527	482	491	450	660	502	781	813	881	870	806	854	810	756	587	672	238	295	347	645	636	662	1072
Mp1g02250.1	3035	3537	4331	3359	3886	4057	5111	4486	5049	4648	4093	4246	3649	3502	4206	4835	3682	4207	4900	4387	3424	3429	3236	3190	3183	2636	3503	2347	2495	2563	3796	3112	4687	4141	3758	3748	4547	4112	4051	3739	3518	3961	3967	4566	5075	2266	2501	2635	4481
Mp1g02260.1	70	73	129	120	155	193	252	323	301	196	176	244	143	115	175	180	199	157	158	192	162	119	158	105	67	55	53	44	36	42	159	116	184	158	121	129	183	171	188	180	134	162	96	148	123	8	15	7	163
Mp1g02270.1	464	608	665	848	1030	1002	1347	1449	1481	1233	1045	1085	1256	1081	1276	1502	1153	1441	1484	1263	1096	623	569	586	505	367	460	328	337	302	322	345	460	1132	1052	1043	1451	1172	1318	916	822	1050	738	803	1009	86	55	81	815
Mp1g02280.1	716	791	987	644	800	885	1302	1364	1374	1198	1026	1130	843	621	780	815	711	809	873	808	671	718	649	703	699	603	777	484	579	553	571	462	753	1269	1254	1183	932	823	821	767	697	756	466	556	577	262	323	291	1144
Mp1g02290.1	7766	8592	10728	7509	8420	8660	5892	6727	6717	7225	5864	6222	11801	9702	11328	7460	5669	6512	4954	4395	3634	4221	4097	4038	6216	5117	6666	8167	9155	8713	3598	3255	4273	13033	11786	11219	7628	7060	6849	6100	5674	6402	3825	4584	4961	2121	1923	2331	10427
Mp1g02300.1	0	0	0	2	0	0	0	1	1	1	0	2	1	0	0	3	2	0	0	0	0	4	0	0	0	0	0	1	0	0	0	1	0	1	0	0	1	2	0	1	0	1	0	0	0	3	2	0	0
Mp1g02310.1	1	0	0	0	3	1	2	0	0	0	0	1	0	0	0	3	0	0	0	0	0	0	0	0	0	0	1	0	0	0	0	0	1	0	0	0	0	0	0	0	0	0	0	0	0	0	1	0	0
Mp1g02320.1	915	977	1265	1062	1230	1305	860	858	877	961	844	881	908	809	965	781	587	631	691	696	650	657	534	581	1134	1029	1266	1300	1399	1421	924	792	1146	1968	1804	1973	1192	1197	1159	1262	1256	1307	781	871	1022	1412	1309	1424	1202
Mp1g02330.1	1	3	1	0	1	2	0	1	4	0	0	0	0	0	0	2	0	0	0	0	1	1	0	0	0	0	1	0	2	0	0	0	0	8	0	2	0	0	0	0	0	0	0	0	1	0	0	0	0
Mp1g02340.1	1	1	1	0	0	0	0	0	0	0	0	0	0	0	0	0	0	0	1	1	0	0	0	0	0	0	0	0	0	1	1	0	0	0	0	1	0	0	0	0	0	0	0	0	0	0	0	0	0
Mp1g02350.1	2995	3247	4179	3645	4276	4033	5304	4899	4989	4833	3905	4162	4347	3818	4620	5379	3745	4633	5639	5313	4068	3612	3213	3477	3307	2727	3460	2310	2467	2522	4140	3330	5070	4798	4425	4540	4990	4430	4625	4288	4165	4578	5322	6037	6671	2708	2768	2949	3724
Mp1g02360.1	652	720	891	798	930	941	783	850	1008	897	791	786	852	780	830	929	628	848	824	764	633	544	461	449	536	502	604	521	570	619	894	716	984	932	882	946	861	864	759	643	676	763	821	918	1120	202	236	227	1033
Mp1g02370.1	990	1082	1435	1195	1447	1312	1334	1458	1528	1688	1193	1232	1282	1074	1268	1552	1083	1315	1215	1322	1033	1173	1064	1061	1420	1318	1576	1351	1379	1341	1056	991	1251	1922	1651	1715	1721	1580	1493	1355	1143	1373	391	464	484	1263	1233	1374	1249
Mp1g02380.1	448	573	667	610	702	642	917	834	783	761	751	675	554	583	564	1059	703	798	1171	1085	887	789	755	772	917	863	1042	494	561	554	813	777	1017	672	668	620	885	827	796	973	865	961	470	513	603	879	920	938	737
Mp1g02390.1	15	7	3	2	3	1	3	1	5	3	0	1	2	1	1	3	0	2	0	0	2	1	0	0	2	1	3	4	1	0	7	6	5	5	5	3	1	0	1	1	2	3	0	1	0	3	0	2	4
Mp1g02400.1	35	37	32	12	8	11	12	8	4	6	9	7	0	8	6	3	0	6	5	7	8	7	0	5	13	0	1	8	3	6	9	1	8	16	14	11	2	3	2	1	9	5	1	0	3	11	2	6	40
Mp1g02410.1	16	22	18	7	4	4	3	5	2	5	4	5	6	4	0	5	1	2	6	2	6	3	10	5	2	10	2	1	11	7	3	0	5	1	5	2	12	13	4	2	2	2	2	3	8	0	1	1	16
Mp1g02420.1	17	19	69	0	2	5	147	7	22	0	0	0	0	0	38	0	0	0	0	2	0	0	1	0	0	0	0	0	0	3	0	0	0	7116	6614	4762	1	1	5	0	6	0	0	0	0	0	0	0	64
Mp1g02430.1	16	2	12	0	5	0	5	0	0	7	0	0	0	0	12	0	0	0	0	5	0	0	0	0	0	0	1	0	0	0	0	0	1	3	96	46	0	0	0	0	0	0	0	1	0	0	0	0	1
Mp1g02440.1	3872	4442	5778	3500	4032	3961	4102	3630	3927	3536	3310	3293	3156	2957	3398	4211	3180	3633	3959	3819	3074	3174	3193	3057	3189	2780	3497	2572	2799	2873	3067	2666	3571	4128	4072	3908	4603	4012	3963	3813	3668	3899	2184	2414	2856	2805	3043	3194	5324
Mp1g02450.1	6408	6916	9898	3844	4038	4098	3660	3844	3989	3552	3075	3006	3189	2835	3529	3586	2771	3355	3536	3398	2714	2764	2494	2386	2377	2122	2666	2125	2110	2147	5553	4589	6151	4164	4286	3897	4148	3908	4003	3773	3507	4118	4891	5399	6183	1910	1755	2176	6700
Mp1g02460.1	0	0	0	0	0	0	0	0	0	0	0	0	1	0	0	0	0	0	0	0	0	0	0	0	0	0	1	0	0	0	0	0	0	0	0	0	0	0	0	0	0	0	0	0	0	0	0	0	2
Mp1g02470.1	5	3	4	6	7	9	12	13	8	13	14	30	9	3	3	4	5	1	4	2	7	4	8	13	3	6	2	4	2	3	37	44	55	3	4	4	3	11	0	1	2	1	8	10	9	3	0	0	5
Mp1g02480.1	0	0	0	2	0	2	4	0	0	0	2	0	0	0	0	2	0	0	2	0	4	1	0	0	0	2	0	0	0	0	3	3	5	1	1	0	0	0	0	1	0	0	2	0	1	0	0	0	0
Mp1g02490.1	0	0	0	0	0	0	2	2	0	1	2	3	1	4	1	0	0	0	2	2	0	0	0	0	0	0	0	0	0	0	3	2	0	0	0	0	0	0	2	0	3	2	0	0	0	0	0	0	0
Mp1g02500.1	0	0	0	0	0	0	0	0	0	0	0	0	0	0	0	0	0	0	0	0	0	0	0	0	0	0	0	0	0	0	0	0	0	0	0	0	0	0	0	0	0	0	0	0	0	0	0	0	0
Mp1g02510.1	0	0	2	0	1	0	0	4	10	0	4	0	0	0	3	6	2	0	1	2	2	0	0	0	2	0	0	2	1	0	18	7	11	4	0	0	2	0	2	2	0	0	1	7	9	0	0	0	1
Mp1g02520.1	0	0	0	3	0	5	9	3	5	0	0	0	0	0	0	0	2	0	1	2	0	0	2	2	2	0	0	1	1	1	0	0	5	0	0	0	2	3	2	5	6	11	4	0	5	0	0	0	1
Mp1g02530.1	0	0	0	1	0	0	0	0	0	0	0	0	0	0	0	0	0	0	0	0	0	0	0	0	0	0	0	0	0	0	0	0	0	0	0	0	0	0	0	0	0	0	1	0	0	0	0	2	0
Mp1g02540.1	0	2	0	0	2	0	5	2	0	0	6	0	0	0	0	0	0	0	0	1	0	1	3	0	0	0	0	0	0	0	4	4	3	0	2	0	0	0	0	2	0	0	0	0	7	0	0	0	0
Mp1g02550.1	2126	2271	2970	1515	1683	1791	1073	902	999	970	893	969	830	753	843	1137	878	1000	1141	981	860	1001	1013	965	1167	994	1377	1177	1175	1207	1214	1125	1415	1392	1487	1454	1364	1164	1123	1060	930	1167	315	341	407	1103	1016	1122	2858
Mp1g02560.1	9084	10445	13651	11914	13783	13520	13254	13146	14047	15272	12157	12200	18127	16196	19594	19048	13966	17249	15692	13981	11329	10267	9359	9759	11641	9690	12645	9866	10713	10750	11691	9533	13784	21591	19846	19246	14883	13450	13771	11441	10368	11982	15671	17146	19434	7131	7148	8043	13976
Mp1g02570.1	107	149	179	35	62	55	67	66	58	42	34	54	55	43	56	86	66	79	82	70	53	38	38	35	44	39	44	39	27	46	37	23	63	40	44	49	59	48	59	66	52	47	72	100	87	36	41	31	116
Mp1g02580.1	232	209	338	264	247	293	425	468	465	332	263	290	384	354	437	492	402	444	441	429	370	201	193	147	269	203	272	294	306	272	212	195	224	260	245	268	361	356	378	357	334	478	591	583	684	509	447	540	291
Mp1g02590.1	425	536	608	305	375	363	481	478	519	422	378	387	406	392	409	423	336	406	430	355	294	370	310	320	464	453	512	421	493	489	371	332	480	443	357	385	473	412	424	344	312	362	198	276	322	658	733	785	536
Mp1g02600.1	1459	1588	2138	1298	1504	1535	1151	1175	1235	1217	1067	1146	1216	1067	1244	1487	1100	1271	1218	1122	948	710	749	709	917	780	1015	762	906	870	1226	1081	1310	922	993	996	1268	1235	1269	1130	1094	1308	686	669	858	462	419	468	2126
Mp1g02610.1	612	699	793	1339	1503	1569	1128	1303	1288	1701	1334	1405	3229	2859	3534	3338	2405	3065	1637	1387	1154	1143	1096	1225	1376	1051	1293	1459	1846	1810	801	676	1003	608	463	735	1913	1585	1820	1597	1449	1756	891	1004	1131	55	65	80	1156
Mp1g02620.1	1380	1499	2046	1047	1272	1295	1558	1521	1568	1370	1270	1383	1315	980	1276	1629	1344	1352	1468	1475	1213	1358	1179	1250	1106	1002	1246	834	993	915	1240	961	1495	1358	1481	1341	1492	1331	1300	1270	1100	1247	1012	1258	1340	715	702	754	1849
Mp1g02630.1	1242	1481	1752	521	622	642	495	499	502	558	464	456	639	574	677	717	531	667	525	535	426	398	368	358	424	340	509	373	418	402	482	426	600	685	609	573	649	643	558	585	446	541	585	658	810	436	457	510	1253
Mp1g02640.1	764	868	1099	625	764	740	722	809	838	702	640	665	728	612	793	859	614	794	738	699	525	511	558	457	475	420	580	407	427	456	654	616	889	951	992	777	828	738	670	601	517	553	699	703	848	547	556	639	1085
Mp1g02650.1	1097	1133	1595	1009	1209	1252	1170	1259	1422	1240	1125	1071	1243	1017	1157	1407	1031	1154	1131	1179	903	1589	1491	1334	1892	1938	2097	1945	1994	1722	767	666	969	1683	1788	1633	1440	1506	1376	1341	1135	1246	972	1073	1344	1490	1524	1647	1356
Mp1g02660.1	509	642	626	427	429	417	321	311	350	413	413	518	247	299	332	445	341	403	399	345	273	308	313	300	332	281	384	266	327	273	398	312	476	328	389	399	460	368	359	301	318	378	202	198	314	369	403	455	623
Mp1g02670.1	1846	2225	2691	1318	1398	1351	1013	968	1077	1125	1104	1064	1025	903	1062	1518	1126	1465	1352	1175	1070	931	767	800	1007	862	1045	809	884	872	1340	1173	1505	1427	1444	1373	1264	1265	1270	1245	1222	1394	623	676	899	1018	996	1078	2047
Mp1g02680.1	46	50	70	1	6	2	7	3	0	5	8	9	0	0	0	1	2	3	1	0	1	0	0	0	0	1	1	0	0	1	16	12	29	3	6	3	4	6	0	4	7	2	4	4	6	2	2	5	22
Mp1g02690.1	427	621	722	471	539	507	598	654	694	566	544	620	451	421	445	688	595	516	673	675	545	612	579	514	505	436	509	385	380	344	455	384	638	663	712	598	694	648	520	581	514	675	294	370	379	369	329	394	778
Mp1g02700.1	3847	4105	5061	3426	3897	3583	3389	3013	3244	2927	3159	3114	3081	2869	3371	4814	3250	4380	4356	3967	3370	3103	2789	2860	3083	2571	3421	2520	2354	2582	3312	2998	3784	4641	4808	4171	4280	3815	4152	3513	3487	4237	1782	1815	2275	3507	3770	4047	5382
Mp1g02710.1	1435	1645	1940	961	1173	1199	976	865	950	984	790	773	662	628	718	1081	787	941	1076	1010	778	995	899	928	1099	937	1197	905	950	872	784	724	1084	1077	1284	1230	1018	963	1007	947	851	965	353	439	508	1068	1090	1071	1837
Mp1g02720.1	309	358	507	264	251	215	269	253	258	187	171	148	171	146	181	258	130	209	226	194	176	243	190	211	249	237	307	173	223	223	187	146	236	183	237	196	197	184	209	183	182	204	47	49	64	349	342	352	377
Mp1g02730.1	842	912	1202	672	750	806	647	611	641	615	623	571	561	463	570	823	598	667	751	769	559	599	526	501	517	396	489	394	398	402	448	410	583	663	619	696	739	597	767	671	621	684	247	302	349	378	388	412	1043
Mp1g02740.1	1000	1077	1610	1549	1856	1803	1806	1859	1980	1890	1755	1911	2027	1833	2173	2256	1795	2040	2236	2033	1690	1531	1413	1412	1216	1011	1236	1007	1039	1047	1047	891	1340	1413	1294	1383	2096	1857	1925	1803	1775	1929	1460	1558	1832	558	512	602	1876
Mp1g02750.1	1782	1918	2590	917	1047	1108	966	901	912	978	790	824	805	708	847	793	679	774	878	848	665	1304	1245	1252	1259	1221	1438	958	1074	1034	891	730	1045	930	945	978	987	916	822	735	805	911	684	758	896	595	581	701	2171
Mp1g02760.1	8	9	7	3	8	12	20	10	11	15	9	12	12	7	4	14	5	13	13	16	11	12	14	8	11	10	14	10	18	10	5	6	4	12	10	15	11	7	11	5	3	4	3	2	10	5	3	3	8
Mp1g02770.1	1410	1562	1979	846	1014	1016	1030	900	939	942	850	853	649	589	742	917	712	882	963	908	780	1175	1084	1029	1262	1061	1326	968	1138	1105	824	725	1047	1203	1197	1116	1167	924	988	878	759	870	749	754	840	975	963	1061	1776
Mp1g02780.1	586	637	804	515	746	747	394	501	464	733	516	515	1060	762	861	816	626	706	743	652	450	663	620	628	509	416	530	383	466	405	522	478	678	450	359	424	585	536	528	524	418	478	340	445	396	136	115	141	801
Mp1g02790.1	1115	1207	1666	1713	2016	2181	1463	1478	1643	1469	1270	1376	874	778	889	2098	1551	1777	2285	2066	1966	3545	2848	2665	2463	2246	2799	2207	2276	2307	596	536	680	1765	1776	1738	2891	2736	2654	2973	3185	3529	1198	1298	1537	7852	8053	9080	1541
Mp1g02800.1	438	439	644	804	893	887	528	563	615	522	530	494	207	192	298	789	584	677	927	833	707	1524	1330	1228	1077	1116	1263	1115	1076	950	212	172	250	662	856	645	1180	1163	1087	1251	1433	1598	461	489	614	4140	3636	4764	637
Mp1g02810.1	5	1	5	0	2	2	1	0	2	0	0	4	1	0	4	1	2	1	1	1	1	3	7	0	1	2	8	10	10	3	0	1	0	3	3	0	0	5	1	2	4	1	1	0	4	15	9	25	1
Mp1g02820.1	449	439	538	407	449	441	406	381	419	392	381	347	308	244	321	491	385	435	455	432	356	352	386	349	369	334	360	260	265	318	269	233	329	278	286	301	422	393	410	330	312	371	120	102	150	199	221	240	597
Mp1g02830.1	1044	1144	1509	811	973	955	1084	1059	1183	1062	902	962	776	624	688	1052	717	893	1073	1085	840	1251	1300	1300	1068	996	1240	889	899	830	816	692	960	1012	958	977	1138	1032	949	939	874	1085	470	633	647	862	862	982	1305
Mp1g02840.1	3713	3689	5507	4789	5388	5580	6964	6272	7374	6320	5998	5895	2668	2402	2926	5460	3536	4397	5865	5502	4605	12173	11380	11175	10291	9149	11639	8661	8857	9329	2734	2295	2954	7742	8340	7189	7464	6750	6663	6101	5720	6137	3569	3586	4625	6547	6770	7354	5789
Mp1g02850.1	0	0	0	0	0	4	3	1	5	5	5	0	3	5	3	5	6	1	3	4	1	0	4	5	1	1	5	2	5	8	3	1	6	5	7	3	4	2	5	4	3	4	3	0	6	7	4	14	2
Mp1g02860.1	467	624	740	521	667	622	550	483	552	510	485	457	455	498	590	718	496	575	684	534	497	629	576	541	659	542	724	538	547	579	461	446	486	796	760	729	646	583	621	551	475	593	426	412	577	816	840	785	756
Mp1g02870.1	0	3	1	1	2	2	1	1	0	0	1	1	0	0	0	0	0	0	0	1	0	0	0	0	1	1	0	1	0	1	0	0	0	0	1	2	0	1	1	2	0	2	0	2	3	2	2	2	4
Mp1g02880.1	871	920	1317	1966	2142	2087	1557	1740	1587	1420	1137	1014	928	871	939	1552	1327	1522	1850	1544	1401	4094	3918	3499	3549	3733	4215	3631	4086	3812	1225	1040	1405	1517	1768	1410	2251	2095	1915	2544	2496	2687	683	777	949	3590	2981	3888	1744
Mp1g02890.1	609	638	769	492	616	625	641	573	535	510	451	407	508	412	542	550	452	536	609	517	465	495	416	431	610	528	669	572	597	603	482	373	602	449	451	435	641	540	612	527	498	567	923	1113	1134	639	608	742	822
Mp1g02900.1	301	388	417	76	117	126	124	106	98	96	71	83	209	153	184	84	59	74	56	73	50	79	87	110	112	81	121	92	134	116	58	55	74	331	303	286	91	82	96	60	61	68	69	67	71	314	277	340	325
Mp1g02910.1	676	725	947	429	515	556	573	417	526	450	362	424	223	210	201	363	265	267	369	324	280	445	361	343	460	449	486	409	377	427	694	542	829	1266	1367	1139	480	522	523	442	452	480	611	759	873	224	248	278	770
Mp1g02920.1	72	78	164	94	123	167	592	738	605	297	191	283	157	132	190	131	153	130	166	121	126	250	218	190	104	104	105	48	67	100	1041	941	1487	42	33	49	328	234	216	244	169	191	285	355	433	21	19	18	86
Mp1g02930.1	79	70	134	44	34	53	79	73	48	20	35	24	29	16	15	26	17	17	10	20	14	39	35	34	46	34	24	12	31	12	58	62	83	399	449	371	31	32	22	22	24	29	22	26	34	65	57	101	88
Mp1g02940.1	186	196	317	10	12	16	63	30	16	2	7	9	7	4	9	2	8	4	0	1	0	2	1	7	4	9	9	10	12	6	6	6	26	618	573	473	7	11	7	4	3	6	3	3	2	32	31	27	167
Mp1g02950.1	4087	4541	6352	4215	4873	4950	3685	3307	4044	3430	2754	3072	2176	1789	2262	3601	2654	2993	3511	3452	2747	3014	2743	2497	2771	2401	2979	1914	2222	2006	3009	2541	3447	5280	5430	5217	4167	4113	3765	3558	3306	3939	1098	1123	1366	2565	2482	2784	5837
Mp1g02960.1	804	913	1206	569	620	701	629	568	686	523	450	565	491	382	549	625	477	572	687	583	451	599	523	488	614	464	594	417	504	468	545	413	546	769	744	683	728	639	534	638	523	613	547	588	683	486	444	476	945
Mp1g02970.1	0	0	0	0	0	0	0	0	0	0	0	1	0	0	0	0	0	0	0	0	0	0	0	0	0	0	0	0	0	0	0	0	0	0	0	0	0	0	0	0	0	0	0	0	0	0	0	0	1
Mp1g02980.1	6	14	3	10	21	19	20	20	19	6	3	1	22	11	11	34	11	30	25	25	16	29	33	13	21	23	37	19	15	9	18	10	15	1	9	6	23	12	27	26	25	18	3	10	4	1	0	3	15
Mp1g02990.1	128	96	179	163	147	186	230	263	246	173	170	197	167	124	150	187	195	169	160	150	129	184	140	130	217	196	242	154	139	140	206	184	301	119	64	88	172	138	144	186	145	168	72	130	139	60	51	67	194
Mp1g03000.1	543	693	707	373	415	429	425	396	385	375	304	316	253	264	289	464	303	349	502	486	323	390	406	352	440	319	403	266	298	343	254	195	350	202	226	201	492	407	361	356	362	355	276	226	264	180	148	214	731
Mp1g03010.1	4312	4667	5852	3169	3444	3390	3823	3775	3627	3228	2897	2929	3309	2844	3429	4029	3177	3676	4218	4123	3117	3753	3497	3342	3844	3692	4409	3521	3343	3447	3182	2651	3568	4242	4262	3662	3683	3382	3481	3462	3022	3476	3494	3831	4358	5990	5777	6485	5172
Mp1g03020.1	4479	4428	7246	1751	2196	2256	2057	1648	1922	1890	1793	1918	1708	1311	1564	2006	1583	1688	1573	1591	1196	814	849	850	803	689	899	476	488	554	2272	1596	2561	4514	5327	4092	1661	1581	1423	1480	1596	1588	924	986	1357	484	389	429	4823
Mp1g03030.1	5	9	3	7	9	10	15	7	10	13	4	2	2	5	6	10	3	2	9	8	6	4	0	5	3	5	1	1	1	6	5	5	12	2	4	5	20	8	8	1	8	8	6	1	5	2	0	3	10
Mp1g03040.1	348	400	474	250	308	319	194	220	214	230	188	214	260	260	288	248	216	275	250	186	171	195	144	157	202	158	222	195	224	217	213	208	254	298	314	296	239	230	214	202	174	244	172	200	228	154	154	158	521
Mp1g03050.1	348	400	474	250	308	319	194	220	214	230	188	214	260	260	288	248	216	275	250	186	171	195	144	157	202	158	222	195	224	217	213	208	254	298	314	296	239	230	214	202	174	244	172	200	228	154	154	158	521
Mp1g03060.1	377	366	467	146	198	219	244	242	227	196	212	211	164	108	132	148	147	165	159	133	120	193	157	152	223	173	218	147	143	159	151	149	211	220	243	216	215	149	183	170	154	171	88	107	93	141	126	143	477
Mp1g03070.1	631	741	867	514	707	623	805	820	809	788	612	751	589	518	578	659	482	596	625	610	492	523	477	484	445	388	430	383	372	410	598	454	708	627	634	550	631	568	558	512	559	593	450	496	595	299	365	368	959
Mp1g03080.1	662	727	1042	511	664	709	915	817	870	725	706	725	591	429	593	701	533	614	706	593	569	673	550	520	418	340	494	240	318	336	613	481	758	704	709	695	783	716	695	638	530	663	564	638	775	376	314	337	856
Mp1g03090.1	2151	2349	3307	1724	1715	1770	1517	1494	1671	1689	1313	1437	1538	1348	1573	1773	1334	1567	1636	1483	1243	1391	1190	1245	1411	1225	1506	1301	1361	1351	1716	1503	2060	1891	1914	1711	1659	1681	1652	1647	1547	1821	689	777	893	1214	1121	1200	2814
Mp1g03100.1	1431	1565	2086	735	821	907	800	833	774	813	699	706	617	538	641	865	622	812	910	816	649	651	555	592	697	571	744	563	622	556	692	587	788	1122	1106	985	761	798	818	802	822	875	1142	1182	1424	748	825	752	1633
Mp1g03110.1	966	1062	1393	951	1132	1184	1261	1131	1262	1076	1011	1024	1304	1209	1374	1688	1414	1516	1601	1413	1151	1007	1018	994	947	913	1018	705	780	786	920	794	1170	1067	1016	1002	1372	1284	1072	1197	985	1263	1094	1265	1410	652	611	610	1391
Mp1g03120.1	1143	1200	1617	1150	1316	1252	1553	1516	1441	1270	1126	1098	1416	1215	1403	1854	1411	1478	1655	1525	1139	1239	1213	1147	1271	997	1306	945	1122	1157	1000	824	1282	1035	1006	909	1476	1307	1275	1347	1322	1228	1064	1151	1286	644	619	660	1502
Mp1g03130.1	411	544	556	411	487	404	460	450	453	426	379	280	332	304	362	501	381	468	475	404	338	310	223	273	313	244	320	263	231	278	334	266	394	469	497	495	478	405	423	343	321	366	225	296	370	286	328	340	562
Mp1g03140.1	350	259	677	128	425	441	2805	1084	1345	515	525	740	111	123	289	120	90	93	74	182	51	247	187	219	112	86	116	121	176	154	93	52	126	14899	15750	13340	249	211	280	54	134	62	486	462	463	225	179	235	399
Mp1g03150.1	767	632	1401	64	101	124	570	142	211	134	162	167	39	25	94	60	36	54	40	55	30	119	152	126	76	59	53	54	70	71	49	21	63	5569	5102	4195	61	59	83	22	39	54	163	171	147	75	59	62	774
Mp1g03160.1	1239	1398	1827	3697	4892	5061	3417	3768	3710	5764	4354	4756	8985	7763	9349	5505	4684	5551	3151	3147	2408	2826	2939	3217	2683	2115	3009	2975	3459	3436	2994	2649	4089	6155	4914	6527	6004	4896	5785	2683	2519	2933	3687	3928	4483	469	490	600	2325
Mp1g03170.1	430	503	645	176	220	234	216	210	244	231	146	179	176	156	207	179	147	165	230	237	165	231	226	267	260	204	290	218	229	234	170	133	239	208	219	208	218	226	189	186	184	195	86	71	87	167	99	159	494
Mp1g03180.1	614	682	968	330	400	400	336	319	332	277	254	262	336	229	276	328	247	319	309	286	285	440	394	387	642	584	670	577	683	677	247	221	321	458	501	401	361	325	276	326	298	335	116	139	173	621	613	665	799
Mp1g03190.1	5	8	21	8	4	4	4	2	4	6	3	3	2	6	4	10	2	7	4	5	2	3	13	4	7	1	6	5	4	2	5	5	6	2	8	2	7	5	12	3	1	12	1	0	1	2	5	6	4
Mp1g03200.1	13	19	26	1	6	4	3	0	0	3	0	0	0	0	0	0	0	0	0	0	0	0	0	0	0	0	1	1	0	0	1	2	2	3	4	1	1	0	0	0	0	0	0	0	0	1	2	1	4
Mp1g03210.1	1191	1310	1792	935	941	1027	929	913	1039	924	876	858	760	798	835	1414	1010	1225	1217	1320	1007	1054	1003	997	1021	840	1104	894	891	939	1500	1265	1781	857	924	871	1295	1149	1134	1525	1503	1646	852	973	1230	1278	1274	1370	1293
Mp1g03220.1	2187	2460	3084	1692	1899	1845	1813	1834	1957	1830	1655	1789	1597	1351	1567	2207	1648	1920	2227	2022	1683	2046	1866	1887	2167	1912	2249	1749	1772	1728	1724	1478	1997	2090	1991	1966	2226	1924	2000	1801	1793	2026	1786	2057	2328	2095	2276	2542	2711
Mp1g03230.1	30	41	38	14	10	9	4	7	11	0	0	0	0	0	0	0	0	0	0	0	0	0	0	0	0	0	0	0	0	0	0	0	2	3	1	4	0	3	0	1	2	0	2	6	5	0	1	0	46
Mp1g03240.1	14	12	9	60	38	25	77	39	76	6	4	5	1	1	1	0	0	1	2	0	0	0	6	6	3	3	0	1	0	0	2	1	2	9	13	11	13	32	11	7	1	0	12	17	19	8	6	16	49
Mp1g03250.1	0	0	0	0	0	0	0	0	0	0	0	0	0	0	0	0	0	0	0	0	0	0	0	0	0	0	0	0	0	0	0	0	0	0	0	0	0	0	0	0	0	0	0	0	0	5	3	2	2
Mp1g03260.1	2218	2198	2949	1666	1773	1896	1408	1668	1661	1562	1305	1294	2573	1888	2408	1384	1107	1324	947	765	666	592	573	523	960	864	1060	1231	1419	1202	1634	1591	1876	3569	3237	3087	1616	1439	1711	1213	1088	1213	2663	3072	3464	167	144	147	1656
Mp1g03270.1	1626	1879	2427	1609	1908	1836	1503	1449	1464	1318	1149	1197	1437	1252	1533	2195	1589	1959	1823	1593	1299	1165	1120	1156	1708	1459	1757	1477	1510	1469	1710	1514	2018	2021	2037	1898	2026	1772	1847	1499	1283	1580	635	742	904	1517	1441	1490	2212
Mp1g03280.1	1773	1930	2583	1934	1911	2078	1370	1277	1531	1876	1551	1548	2879	2452	2722	3288	2371	2779	2330	1945	1659	2071	1872	1927	2278	1972	2565	2068	2218	2214	1328	1051	1468	1423	1535	1394	2025	1819	1840	1817	1503	1814	586	662	705	1371	1263	1494	2656
Mp1g03290.1	872	997	1114	882	855	830	593	623	630	801	669	702	1019	946	1073	1619	1056	1324	1180	976	802	1438	1319	1489	1927	1706	2073	1697	1851	1721	384	376	510	753	711	802	1011	882	858	949	797	964	218	282	238	615	610	638	1242
Mp1g03300.1	2324	2493	3074	3277	3951	3994	5115	5007	5404	5188	4555	4473	4923	4358	5076	7305	5293	6529	5899	5491	4589	5748	5236	5717	6335	5254	6398	4753	5436	5403	3385	2935	4003	1908	1633	1961	4932	4508	4596	5671	6258	7071	2546	2816	3461	3573	3549	4032	3337
Mp1g03310.1	12	23	19	16	18	23	19	21	24	22	18	16	37	18	25	27	15	8	8	5	9	9	17	15	45	16	30	28	44	47	24	12	31	17	21	18	27	14	22	64	95	83	15	20	37	26	33	21	8
Mp1g03320.1	6048	6894	8457	5794	6636	6540	5525	5861	6007	6942	5214	5752	8450	7156	8336	9817	7494	8732	8116	7078	5785	7191	6491	6618	7847	6766	8374	6354	7428	6968	3675	3136	4681	6018	5324	5382	6634	6011	5974	5734	5282	6037	3429	4238	4432	1704	1587	1899	8957
Mp1g03330.1	0	0	0	0	0	0	0	0	0	0	0	0	0	0	0	0	0	0	0	0	0	0	0	0	0	0	0	0	0	0	0	0	0	0	0	0	0	0	0	0	0	0	0	0	0	0	0	0	0
Mp1g03340.1	723	906	1077	1596	1945	1981	2710	2600	2808	2348	2118	2103	1840	1483	1859	2493	1982	2317	2623	2512	2094	1402	1268	1219	1641	1229	1697	1026	1083	1126	1223	1074	1608	1546	1424	1403	2344	2122	2237	1720	1649	1767	1516	1659	1873	1017	1040	1091	1532
Mp1g03350.1	87	119	143	260	337	281	433	450	453	330	322	351	244	257	298	402	322	365	439	412	323	229	206	204	299	225	272	187	207	169	194	199	249	214	276	188	439	334	347	289	239	333	227	227	296	130	124	173	240
Mp1g03360.1	0	0	0	0	0	0	0	0	0	0	0	1	0	0	0	0	0	0	0	0	0	0	0	0	0	0	0	0	0	0	0	1	0	0	0	0	0	0	0	0	0	0	0	0	0	0	0	0	0
Mp1g03370.1	99	115	128	29	21	34	25	34	39	32	16	26	28	17	26	25	25	31	28	33	24	23	30	31	47	24	24	25	33	17	16	13	16	38	45	35	20	32	34	18	22	27	24	24	47	13	19	25	147
Mp1g03380.1	1195	1361	1529	1100	1423	1216	1473	1322	1570	1256	1180	1212	1082	1025	1223	1492	1026	1377	1489	1387	1119	901	850	857	1011	859	1171	707	755	733	1339	1141	1639	1485	1442	1450	1409	1323	1320	970	964	1109	1144	1235	1365	765	850	909	1532
Mp1g03390.1	91	135	163	29	37	28	17	17	25	28	41	13	15	9	20	11	11	18	12	19	11	11	7	19	21	20	25	15	21	28	47	42	47	40	53	50	19	24	20	29	18	19	38	24	37	35	31	36	90
Mp1g03400.1	555	555	741	701	803	843	952	851	788	802	656	634	600	482	574	918	723	844	1046	868	721	861	780	781	863	713	975	662	650	696	547	471	691	812	689	722	935	809	756	832	699	796	412	487	576	776	728	813	828
Mp1g03410.1	1874	2011	2756	1242	1431	1345	1172	986	1144	1084	930	1037	988	817	906	1406	962	1206	1263	1159	909	1075	1064	952	1135	905	1240	962	1069	886	1070	969	1326	1509	1484	1335	1254	1303	1260	1111	1099	1139	495	473	619	994	1055	1093	2500
Mp1g03420.1	1324	1317	1575	820	778	802	701	616	723	710	730	622	617	610	700	899	646	720	740	824	600	643	642	581	599	534	609	451	537	551	766	607	891	957	1066	939	865	856	786	796	698	856	416	470	615	699	914	841	1337
Mp1g03430.1	799	879	1148	555	611	671	523	457	544	496	424	456	550	487	515	664	477	493	651	571	475	488	381	401	461	399	535	369	376	415	442	360	543	598	660	653	587	555	480	469	370	547	354	391	439	316	377	356	1009
Mp1g03440.1	0	0	0	0	0	1	0	1	0	0	0	0	0	0	2	0	0	0	0	0	0	0	0	0	0	1	2	0	0	0	0	0	1	0	0	0	0	0	0	0	0	0	0	0	0	0	0	0	0
Mp1g03450.1	76	110	112	10	11	17	4	7	18	9	7	11	4	1	1	3	1	1	5	2	3	4	7	4	3	9	7	8	3	0	9	9	12	17	12	19	4	10	6	7	11	8	11	13	6	3	3	2	59
Mp1g03460.1	143	213	251	379	444	491	615	689	643	696	615	693	418	341	391	396	337	324	410	384	291	417	420	390	348	382	449	293	391	384	404	371	612	286	315	319	490	396	475	441	406	427	531	597	612	56	40	50	337
Mp1g03470.1	39	48	65	33	56	57	49	87	78	51	55	64	72	47	67	75	88	99	92	88	78	52	59	50	57	60	55	61	46	62	68	48	49	72	74	76	110	94	85	85	77	72	82	93	118	71	84	72	83
Mp1g03480.1	883	998	1236	1262	1387	1432	892	1080	1070	1309	1018	1097	1439	1273	1589	1656	1311	1590	1735	1428	1160	2582	2384	2371	3351	2849	3804	3159	3490	3319	559	615	612	1151	960	1014	1389	1247	1384	1405	1238	1391	309	384	455	1256	1136	1461	1308
Mp1g03490.1	532	591	893	1155	1497	1465	1420	1683	1267	1765	1759	1672	1504	1281	1438	1629	1397	1467	1967	1536	1251	1618	1536	1415	1462	1242	1316	1023	1198	1208	1100	826	1287	509	597	768	1422	1379	1640	1339	1367	1487	1095	1278	1283	241	163	237	1377
Mp1g03500.1	0	0	0	0	1	0	0	0	0	1	3	4	0	0	1	0	0	0	0	0	0	3	0	0	1	0	3	1	0	1	0	0	0	1	0	0	0	0	0	1	1	0	1	1	0	1	0	0	0
Mp1g03510.1	998	1306	1439	1181	1462	1468	1812	1731	1848	1909	1534	1534	1283	1074	1464	2221	1743	1873	2377	1983	1710	1839	1636	1601	1750	1497	1871	1219	1419	1323	1302	1062	1608	1427	1296	1288	1987	1677	1710	1536	1373	1580	1448	1479	1772	1196	1167	1175	1599
Mp1g03520.1	0	0	0	0	0	0	0	0	0	0	0	0	0	0	0	0	0	0	0	0	0	0	0	0	0	0	0	0	0	0	0	0	0	0	0	0	0	0	0	0	0	0	0	0	0	0	0	0	0
Mp1g03530.1	2396	2328	3506	2317	2524	2670	3295	3161	3651	2860	2718	2868	2418	2145	2273	2984	2158	2571	2993	2765	2253	2362	2292	2227	1994	1830	2131	1506	1701	1682	2907	2369	3598	2660	2677	2575	3043	2684	2564	2648	2369	2858	1564	1724	1974	1480	1511	1522	2928
Mp1g03540.1	1716	1805	2368	1408	1604	1612	1695	1743	1861	1613	1548	1655	1123	1025	1201	1945	1472	1811	2266	2083	1662	3285	2815	2528	2122	1871	2266	1421	1738	1716	1300	1111	1545	1578	1706	1323	1742	1670	1677	2156	2384	2645	823	822	1023	1633	1630	1751	2131
Mp1g03550.1	53	61	67	69	54	48	45	60	62	57	61	75	46	55	67	64	57	56	93	98	51	119	150	98	100	84	93	79	76	70	60	45	54	63	77	51	65	77	62	78	78	118	24	33	42	53	60	85	76
Mp1g03560.1	371	406	623	402	433	429	418	414	436	475	409	434	539	445	480	645	454	484	495	425	369	478	438	423	518	450	430	386	405	422	317	231	360	489	499	474	435	435	400	425	387	408	230	270	341	229	206	252	576
Mp1g03570.1	583	567	673	606	655	658	561	517	593	584	484	473	543	402	473	660	478	537	561	602	452	595	557	641	636	545	648	529	544	592	381	376	482	770	696	682	685	608	609	799	943	872	198	216	268	665	589	785	702
Mp1g03580.1	7628	8247	10451	9262	10703	10035	10507	10966	12006	9456	7914	7968	6480	5442	6488	15057	10648	12805	17221	15010	12250	11243	9450	9275	15930	13955	16821	10037	10738	10504	8227	7494	8902	8111	8208	7961	11603	10843	10629	12755	11275	13010	6862	7766	9829	7361	7067	7604	11998
Mp1g03590.1	145	141	245	123	182	224	194	215	167	137	113	169	109	120	120	132	95	94	113	101	95	130	125	84	151	132	123	117	123	123	154	135	226	121	103	90	143	150	137	167	122	143	106	148	155	86	66	90	207
Mp1g03600.1	525	635	821	375	472	406	482	468	544	503	445	411	399	362	426	507	357	497	513	423	316	440	378	320	372	345	420	312	342	291	544	504	690	495	467	469	410	407	384	399	417	446	509	590	672	306	295	359	778
Mp1g03610.1	0	0	0	0	0	0	0	0	0	0	0	0	0	0	0	0	0	0	0	0	0	0	0	0	0	0	0	0	0	0	0	0	0	0	0	0	0	0	0	0	0	0	0	0	0	0	0	0	0
Mp1g03620.1	2967	3343	4579	1760	1838	1939	1480	1385	1462	1522	1562	1598	1604	1370	1628	1866	1372	1588	1690	1561	1230	1483	1259	1297	1330	1120	1439	1317	1363	1348	3365	2702	3438	3890	3825	3349	1760	1687	1724	1705	1677	1926	3946	4768	5559	1288	1311	1567	3697
Mp1g03630.1	3784	4294	5181	5731	6309	6284	5981	5561	6512	7719	6262	6007	8966	7595	8566	11626	8237	9819	9430	8434	6619	7312	6656	6775	7126	6139	7508	5582	6381	5997	3912	3230	4860	5674	4904	6300	8058	6828	6554	6367	5635	6685	3069	3541	4098	1247	1322	1479	5476
Mp1g03640.1	478	528	652	363	389	381	465	452	448	432	336	353	361	319	364	445	361	403	469	499	381	383	416	317	298	266	396	253	235	257	427	421	540	496	505	457	493	395	368	437	387	495	333	334	463	328	327	330	583
Mp1g03650.1	2380	2557	3621	1718	1695	1745	1148	1137	1266	1263	1198	1175	883	738	818	1112	870	1012	1254	1175	1070	1835	1664	1722	2224	2108	2549	1958	1934	1874	1265	1059	1295	1306	1390	1392	1478	1352	1313	1463	1385	1719	387	376	454	2386	2632	2856	3243
Mp1g03660.1	13	36	35	9	6	3	6	10	23	3	13	2	5	6	5	1	3	1	7	2	3	6	6	0	9	2	2	4	7	6	2	3	6	4	11	6	2	5	4	3	3	5	2	4	2	1	3	1	22
Mp1g03670.1	29	26	24	57	100	71	179	152	143	92	94	130	83	75	97	71	58	73	118	74	65	101	66	83	86	64	95	83	66	77	93	84	135	42	49	51	114	104	108	121	99	83	121	118	125	44	31	35	63
Mp1g03680.1	1197	1416	1641	1068	1364	1316	1598	1469	1629	1520	1345	1364	1372	1280	1536	1861	1354	1604	1854	1775	1398	1566	1442	1477	1579	1487	1857	1201	1338	1360	1460	1171	1696	1240	1206	1188	1649	1496	1527	1372	1314	1526	1561	1863	2065	1570	1754	1801	1571
Mp1g03690.1	1	1	1	2	3	6	4	4	2	5	7	3	3	2	0	2	2	1	6	6	1	2	2	1	2	0	0	1	0	0	0	2	4	8	3	8	3	0	6	5	2	1	3	6	10	1	0	1	5
Mp1g03700.1	180	165	206	94	100	90	149	131	168	131	113	125	105	60	76	76	60	70	67	64	71	55	93	86	58	89	67	58	74	70	73	71	81	105	92	107	106	134	70	82	66	90	44	43	38	52	50	44	179
Mp1g03710.1	2121	2487	3321	1449	1691	1842	2025	1898	2038	1810	1679	1912	1613	1415	1661	1807	1426	1566	1778	1729	1442	1806	1687	1508	1468	1293	1544	1129	1219	1225	1530	1235	1872	1912	2066	1884	1793	1721	1656	1518	1446	1615	839	923	1109	809	789	958	2781
Mp1g03720.1	3032	3522	4916	3150	3736	3985	5668	5000	5658	4565	4126	4416	4099	3568	4032	4435	3551	3803	4052	3739	3138	3188	2893	2740	2864	2471	2903	2225	2447	2370	4614	3534	5263	3824	3989	3818	4250	4081	3919	3736	3292	3821	3060	3524	4068	1798	1812	2026	4256
Mp1g03730.1	5	5	5	10	3	13	20	22	11	18	16	13	12	12	9	5	11	18	6	6	4	4	2	2	3	6	3	7	0	2	40	30	55	16	6	12	3	10	7	4	4	8	3	2	5	2	0	0	11
Mp1g03740.1	12	10	25	120	108	122	537	357	391	45	11	40	115	113	111	123	106	85	68	96	77	132	73	110	125	151	120	134	124	133	102	93	166	50	53	48	232	155	160	171	151	168	77	106	176	4	5	9	23
Mp1g03750.1	479	573	482	1753	1674	1729	1177	1632	1734	1597	1199	1750	1937	1868	2234	5575	3910	4952	3855	3168	2545	7064	6481	6336	6374	5584	6971	7705	8076	7730	260	277	269	1345	1314	1289	3610	3396	3417	9302	9064	10136	400	509	554	5977	5423	5890	723
Mp1g03760.1	21	19	16	66	48	69	9	12	13	16	9	13	81	39	66	89	53	74	42	52	56	74	57	90	149	136	135	268	221	191	11	1	10	31	17	24	47	60	58	65	49	73	12	22	28	135	80	85	22
Mp1g03770.1	2	7	15	3	1	0	1	1	2	1	0	0	1	0	0	1	0	0	1	0	0	1	0	1	2	0	0	0	0	2	0	0	0	1	0	7	2	0	0	0	1	0	0	0	1	0	0	0	12
Mp1g03780.1	61	72	119	15	28	20	5	6	6	0	2	2	8	5	1	3	4	4	8	10	8	3	7	7	6	5	6	3	2	3	2	2	2	27	37	34	5	7	12	5	15	5	5	4	8	2	1	0	91
Mp1g03790.1	141	191	228	107	113	118	99	93	91	97	68	90	132	79	91	112	69	80	95	76	79	113	101	88	168	107	160	116	151	123	62	70	70	146	131	133	103	94	100	82	91	90	43	53	59	112	106	103	166
Mp1g03800.1	522	559	679	364	509	517	362	380	338	323	260	304	386	344	400	410	297	351	364	311	306	386	405	370	519	379	500	418	401	425	263	224	322	386	425	393	404	321	364	335	323	343	168	140	221	394	447	463	761
Mp1g03810.1	423	486	656	455	539	566	822	817	837	704	671	722	596	488	583	774	605	668	820	814	574	709	627	612	431	465	525	334	366	371	636	530	743	672	666	533	803	631	604	586	620	675	468	593	645	381	398	407	569
Mp1g03820.1	445	558	710	291	393	408	425	378	452	380	361	414	245	232	265	378	289	304	408	375	288	550	474	483	552	522	648	533	548	567	366	287	445	489	459	458	433	413	449	446	436	523	424	456	601	769	774	782	488
Mp1g03830.1	836	1017	1288	630	735	727	694	765	823	693	684	703	497	423	532	717	541	566	737	695	567	859	789	724	986	946	1116	862	884	943	588	513	680	744	771	661	727	686	668	700	785	776	774	959	1213	1314	1198	1491	1019
Mp1g03840.1	12	10	13	3	1	3	2	6	2	2	2	5	4	1	0	2	0	1	3	0	0	8	1	0	11	1	3	2	4	1	1	2	2	2	4	15	6	3	4	3	0	3	0	0	2	0	2	0	12
Mp1g03850.1	472	478	698	262	376	403	482	430	449	413	460	602	250	166	267	281	219	201	335	294	232	233	189	185	230	194	236	143	188	195	176	187	237	1089	1010	1104	355	316	371	360	451	427	193	186	257	81	91	117	578
Mp1g03860.1	900	995	1337	723	941	899	1117	978	1021	947	752	803	767	731	872	1079	876	883	1092	901	831	860	710	734	819	809	963	579	726	721	622	526	808	860	775	769	983	821	870	734	714	840	507	581	633	642	624	722	1424
Mp1g03870.1	14398	16908	18914	22788	25451	25242	15823	17564	17504	21375	14909	15531	34860	31564	36558	31675	22591	28660	24386	19893	16403	29648	28218	29043	47393	39309	51170	48555	53182	50868	10672	9278	13279	15438	12811	15942	23400	20482	21978	22389	19657	23104	10374	11550	12778	9776	9436	10714	23409
Mp1g03880.1	0	0	0	0	0	0	0	0	0	0	0	0	0	0	0	0	0	0	0	0	0	0	0	0	0	0	0	0	0	0	0	0	0	0	0	0	0	0	0	0	0	0	0	0	0	0	0	0	0
Mp1g03890.1	3	9	13	14	6	4	11	14	12	11	3	9	13	9	6	5	7	9	10	8	4	12	7	20	9	7	11	17	9	7	8	11	11	2	4	4	9	7	9	6	8	4	14	18	7	17	19	21	8
Mp1g03900.1	674	706	1037	658	799	775	1062	1023	1094	859	741	888	769	718	822	1140	781	847	1083	998	805	710	716	750	569	532	737	404	449	454	819	590	967	899	823	792	1009	888	897	814	704	965	822	865	1066	466	354	495	830
Mp1g03910.1	977	986	1403	875	1015	1131	1234	1178	1354	1126	1089	1131	948	858	996	1230	1003	1056	1210	1148	929	679	683	775	605	480	655	456	396	462	1053	772	1158	1199	1199	1199	1199	1048	1096	848	871	973	655	701	786	422	515	485	1320
Mp1g03920.1	494	562	852	442	592	666	959	920	885	793	814	783	742	602	651	700	633	695	692	652	578	608	519	450	500	535	570	419	510	447	828	692	848	698	606	484	698	653	597	555	567	556	502	615	625	367	266	335	1080
Mp1g03930.1	189	232	354	141	191	172	197	218	256	237	194	213	186	159	167	186	186	181	192	170	128	152	135	133	173	123	154	118	110	174	202	150	239	216	220	193	205	197	172	191	132	189	107	120	156	88	84	87	275
Mp1g03940.1	1	4	9	0	1	0	3	1	2	0	0	2	0	0	1	0	0	0	2	1	0	0	0	0	0	2	4	0	0	0	0	2	0	0	0	3	0	0	0	2	0	1	0	0	0	0	0	0	1
Mp1g03950.1	260	309	391	277	295	370	508	423	463	352	307	334	255	234	269	411	291	300	401	410	305	383	359	324	271	273	279	209	239	230	304	315	387	297	339	208	405	410	357	404	403	401	335	429	450	322	314	328	337
Mp1g03960.1	1	1	2	0	0	1	0	0	0	0	0	0	0	0	0	2	0	1	0	1	0	0	0	0	0	1	2	0	0	0	0	0	2	0	0	0	0	0	0	0	0	0	1	0	0	5	4	2	1
Mp1g03970.1	6317	6861	8575	4809	5089	5225	3600	3714	4004	4704	3707	3915	4638	3947	5143	5599	4121	5289	4785	4283	3382	3313	3132	3189	4067	3492	4555	4343	4649	4413	3880	3587	4026	5046	4411	4825	4526	4094	4086	3836	3684	4281	1509	1797	1955	2101	2352	2411	7876
Mp1g03980.1	597	538	665	6477	7406	8638	3062	3531	4127	2301	1949	2259	8662	6983	7632	7227	4336	6541	8309	6589	5045	2506	2997	2771	568	514	553	303	396	378	8322	10153	10894	1189	921	1483	6779	6679	6725	6336	5275	6728	3256	3618	5086	92	117	131	629
Mp1g03990.1	1096	1186	1541	2100	2698	2508	2865	2575	2687	2521	2332	2473	2133	1867	2484	3102	2388	2737	3177	2865	2249	2453	2294	2230	2072	1841	2219	1574	1860	1900	1657	1538	2291	1419	1238	1399	3039	2467	2603	2443	2314	2557	1335	1380	1575	680	617	687	1923
Mp1g04000.1	466	512	692	401	501	445	480	492	470	434	395	418	344	266	350	500	390	335	364	392	265	292	277	302	334	273	357	307	312	247	374	330	449	437	443	383	385	427	374	369	333	370	168	184	243	241	232	241	665
Mp1g04010.1	2011	2250	3039	7932	8581	8746	7281	7806	8487	7941	6557	6921	8404	7058	8360	11705	8167	10132	9613	8672	7115	13300	12023	11584	15004	12790	16360	15139	16422	15775	4082	3423	4946	8433	7571	8351	11092	10394	10615	11160	10525	12305	4099	4471	5245	9147	9639	11351	3772
Mp1g04020.1	421	546	615	434	456	483	403	352	435	368	276	391	410	256	295	448	361	386	376	429	327	349	315	296	331	265	313	273	292	325	297	233	359	193	209	279	526	382	376	378	379	449	163	215	206	355	404	376	630
Mp1g04030.1	0	0	0	2	0	1	2	0	0	0	0	0	0	1	0	0	0	0	1	0	0	0	0	0	0	0	0	0	0	0	2	3	1	0	0	0	0	0	0	0	0	0	0	0	0	0	0	0	0
Mp1g04040.1	1843	2055	2648	2665	3253	2880	4314	4530	4284	3781	3244	3232	4216	3274	3957	4739	3654	4115	4754	4010	3358	3486	3371	3415	3576	3036	3584	2770	2976	2985	2590	2023	3507	3292	3355	2636	3761	3688	3499	3358	3120	3378	4869	5724	5794	1627	1951	2138	3038
Mp1g04050.1	2556	2755	3417	1891	2054	2252	2651	2626	2858	2469	2398	2365	1703	1385	1690	2899	2278	2591	2959	2840	2233	2401	2092	2109	1718	1518	2009	1269	1296	1319	2460	1962	2830	2731	2367	2386	2677	2161	2370	2288	2085	2331	1312	1466	1840	1104	1171	1353	3379
Mp1g04060.1	6892	7584	9723	5142	6071	5947	4928	4472	4954	4833	4198	4408	5210	4652	5447	6586	4963	5985	5932	5472	4583	4800	4404	4055	5733	5043	6213	5155	5428	5265	3933	3433	4726	8304	8281	7626	6056	5628	5480	4960	4601	5296	2379	2624	2951	5757	6039	6112	9830
Mp1g04070.1	1548	1802	2256	1471	1656	1592	1663	1626	1706	1536	1438	1369	1450	1367	1458	2019	1456	1860	1705	1721	1374	1389	1419	1349	1585	1426	1649	1224	1369	1339	1366	1153	1572	1639	1513	1605	1930	1712	1714	1499	1595	1851	787	910	1092	1113	1236	1333	2065
Mp1g04080.1	0	0	0	0	0	0	0	0	0	0	0	0	0	0	0	0	0	0	0	0	1	0	0	0	0	0	0	0	1	0	0	0	0	0	0	0	0	0	0	3	0	0	0	2	0	0	0	0	0
Mp1g04090.1	0	0	0	0	0	0	0	0	0	0	0	0	0	0	0	0	0	0	0	0	0	0	0	0	0	0	0	0	0	0	0	0	0	0	0	0	0	0	0	0	0	0	0	0	0	0	0	0	0
Mp1g04100.1	745	993	1131	839	1165	1113	1104	1141	1130	921	808	855	1068	959	1146	1425	993	1141	1394	1090	928	895	773	718	959	883	1016	645	850	784	646	520	1002	1109	1351	958	1233	937	1063	1088	915	1101	801	894	848	830	789	1018	1403
Mp1g04110.1	43	27	35	36	24	36	12	19	16	11	17	13	33	43	24	42	45	34	49	40	33	15	6	6	28	24	46	39	27	14	13	14	24	40	58	44	20	25	31	31	21	41	13	19	32	38	32	22	47
Mp1g04120.1	50	56	68	8	17	12	15	11	16	10	8	7	3	5	2	10	4	4	11	15	12	11	0	6	10	10	11	17	7	7	8	9	18	24	21	17	17	38	12	15	23	11	1	7	0	14	9	5	73
Mp1g04130.1	2649	3197	4116	3719	4367	4454	3705	3730	3906	4854	3756	3908	6291	5825	6630	6596	5266	5930	5152	4315	3887	4221	4108	4075	4842	4142	5147	4118	4720	4674	2646	2210	3407	4109	3711	3976	5166	4557	4647	4154	3665	4184	2699	3124	3266	1389	1336	1519	4444
Mp1g04140.1	648	733	1119	488	639	647	751	714	885	754	639	700	688	611	724	828	740	736	909	835	673	646	587	592	620	554	645	403	442	494	585	538	806	757	770	600	733	631	702	646	581	645	655	739	850	404	512	529	898
Mp1g04150.1	210	242	295	58	126	95	144	108	121	59	87	61	72	64	75	60	50	52	68	33	63	47	48	17	31	22	27	22	16	38	68	66	105	259	277	264	90	92	69	63	62	98	66	76	71	17	28	15	242
Mp1g04160.1	955	989	1436	213	287	230	144	125	164	177	162	150	291	236	246	163	102	146	118	87	91	73	75	81	143	110	170	180	172	186	96	106	111	273	279	297	138	151	154	174	124	153	51	91	106	62	95	62	1046
Mp1g04170.1	1116	1264	1475	587	570	632	611	601	681	624	542	566	631	553	609	938	729	789	813	672	628	795	779	675	965	798	974	799	856	854	386	292	392	1061	1202	941	710	653	666	537	509	565	372	449	462	764	796	917	1182
Mp1g04180.1	88	102	139	24	24	22	7	13	14	17	11	5	26	6	24	25	11	15	22	18	7	26	23	24	58	47	57	76	51	49	4	1	2	22	28	27	23	19	17	34	29	46	3	3	2	66	61	69	83
Mp1g04190.1	17077	19079	28902	35876	38146	40172	38512	45309	44974	47084	38463	40959	40526	37291	46084	73720	60347	69631	58557	55828	48231	62434	58159	54626	41698	38416	44096	41253	43468	41501	19293	14296	22756	27762	25890	27705	59546	56401	55340	58385	49878	58210	20400	23860	27263	24196	21769	26727	28752
Mp1g04200.1	15528	17308	24172	9119	9938	9886	10933	10533	10701	12671	10836	11233	8819	6905	8453	16300	13076	15023	17465	16485	13672	22777	20126	18390	13660	13191	14497	10025	11302	10310	2284	2037	3198	18691	19397	14122	13299	12618	12588	17414	15085	16469	4469	5241	6064	27962	25915	30114	19400
Mp1g04210.1	2880	3101	4761	2418	3048	3212	5140	4698	5019	4238	3635	4013	3151	2632	3339	3352	2861	2941	3543	3327	2733	2779	2561	2510	2205	1907	2280	1588	1640	1567	4267	3449	5250	3743	3419	2979	3800	3522	3470	3047	2787	3205	2288	2688	3156	1349	1359	1456	4222
Mp1g04220.1	772	841	1222	740	959	926	1070	1088	1059	1008	938	1010	613	550	741	736	575	749	855	720	595	569	480	439	622	443	602	439	462	513	956	737	1275	720	639	633	852	811	911	658	654	703	678	821	941	151	187	178	1098
Mp1g04230.1	0	0	0	0	0	0	1	0	2	0	0	0	0	0	3	0	0	1	0	2	0	0	0	0	0	0	1	0	0	0	0	0	0	0	0	0	0	0	0	0	0	0	0	0	0	0	0	0	0
Mp1g04240.1	0	0	0	0	0	0	0	0	0	0	0	0	0	0	0	0	0	0	0	0	0	0	0	0	0	0	0	0	0	0	0	0	0	0	0	0	0	0	0	0	0	0	0	0	0	0	0	0	0
Mp1g04250.1	3971	4232	6359	3954	4578	4624	5539	5207	5560	5451	4381	4552	5087	4165	5130	5964	4829	5375	6089	5661	4400	3571	3335	3399	2996	2396	3205	2132	2236	2321	5307	4071	6165	4403	4343	4027	5503	4762	4680	4563	4067	4691	3858	4386	4671	1469	1422	1661	5561
Mp1g04260.1	1576	1758	2419	1120	1417	1406	1445	1355	1461	1569	1214	1321	1585	1462	1719	1907	1377	1740	1821	1527	1223	1153	1080	1114	1032	896	1156	732	872	870	1047	796	1433	1490	1384	1436	1500	1333	1305	1000	927	1054	1086	1205	1349	445	473	440	2137
Mp1g04270.1	1199	1310	1673	771	888	942	928	775	865	810	861	839	877	694	782	926	698	785	861	826	570	817	800	818	830	743	958	672	782	697	812	694	1020	736	946	798	929	817	736	950	708	884	323	417	473	838	988	1019	1496
Mp1g04280.1	349	337	425	281	251	267	341	320	345	310	375	311	308	256	247	326	278	286	282	265	247	312	322	352	271	299	321	240	244	275	268	191	299	331	349	362	308	283	262	338	248	304	129	138	168	228	225	252	433
Mp1g04290.1	1552	1656	2218	1731	2093	2038	2476	2256	2516	2237	1984	2219	2265	1961	2185	2483	1843	2213	2354	2317	1863	1856	1760	1602	1425	1356	1606	1179	1235	1275	2059	1629	2433	2121	2215	2196	2541	2225	2145	2053	2103	2381	1616	1808	2064	1110	1148	1273	1725
Mp1g04300.1	1766	1796	2826	1225	1465	1610	2274	2044	2292	1993	1868	1882	1394	1254	1292	1971	1566	1691	1894	1842	1446	1288	1211	1269	1025	897	1053	567	737	597	1597	1333	2032	2580	2150	2115	1769	1478	1520	1305	1219	1411	901	988	1132	505	525	521	2435
Mp1g04310.1	318	317	473	324	425	420	399	414	379	354	288	248	349	287	359	374	368	459	454	404	349	329	296	268	308	283	325	306	297	298	378	380	400	427	451	367	462	406	414	364	339	413	281	285	327	340	275	354	547
Mp1g04320.1	1180	1300	1728	1175	1318	1385	1211	1197	1338	1126	1027	1047	1135	1030	1297	1493	1049	1332	1423	1274	1135	1075	952	937	1017	932	1038	847	837	893	1157	1039	1411	1380	1436	1368	1412	1346	1353	1258	1079	1362	868	889	1079	988	1038	1057	1588
Mp1g04330.1	500	533	658	413	519	489	614	507	568	516	452	546	377	373	379	599	421	496	594	534	417	428	358	402	326	365	344	207	297	310	398	347	592	167	204	209	572	426	479	469	438	510	202	237	230	174	165	185	851
Mp1g04340.1	1926	2123	2820	2475	2800	2749	2563	2217	2552	2276	2209	2359	2187	1910	2155	2964	2212	2521	2926	2750	2240	3156	2867	2656	3137	2455	3391	2237	2411	2325	2453	2001	2699	2625	2603	2613	3370	2927	2961	3277	3669	4211	1351	1559	1819	4579	4761	5058	2326
Mp1g04350.1	738	823	1090	464	552	504	551	468	591	482	455	516	454	380	399	488	375	440	435	390	332	567	529	559	680	597	747	620	583	662	629	484	794	516	607	481	653	566	462	574	467	491	380	413	499	571	558	631	852
Mp1g04360.1	358	333	456	290	298	359	324	292	345	337	234	310	225	223	260	300	242	295	289	276	250	221	220	237	152	163	193	163	162	167	366	305	418	385	428	363	402	316	320	363	396	412	84	78	109	390	439	580	385
Mp1g04370.1	836	893	1172	1115	1119	1212	1539	1467	1642	1288	1169	1191	2569	2301	2732	1321	1049	1208	809	772	683	382	425	397	663	464	620	713	742	739	1251	1021	1570	1246	1199	1272	1409	1445	1478	959	995	1099	1611	1780	2078	335	367	341	1075
Mp1g04380.1	1438	1499	2013	1044	1029	1056	1282	1291	1338	1164	1009	1066	918	774	839	1113	848	900	1206	1230	901	739	742	711	652	652	761	463	512	493	1195	947	1405	1092	1051	1012	1228	1104	1022	895	837	1076	602	639	762	602	570	589	1636
Mp1g04390.1	116	95	144	72	117	106	74	78	84	67	83	57	61	53	67	98	68	102	99	67	76	69	69	47	77	66	77	64	62	62	71	63	102	92	79	48	104	76	73	84	86	94	26	26	29	63	60	62	143
Mp1g04400.1	1471	1778	2326	1196	1382	1312	1224	1176	1395	1273	1082	1119	1177	950	1152	1326	1065	1257	1281	1192	1045	957	975	993	952	798	1003	742	778	775	1062	900	1273	1697	1760	1594	1524	1349	1327	1249	1067	1244	417	470	611	768	775	870	1782
Mp1g04410.1	2332	2699	3343	2822	3288	3145	3135	2779	3160	2900	2628	2768	3175	2561	3251	3313	2483	3128	3051	2725	2213	3053	2742	2632	4160	3622	4518	3889	3967	4041	2238	1928	2662	3764	3808	3320	3610	3384	3571	3140	3028	3391	1295	1381	1621	3633	3872	4086	3241
Mp1g04420.1	19	21	22	25	33	24	30	39	40	36	36	27	17	15	18	14	10	18	34	19	26	30	8	42	21	27	19	21	19	17	11	15	29	9	9	24	27	15	30	29	13	24	18	28	22	45	43	44	33
Mp1g04430.1	176	184	208	210	326	331	362	379	339	320	231	258	169	98	171	222	165	189	359	297	206	334	275	289	273	216	277	246	220	289	232	169	335	108	132	141	316	264	330	263	224	263	210	223	209	681	589	719	234
Mp1g04440.1	7	9	13	0	3	4	0	1	2	1	0	0	1	2	0	0	2	0	6	1	0	8	0	1	5	9	5	8	6	2	2	0	1	3	4	5	4	0	1	1	4	0	2	0	0	45	40	29	4
Mp1g04450.1	1641	1866	2249	1358	1721	1548	1893	1693	1826	1642	1565	1718	1709	1517	2038	2056	1520	1888	1942	1826	1587	1641	1402	1480	1662	1429	1816	1338	1363	1557	1395	1217	1704	1784	1641	1732	1942	1731	1874	1659	1720	1752	1476	1627	1639	956	1087	1113	2450
Mp1g04460.1	532	650	770	315	350	295	279	250	286	296	210	192	220	206	234	252	219	250	283	246	203	323	277	260	313	263	335	237	238	275	236	233	252	260	252	241	264	291	252	278	221	257	128	148	134	224	239	241	723
Mp1g04470.1	29	41	43	4	0	3	0	1	0	0	0	0	0	0	0	0	0	0	1	0	0	0	0	0	0	0	0	0	0	0	0	0	0	1	1	1	1	0	0	0	0	2	0	1	0	0	6	3	18
Mp1g04480.1	4033	5036	5538	2400	2943	2778	2399	2256	2391	2205	2051	1984	2228	1989	2350	3166	2201	2816	3307	2806	2312	2356	2206	2113	2271	1763	2289	1576	1789	1880	1900	1731	2354	2050	1957	1978	2977	2598	2925	2788	2738	3294	1777	1844	2105	1368	1467	1587	4949
Mp1g04490.1	1301	1502	2098	8274	9135	9106	11207	11043	12776	9232	7517	8022	6302	5715	6568	8106	5936	7095	7867	7513	6164	12431	10818	9987	12331	11454	13673	13488	13824	13589	4326	2827	4594	9340	9487	9280	12620	11845	11276	15255	15487	16420	672	815	958	9514	9042	10466	2681
Mp1g04500.1	1958	2250	2824	3320	3388	3350	2767	3086	3232	3759	2757	2810	5153	4307	4700	6276	4767	5322	4384	3981	3185	3504	3389	3459	4736	3917	4955	4312	5328	4845	1512	1193	1713	3222	2761	3350	4083	3478	3697	3464	2967	3392	1855	2144	2465	681	599	584	3017
Mp1g04510.1	1475	1679	2009	1273	1480	1445	1202	1188	1189	1200	1128	1018	1287	1120	1200	1578	1140	1359	1468	1393	1102	1197	1219	1172	1608	1242	1504	1155	1436	1275	957	714	1110	1418	1351	1433	1288	1204	1218	1024	931	1070	641	708	888	1003	894	1006	1999
Mp1g04520.1	775	852	1078	580	772	730	746	689	820	704	574	601	613	520	603	727	488	570	723	701	541	636	605	596	754	611	757	569	664	587	764	546	948	645	620	568	714	661	697	605	635	635	389	483	537	635	826	744	1075
Mp1g04530.1	764	936	1130	713	984	914	765	834	881	785	617	604	538	538	622	931	750	820	1110	815	708	1640	1486	1352	1873	1445	1979	1491	1723	1651	451	382	613	457	520	481	970	791	823	1107	1106	1107	556	677	662	1128	922	1223	1111
Mp1g04540.1	903	969	1331	962	1059	1127	976	886	1048	933	828	880	1179	1037	1224	1301	935	1077	1171	1005	873	816	770	751	751	652	828	616	640	616	850	678	966	1028	1002	1085	1148	956	1054	824	736	830	724	810	947	556	624	604	1458
Mp1g04550.1	1104	1246	1448	1878	2286	2011	1488	1708	1564	1825	1465	1474	1771	1637	1972	2604	2153	2475	2568	2014	1919	2118	1995	1810	1780	1574	1831	1210	1301	1402	1074	1009	1279	1208	1281	1288	2230	1815	1965	1833	1624	1720	285	273	358	931	918	1102	1861
Mp1g04560.1	444	413	499	452	459	408	657	654	711	615	588	607	440	398	425	699	471	495	637	602	495	606	485	538	559	418	506	280	369	343	555	386	544	514	481	495	635	591	567	574	488	591	366	425	490	321	368	336	500
Mp1g04570.1	12853	13986	21640	18045	20384	20483	33671	34881	35822	31100	27131	29209	30802	27529	33414	34199	27512	32349	32612	30449	25663	31963	29487	29602	32167	28351	34048	28415	31363	30446	18326	15064	23326	12928	12236	12337	28456	25542	25943	30413	26841	30200	22876	24648	29186	20437	17021	20896	19945
Mp1g04580.1	895	1094	1368	878	1119	1126	1245	1181	1303	1247	1052	1181	1318	1065	1312	1440	1238	1278	1302	1313	1041	842	817	864	778	776	841	610	696	617	769	571	942	1097	893	1036	1353	1195	1195	1043	870	1129	588	702	782	349	362	395	1305
Mp1g04590.1	428	426	545	414	516	523	513	486	461	459	411	444	504	405	461	516	362	424	509	467	369	300	279	262	302	260	371	302	255	249	353	290	444	503	536	429	513	464	445	403	407	434	182	203	228	311	292	316	724
Mp1g04600.1	2521	2749	3426	3092	3329	3329	2035	2094	2229	2727	2252	2181	2154	1982	2230	5006	3696	4690	3861	3701	2948	946	979	977	656	572	766	577	593	611	2241	2102	2539	2665	2399	2625	3280	3141	3061	2462	2249	2696	441	493	617	1109	1217	1223	3719
Mp1g04610.1	1	0	3	2	3	1	2	3	1	2	3	0	4	1	3	0	10	0	3	1	1	0	3	0	0	4	2	2	3	2	5	0	0	0	3	0	0	4	0	0	0	0	2	0	4	2	0	0	2
Mp1g04620.1	144	150	180	151	186	182	156	143	148	152	146	193	136	144	184	158	119	165	158	136	140	172	236	170	263	211	289	231	242	215	153	109	146	165	140	118	210	194	213	215	196	215	63	73	98	118	114	170	182
Mp1g04630.1	1719	1950	2507	1684	1990	1988	1995	1703	2052	2114	1923	1906	1813	1568	1832	1688	1317	1702	1877	1742	1466	2135	2104	2130	2527	2266	2743	2187	2276	2300	1501	1234	1650	1768	1662	1755	2550	2251	2256	2099	2367	2481	1007	979	1236	1212	1182	1342	2081
Mp1g04640.1	1542	1636	2108	992	1077	1155	904	739	970	902	775	815	995	832	960	1198	903	1140	1201	1067	871	1177	1112	963	1001	904	990	829	896	920	872	751	1060	1269	1132	1216	1037	978	938	958	970	1085	653	665	737	996	924	985	1890
Mp1g04650.1	620	660	820	322	378	349	227	222	258	244	221	281	259	211	269	345	277	325	264	243	196	642	474	454	530	422	460	541	543	509	450	394	562	820	955	770	323	303	303	562	1049	945	845	953	1066	891	987	870	593
Mp1g04660.1	0	0	1	2	0	0	0	0	0	0	0	0	0	0	0	0	0	0	0	0	0	0	0	0	0	0	0	0	0	0	0	0	0	0	0	0	0	0	0	0	0	0	0	0	0	0	0	0	0
Mp1g04670.1	18	25	34	4	14	18	28	37	42	33	26	26	58	51	62	35	16	23	10	11	9	24	16	15	31	20	35	16	15	11	1	3	15	23	26	17	16	6	6	20	5	12	9	27	13	1	0	2	34
Mp1g04680.1	276	278	284	199	189	188	179	226	290	275	243	215	277	236	331	369	231	262	190	118	121	191	127	125	298	256	312	369	387	301	352	288	363	753	711	699	307	242	247	225	146	194	201	225	243	122	169	195	241
Mp1g04690.1	461	424	528	262	323	296	316	285	265	284	243	209	288	283	304	373	334	313	358	270	246	215	192	234	284	258	320	272	215	222	233	194	352	199	244	238	413	307	313	270	216	249	160	147	150	134	132	142	379
Mp1g04700.1	0	0	0	0	0	0	0	0	0	0	0	0	0	0	0	0	0	0	0	0	0	0	0	0	0	0	0	0	0	0	0	0	0	0	0	0	0	0	0	0	0	0	0	0	0	0	0	0	0
Mp1g04710.1	117	142	165	91	97	74	21	9	23	33	22	36	19	24	14	50	29	42	51	37	36	64	77	67	57	60	96	65	56	55	18	25	15	74	56	73	60	94	70	86	56	80	18	20	22	72	80	98	134
Mp1g04720.1	76	70	105	47	61	54	12	13	9	17	15	7	7	12	10	29	17	44	20	19	19	32	39	27	41	30	52	38	42	53	15	12	19	33	34	49	43	48	40	82	38	33	12	11	17	35	46	49	86
Mp1g04730.1	1	2	0	1	18	10	27	12	12	13	26	30	12	7	9	6	4	9	2	14	4	6	6	17	7	9	4	1	2	2	31	27	36	2	0	3	23	22	15	6	9	10	10	15	22	0	0	0	2
Mp1g04740.1	46	21	61	11	15	15	7	4	3	4	1	1	2	2	0	3	6	0	1	3	3	2	0	5	2	0	0	3	1	0	4	16	9	14	8	6	6	2	2	1	2	5	1	9	4	0	0	0	20
Mp1g04750.1	441	498	683	723	814	874	664	803	812	978	740	762	1463	1163	1492	848	579	815	728	591	508	500	498	466	699	540	712	642	702	666	349	304	407	1088	930	1123	1060	927	974	625	542	682	266	262	323	109	108	125	656
Mp1g04760.1	2140	2232	2943	813	928	991	667	643	713	669	667	663	560	542	566	672	521	636	643	594	507	392	384	369	386	367	449	347	348	367	1344	1211	1488	1027	1139	1086	727	758	680	636	599	740	728	852	1083	320	330	354	2155
Mp1g04770.1	46	41	66	9	7	24	8	8	2	12	9	5	16	6	8	12	5	6	2	3	14	4	1	9	4	8	4	7	3	2	22	9	25	19	14	23	16	6	4	2	1	11	5	1	8	2	1	2	55
Mp1g04780.1	690	846	961	405	496	486	573	581	510	463	429	369	553	382	490	716	520	559	623	604	416	222	236	220	220	177	181	127	165	111	317	289	469	310	273	376	487	406	392	372	267	383	294	354	333	112	111	126	937
Mp1g04790.1	6266	6794	8840	6847	7469	7693	7341	6994	7606	6866	5604	6151	6562	5867	6663	7769	5749	6841	7852	7523	5847	6472	5921	5932	8071	6970	8500	7127	7612	7371	5544	4703	6520	6878	6786	6185	7445	6991	6684	7101	6513	7164	4485	5065	5660	8057	8412	8864	9415
Mp1g04800.1	8758	9217	13314	9399	10054	10735	11694	10952	12117	10271	8895	9159	9848	8281	9170	12374	8916	9931	11675	11712	9036	8233	8289	7984	7649	6607	7935	6043	6323	6228	8948	6991	10501	9565	9785	9244	11667	10996	10197	9787	9704	11061	7726	9114	10597	6985	7568	7959	11485
Mp1g04810.1	1414	1645	1993	1511	1723	1741	1723	1644	1668	1491	1408	1426	1573	1425	1661	2009	1315	1619	1706	1499	1131	1278	1225	1152	1461	1193	1446	1214	1266	1417	1196	964	1532	1977	2032	1891	1677	1677	1745	1430	1410	1666	1599	1685	1817	1257	1257	1416	1870
Mp1g04820.1	1050	1212	1407	1261	1420	1401	1982	1699	1997	1719	1362	1344	1384	1202	1418	1779	1385	1657	2160	1916	1561	1556	1445	1466	1487	1339	1610	1000	1080	1120	1381	1074	1702	1442	1440	1336	1752	1453	1489	1438	1233	1319	1900	2151	2222	929	1047	1055	1665
Mp1g04830.1	876	872	1245	1304	1532	1546	1364	1409	1285	1857	1376	1568	1454	1460	1635	1929	1591	1819	1632	1324	1232	1384	1321	1246	1272	1014	1288	1009	1258	1316	915	815	1301	994	824	1050	1678	1492	1660	1298	1052	1351	796	844	920	740	650	781	1583
Mp1g04840.1	2248	2283	2877	1004	1190	1245	1024	957	1012	950	882	890	947	748	891	1153	947	1056	1053	1008	750	1052	1069	1035	1420	1189	1531	1126	1268	1282	1418	1149	1570	2031	2133	2008	1215	1017	966	992	944	1087	567	692	745	1738	1744	2040	2881
Mp1g04850.1	330	365	552	353	349	355	376	338	420	374	310	340	320	296	377	371	242	345	331	326	236	289	243	258	258	281	338	252	239	252	388	274	438	302	321	387	386	363	324	246	294	322	197	186	229	225	221	226	442
Mp1g04860.1	2724	2788	3709	1371	1553	1470	1274	1176	1396	1160	1051	1134	1200	1107	1178	1530	1076	1314	1302	1306	1166	1378	1276	1134	1831	1705	1894	1652	1930	1800	912	716	1012	1785	1953	1948	1529	1355	1390	1261	1184	1331	514	603	752	2103	2134	2121	3089
Mp1g04870.1	3128	3542	4310	2882	3569	3586	3303	3046	3163	2952	2650	2680	2971	2597	3159	4036	2937	3722	3774	3517	2801	2722	2521	2528	3235	2777	3534	2946	2949	2939	3134	2970	3857	3392	3462	3320	3866	3376	3610	3103	2934	3451	1987	1906	2474	2723	2989	3026	3995
Mp1g04880.1	2286	2325	3424	3050	3395	3632	4899	5504	5073	3973	3338	3464	4074	3531	4079	3820	3245	3384	4014	3646	3242	3644	3291	3370	3205	2916	3457	2642	2902	2766	3645	3265	4771	1925	1929	1920	4486	3965	3734	4177	3625	3999	3190	3830	4151	1280	1104	1253	2969
Mp1g04890.1	1094	1368	1758	1818	2040	2217	2121	2338	2334	1945	1669	1749	1540	1335	1509	2743	2274	2474	3127	3071	2551	2952	2835	2526	2005	1828	2083	1471	1582	1669	1700	1451	2164	1268	1256	1122	2457	2315	2169	2708	2507	2852	1118	1158	1423	1523	1415	1520	1888
Mp1g04900.1	10	6	7	9	3	2	4	5	4	1	5	5	4	0	1	3	1	3	7	3	3	5	0	3	6	2	3	5	1	7	13	15	16	4	2	4	2	8	3	18	4	8	1	0	6	3	4	3	6
Mp1g04910.1	201	180	289	282	287	262	314	320	367	254	208	175	88	37	79	266	237	285	835	781	657	303	315	312	266	258	294	167	145	119	441	466	327	117	109	118	268	225	224	401	323	457	16	22	30	390	450	522	270
Mp1g04920.1	10591	11644	14701	8800	9990	9520	8943	8331	9553	8190	7031	6965	8684	7405	8306	9545	7120	7829	9449	8438	6509	7972	7893	7417	9865	8989	10731	8856	9916	9648	5820	5033	7085	5947	5657	5984	9005	8235	7858	8307	7728	8979	5747	6643	7168	12432	11987	12735	13570
Mp1g04930.1	2	0	1	2	0	2	0	2	0	0	0	0	1	0	0	3	0	5	1	3	2	1	0	1	1	1	2	0	1	0	2	1	1	4	4	0	5	1	0	0	4	1	1	1	0	0	0	0	2
Mp1g04940.1	741	886	988	1096	1211	1115	1038	881	975	986	998	916	1016	1027	1101	1955	1297	1895	1870	1643	1371	992	907	805	1163	1027	1213	1198	1241	1138	935	879	1068	1044	948	1109	1434	1434	1395	1708	1558	1773	407	451	537	1405	1577	1530	1083
Mp1g04950.1	3	0	1	1	5	0	0	2	0	1	0	0	0	1	0	0	3	1	1	1	0	1	0	0	0	0	1	2	2	0	0	1	6	1	0	0	7	10	0	0	0	2	3	1	3	0	0	2	3
Mp1g04960.1	1	2	1	2	0	4	3	2	2	0	0	0	0	4	0	0	0	0	0	0	0	0	1	2	1	0	0	0	0	2	0	0	1	136	175	96	2	2	0	2	4	2	3	2	0	4	4	2	2
Mp1g04970.1	1	2	1	2	0	4	3	2	2	0	0	0	0	4	0	0	0	0	0	0	0	0	1	2	1	0	0	0	0	2	0	0	1	136	175	96	2	2	0	2	4	2	3	2	0	4	4	2	2
Mp1g04980.1	1	0	0	0	0	0	0	0	0	0	0	1	0	0	0	0	0	0	0	0	0	0	0	0	0	0	0	0	0	0	0	0	0	0	2	0	0	0	0	0	2	0	0	0	0	0	0	0	0
Mp1g04990.1	0	0	0	0	2	4	0	0	0	0	4	2	0	17	0	4	2	2	2	2	2	0	4	4	15	0	2	4	2	2	2	0	2	0	6	0	0	7	2	8	6	0	4	5	2	26	25	10	2
Mp1g05000.1	2505	2675	3204	1603	1926	2045	1897	1860	1939	1627	1501	1662	1409	1217	1465	2337	1615	2024	2687	2361	2032	2242	2268	1986	2534	2199	2630	1751	1692	1656	1654	1454	1935	1809	1776	1707	2299	2338	2245	2448	2345	2800	1826	1878	2362	1934	1807	2002	3034
Mp1g05010.1	8	7	10	0	0	5	0	0	0	1	0	0	0	0	0	0	0	0	0	0	0	0	0	0	0	0	0	0	0	0	0	0	1	0	2	1	0	0	0	0	0	0	0	0	1	0	0	0	2
Mp1g05020.1	112	165	189	92	118	103	85	56	61	84	81	77	63	78	92	125	72	83	96	87	73	79	81	57	74	60	79	72	82	79	93	104	129	110	191	112	131	115	123	108	103	128	85	106	101	89	75	96	105
Mp1g05030.1	1210	1442	1675	955	925	1027	731	678	687	793	716	753	739	602	684	875	609	710	810	806	658	649	623	569	620	594	747	654	623	596	993	855	1110	1289	1438	1180	948	900	946	899	988	971	876	1014	1135	850	871	996	1326
Mp1g05040.1	856	1047	1398	733	864	821	1000	843	892	892	741	800	815	585	751	990	703	941	892	873	776	935	796	790	1082	937	1300	757	822	799	544	524	729	838	769	872	974	826	918	749	695	810	161	209	227	643	782	669	1283
Mp1g05050.1	40	44	40	11	5	7	7	7	7	8	2	6	3	2	6	8	0	1	3	3	1	0	5	2	4	2	9	1	2	0	8	3	6	0	4	1	10	8	6	6	7	8	10	11	13	2	4	0	26
Mp1g05060.1	1384	1489	2443	2372	2548	2847	3177	3429	3380	3335	2791	2980	2268	2250	2537	2888	2760	3005	3436	3237	2678	2989	2855	2788	2279	2113	2587	2203	2186	2187	2226	1738	2211	2658	2826	2617	3325	3274	3202	2984	3104	3090	1879	2030	2458	963	862	1128	2446
Mp1g05070.1	848	876	1246	338	396	492	509	445	496	330	335	467	304	257	292	282	199	181	278	231	222	343	291	294	414	370	441	334	323	309	361	287	366	347	309	282	384	393	399	458	552	491	192	242	231	322	289	325	1195
Mp1g05080.1	197	116	212	140	174	195	78	78	92	142	190	168	131	92	120	100	71	102	89	113	72	104	102	98	145	140	163	152	127	134	179	138	230	126	170	134	162	131	174	139	164	218	36	49	67	59	91	72	150
Mp1g05090.1	948	1103	1393	920	991	1012	1109	1077	1099	1072	963	1051	935	829	1002	1098	824	1115	876	782	760	1152	1137	1209	1325	1267	1448	1277	1171	1220	1205	1024	1482	1522	1529	1393	1256	1169	1094	1185	1093	1180	734	948	1001	773	734	848	1056
Mp1g05100.1	13	16	23	2	1	5	43	14	27	25	19	30	8	12	20	14	12	12	3	7	11	12	9	11	5	9	13	7	2	4	43	31	40	9	7	16	11	8	13	7	9	17	4	11	10	3	10	2	15
Mp1g05110.1	413	538	687	401	447	488	545	618	591	598	504	524	512	383	498	624	476	565	618	488	440	699	597	624	770	730	865	682	749	748	480	478	636	613	614	587	608	588	517	517	485	542	317	415	465	628	604	672	617
Mp1g05120.1	906	886	1650	1337	1370	1595	942	1055	1057	847	661	676	976	755	886	1315	984	1239	986	1030	964	1030	1092	982	1129	1233	1352	1366	1388	1240	912	895	996	581	562	602	1593	1621	1521	1388	1242	1514	430	440	569	754	715	918	1246
Mp1g05130.1	2697	2958	3784	1614	1906	2045	1591	1557	1610	1506	1387	1370	1607	1301	1689	1846	1296	1558	1717	1548	1314	1728	1849	1564	2126	1862	2339	1973	2163	1945	1334	1188	1708	1667	1705	1699	1846	1724	1653	1768	1546	1758	965	1044	1335	1711	1839	2032	3377
Mp1g05140.1	1923	2171	2892	1526	1867	1650	1509	1384	1430	1243	1157	1204	1183	992	1338	1764	1196	1677	1636	1489	1289	1331	1184	1131	1463	1174	1545	1150	1108	1218	1139	1105	1492	1701	1620	1684	1758	1564	1730	1431	1286	1480	514	538	624	1361	1470	1498	2726
Mp1g05150.1	434	462	694	181	281	217	255	272	277	177	167	174	143	110	155	179	143	201	196	192	184	296	306	271	310	251	340	255	254	221	242	199	254	393	511	403	258	262	221	259	190	197	93	103	124	238	199	271	476
Mp1g05160.1	7	6	8	7	8	8	22	13	16	22	17	10	7	4	4	8	2	5	5	6	5	30	11	10	26	10	13	19	15	12	2	0	10	13	15	21	6	7	8	8	5	4	4	5	14	1	0	0	18
Mp1g05170.1	0	0	0	0	2	0	2	1	0	0	0	0	0	0	0	1	0	0	0	0	0	0	1	0	0	0	0	0	1	0	0	2	0	0	0	0	0	0	0	0	0	0	0	0	0	0	0	0	0
Mp1g05180.1	23	36	37	87	133	121	376	368	286	493	366	430	134	85	120	78	61	53	106	81	51	142	164	155	123	106	124	54	69	78	57	54	111	488	365	449	187	216	156	111	56	89	58	62	48	3	1	1	100
Mp1g05190.1	2225	2280	3293	2257	2556	2424	4005	3614	3713	3355	3190	3117	1708	1682	1869	1663	1388	1429	1925	1658	1304	1537	1379	1337	2251	1864	2274	2218	2278	2224	3382	3378	3871	4924	4305	4186	2602	2687	2505	2659	2446	2631	1911	2546	2878	2474	2385	2558	2476
Mp1g05200.1	1222	1265	1766	1261	1399	1360	2297	2028	1923	1744	1917	1810	920	868	1064	816	638	861	1120	896	762	834	817	593	1203	1174	1468	1296	1492	1432	1839	1998	2147	2743	2680	2346	1524	1479	1519	1516	1382	1653	1055	1376	1526	1359	1163	1502	1367
Mp1g05210.1	2	7	12	1	2	0	6	0	2	4	10	7	0	0	0	1	0	0	0	0	0	0	0	0	0	0	0	0	0	0	6	5	12	2	5	1	4	0	1	3	2	3	2	5	3	0	1	0	8
Mp1g05220.1	678	684	1165	734	806	931	1311	1304	1267	1081	1032	1129	688	552	706	589	584	569	603	477	501	622	547	584	768	704	782	683	599	628	1184	1071	1440	955	866	774	896	934	933	802	672	861	615	735	844	443	351	448	1280
Mp1g05230.1	112	167	281	121	94	124	541	473	577	310	324	334	176	193	258	208	173	183	158	149	121	214	158	168	147	138	163	127	119	124	338	340	499	91	100	114	322	385	315	183	190	223	147	182	221	35	47	42	138
Mp1g05240.1	1	0	1	0	0	0	0	2	3	0	0	1	3	0	0	0	2	0	0	0	0	0	0	1	0	0	0	1	1	2	3	0	0	2	0	0	1	0	4	0	0	0	2	2	6	0	0	2	0
Mp1g05250.1	4082	4659	6421	4309	5100	5222	5809	5594	6093	5065	4618	4839	5091	4451	5127	6398	4892	5722	6454	5878	5032	5288	4986	5052	4897	4174	5058	3711	3757	4004	5223	4082	6090	5041	5204	4523	6195	5934	5969	5768	5545	6242	4082	4362	5261	3571	3361	3955	5906
Mp1g05260.1	409	488	568	152	163	191	211	237	203	170	157	162	134	175	190	155	116	138	111	101	65	85	88	102	131	105	101	113	123	104	208	194	271	198	229	185	185	202	214	130	121	174	80	107	139	97	111	89	434
Mp1g05270.1	1392	1607	2141	1296	1457	1543	1036	1028	1082	1140	1049	1081	873	756	892	1826	1386	1677	1785	1730	1397	1856	1616	1517	1362	1159	1484	1023	1050	1040	1597	1311	1804	1485	1538	1535	1482	1424	1421	1366	1387	1539	625	643	832	1568	1561	1612	1756
Mp1g05280.1	963	1005	1412	809	903	881	753	710	831	725	588	635	714	542	733	1011	774	793	835	861	736	623	616	544	582	536	592	488	490	535	659	574	741	815	768	864	953	830	908	834	729	853	321	353	418	588	676	620	1182
Mp1g05290.1	9	14	15	0	1	4	6	0	2	5	0	5	2	0	7	4	0	3	0	1	4	0	2	0	7	3	0	1	1	0	5	3	4	5	10	2	6	1	0	7	1	1	5	13	6	3	3	2	10
Mp1g05300.1	2021	2301	3287	1855	2125	2338	2317	2301	2619	2455	2031	2401	2157	1934	2378	2538	1912	2267	1992	2050	1721	2181	2213	2018	1287	1164	1340	1472	1370	1564	3193	2664	3537	7062	7971	6367	3294	2727	3022	2736	2974	3085	4076	4243	5526	705	648	725	2079
Mp1g05310.1	467	488	738	672	789	785	971	827	954	1019	784	873	851	845	948	1285	792	1119	1025	1051	727	1063	997	1037	960	889	1101	1028	1063	1149	728	646	841	763	757	815	1205	1043	1007	1110	901	1198	463	496	621	466	459	471	567
Mp1g05320.1	376	460	569	483	579	549	536	462	525	503	433	488	479	413	447	816	600	661	672	729	540	666	596	593	601	593	663	542	570	543	385	296	424	624	642	693	736	690	671	659	599	734	359	360	448	354	361	349	435
Mp1g05330.1	385	445	565	249	311	275	291	230	268	281	186	265	172	148	178	238	218	244	285	221	226	239	179	212	309	274	351	298	315	310	187	174	210	274	249	308	224	243	233	172	185	233	109	123	130	144	126	121	469
Mp1g05340.1	1872	2134	2979	4042	4852	4819	13858	12316	14020	10919	9992	10177	8536	7125	7758	7286	6109	6222	8879	8189	6340	5509	4998	5196	4571	3793	4660	2604	3002	3129	5091	3462	6273	5926	5371	5037	7349	6180	6316	6674	6116	6913	10734	11991	14596	1010	1007	1038	3268
Mp1g05350.1	1001	1240	1657	1325	1531	1559	1715	1557	1797	1653	1448	1419	1187	1007	1230	1894	1527	1782	1956	1874	1626	2268	2181	1920	1647	1357	1792	1315	1468	1423	1081	846	1201	1192	1033	1146	1825	1715	1604	1725	1665	1840	558	619	657	827	848	1037	1600
Mp1g05360.1	685	751	997	538	579	732	655	604	704	563	469	595	510	425	505	738	557	585	604	631	459	488	466	467	478	341	468	363	360	368	627	526	724	627	678	648	676	659	580	578	507	637	319	357	398	333	343	384	757
Mp1g05370.1	874	1040	1187	757	829	800	853	800	836	838	622	703	1287	1231	1321	826	601	737	493	423	382	274	272	286	441	378	498	619	611	651	476	481	621	1465	1278	1521	797	651	671	471	443	503	671	637	810	231	217	265	1189
Mp1g05380.1	2524	2816	3480	2427	3088	2802	2999	2738	2654	2260	2391	2499	2195	2111	2509	2902	2063	2644	2885	2450	2182	2482	2154	2002	2432	2000	2632	2107	2212	2193	2212	2003	2739	2748	2709	2686	3095	2719	2755	2639	2414	2794	2029	2227	2493	1909	2031	2047	3698
Mp1g05390.1	0	1	0	0	0	0	1	1	0	0	0	0	3	0	0	0	0	2	0	0	1	1	0	0	0	0	0	0	0	0	0	0	1	1	0	0	0	0	0	0	1	0	0	0	3	1	1	0	1
Mp1g05400.1	2017	2653	3068	2077	2482	2521	2194	2075	2269	2160	1968	2070	2138	2080	2353	2889	2173	2678	2738	2397	2128	1888	1666	1583	1999	1754	2202	1546	1665	1728	1601	1395	1914	2291	2196	2364	2534	2381	2448	2076	1858	2140	1173	1302	1416	1607	1820	1792	3351
Mp1g05410.1	792	882	1143	535	619	603	768	811	791	748	632	673	747	631	756	627	539	545	711	616	478	582	562	511	568	493	643	314	418	346	415	355	649	673	611	540	515	506	479	548	441	457	380	390	444	224	208	224	1013
Mp1g05420.1	2476	2684	3474	2620	2941	3013	2513	2601	2646	2381	2039	2211	1817	1680	1961	2791	2222	2590	2704	2274	2078	1812	1482	1548	1845	1617	1884	1440	1644	1614	3394	3242	4020	3036	3063	3219	2884	2655	2725	2426	2286	2534	1176	1180	1603	1794	1810	2031	3336
Mp1g05430.1	673	835	1080	2006	2177	2320	2522	2430	2800	2428	1919	1971	2831	2268	2628	3051	2287	2899	2722	2725	2307	2544	2305	2345	2539	2302	2852	2460	2772	2504	1033	889	1387	1733	1415	1837	2710	2464	2516	2734	2449	2764	1387	1537	1796	1004	975	1137	1255
Mp1g05440.1	0	0	0	0	0	0	0	0	0	0	0	0	0	0	0	0	0	0	0	0	0	0	0	0	0	0	0	0	0	0	0	0	0	0	0	0	0	0	0	0	0	0	0	0	0	0	0	0	0
Mp1g05450.1	1004	1053	1360	787	893	909	899	808	973	770	690	726	624	527	602	841	548	580	737	769	537	715	654	625	779	624	783	554	664	608	604	529	773	916	844	934	797	700	698	727	603	841	183	299	306	500	512	626	1245
Mp1g05460.1	12685	14379	18847	12888	14684	16495	14840	12840	14971	12830	10201	10363	14726	13153	15312	18031	13077	14826	17219	16075	11769	13785	13247	13355	17254	14585	18536	14369	16259	16184	10149	8636	12444	12235	11537	10902	14808	14012	13154	14737	13584	15027	10785	12393	13716	20605	18719	21369	17498
Mp1g05470.1	1750	1969	2519	1293	1481	1544	1695	1554	1805	1553	1374	1348	1744	1465	1825	1831	1375	1569	1800	1594	1361	1626	1698	1544	1744	1513	1881	1445	1605	1492	1404	1140	1759	1717	1720	1726	1802	1597	1691	1530	1379	1636	1462	1784	1889	1605	1539	1770	1948
Mp1g05480.1	2453	3032	3712	2128	2450	2360	2119	1932	2122	1924	1831	1841	1718	1663	1942	2682	1906	2415	2504	2510	1885	1662	1449	1355	2019	1731	2103	1672	1699	1885	2022	1755	2354	2961	3034	2649	2445	2252	2383	2043	1921	2217	1666	1840	2108	1424	1615	1750	3347
Mp1g05490.1	7	13	6	4	7	17	17	8	12	9	10	4	4	3	8	7	4	15	11	11	13	6	2	8	7	5	4	4	4	3	8	8	19	11	22	7	4	16	16	6	3	14	5	8	7	0	3	3	12
Mp1g05500.1	861	906	1208	719	850	772	893	806	885	865	768	842	715	564	880	949	789	873	1011	939	801	698	556	611	547	452	527	378	411	456	949	682	1115	1343	1291	1136	965	813	844	768	754	823	920	1062	1215	390	430	497	1073
Mp1g05510.1	1789	1895	2560	1565	1835	1811	1694	1565	1699	1503	1313	1489	1447	1306	1537	1905	1292	1746	1666	1560	1320	1142	1034	903	1281	1099	1346	1111	1170	1138	1281	1030	1600	1986	1875	2083	1914	1788	1670	1478	1387	1578	743	757	881	1353	1472	1391	2454
Mp1g05520.1	1503	1677	2365	1161	1370	1536	1706	1703	1723	1611	1483	1638	1481	1164	1435	1716	1351	1472	1802	1630	1310	1554	1316	1346	1327	1154	1439	1028	1122	1076	1594	1190	1723	1622	1661	1547	1693	1607	1533	1389	1359	1502	989	1144	1454	1164	1117	1264	1941
Mp1g05530.1	3703	4140	5402	4619	5728	5567	5773	5725	6119	6558	5271	5871	7673	6764	7898	7035	5324	6458	5815	5059	4275	4197	4102	4181	4749	3843	5147	4037	4569	4730	3772	3377	5005	5635	4767	5312	6366	5510	6027	4818	4249	4906	3012	3165	3624	1406	1480	1561	5634
Mp1g05540.1	3689	3841	5347	2624	2860	2954	1845	1816	2040	2094	1798	1842	1950	1769	1936	2841	1946	2563	2036	2015	1624	1824	1703	1922	2069	1829	2374	1956	1965	2061	3471	2985	3878	3071	3138	3217	2875	2583	2682	2228	2054	2333	548	530	665	1245	1377	1480	4157
Mp1g05550.1	2236	2194	3512	2109	2389	2530	2927	2741	3133	2744	2441	2607	2471	2225	2546	2957	2466	2611	2959	2639	2154	1850	1737	1739	1696	1348	1751	1231	1385	1385	2668	2006	3077	2781	3105	2834	2876	2702	2691	2216	2154	2358	2297	2406	2763	1172	1202	1434	2766
Mp1g05560.1	1205	1451	1726	917	1189	1109	1234	1195	1196	1109	1023	1080	1071	911	1081	1310	974	1108	1313	1214	980	1010	916	921	1097	808	1093	722	848	824	949	738	1167	1154	1203	1061	1224	1103	1143	1037	966	1055	784	921	1055	844	862	964	1848
Mp1g05570.1	3595	3883	4563	4113	4272	4469	3213	3190	3932	3833	3088	3191	5791	4835	5471	5915	4420	5130	4148	3667	3039	3347	3231	3353	4891	4256	5240	5302	6065	5387	1818	1899	2163	4101	3550	3836	4506	4167	3999	3760	3406	3726	1692	1875	2262	2102	2046	2052	5949
Mp1g05580.1	1483	1696	2191	1342	1614	1539	1222	1165	1304	1295	1030	1056	2036	1827	2012	2014	1365	1603	1650	1553	1142	1061	998	956	1494	1274	1641	1291	1437	1468	767	588	851	2059	1730	1868	1573	1427	1413	1005	858	1085	622	751	833	653	798	767	2338
Mp1g05590.1	2090	2273	3026	2443	2896	2870	2668	2338	2600	2621	2180	2211	2569	2414	2937	3610	2488	3127	3160	2900	2399	3100	2846	2738	3569	2988	3947	3163	3550	3697	2264	1939	2477	2942	2845	2819	3529	3105	3191	2940	2779	3282	1778	1850	2255	2832	3098	3239	3084
Mp1g05600.1	1	2	0	0	0	0	0	0	0	0	0	1	0	0	0	2	0	0	0	0	0	0	0	0	1	0	0	0	0	0	0	0	1	0	0	0	0	0	0	0	1	0	0	0	0	0	0	0	1
Mp1g05610.1	0	0	0	0	0	0	0	0	0	0	0	0	0	0	0	0	0	0	0	0	0	0	0	0	0	0	0	0	0	0	0	0	0	0	0	0	0	0	0	0	0	0	0	0	0	0	0	0	0
Mp1g05620.1	1214	1361	1722	844	1153	1078	1052	831	901	1026	954	1122	816	746	900	1094	810	990	999	951	778	757	702	670	705	534	745	529	655	565	807	624	933	841	880	788	1016	886	915	797	776	853	400	415	476	669	706	824	1529
Mp1g05630.1	684	834	1027	362	419	416	400	335	407	334	365	350	356	309	372	447	294	356	374	370	256	286	279	291	337	221	358	215	232	280	317	276	383	570	640	522	409	338	370	305	259	323	196	219	225	255	231	272	868
Mp1g05640.1	662	732	951	349	396	408	327	325	385	336	254	301	299	254	286	377	292	291	336	345	298	404	365	404	424	356	435	340	371	390	395	300	481	249	248	247	326	326	317	340	320	375	190	228	269	231	238	298	734
Mp1g05650.1	2226	2415	2973	981	1014	987	701	676	740	593	532	546	872	696	863	992	624	753	871	798	592	741	742	671	869	769	950	739	813	799	623	437	640	872	907	910	891	752	892	740	754	789	413	470	636	707	770	809	2436
Mp1g05660.1	1227	1304	1814	1055	1214	1244	1116	1168	1151	1143	967	1141	1217	1059	1347	1374	933	1187	1211	1150	1020	815	727	749	880	682	836	815	834	797	1147	881	1206	1410	1394	1379	1249	1101	1165	1033	984	1162	1097	1148	1423	618	670	725	1545
Mp1g05670.1	1661	1907	2402	1320	1634	1604	1614	1779	1801	1979	1490	1441	2560	2093	2608	2189	1792	2321	1977	1888	1526	1806	1781	1735	2389	1927	2641	2004	2249	2191	1032	877	1387	1587	1293	1381	1737	1653	1704	1442	1271	1355	940	1060	1225	854	904	1004	2236
Mp1g05680.1	2821	3078	4042	3629	4189	4369	3608	3335	4069	3689	3069	3123	3373	3262	3778	4903	3407	4589	4429	4214	3259	3611	3271	3192	3451	3056	3579	3125	3244	3181	3407	3014	3976	3903	4057	3874	4647	4609	4484	3949	3747	4310	3259	3705	4172	3548	3712	3828	3978
Mp1g05690.1	2852	3389	4209	3120	3587	3620	2708	2766	2923	3356	2680	2645	3821	3471	4132	5285	3812	4927	4616	3795	3185	2790	2608	2679	2717	2199	2799	2228	2330	2384	2182	1670	2603	3889	3404	3558	3646	3172	3441	2669	2380	2977	1112	1266	1229	1201	1324	1328	4459
Mp1g05700.1	1913	2232	3012	1663	1735	1991	1833	1837	1937	1796	1858	2017	1843	1588	1882	1478	1262	1234	1239	1162	948	2146	1880	1772	2790	2349	2768	2123	2658	2324	1408	1188	1495	3946	4647	4007	2210	1924	2040	1625	1532	1725	2220	2563	3143	479	361	494	2245
Mp1g05710.1	4643	4851	6477	3262	3703	3823	3940	3681	4159	3362	3293	3350	1577	1333	1471	4060	3371	3575	5014	4693	3923	4642	4040	3822	2859	2600	3471	2248	2617	2508	1385	1281	1825	3968	3656	3675	3924	3863	3673	3026	3110	3478	1386	1488	1871	2158	1941	2175	6230
Mp1g05720.1	123	166	134	1	10	2	4	7	9	2	2	2	1	3	6	2	0	5	1	3	2	1	4	0	2	2	0	5	3	3	4	3	7	13	11	5	0	3	4	1	7	3	33	34	41	4	3	2	63
Mp1g05730.1	2312	2786	3655	3615	3952	4322	3621	3703	3809	4472	3476	3528	6276	5630	6182	6660	4989	5737	5198	4523	3601	3713	3632	3789	4063	3351	4213	3159	3682	3403	2441	2045	3209	4223	3408	4232	4603	4131	4093	3501	2913	3410	1887	2265	2458	829	812	812	4617
Mp1g05740.1	890	937	1196	526	516	495	457	480	425	354	320	314	376	269	415	519	414	487	581	466	392	939	843	749	1289	1085	1227	1083	1299	1102	326	284	401	404	438	348	462	436	401	560	535	605	368	436	444	1276	1178	1472	1116
Mp1g05750.1	777	897	1217	318	425	435	576	486	583	456	371	475	336	260	292	374	316	366	502	436	334	389	309	379	386	341	381	272	274	279	439	351	545	470	505	492	390	329	348	386	313	436	244	263	299	257	214	233	1000
Mp1g05760.1	0	0	0	0	0	0	0	0	0	0	0	0	0	0	0	0	0	0	0	0	0	0	0	0	0	0	0	0	0	0	0	0	0	1	0	0	0	0	0	0	0	0	0	0	0	0	0	0	0
Mp1g05770.1	7	8	9	0	4	1	1	2	1	1	2	0	0	0	0	0	0	0	1	0	0	0	0	1	0	0	3	0	0	0	1	0	1	1	2	2	0	0	0	0	0	0	0	0	0	1	0	1	5
Mp1g05780.1	107	99	139	169	208	204	191	221	208	255	180	123	127	87	74	141	128	132	209	205	188	827	836	939	653	622	622	585	601	570	394	332	325	34	47	37	150	157	165	525	446	600	6	9	11	177	149	188	104
Mp1g05790.1	1125	1277	1440	1292	1381	1323	1301	1421	1353	1608	1365	1490	1098	875	1037	1379	1135	1176	1623	1294	1061	794	708	790	850	685	904	602	762	760	435	455	689	782	713	747	1185	1073	1116	1078	1231	1295	832	865	1056	274	244	260	1417
Mp1g05800.1	0	0	0	0	0	0	0	0	0	0	0	0	0	0	0	0	0	0	0	0	0	0	0	0	0	0	0	0	0	0	0	0	0	0	0	0	0	0	0	0	0	0	0	0	0	0	0	0	0
Mp1g05810.1	13	15	26	12	13	11	11	4	8	20	7	15	9	14	11	13	5	9	9	8	7	16	13	16	21	30	30	19	12	26	18	21	30	6	9	7	13	8	10	14	11	8	8	4	8	144	155	197	30
Mp1g05820.1	5	1	4	3	2	1	0	0	2	3	6	1	8	5	4	2	3	0	5	2	4	1	13	3	7	6	2	2	9	2	0	0	0	7	9	13	2	3	10	8	2	4	3	2	3	0	1	0	4
Mp1g05830.1	1195	1245	1810	875	1127	1008	965	858	979	923	810	844	954	855	1067	1065	808	1001	757	725	686	1128	1068	1059	1103	1035	1174	1161	1214	1179	1297	1086	1533	1114	1235	1069	988	824	872	947	855	1022	600	602	733	1308	1374	1426	1571
Mp1g05840.1	3	15	25	10	8	5	21	14	13	27	19	17	14	12	10	3	3	5	12	4	4	15	18	22	14	16	13	9	12	7	18	8	26	0	2	2	19	7	15	11	10	18	8	10	17	2	1	0	29
Mp1g05850.1	1	0	2	3	0	0	0	1	0	0	0	0	0	0	0	0	0	1	0	0	0	0	2	0	0	3	0	0	0	0	0	1	4	0	0	0	0	0	0	0	0	0	0	0	1	0	0	0	0
Mp1g05860.1	239	281	264	452	587	489	851	921	872	769	798	710	734	630	836	893	718	822	979	908	710	661	644	602	541	466	531	382	515	480	611	527	825	200	207	202	905	749	783	702	665	810	708	820	887	239	216	256	379
Mp1g05870.1	1063	1190	1450	1927	2334	2371	3765	3533	3539	3677	3142	2982	3490	2900	3590	3630	2947	3150	3717	3440	3025	2602	2488	2505	2291	1939	2402	1725	1896	1876	2334	1827	2946	880	773	953	3335	2923	2911	2893	2535	3108	2869	3176	3614	910	842	917	1633
Mp1g05880.1	979	1040	1283	651	828	822	696	722	757	573	555	609	450	384	505	547	442	521	634	582	516	700	652	547	837	752	830	759	786	720	496	482	648	528	606	546	715	652	713	628	569	682	378	433	479	979	831	1101	1183
Mp1g05890.1	150	203	175	106	116	112	145	152	174	101	117	96	68	69	74	91	115	75	110	103	80	144	141	170	183	137	208	113	149	122	144	83	146	103	77	76	131	103	129	70	105	104	69	95	105	130	74	136	202
Mp1g05900.1	206	231	319	142	193	178	154	203	199	156	119	150	125	81	124	152	109	119	163	129	119	163	167	121	172	183	169	154	139	155	97	98	132	101	109	125	152	102	184	128	103	136	114	142	154	124	107	113	231
Mp1g05910.1	731	877	1062	608	651	719	739	772	751	651	629	658	632	516	585	796	571	620	797	741	607	747	618	588	574	557	796	561	617	546	542	484	730	678	717	578	750	702	702	727	551	722	484	540	606	553	494	662	1040
Mp1g05920.1	3308	3578	5045	1433	1763	1704	2103	1926	2069	1620	1347	1417	1538	1212	1406	1537	1317	1272	1512	1581	1277	868	1035	1030	873	749	862	525	660	563	1954	1501	2435	1331	1308	1209	1493	1293	1187	1249	1072	1274	1564	1750	2032	501	467	507	4428
Mp1g05930.1	116	98	167	138	165	175	158	188	223	160	157	170	99	101	124	175	93	139	179	188	131	231	250	212	218	219	265	165	180	182	141	127	169	98	93	81	177	150	198	190	163	194	63	73	56	96	96	96	127
Mp1g05940.1	0	0	0	0	1	7	0	0	0	0	3	0	2	1	1	0	4	0	1	0	0	0	2	0	0	0	0	0	0	0	6	0	3	0	0	0	0	0	1	0	0	0	0	1	0	0	0	0	0
Mp1g05950.1	932	1076	1431	1388	1476	1555	1143	945	1134	983	771	688	968	959	1189	1588	1010	1360	1416	1306	1110	1063	946	946	1037	957	1147	1131	1125	1087	987	927	1045	1352	1259	1403	1546	1493	1543	1366	1335	1508	415	525	493	1271	1167	1308	1481
Mp1g05960.1	2063	2270	3047	1825	2153	2252	2864	2971	3117	2590	1992	2486	2365	1809	2240	2463	2035	2192	2436	2548	2035	2485	2413	2316	2419	2133	2555	1774	2060	1904	2253	1843	2698	1972	1966	1868	2709	2491	2209	2509	2283	2695	1588	1863	2021	1845	1802	1918	2696
Mp1g05970.1	3223	3479	4788	2292	2588	2586	2890	2647	2694	2627	2525	2628	2026	1645	2202	2413	1879	1987	2065	1909	1652	1635	1546	1573	1703	1576	1823	1341	1476	1380	3212	2638	3497	2577	2757	2591	2568	2175	2252	2158	2022	2203	1059	1158	1460	1214	1368	1457	4017
Mp1g05980.1	2005	2107	2749	1357	1470	1532	1703	1456	1634	1479	1497	1458	1239	1021	1203	1602	1215	1357	1590	1449	1134	1388	1259	1191	1228	959	1257	847	996	919	1856	1471	2142	1855	1754	1626	1486	1375	1260	1305	1335	1385	889	945	1249	1042	1069	1150	2217
Mp1g05990.1	25	17	30	126	174	170	260	250	257	243	197	223	119	117	103	240	160	143	330	287	220	226	217	249	161	113	130	50	104	87	168	118	272	21	26	28	274	180	214	204	165	222	197	200	203	0	2	1	119
Mp1g06000.1	1380	1656	2016	890	1010	973	617	692	693	871	693	756	1559	1265	1437	1686	1370	1542	1261	1174	1043	1075	1112	1076	1083	832	1197	876	940	872	423	401	492	1262	1196	1141	999	851	837	713	655	763	201	214	252	427	429	509	1835
Mp1g06010.1	627	697	802	362	384	351	316	340	362	413	362	348	495	398	479	462	450	489	474	460	357	444	436	526	594	500	646	529	574	617	204	165	237	303	282	287	357	307	296	349	341	375	146	212	215	336	263	341	871
Mp1g06020.1	2226	2253	2878	1520	1600	1655	1381	1294	1504	1299	1201	1203	1227	938	1027	1901	1340	1608	2143	1896	1699	2470	2363	2104	3338	3120	3667	2907	3135	2961	1304	1168	1525	1220	1301	1238	1759	1725	1429	1896	1707	2058	774	817	979	3324	3364	3647	2560
Mp1g06030.1	2273	2371	3322	2690	3209	3460	4575	4274	4897	4384	3713	3723	3718	3128	3963	4809	3670	3895	4464	4092	3376	2735	2568	2583	2432	2084	2441	1725	1771	1738	3636	2735	4101	3795	4060	3713	4101	3687	3443	3464	3233	3427	3036	3511	4229	1646	1566	1795	3139
Mp1g06040.1	654	685	751	474	571	612	455	448	447	465	379	372	341	378	407	557	338	520	512	459	379	389	320	329	342	238	334	244	219	292	361	315	439	265	228	245	496	487	471	451	481	509	277	301	338	287	315	260	733
Mp1g06050.1	121	137	200	64	58	72	46	32	55	34	38	40	114	59	100	34	30	25	26	11	10	19	11	17	21	22	18	40	53	46	38	24	28	29	24	27	84	63	31	69	48	66	37	47	55	25	12	13	89
Mp1g06060.1	259	262	333	147	210	222	180	161	188	150	131	126	157	110	147	207	147	189	176	143	160	116	122	113	130	104	118	133	147	122	78	101	116	334	274	292	121	107	92	175	136	160	40	47	33	46	38	50	380
Mp1g06070.1	9	7	20	33	46	42	30	33	38	18	14	30	54	38	55	59	63	60	48	39	37	25	45	34	34	30	28	30	22	21	39	28	48	18	8	9	40	19	20	38	39	41	12	18	14	3	6	4	27
Mp1g06080.1	1007	1142	1495	1579	1960	2039	2657	2520	2627	2257	2111	2382	1682	1396	1753	1841	1470	1646	1730	1734	1483	1449	1360	1328	1156	928	1234	830	938	991	1467	1373	2008	1698	1619	1689	2252	2022	2124	1760	1756	1929	1217	1571	1520	795	668	827	1413
Mp1g06090.1	1485	1604	2030	1195	1166	1191	1229	1203	1295	1128	1000	1078	663	602	635	858	713	800	989	999	875	928	914	811	1025	989	1074	753	908	802	1805	1393	1997	1185	1350	1135	959	911	899	1009	1049	1065	345	439	476	1415	1408	1390	1767
Mp1g06100.1	1981	2340	2893	1321	1591	1752	1097	1055	1286	1277	1061	1116	2043	1844	2237	2031	1428	1752	1235	1027	952	496	442	469	653	548	682	658	723	717	1324	1043	1478	1578	1531	1595	1477	1365	1322	1177	953	1175	952	987	1151	489	488	528	2556
Mp1g06110.1	610	667	946	427	467	459	554	537	511	495	472	529	415	330	443	468	383	448	450	416	313	355	275	335	398	295	370	300	378	357	626	463	668	676	596	560	470	422	470	374	355	367	334	394	480	390	390	455	752
Mp1g06120.1	1184	1116	1669	1057	1323	1357	1679	1495	1742	1400	1152	1362	1369	1265	1435	1569	1162	1311	1606	1433	1079	1073	860	971	882	753	922	668	723	670	1306	1054	1667	1574	1592	1355	1419	1221	1304	1075	1092	1121	757	823	1015	597	568	713	1617
Mp1g06130.1	1410	1633	2148	701	831	868	527	481	510	557	544	503	524	403	451	784	550	640	610	557	523	524	510	470	401	390	426	326	279	328	469	430	534	923	882	880	543	449	407	451	422	449	118	129	182	232	246	237	1796
Mp1g06140.1	615	799	963	259	249	259	238	224	236	167	142	153	116	125	154	178	140	195	192	143	153	199	185	217	183	186	228	216	201	238	277	219	312	369	417	353	180	192	195	207	176	245	135	116	164	321	308	329	699
Mp1g06150.1	3091	3447	4787	1558	1882	2033	1861	1736	1929	1868	1366	1634	1662	1312	1706	1634	1298	1297	1787	1670	1366	1654	1395	1381	1731	1399	1809	1224	1248	1205	1892	1522	2109	1983	2138	1827	1767	1606	1563	1576	1383	1567	1141	1189	1492	2024	1767	2175	3862
Mp1g06160.1	4039	4458	6001	1223	1358	1310	1265	1188	1167	1134	1075	1019	1069	886	984	1429	1023	1287	1674	1465	1183	1287	1205	1154	1543	1221	1744	1023	1000	1092	1400	1076	1607	1541	1615	1344	1336	1185	1239	1095	1041	1268	1266	1375	1507	1006	1136	1244	4392
Mp1g06170.1	6951	8155	10090	5463	6612	6691	6204	6091	6293	6015	4560	4609	6587	5737	7020	7235	5350	6237	7640	6609	5295	6416	5939	5816	7475	5921	7606	6059	6665	6542	4845	3944	6153	4848	4677	4295	6116	5673	5437	5911	5303	6057	5238	6055	6616	5356	4988	5605	10821
Mp1g06180.1	370	397	529	335	470	506	623	515	559	490	369	397	424	314	454	554	505	494	530	477	424	527	410	511	567	456	619	441	437	421	343	246	450	549	503	506	523	544	494	478	462	503	400	440	494	379	339	456	492
Mp1g06190.1	1079	1228	1581	281	425	392	795	477	577	546	451	565	1037	860	1250	394	281	363	262	271	207	220	244	260	345	239	360	457	539	460	428	307	509	1404	1130	1034	404	308	357	275	246	272	1078	1135	1234	1396	1355	1358	1543
Mp1g06200.1	1279	1394	1685	1059	1244	1352	1028	952	1085	1048	826	967	1066	874	1129	1301	940	1145	1199	1089	960	1020	869	870	1060	971	1155	991	984	1055	929	832	1175	1349	1246	1177	1260	1140	1207	981	929	1106	643	676	733	952	894	1000	1815
Mp1g06210.1	569	651	820	487	560	585	578	555	650	597	491	503	678	504	607	649	476	571	599	532	470	401	363	342	395	323	388	250	303	295	526	381	580	776	737	611	646	593	537	456	382	438	282	349	440	245	265	249	762
Mp1g06220.1	640	736	851	540	569	585	557	432	509	598	547	596	491	411	508	684	484	540	608	484	433	583	542	520	599	584	697	541	569	589	660	594	770	748	656	703	484	549	551	594	668	664	337	382	393	475	510	506	708
Mp1g06230.1	58	62	81	0	3	1	4	5	2	3	0	3	1	0	3	2	1	6	2	1	0	2	0	1	4	2	1	0	1	2	5	4	7	3	1	1	10	3	7	0	4	3	3	3	1	2	1	0	36
Mp1g06240.1	243	261	307	268	365	349	280	239	275	351	302	417	335	204	296	211	217	195	173	160	123	118	115	119	117	110	119	98	94	121	362	351	461	462	530	453	293	295	262	184	197	239	189	195	273	13	14	6	265
Mp1g06250.1	0	0	0	0	0	0	0	0	0	0	0	0	0	0	0	0	0	0	0	0	0	0	0	0	0	0	0	0	0	0	0	0	0	0	0	0	0	0	0	0	0	0	0	0	0	0	0	0	0
Mp1g06260.1	22101	23028	29119	18808	20905	20821	19147	15479	19609	16235	14433	14613	19331	16414	18535	22656	16207	18811	20421	18819	14415	16052	16354	15274	19901	17608	21230	17663	19813	18420	13197	11422	15897	14082	15177	14474	20343	19049	17299	17527	17142	19444	12499	14582	17225	25781	25489	26555	26344
Mp1g06270.1	4837	5172	7496	7943	9377	10043	12849	12456	13138	11853	9828	10744	11440	9828	11305	12850	10100	10865	11203	10573	8712	9248	8545	8202	8452	7627	9069	6953	7721	7775	11961	9040	14317	9926	9598	8994	13069	11568	11167	10856	9712	11077	11346	12222	14304	8280	7530	8691	7379
Mp1g06280.1	3902	3648	5470	1947	2019	2007	2126	2051	2273	2197	1906	2003	1686	1335	1448	2011	1705	1830	1777	1814	1441	1456	1421	1323	1216	1142	1389	1059	1184	1042	2478	1885	2814	2505	2561	2375	2045	1988	1830	1830	1748	2032	938	1114	1375	1896	1776	2073	3408
Mp1g06290.1	1018	1150	1319	616	701	732	379	296	349	340	386	331	359	337	397	506	357	457	498	449	387	382	335	338	395	335	465	360	383	407	408	424	547	240	292	348	550	459	493	392	447	460	105	108	140	412	495	432	1130
Mp1g06300.1	39	32	44	13	28	21	13	12	10	16	15	16	20	15	13	14	12	10	25	17	25	18	10	15	19	18	11	15	14	11	19	24	24	9	5	13	20	5	27	15	16	25	9	8	7	19	20	27	48
Mp1g06310.1	637	752	1008	544	611	558	594	526	573	496	442	440	498	459	557	763	560	636	689	599	524	314	260	289	269	255	314	246	288	244	548	513	642	647	702	747	550	536	504	400	393	403	277	298	343	291	254	262	875
Mp1g06320.1	741	802	1146	899	840	918	798	869	829	805	736	737	626	553	655	727	665	712	740	756	574	515	415	444	502	435	545	464	507	471	822	810	945	706	722	742	790	761	769	661	579	623	326	313	458	440	419	516	994
Mp1g06330.1	704	752	954	443	629	554	719	724	668	681	568	637	628	515	649	946	754	829	786	683	545	559	522	533	555	460	566	430	477	474	1684	1435	1829	689	666	656	701	706	636	492	495	520	331	309	377	186	158	182	839
Mp1g06340.1	102	128	170	126	93	141	80	71	69	161	206	160	90	67	91	42	85	58	26	42	56	52	57	42	55	62	50	38	47	55	520	463	541	99	100	96	92	83	65	91	140	133	48	52	50	8	5	7	255
Mp1g06350.1	8	0	1	0	1	4	0	0	0	0	0	1	0	0	2	0	2	1	3	6	5	2	1	1	2	0	0	2	0	1	1	2	6	0	1	3	1	0	0	1	5	1	8	8	16	2	2	1	0
Mp1g06360.1	560	627	830	487	556	546	546	566	537	549	477	576	386	313	386	511	365	445	488	519	393	390	323	285	277	257	321	240	228	207	515	546	664	654	674	529	590	500	488	587	590	609	379	394	480	258	258	244	688
Mp1g06370.1	0	1	0	0	0	0	0	0	0	0	0	0	0	0	0	0	0	0	0	0	0	0	0	0	0	0	0	0	0	0	0	0	0	0	0	0	0	0	0	0	0	0	0	0	0	0	0	0	0
Mp1g06380.1	207	275	338	3085	3775	3778	4376	4650	4595	4723	3394	3945	5795	4829	5817	4336	3603	4101	3654	2815	2629	3383	2784	2851	4462	3385	4448	3153	3679	3784	2524	2111	3164	555	357	944	4968	3952	4418	4347	3779	4182	1366	1624	1531	11	7	12	1065
Mp1g06390.1	0	0	0	0	0	0	0	0	1	0	0	0	0	0	0	0	0	0	0	0	0	0	0	0	0	0	0	0	0	0	0	0	2	0	0	0	0	0	0	0	0	0	0	0	0	0	0	0	0
Mp1g06400.1	0	3	1	0	0	0	0	0	0	0	0	0	0	0	0	0	0	0	0	0	0	1	1	0	0	0	0	2	0	0	0	0	0	0	0	0	0	0	0	0	0	0	0	0	0	0	1	0	1
Mp1g06410.1	104	120	176	22	23	14	14	15	22	23	11	12	24	17	26	25	16	11	21	24	9	8	8	4	11	6	9	9	7	10	17	17	18	19	24	21	20	13	27	10	9	9	7	14	12	0	9	8	63
Mp1g06420.1	881	991	1073	873	1088	973	1042	893	1030	942	761	893	939	796	1066	1428	881	1164	1145	1103	837	680	607	601	814	667	771	645	694	702	823	734	1053	965	952	850	1102	1051	1149	935	942	1146	843	990	1101	756	871	946	1122
Mp1g06430.1	682	725	936	440	608	541	455	436	530	491	432	387	420	336	458	611	452	540	547	510	429	467	421	417	471	373	499	326	408	394	395	343	483	525	552	513	528	486	488	468	431	489	221	266	272	343	405	431	948
Mp1g06440.1	2	1	4	0	2	5	1	0	6	0	1	2	0	1	0	0	0	1	4	4	0	4	4	0	5	3	3	1	2	1	0	0	0	0	5	0	2	2	4	3	3	5	0	3	0	1	2	0	0
Mp1g06450.1	2	0	0	0	0	1	0	0	0	1	0	3	0	0	0	0	0	0	0	0	0	5	0	0	1	0	0	0	0	0	0	0	0	0	0	1	0	0	0	2	0	1	0	0	0	0	0	0	1
Mp1g06460.1	2266	2554	3449	2156	2085	2151	2293	2061	2297	2157	1927	2161	1928	1585	2004	2348	1805	2012	2321	2200	1662	2006	2055	2107	2615	2286	2828	2101	2165	2246	2261	1754	2654	2088	2568	2209	2192	2032	2037	2142	2080	2177	836	952	1180	3282	3137	3268	2396
Mp1g06470.1	5474	6070	8028	3946	5000	4565	3813	3385	3713	3285	3508	3428	3871	3414	3994	4966	3881	4740	4608	4239	3531	3158	2904	2843	3370	2945	3900	2923	3064	3284	3315	3007	3866	4410	4392	4176	4397	3887	4261	3804	3652	4263	1483	1457	1759	2754	3022	3075	8550
Mp1g06480.1	1246	1525	1923	1342	1633	1600	1581	1524	1542	1418	1142	1270	1418	1308	1631	1858	1394	1734	1720	1537	1258	1480	1305	1344	1567	1357	1663	1355	1433	1435	1178	1034	1314	1774	1802	1708	1984	1659	1899	1489	1390	1602	960	1032	1234	1783	1852	1914	1766
Mp1g06490.1	1340	1356	1889	1185	1465	1448	1967	1660	1934	1948	1837	1941	1363	1067	1222	1527	1272	1449	1340	1370	1101	1182	1218	1266	940	801	1107	764	884	809	840	678	984	3582	3443	3180	1665	1493	1500	1330	1230	1344	635	666	828	617	640	698	1835
Mp1g06500.1	21554	23263	30204	18664	21429	21107	20543	20589	21482	18401	15296	15292	19398	16140	18946	21710	17172	18298	21339	18948	15349	16907	16342	15389	20203	17998	21275	17413	19604	18550	13344	11688	16074	13766	13464	12155	18780	17837	16670	18118	16034	17917	12730	15480	16695	21516	19427	24110	29575
Mp1g06510.1	727	900	969	636	764	706	756	712	787	694	698	673	535	555	658	858	567	800	799	685	557	551	479	553	663	495	664	425	433	547	553	485	717	640	734	678	810	626	793	690	608	729	274	274	322	414	457	508	996
Mp1g06520.1	851	877	1137	573	691	708	684	659	736	765	672	699	520	435	573	574	507	525	671	604	494	496	450	419	425	331	466	255	280	266	718	599	752	668	743	659	666	557	583	515	443	543	284	339	388	209	225	289	1197
Mp1g06530.1	1666	1972	2352	2480	2835	2709	2718	2791	2941	3335	2747	2890	4416	3576	4050	4917	3730	4302	3824	3565	2703	3096	3337	3218	4288	3302	4453	3776	4280	3953	1774	1492	2184	2920	2583	2681	3389	2995	2991	2880	2618	3070	1961	2402	2543	984	958	1062	2613
Mp1g06540.1	219	205	295	266	438	432	609	479	447	435	400	375	249	169	280	501	352	346	647	475	408	332	332	359	288	196	227	147	141	164	278	243	482	131	146	124	498	388	420	349	303	410	368	440	381	41	44	48	281
Mp1g06550.1	3462	3586	5003	3486	4008	4105	2984	3049	3174	3199	2875	3146	2842	2561	3060	4558	3477	4396	4215	3827	3187	4255	3688	3585	4907	4095	5332	3986	3989	4234	2528	2366	3073	3536	3449	3563	4006	3819	3956	4249	4332	4492	2008	2300	2662	6896	6774	7450	4933
Mp1g06560.1	2285	2648	3289	3714	4080	3998	3453	3466	3734	3710	3073	3331	4996	4470	5296	5777	4260	5257	5074	4726	3792	2741	2559	2572	2793	2414	3113	2490	2544	2616	2489	2408	2973	4811	4262	4521	4809	4383	4668	3965	3369	4157	3460	3937	4425	1920	1993	2358	3754
Mp1g06570.1	0	0	0	0	0	0	0	0	0	0	0	0	0	0	0	0	0	0	0	0	0	0	0	0	0	0	0	0	0	0	0	0	0	0	0	0	0	0	0	0	0	0	0	0	0	0	0	0	0
Mp1g06580.1	3343	3775	4844	1791	2096	1974	1997	1731	1776	1746	1650	1708	1491	1267	1449	2016	1459	1763	2162	1941	1555	1930	1668	1705	2040	1764	2079	1318	1447	1542	1474	1158	1851	1788	1976	1737	1752	1406	1662	1525	1543	1782	784	898	1052	1471	1566	1714	4590
Mp1g06590.1	0	0	2	0	0	0	0	0	0	0	0	0	0	0	0	0	0	0	0	0	0	0	0	0	0	0	0	0	0	0	0	0	0	0	0	0	0	0	0	0	0	0	0	0	0	0	0	0	0
Mp1g06600.1	386	367	452	263	353	379	365	381	358	385	393	476	276	207	345	323	261	259	303	269	203	374	331	286	458	443	427	346	434	383	251	223	326	437	353	309	316	283	316	374	314	343	332	392	372	271	261	321	495
Mp1g06610.1	1828	1958	2681	1067	1279	1192	1526	1419	1606	1457	1423	1455	1142	884	1017	1512	1296	1461	1421	1372	1121	972	1050	1000	709	688	754	513	599	598	1460	1117	1699	1356	1357	1296	1415	1305	1159	994	996	1125	632	729	832	656	551	645	1802
Mp1g06620.1	977	1057	1371	537	608	538	651	560	641	551	449	460	504	493	530	650	544	604	833	741	595	722	643	678	852	718	879	592	672	637	684	473	734	583	574	522	708	538	560	572	588	568	538	653	650	599	561	634	1229
Mp1g06630.1	1350	1520	1886	1211	1458	1385	1310	1225	1268	1099	1128	1110	1160	1072	1234	1616	1057	1501	1503	1313	1206	1160	1112	1044	1256	1057	1331	1010	1080	1229	1072	914	1278	1474	1372	1437	1567	1284	1448	1493	1507	1604	921	971	991	1043	1162	1194	1760
Mp1g06640.1	588	580	812	459	605	634	647	658	650	618	452	509	591	425	611	702	549	629	726	602	596	512	491	385	444	363	517	329	346	430	467	375	602	561	616	634	606	571	631	505	405	512	504	586	622	409	396	405	717
Mp1g06650.1	1482	1805	1972	2868	3364	3292	2433	2588	2809	3356	2496	2667	5328	4606	5146	3465	2560	3099	2144	2020	1511	1817	1803	1859	2250	1925	2530	2568	2758	2600	1397	1265	1825	3675	2939	3625	3348	3023	3190	2407	2088	2488	1421	1618	1875	570	490	567	2612
Mp1g06660.1	1581	1943	2142	2248	2513	2642	1877	2096	2125	2166	1823	1889	2789	2386	2839	2707	1962	2477	2411	2102	1818	1897	1656	1621	2562	2374	3244	2793	3033	2890	1266	1188	1271	2508	2364	2452	2793	2833	2837	2214	1951	2194	961	1002	1148	2637	2090	2753	1942
Mp1g06670.1	16	23	25	5	41	10	17	12	10	14	14	10	18	10	12	5	5	11	8	9	8	7	12	14	9	12	15	17	24	19	15	18	13	22	12	4	15	14	16	8	11	8	10	14	26	15	6	7	41
Mp1g06680.1	13	14	12	21	18	16	6	3	5	8	5	7	7	5	6	10	1	7	8	4	5	19	13	13	17	5	9	8	23	31	12	12	7	10	10	7	16	11	2	6	9	16	1	2	6	10	11	26	19
Mp1g06690.1	8	5	4	6	15	10	5	14	3	7	3	3	2	3	3	1	3	1	6	3	3	3	1	6	3	10	3	6	5	1	8	2	2	0	18	4	4	6	3	3	2	1	10	6	12	5	3	0	16
Mp1g06700.1	437	568	707	238	278	289	281	246	264	248	214	219	281	242	273	258	195	251	236	221	216	226	184	194	279	275	333	240	268	290	196	174	254	233	279	298	295	258	273	241	195	231	65	72	101	189	214	240	604
Mp1g06710.1	1083	1271	1573	420	481	487	468	443	435	417	357	404	290	304	434	485	329	439	451	445	329	440	379	342	393	358	379	310	372	288	351	278	462	507	499	447	535	392	454	371	322	421	186	239	290	262	264	312	1339
Mp1g06720.1	194	224	291	169	229	280	266	183	175	199	179	169	172	188	152	205	159	187	229	203	163	132	144	137	147	138	163	115	107	104	159	129	269	119	129	128	219	178	188	136	148	176	116	172	168	37	64	60	300
Mp1g06730.1	980	1070	1393	300	330	310	321	296	347	286	281	320	275	182	215	343	256	247	333	330	280	308	231	242	298	286	339	262	281	252	394	318	493	413	422	427	266	282	266	244	211	284	250	312	391	273	257	276	1020
Mp1g06740.1	311	310	477	251	277	321	262	259	332	296	214	253	442	373	394	345	308	277	310	282	224	245	235	225	293	250	297	218	296	298	212	182	189	383	314	354	315	317	305	227	241	242	263	265	315	197	210	201	457
Mp1g06750.1	3317	3395	4362	2681	3194	3083	3168	2681	3064	2865	2550	2635	2700	2495	3077	3629	2574	3174	3254	2885	2578	2637	2300	2347	3394	2969	3781	3451	3583	3503	2642	2406	3096	4250	3816	3836	3745	3278	3433	2922	2676	3141	2026	2003	2212	3406	3828	3763	4192
Mp1g06760.1	0	0	0	0	0	0	0	0	0	0	0	0	0	0	0	0	0	0	0	0	0	0	0	0	0	0	0	0	0	0	1	0	0	0	0	0	1	0	0	0	0	0	0	0	0	0	0	0	0
Mp1g06770.1	251	257	362	178	239	240	184	186	204	242	212	214	157	146	143	141	141	145	124	109	96	175	140	120	205	249	256	223	220	223	2042	1416	2135	335	389	336	227	233	190	171	206	199	167	235	274	416	437	487	239
Mp1g06780.1	770	667	822	304	390	368	453	354	376	407	483	534	176	110	156	232	193	216	265	182	159	260	227	206	243	253	288	203	226	171	1769	1336	1919	1145	1597	1047	268	241	253	271	333	328	132	183	236	829	872	1014	613
Mp1g06790.1	87	64	145	51	82	94	89	95	83	60	61	64	87	85	76	64	55	48	50	36	42	54	53	50	46	67	57	46	39	33	199	157	237	58	46	46	107	101	93	71	51	66	42	51	68	18	10	14	112
Mp1g06800.1	1082	1101	1310	1478	1492	1454	695	839	826	806	678	633	778	717	791	1289	1086	1170	1316	899	805	796	802	725	802	737	956	955	984	1055	624	596	763	1953	2215	1869	1274	1220	1242	1115	1002	1059	127	133	149	5958	5001	6252	1387
Mp1g06810.1	0	0	0	0	0	0	0	0	0	0	0	0	0	0	0	0	0	0	0	0	0	0	0	0	0	0	0	0	0	0	0	0	0	0	0	0	0	0	0	0	0	0	0	0	0	0	0	0	0
Mp1g06820.1	49	59	76	69	94	66	79	82	77	98	99	89	57	28	46	79	47	66	91	77	65	93	90	59	70	71	84	61	59	61	63	52	67	11	16	33	77	70	68	54	60	54	30	37	33	7	13	18	101
Mp1g06830.1	1	1	1	29	29	30	47	50	34	92	35	34	191	147	198	194	153	145	219	190	146	149	136	223	208	139	183	120	141	145	99	40	54	5	0	15	69	40	34	192	170	177	108	122	129	14	31	15	11
Mp1g06840.1	953	1121	1268	1458	1788	1623	1214	1156	1305	1129	922	917	1245	1020	1232	1716	1381	1606	1649	1474	1154	1002	915	794	649	658	831	802	847	806	758	792	863	1666	1409	1578	1511	1543	1572	1514	1299	1494	624	694	841	540	545	618	1479
Mp1g06850.1	418	421	501	770	834	884	594	565	577	490	481	508	582	468	526	795	632	760	823	716	564	427	361	384	306	329	332	362	426	391	372	416	400	685	655	709	768	783	801	747	717	770	306	348	383	250	187	233	686
Mp1g06860.1	1352	1424	1802	1961	2203	2263	1865	1956	2025	2366	1860	1889	3985	3332	3685	2547	2207	2472	1929	1708	1347	1336	1270	1257	2059	1920	2236	2296	2661	2295	1219	1106	1391	2424	2242	2076	2091	1996	1955	1813	1476	1743	1303	1530	1602	469	489	554	2004
Mp1g06870.1	1119	1137	1474	826	940	970	985	876	947	813	736	826	756	695	825	1164	802	978	1154	1038	824	1285	1110	1178	1351	1296	1644	1114	1217	1175	740	606	848	1162	1124	1079	1041	997	1039	952	1008	1034	662	699	757	1123	1267	1395	1344
Mp1g06880.1	963	1058	1362	615	753	751	610	597	614	611	525	499	493	448	561	771	547	761	735	666	597	711	743	651	591	543	595	589	561	536	787	646	940	589	637	567	789	734	711	710	718	818	358	357	452	617	553	687	1258
Mp1g06890.1	3785	4353	5484	2821	3280	3054	2844	2755	3014	2540	2249	2172	2225	1882	2319	3280	2264	2892	3505	3090	2486	2136	2013	1915	2271	2000	2305	1643	1696	1842	1979	1637	2334	3034	3170	2864	3056	2669	2801	2296	2159	2436	1728	1891	2043	1984	2100	2433	4516
Mp1g06900.1	2270	2443	3161	3105	3657	3497	3806	3591	3685	3480	2791	2852	3170	2777	3135	4458	3441	3961	4114	3890	3223	3005	2908	2838	3270	2896	3625	2826	3014	2998	2582	2217	3342	2953	2888	2832	4035	3822	3764	3458	3038	3505	2089	2448	2820	2968	2829	3281	3074
Mp1g06910.1	887	954	1109	1489	1549	1708	1258	1284	1523	1447	1076	1242	1370	1184	1224	2581	1970	2320	2591	2388	1934	1875	1918	1883	1498	1417	1634	965	1003	1074	979	1068	1188	1012	875	947	1882	1839	1875	1887	1771	2153	1068	1166	1257	826	921	1022	1382
Mp1g06920.1	144	143	156	9	9	13	14	11	9	0	0	1	0	1	1	1	0	1	1	1	1	0	0	0	0	0	0	0	0	0	1	2	0	1	1	4	2	3	4	1	2	3	1	1	1	0	0	0	49
Mp1g06930.1	1813	2198	2642	5062	6069	6246	5753	5888	6357	5815	4880	5248	8151	7408	8648	2583	2008	2437	1121	1053	883	1184	1102	1188	3684	3212	4277	6234	6545	6684	3492	3118	4287	6196	5728	5771	5964	5440	5713	5572	5866	6193	2235	2388	2958	3111	3150	3715	2944
Mp1g06940.1	0	0	0	0	0	0	0	0	0	0	0	0	0	0	0	0	0	0	0	0	0	0	0	0	0	0	0	0	1	0	0	0	0	0	0	0	1	0	0	0	0	0	0	0	0	0	0	0	0
Mp1g06950.1	0	0	0	0	0	1	0	1	1	2	0	0	0	0	0	0	0	0	0	0	0	0	0	0	0	1	0	1	0	0	0	0	0	0	0	0	0	0	0	0	0	0	0	0	0	0	0	0	1
Mp1g06960.1	0	2	0	0	0	0	1	1	0	0	0	0	3	2	0	0	0	0	0	0	1	0	0	0	0	0	0	0	0	0	0	0	2	0	1	0	0	0	0	0	0	0	0	0	0	0	3	0	0
Mp1g06970.1	0	0	0	0	0	0	0	0	0	0	0	0	0	0	0	0	0	0	0	0	0	0	0	0	0	0	0	0	0	0	0	1	0	0	0	0	0	0	0	0	0	0	0	0	0	0	0	0	0
Mp1g06980.1	33	35	19	39	26	30	49	43	54	32	37	18	33	26	42	9	9	23	20	12	4	36	18	23	22	22	37	56	62	68	9	9	11	9	12	8	38	21	32	46	41	44	6	8	16	26	12	12	36
Mp1g06990.1	2298	2486	3105	2018	2488	2418	2563	2301	2552	2183	1866	1984	2103	1976	2262	2513	2029	2272	2648	2416	2009	1674	1720	1782	1587	1393	1784	984	1254	1262	2208	1594	2446	1929	2007	1966	2575	2292	2035	2090	1911	2356	1822	1898	2074	944	910	961	2991
Mp1g07000.1	290	297	437	193	287	243	288	295	379	365	258	302	250	192	228	363	255	307	295	266	219	295	276	262	258	223	249	263	237	240	196	188	272	229	246	268	416	340	345	243	235	260	179	222	247	259	241	267	371
Mp1g07010.1	1	0	0	0	0	0	0	0	0	0	0	0	0	0	0	0	0	0	0	2	0	0	0	0	0	0	0	0	0	0	0	0	0	0	0	0	0	0	0	0	0	0	0	0	0	0	0	0	0
Mp1g07020.1	7	10	16	4	7	6	4	6	11	1	5	0	7	7	13	4	0	4	5	7	0	7	1	2	7	4	1	5	4	7	3	3	4	7	3	15	12	10	9	2	9	15	6	11	9	3	1	3	5
Mp1g07030.1	19	15	41	26	29	36	25	16	21	29	12	16	22	18	51	24	17	16	20	22	12	15	21	19	26	20	20	35	30	15	23	27	39	15	19	17	35	29	26	39	33	35	17	13	21	7	12	20	34
Mp1g07040.1	2351	2772	3513	3025	3475	3483	2895	2538	2831	2823	2465	2645	2843	2622	3131	2859	2003	2491	2642	2438	1933	2823	2806	2580	3253	2917	3562	3580	3600	3754	2131	2133	2544	3322	3269	3207	3671	3053	3339	3268	3072	3783	1365	1390	1795	2598	2443	2696	4219
Mp1g07050.1	3903	4192	5894	5098	5907	6188	9022	8520	9451	8360	7367	7572	8136	7042	8285	8244	6421	7846	7793	7512	6362	13194	12846	12689	11957	11308	13583	11654	11642	11600	7321	6445	8654	5586	5646	5449	8366	7456	7394	6933	6607	7491	4014	4302	4962	16909	17518	18981	5535
Mp1g07060.1	1551	1675	2016	3988	4528	4527	3538	3856	4217	4240	3405	3474	8745	7606	8769	6320	4614	5563	3695	3106	2641	3197	2936	3025	4291	3646	4838	5758	6400	6007	1873	1814	2275	4543	3835	4386	5629	5416	5220	4268	3992	4517	2955	3488	3840	2491	2242	2491	2616
Mp1g07070.1	993	1142	1531	1277	1574	1480	1783	1995	1881	1620	1393	1521	1237	1059	1342	1912	1537	1763	2119	1929	1626	1065	1122	1034	1214	1027	1204	930	1006	964	1112	977	1403	1896	1744	1638	1972	1784	1944	1698	1777	1991	1344	1592	1869	1423	1208	1394	1363
Mp1g07080.1	0	0	0	0	0	0	1	0	0	0	0	0	0	0	0	0	0	0	0	0	0	0	0	0	0	0	0	0	0	0	0	0	0	0	0	0	0	0	0	0	0	0	0	0	0	0	0	0	0
Mp1g07090.1	9	14	16	4	7	5	5	3	1	1	3	3	1	1	1	0	0	1	2	1	2	4	3	0	2	4	8	2	11	6	3	1	5	2	1	4	3	0	4	0	3	3	2	3	0	2	0	2	21
Mp1g07100.1	9	27	16	5	7	3	3	2	7	4	2	1	3	0	2	1	2	3	1	0	1	4	3	1	6	3	13	2	6	5	4	1	1	3	4	0	2	2	5	3	4	2	1	0	2	8	2	9	14
Mp1g07110.1	2833	3083	4354	2523	2854	3158	3793	3489	3981	3439	2973	3042	3072	2497	2829	3287	2723	2669	3114	3164	2399	2401	2531	2353	2368	2231	2380	1971	2094	1950	3131	2727	3714	3252	3356	3006	3293	3023	2747	2721	2612	3053	1868	2090	2510	1482	1351	1726	3833
Mp1g07120.1	16439	19776	25446	14174	16772	18233	15091	14575	15835	13607	10816	11066	15008	13122	15307	16822	12791	14499	17084	14329	11395	14369	12581	12330	16678	13638	17387	13820	15657	15359	10717	9326	14108	11493	11149	10788	15487	14304	14541	14898	13187	14126	12867	14924	16103	12473	11164	12690	23740
Mp1g07130.1	713	975	913	464	520	499	193	303	273	264	194	209	297	194	317	319	248	325	233	253	194	315	254	254	514	414	537	571	598	621	136	145	161	334	299	348	281	318	375	331	236	299	210	250	260	240	192	299	989
Mp1g07140.1	185	175	257	165	140	196	206	190	199	182	156	189	230	151	168	201	157	193	201	181	189	159	143	191	145	143	153	97	125	121	216	166	240	180	179	162	232	179	177	175	154	172	219	258	230	92	79	117	296
Mp1g07150.1	1222	1412	1901	892	1082	1088	1165	1116	1191	1062	951	984	1034	988	978	1242	938	1116	1298	1098	888	906	892	827	843	701	904	806	793	737	870	710	1180	1102	1131	964	1092	1004	1000	932	798	887	991	1127	1201	698	700	755	1534
Mp1g07160.1	3	9	10	2	7	2	10	4	6	13	4	4	6	5	7	5	6	12	12	6	10	3	18	6	11	6	10	7	4	9	5	2	5	4	5	2	9	5	11	0	2	7	81	60	86	16	7	5	4
Mp1g07170.1	3603	4268	5175	8987	9760	10663	8085	8687	9192	12022	9458	9683	18749	15469	18036	16309	12883	15300	11451	10089	8200	7596	7706	8115	7734	6406	8477	7513	8698	8252	6334	5588	7865	10825	9311	10164	12431	11347	11896	9568	8473	9846	6012	7032	8030	870	717	824	5869
Mp1g07180.1	817	949	1148	996	1219	1395	1770	1699	1724	1629	1667	1692	1472	1212	1352	1626	1216	1429	1296	1167	986	1064	1127	999	1203	973	1311	1151	1262	1239	1108	983	1437	2697	2721	2343	1611	1506	1532	1237	1033	1264	829	939	1184	714	684	731	1171
Mp1g07190.1	458	503	599	247	311	296	350	319	363	283	259	272	250	218	280	335	264	301	424	367	291	385	257	267	332	259	264	202	229	266	281	190	381	262	277	256	325	312	304	292	279	260	371	357	370	175	170	214	545
Mp1g07200.1	1672	1742	2134	1027	1119	1150	1180	1079	1264	1152	934	940	1233	1062	1196	1394	865	1212	1354	1282	970	1347	1258	1147	1886	1738	2105	1773	1918	1772	712	722	893	997	1030	1006	1168	1216	1117	1265	1085	1335	638	692	838	2103	2027	2362	1773
Mp1g07210.1	233	250	308	117	155	172	157	167	167	157	84	95	109	90	108	79	97	99	128	131	99	111	65	66	98	76	74	32	65	52	208	163	265	94	83	74	174	110	142	152	153	138	219	228	293	15	17	17	220
Mp1g07220.1	808	845	1127	1290	1397	1352	1114	1116	1245	1259	1281	1221	658	629	817	1369	990	1265	1285	1040	939	1567	1499	1547	1850	1758	2073	1299	1193	1284	1041	975	1309	576	578	597	1055	991	1096	1277	1166	1277	504	559	702	616	609	684	1126
Mp1g07230.1	1643	1893	2331	1845	2159	2110	1633	1428	1720	1446	1281	1336	1163	874	1104	1413	1055	1229	1519	1443	1171	1743	1803	1666	1903	1720	2066	1499	1468	1510	2259	2124	2836	1736	1739	1716	2184	2007	1809	1614	1479	1743	780	784	1068	919	976	1058	1966
Mp1g07240.1	1432	1701	2197	825	1044	988	721	574	627	632	691	688	684	602	712	883	618	769	812	610	643	939	858	866	1173	887	1231	1042	1106	1122	659	587	831	984	917	1039	958	830	893	743	690	795	211	208	276	657	795	792	1602
Mp1g07250.1	517	445	588	1478	1702	1765	1213	1375	1378	1152	969	1054	1265	1216	1218	1493	1072	1430	1372	1276	1014	869	867	761	1223	1140	1335	1272	1394	1256	1403	1250	1705	1846	1889	1861	1926	1848	2029	1844	1718	1720	752	847	1015	2430	2281	2872	719
Mp1g07260.1	5	0	2	7	7	15	1	0	2	2	6	0	0	3	5	0	0	4	0	1	1	3	2	1	2	0	1	7	5	6	4	0	2	5	11	7	5	9	1	4	10	4	1	1	2	16	28	26	1
Mp1g07270.1	5430	5841	7771	6417	7277	7307	10642	10252	11193	9442	8376	8641	9643	8575	9784	10925	8154	9020	10187	9518	7396	8768	8317	8330	9733	8122	10018	7688	8565	8417	6705	5416	8385	7356	6803	6551	9004	8099	7699	8583	7900	8806	7020	8110	9372	8555	8347	9375	8298
Mp1g07280.1	631	674	791	272	395	301	297	272	313	273	224	224	266	206	252	289	240	211	283	234	244	230	155	181	266	196	258	151	186	223	249	212	268	317	294	328	315	326	273	217	237	248	99	119	108	206	237	230	666
Mp1g07290.1	3675	4107	5140	3107	3743	3678	2949	2967	3049	2924	2534	2644	4076	3518	4283	3451	2297	3211	2621	2355	1876	1481	1500	1479	2070	1688	2069	2020	2014	2197	2580	2221	2994	4057	3702	4031	3657	3507	3526	2970	2584	3030	1280	1362	1588	1212	1343	1438	4549
Mp1g07300.1	4	3	7	6	0	1	0	2	3	0	1	0	2	1	0	0	0	0	0	0	0	0	0	2	0	0	0	1	0	0	14	8	7	7	1	4	1	2	0	8	12	13	41	53	73	0	0	0	3
Mp1g07310.1	1637	1989	2623	2179	2486	2795	2622	2558	2780	2521	2011	2238	2777	2337	2833	2574	2180	2439	2207	2149	1670	1534	1433	1393	1290	1162	1372	1040	1169	1117	3422	2878	4010	2335	2219	2296	2761	2567	2582	2477	2338	2631	4927	5382	6343	245	259	234	2493
Mp1g07320.1	549	530	758	720	832	854	917	847	981	928	879	830	836	630	758	1044	766	924	928	831	659	957	830	847	907	782	1012	785	773	777	1155	1022	1301	1010	1083	948	1061	977	1004	900	899	939	425	471	559	920	1016	1059	629
Mp1g07330.1	2	0	1	2	0	1	0	0	0	0	0	5	0	2	1	0	0	0	0	1	2	0	0	0	0	0	1	3	1	0	1	0	6	2	2	1	0	0	0	0	0	1	0	0	0	0	3	0	0
Mp1g07340.1	3186	3549	4613	3678	4153	4301	3836	3276	3960	3640	3188	3259	3630	3420	4050	4995	3494	4398	4544	4168	3385	3722	3340	3326	3688	3194	3852	3220	3421	3400	3069	2674	3642	4341	4201	4129	4533	4289	4217	3804	3572	3927	2184	2503	2666	3501	3654	4019	4347
Mp1g07350.1	1115	1359	1660	1606	1778	1798	1816	1585	1689	1678	1398	1464	1495	1289	1598	2480	1663	1915	2313	2068	1691	1572	1487	1482	1577	1455	1708	1297	1428	1316	1404	1237	1693	1600	1494	1604	2326	2005	1945	1969	1710	2113	1113	1235	1330	1659	1745	1754	1331
Mp1g07360.1	3639	3760	5104	3131	3607	3719	3403	3350	3868	3505	3167	3411	3176	2688	3088	4058	2949	3661	3580	3467	2917	2876	2835	2553	2704	2491	2928	2326	2324	2282	5332	4255	5872	5775	5902	5541	4121	4102	3946	3500	3335	3753	1948	2163	2581	2712	2860	3027	4187
Mp1g07370.1	612	578	866	620	596	661	530	589	693	500	423	496	508	362	458	717	572	559	620	541	514	728	714	687	760	685	762	618	638	531	635	463	729	440	542	449	729	622	656	727	626	728	562	625	846	714	684	730	691
Mp1g07380.1	2693	3097	3761	2118	2525	2345	2241	2045	2079	2072	2035	2078	1866	1593	2109	4108	2735	3485	2603	2523	2126	941	789	907	1021	760	1036	1010	948	1078	2107	1901	2532	3282	3376	2932	2501	2267	2276	2257	2333	2465	1871	1921	2407	1688	1798	1927	3616
Mp1g07390.1	100	25	130	9	22	20	67	15	15	8	25	29	0	20	41	70	39	69	40	23	34	5	9	0	6	6	6	4	0	0	15	45	12	48	58	3	20	11	28	21	17	53	6	6	6	13	26	35	120
Mp1g07400.1	0	0	0	0	0	0	0	0	0	0	0	0	0	0	0	0	0	0	0	0	0	0	0	0	0	0	0	0	0	0	0	0	0	0	0	0	0	0	0	0	0	0	0	0	0	0	0	0	0
Mp1g07410.1	1	1	4	0	2	0	0	0	0	0	0	0	0	0	0	0	0	1	0	1	0	0	0	0	0	0	0	0	0	0	0	0	1	1	6	0	0	0	0	0	2	0	0	0	0	0	0	0	1
Mp1g07420.1	14230	15735	19890	11490	12739	12993	11188	10727	11499	9981	8284	8335	10326	8721	9887	11782	9113	10233	11742	10757	8415	9694	9338	8691	12143	10124	12104	9995	11265	10866	7471	6411	9330	8151	8554	8101	10900	10437	9671	9952	9392	10171	7782	9071	9771	14051	12242	13841	19360
Mp1g07430.1	1134	1222	1626	806	841	915	719	789	859	816	644	754	868	764	844	853	643	782	845	725	561	804	786	717	1031	894	1077	972	1030	913	617	559	645	1153	1144	1058	956	909	871	822	661	848	415	478	520	1032	771	970	1296
Mp1g07440.1	2	3	0	0	0	1	0	0	0	0	1	0	0	0	0	0	0	0	0	0	0	0	0	0	0	0	1	0	0	0	0	0	2	0	0	1	0	0	4	2	1	0	0	0	0	1	3	0	1
Mp1g07450.1	3590	4019	5033	3393	3933	3805	3680	3527	3669	3239	2990	3125	3175	2935	3509	4965	3609	4488	4622	4485	3689	3483	3327	2972	3045	2676	3252	2505	2382	2446	3272	3007	3635	4418	4461	3908	4765	4417	4599	4119	3969	4615	1895	1902	2338	2622	2960	3243	5094
Mp1g07460.1	2553	2605	3658	2725	2930	2960	2168	2297	2460	1782	1478	1787	1402	1271	1492	2775	1989	2431	3478	2805	2344	6170	5457	4165	4235	4318	4686	5631	5316	5209	1885	1717	2191	4769	4946	4224	3435	3227	3507	8833	11442	11350	1740	1924	2118	4940	4801	5531	3200
Mp1g07470.1	0	2	0	3	0	1	11	4	9	2	3	1	12	6	18	11	21	12	7	4	5	48	47	37	41	33	57	16	30	21	1	0	5	4	2	1	2	4	3	24	18	16	5	2	3	8	5	5	0
Mp1g07480.1	1240	1465	1715	1199	1252	1300	1180	1071	1170	1040	991	1016	987	875	1068	1355	1074	1165	1278	1067	893	1079	877	950	1051	816	1091	893	990	988	971	789	1174	1093	1210	1101	1247	1179	1155	1005	985	1182	543	584	657	1148	1131	1266	1667
Mp1g07490.1	1606	1900	2293	897	926	967	732	686	775	609	653	639	638	566	658	832	611	712	877	783	634	854	763	795	794	739	921	628	637	708	544	475	726	1001	1060	987	802	820	742	805	904	1008	388	402	462	683	742	748	1856
Mp1g07500.1	3030	3617	4486	5608	6390	6438	6235	6696	6917	8208	5871	6208	9777	8386	9673	11192	8289	9845	9060	7890	6449	7673	7329	7349	8068	6713	8780	6303	7280	6902	4101	3456	5239	6340	5160	5792	8098	7294	7482	7048	6204	7250	3542	4019	4526	2210	2143	2264	5612
Mp1g07510.1	259	357	375	490	604	652	338	450	413	523	493	498	1710	1410	1772	952	770	945	158	173	133	22	15	22	77	43	89	305	281	269	127	182	179	372	305	377	732	630	775	363	341	454	109	97	183	14	19	24	380
Mp1g07520.1	246	279	328	188	186	194	182	129	123	195	150	174	185	192	241	287	210	278	195	213	181	188	173	128	157	160	197	144	163	156	170	183	240	247	227	192	220	205	205	253	160	199	69	94	122	176	178	196	324
Mp1g07530.1	4	8	13	32	61	50	89	71	75	53	54	83	35	40	37	33	29	17	19	13	15	75	31	26	22	33	27	33	39	47	49	29	57	31	27	39	49	40	63	34	29	39	27	39	32	3	3	3	13
Mp1g07540.1	0	0	0	0	0	0	0	0	1	0	0	0	0	0	0	0	0	0	0	0	0	0	0	0	0	0	0	0	0	0	0	0	0	0	0	0	0	0	0	0	0	0	0	0	0	0	0	0	0
Mp1g07550.1	1	1	2	12	7	5	6	14	5	8	0	16	2	0	5	5	7	2	0	11	1	3	1	0	6	2	3	2	6	2	8	16	8	7	1	0	4	3	9	3	6	8	0	4	1	14	7	12	4
Mp1g07560.1	26	26	43	16	27	32	71	49	59	29	31	37	35	30	39	29	24	31	20	15	28	26	18	21	14	37	30	21	24	25	61	59	72	14	12	8	42	32	37	21	25	17	35	42	46	25	19	19	30
Mp1g07570.1	381	406	572	226	252	278	231	200	228	214	180	182	154	158	182	286	170	208	276	243	206	286	268	284	364	282	374	292	280	280	176	144	225	269	217	280	246	210	214	232	200	249	71	72	75	206	171	198	472
Mp1g07580.1	381	406	572	226	252	278	231	200	228	214	180	182	154	158	182	286	170	208	276	243	206	286	268	284	364	282	374	292	280	280	176	144	225	269	217	280	246	210	214	232	200	249	71	72	75	206	171	198	472
Mp1g07590.1	511	478	773	335	385	378	517	531	607	342	238	262	185	138	173	354	329	343	929	732	585	571	486	368	482	509	556	408	432	372	142	134	162	619	616	536	447	391	331	319	322	325	106	96	139	238	212	295	660
Mp1g07600.1	1104	1015	1505	582	663	707	602	550	635	590	471	550	557	479	536	706	487	553	630	591	475	660	611	662	798	731	890	644	690	668	411	448	526	684	694	641	719	642	632	592	557	636	380	443	569	496	484	557	1308
Mp1g07610.1	5256	5954	7380	2646	2578	2557	1172	1257	1223	2209	1756	1703	3843	3323	3880	4327	3529	3922	2859	2601	2112	3185	3319	3203	3452	2690	3490	2349	2774	2789	1185	991	1536	892	941	872	2144	1881	1749	2218	1806	2249	520	577	607	549	515	647	6865
Mp1g07620.1	6	8	6	108	125	124	422	317	413	312	331	336	244	192	297	225	183	210	134	95	103	112	127	91	134	164	157	138	165	121	46	54	86	227	186	171	167	140	154	135	121	98	100	108	137	31	21	30	52
Mp1g07630.1	150	190	206	79	57	71	79	75	62	74	47	58	52	70	57	77	51	48	59	71	52	86	73	55	115	107	162	98	137	106	29	20	44	73	61	77	70	69	79	63	68	65	13	20	14	111	112	146	183
Mp1g07640.1	1377	1425	1943	1506	1709	1739	1629	1522	1690	1256	1237	1279	1358	1261	1487	1981	1411	1883	1729	1641	1294	1447	1305	1287	1764	1428	1738	1502	1427	1552	1144	1070	1304	1545	1406	1547	1887	1765	1761	1843	1843	2295	1421	1357	1689	1779	1895	2057	2102
Mp1g07650.1	1	2	1	1	5	5	1	2	2	7	2	2	2	1	4	0	0	0	3	0	0	2	0	0	6	4	3	3	1	3	0	0	0	3	1	0	1	1	4	0	4	1	0	0	0	0	1	7	0
Mp1g07660.1	479	500	754	346	393	481	385	336	376	438	311	338	387	313	401	401	318	383	431	323	274	256	280	279	305	341	327	263	264	244	338	261	421	432	432	436	372	347	402	339	294	355	473	530	620	295	285	283	638
Mp1g07670.1	134	126	240	160	143	226	88	65	84	98	89	96	444	288	424	54	63	29	46	25	22	11	6	10	20	15	12	20	15	23	573	149	650	464	491	446	343	295	311	101	106	123	361	428	538	0	2	1	498
Mp1g07680.1	206	228	373	307	300	339	99	114	112	159	102	117	266	166	293	103	114	96	126	63	52	58	91	75	85	62	66	49	46	43	941	380	823	346	434	401	817	893	674	388	398	430	161	149	188	29	34	70	390
Mp1g07690.1	636	698	879	315	352	388	360	326	402	297	280	338	385	294	344	428	277	366	378	388	247	278	261	252	290	231	283	201	243	219	346	264	389	405	362	366	431	392	336	299	295	337	143	149	161	275	284	306	610
Mp1g07700.1	2454	2642	3368	1917	2122	2146	2035	2053	2296	2013	1859	1959	1895	1515	1850	2525	1808	2212	2349	2220	1819	1949	1782	1764	1775	1588	1825	1426	1577	1410	1505	1325	1838	2324	2329	2212	2327	2069	2061	1993	2006	2350	1272	1383	1497	1619	1639	1816	2851
Mp1g07710.1	2501	2718	3469	1774	2129	2111	1328	1473	1427	1667	1488	1515	2113	1913	2210	2325	1655	2065	1920	1816	1558	2731	2688	2559	3999	3630	4683	4069	4149	4329	855	831	1083	2112	2002	2046	2055	1846	2009	1526	1416	1631	745	817	937	1044	1155	1147	3308
Mp1g07720.1	10775	11749	14028	11673	12928	13578	9500	9816	10130	7670	7124	7019	9068	7308	8208	10293	7887	8864	10475	9459	8135	9337	8452	7401	11233	10182	11276	9725	11019	10281	6510	5943	7777	6312	6703	6122	10032	9329	8515	9824	9254	10058	6079	7285	7943	15273	16048	18394	16175
Mp1g07730.1	744	877	946	917	1083	1134	614	629	769	514	569	592	702	502	695	523	392	495	395	494	378	146	204	157	205	164	174	91	145	89	264	209	303	906	1003	1020	650	654	635	564	466	696	49	64	90	151	143	114	869
Mp1g07740.1	0	0	0	0	0	0	0	0	0	0	0	0	0	0	0	0	0	0	0	0	0	0	0	0	0	0	0	0	0	0	0	0	0	0	0	0	0	0	0	0	0	0	0	0	0	0	0	0	0
Mp1g07750.1	0	0	0	0	0	0	0	0	4	1	0	0	0	0	0	0	0	0	0	0	0	0	0	0	0	0	0	0	0	0	0	0	0	0	0	0	1	0	0	0	0	0	0	0	0	0	0	0	0
Mp1g07760.1	2129	2441	3114	4428	4741	5098	4250	4071	4650	4817	4018	4151	9439	8255	9813	3562	2515	2951	2860	2831	2144	971	1054	925	1917	1391	1939	2241	2094	1981	3376	3361	3791	5890	5308	5876	5907	5604	5688	4281	4020	4602	22668	24251	27349	1037	1130	1280	2918
Mp1g07770.1	8	17	32	19	21	19	19	19	16	12	14	5	7	7	20	11	7	12	8	9	10	9	6	16	15	9	10	6	5	4	18	13	24	6	18	7	8	11	14	13	17	6	3	5	5	3	4	2	25
Mp1g07780.1	161	168	223	151	194	201	181	134	151	156	135	162	130	112	119	122	117	113	139	103	65	189	152	146	212	198	122	218	230	115	110	100	170	176	214	197	138	176	152	191	160	175	60	76	186	186	205	201	219
Mp1g07790.1	41	67	77	30	37	42	69	78	72	48	49	54	36	48	44	30	29	21	31	31	26	54	28	29	29	29	39	33	24	23	52	36	81	32	39	20	55	40	42	20	30	30	27	15	34	55	45	47	44
Mp1g07800.1	31	39	40	21	30	31	17	17	9	28	18	24	18	23	17	30	24	19	35	37	25	33	31	40	37	15	26	26	31	44	14	15	22	22	15	24	24	21	33	10	16	24	7	19	8	25	27	26	42
Mp1g07810.1	719	861	1133	496	567	563	545	524	517	482	479	437	392	342	361	522	452	409	583	565	405	488	472	467	507	453	487	416	519	413	529	419	550	739	750	620	498	494	456	551	484	563	353	403	478	353	356	443	909
Mp1g07820.1	324	422	464	233	291	296	278	239	298	284	218	238	207	195	240	291	205	231	306	280	193	289	230	221	223	193	307	180	193	180	242	168	263	247	248	254	231	196	241	217	181	222	199	240	215	165	144	148	564
Mp1g07830.1	1023	1117	1485	1149	1168	1332	1250	1211	1219	1224	1069	1067	991	901	918	1268	975	1065	1231	1131	898	1263	1159	1138	1258	1119	1321	1126	1066	1147	1638	1339	1855	1576	1800	1580	1363	1394	1208	1297	1214	1369	968	1098	1371	1337	1230	1413	1368
Mp1g07840.1	1348	1488	1857	699	850	826	1066	759	965	716	684	680	785	669	762	939	741	789	1058	1008	774	771	777	823	920	723	922	571	565	593	802	567	999	831	958	814	789	664	661	697	599	658	1132	1400	1524	503	494	446	1765
Mp1g07850.1	1728	1736	2251	2525	2818	3092	3877	3491	3725	4757	5108	5113	1766	1599	2032	2390	2015	2428	2330	2367	1967	2475	2734	2717	2120	2059	2266	1599	1659	1896	7606	5504	7637	5021	6934	4274	2796	2889	2929	3250	3886	3752	1947	2388	3002	3368	3140	3715	2153
Mp1g07860.1	2748	2718	4174	4804	5104	5525	10614	10189	12053	12466	11358	11374	7368	6120	7125	8740	7404	7978	8928	8480	7343	24706	22229	21964	22021	20296	25651	19517	20138	20145	9128	6768	9820	11226	11223	8461	10343	9392	8905	10244	9494	10065	4856	5424	6536	15333	15488	18185	4517
Mp1g07870.1	1447	1572	2091	870	1054	1091	1137	1109	1177	1118	996	1058	1187	897	1090	1224	916	1085	1168	1060	855	798	700	768	799	631	820	580	559	586	924	744	1184	1511	1371	1381	1087	926	944	748	737	890	1009	1182	1321	509	471	468	1742
Mp1g07880.1	2855	3052	4603	2159	2474	2355	3568	3203	3783	3382	2996	2979	2771	2115	2557	2865	2237	2552	2671	2515	2066	2408	2292	2209	2323	2183	2524	1818	2062	1993	3021	2308	3438	3384	3469	2889	2905	2660	2480	2482	2295	2537	1902	2160	2675	1821	1695	1915	3443
Mp1g07890.1	338	287	494	60	68	56	97	72	37	58	115	209	9	13	19	21	9	24	26	25	15	29	31	28	18	13	18	20	13	20	103	99	109	820	937	694	38	24	39	247	461	357	113	115	132	96	87	95	289
Mp1g07900.1	230	236	355	10	8	5	29	10	11	14	21	37	1	10	8	5	1	7	1	1	1	12	18	3	17	6	17	7	9	5	18	25	27	320	420	289	2	3	6	33	88	88	62	56	53	51	43	50	165
Mp1g07910.1	888	1063	1268	400	495	490	524	473	508	462	434	443	367	321	383	474	375	448	530	412	340	312	285	340	326	270	400	208	239	226	416	369	557	558	555	515	411	375	368	410	484	463	521	572	668	287	265	243	1000
Mp1g07920.1	5	1	3	0	0	0	0	1	0	0	0	0	0	0	0	0	0	1	0	0	0	1	0	0	0	0	0	0	0	0	0	0	0	0	0	0	0	0	0	1	0	1	1	0	0	0	0	0	0
Mp1g07930.1	11	5	14	0	3	2	0	1	1	0	0	1	0	0	0	0	0	1	0	0	1	3	1	0	1	0	0	0	2	0	0	0	1	2	3	2	2	0	0	1	1	0	0	0	0	3	2	0	7
Mp1g07940.1	1196	1465	1878	1121	1198	1296	835	833	995	932	831	1141	901	781	900	1255	893	1087	1177	1070	813	1851	1527	1412	1127	1054	1192	1212	1459	1198	509	498	780	1143	1061	1137	1263	1155	1121	2100	2603	2720	561	579	740	920	907	1051	1190
Mp1g07950.1	0	4	2	1	0	1	0	1	3	1	1	0	3	0	0	0	1	0	0	0	0	2	4	0	3	1	0	5	0	0	0	0	2	1	1	0	0	0	0	0	0	6	0	1	0	3	4	4	0
Mp1g07960.1	492	670	832	779	954	863	1189	1117	1262	1276	1098	1199	943	901	824	1257	919	1051	1158	1111	971	1063	1019	906	751	708	825	658	750	672	890	792	1111	930	834	782	1107	952	992	1156	965	1106	508	596	659	683	624	722	807
Mp1g07970.1	1165	1232	1603	1165	1217	1166	1033	1055	1030	1216	932	967	1289	1099	1300	1435	1066	1303	1299	1143	846	1254	1195	1284	1404	1250	1502	1166	1266	1237	760	598	951	1151	1090	1160	1230	957	961	1037	1015	1082	521	617	715	681	694	789	1411
Mp1g07980.1	1182	1316	1730	953	1059	1090	735	761	807	720	617	639	648	582	710	776	596	674	810	687	596	1027	897	898	1373	1242	1523	1516	1589	1546	613	524	719	1417	1330	1350	916	805	871	1003	1016	1094	422	490	580	1675	1606	1809	1723
Mp1g07990.1	2099	2413	2874	1146	1378	1393	958	990	1089	1006	970	1073	893	860	1014	1009	794	1009	1042	897	732	1007	1039	952	1378	1293	1522	1154	1296	1275	962	778	1031	1312	1416	1178	1038	941	902	1013	857	982	237	296	374	1446	1454	1565	2539
Mp1g08000.1	1392	1506	1790	1022	1167	1187	714	776	787	924	850	898	820	763	925	1153	1043	1177	1206	1090	871	2676	2410	2306	2770	2610	3241	2266	2805	2335	345	333	424	1355	1181	1174	833	852	873	955	945	921	83	107	141	2788	2328	2963	1950
Mp1g08010.1	13	14	7	18	22	13	14	12	11	6	13	7	8	6	4	15	7	13	19	16	9	16	18	21	31	16	31	20	16	15	3	12	9	5	5	16	13	21	14	22	11	10	0	3	3	14	20	21	19
Mp1g08020.1	406	378	560	338	368	355	327	327	301	333	306	337	170	150	182	338	290	332	415	343	336	886	798	643	822	742	958	676	625	717	209	253	346	323	381	270	405	418	414	477	535	532	158	144	182	757	669	688	398
Mp1g08030.1	661	874	973	863	956	1083	1054	1088	1163	1063	965	1018	1083	940	1068	1270	989	1148	1175	1139	921	897	833	785	757	695	769	609	634	645	884	751	1236	1238	1234	1170	1225	1012	1131	1139	1054	1152	844	1013	1131	680	677	753	989
Mp1g08040.1	2143	2240	2258	2265	2234	2154	1209	1531	1434	1653	1228	1316	2585	2034	2379	2482	1732	2150	2101	1943	1379	2186	2203	1933	4088	3442	4516	5385	5992	5381	561	643	708	2703	2487	2378	2340	2237	2100	2123	1898	2162	1268	1512	1665	1640	1635	1946	2641
Mp1g08050.1	0	1	2	0	0	0	0	1	0	0	0	1	0	0	0	0	0	0	0	0	0	0	0	0	0	0	0	0	0	0	0	0	3	0	1	0	0	0	0	0	0	1	0	0	1	0	0	0	1
Mp1g08060.1	73	50	119	197	258	294	498	422	449	150	141	176	190	257	200	167	176	168	109	146	100	164	148	119	251	244	227	202	224	208	182	146	186	158	151	161	345	325	328	276	225	270	136	126	153	2	8	9	136
Mp1g08070.1	1	1	1	2	2	1	6	7	5	6	2	1	2	1	6	6	0	2	3	3	0	2	2	0	3	5	8	3	2	3	4	1	1	2	5	5	1	0	6	4	1	0	0	3	0	1	0	0	0
Mp1g08080.1	9	4	20	2	0	4	0	5	0	0	0	1	2	0	0	0	0	0	0	1	6	0	5	1	0	0	1	0	0	6	2	0	5	6	4	5	1	0	0	1	2	7	2	1	3	0	1	0	5
Mp1g08090.1	565	713	878	338	345	335	235	212	247	243	183	261	161	135	142	330	252	284	250	244	175	552	506	414	449	402	524	429	492	456	300	216	334	656	628	627	239	271	246	307	275	397	150	177	210	403	532	471	808
Mp1g08100.1	1369	1381	1792	715	728	679	508	574	569	585	495	601	447	420	483	713	496	627	733	600	529	1465	1364	1250	2116	1738	2363	1951	2132	2094	361	258	401	1117	1199	981	715	625	691	759	712	836	259	263	341	1682	1653	2055	1519
Mp1g08110.1	421	451	668	181	255	211	260	283	255	242	175	171	182	124	151	234	151	189	266	230	188	193	181	168	140	126	144	98	110	113	198	157	241	229	236	209	178	194	172	153	100	119	168	167	142	58	45	74	492
Mp1g08120.1	0	0	0	0	0	0	0	0	0	3	0	0	0	5	2	0	0	0	0	0	0	0	0	0	0	0	0	0	1	0	0	0	0	0	0	0	0	0	0	0	0	3	0	0	0	0	0	0	0
Mp1g08130.1	30	33	33	8	14	14	247	121	141	49	38	47	17	19	17	13	12	5	30	23	1	132	114	77	92	105	119	113	120	105	10	5	13	726	692	522	9	5	14	21	24	2	123	134	150	60	72	99	54
Mp1g08140.1	3184	3508	4698	1729	1928	1976	2100	2014	2000	2044	1800	1789	1926	1586	1938	1922	1549	1675	1809	1825	1461	1499	1364	1465	1427	1310	1593	1209	1272	1305	1285	958	1601	3932	3691	3350	1917	1691	1746	1536	1475	1527	1184	1299	1484	1039	995	1134	3985
Mp1g08150.1	331	397	485	285	410	362	397	511	554	448	350	306	359	273	350	347	237	297	290	249	239	290	273	225	286	303	385	310	389	309	464	376	453	512	519	443	457	479	426	328	292	353	349	396	489	346	248	401	469
Mp1g08160.1	4479	4527	5762	4244	4807	4662	5390	4751	5310	4615	3845	4105	4609	3807	4326	5008	3619	4304	4672	4233	3335	4021	3980	3706	5025	4363	5391	4308	4973	4647	3244	2689	4014	3039	3176	2897	4976	4318	4211	4712	4389	4740	3360	4054	4393	4891	4753	5271	5196
Mp1g08170.1	392	426	474	141	134	182	182	156	161	170	185	234	92	90	117	119	165	170	109	91	64	75	78	65	94	72	75	58	78	46	404	337	491	220	240	232	108	71	98	81	100	74	70	69	76	67	91	67	234
Mp1g08180.1	22	28	35	11	11	15	11	13	9	31	49	34	12	9	4	1	12	11	5	9	6	1	8	3	1	11	5	4	2	0	225	164	242	21	44	22	8	4	10	9	5	12	5	9	6	2	6	3	23
Mp1g08190.1	0	0	3	0	0	0	0	0	0	0	0	0	0	0	0	0	0	0	0	0	0	0	0	0	0	0	0	0	0	3	0	1	0	0	0	0	3	0	0	0	0	0	0	0	0	0	0	0	1
Mp1g08200.1	9	12	21	4	1	0	0	0	0	0	0	0	0	0	0	0	0	0	0	2	0	0	0	0	0	0	2	0	0	5	2	1	0	0	0	1	0	0	0	3	1	0	2	0	0	0	0	3	10
Mp1g08210.1	2	1	1	0	0	0	0	0	0	0	0	0	0	0	0	0	0	0	0	2	0	0	0	0	0	0	0	0	0	0	0	2	0	0	1	0	0	0	0	0	0	0	0	0	0	0	0	0	3
Mp1g08220.1	435	514	646	457	483	448	372	347	382	386	331	261	279	208	282	559	365	494	486	439	344	530	428	547	764	646	872	614	646	657	267	298	380	470	457	384	517	509	377	351	329	395	71	92	109	942	964	899	628
Mp1g08230.1	128	108	167	87	77	68	45	58	48	48	43	53	40	29	32	89	49	73	78	74	59	75	76	61	92	100	105	70	76	93	56	53	61	68	58	50	68	75	79	57	77	54	5	5	15	84	80	118	126
Mp1g08240.1	0	0	0	2	0	1	0	0	0	0	0	0	0	2	0	0	0	0	0	0	0	4	0	0	0	0	1	2	0	1	0	0	0	0	0	1	0	0	0	0	0	1	0	0	0	0	0	0	0
Mp1g08250.1	52	31	55	42	25	21	53	53	76	107	118	103	55	45	69	80	96	114	67	68	34	58	46	50	75	55	65	52	41	36	129	89	142	21	42	26	40	43	34	54	35	45	21	26	30	57	46	66	35
Mp1g08260.1	8	1	9	0	0	0	0	0	0	0	1	0	0	0	0	0	0	0	0	0	0	0	0	0	0	0	0	0	0	0	0	1	0	3	1	1	0	0	0	0	0	0	0	0	0	0	0	0	0
Mp1g08270.1	16	12	28	0	0	0	2	3	1	3	0	2	1	0	0	3	0	0	0	0	0	0	0	1	1	1	8	1	0	0	2	3	3	7	6	3	4	0	0	0	0	4	3	1	2	0	1	1	8
Mp1g08280.1	291	335	410	586	660	656	620	700	713	602	409	427	571	568	622	721	506	624	600	542	500	444	413	418	487	427	496	570	560	524	557	609	704	698	601	693	810	748	736	555	518	637	253	307	343	407	406	420	426
Mp1g08290.1	757	778	975	1268	1375	1522	1688	1536	1907	866	674	740	521	384	578	1020	740	874	1617	1466	1180	980	736	546	825	820	940	885	829	830	2023	2139	2462	2246	2130	2283	1904	1923	1930	1912	1834	2040	1240	1356	1748	2524	2877	2920	808
Mp1g08300.1	3274	3554	4414	5515	5740	5637	4953	5557	5775	5984	4986	5124	4358	3621	4229	15225	11423	14326	19759	16281	14126	8585	8067	7671	5888	5308	6418	5048	5521	5402	3059	2840	3363	2834	2899	2764	7468	6836	6698	8223	6685	8323	2199	2394	2478	8678	8719	9653	4721
Mp1g08310.1	2842	3083	3874	2947	3327	3346	2626	2682	3021	3298	2487	2641	5709	5056	5723	3172	2303	2786	1714	1646	1266	1711	1643	1634	3589	3054	3745	5188	5214	5481	2205	1953	2362	6850	6193	5840	4016	3819	3929	2804	2621	2934	3409	3485	4152	2939	2864	3252	3763
Mp1g08320.1	1247	1467	1715	1960	2169	2119	1632	1610	1739	2351	1980	2130	4808	4192	4681	3577	2700	3273	1960	1654	1492	1945	2069	2209	2923	2290	2937	3403	3874	4051	1700	1348	2087	1697	1593	1596	2406	2133	2184	2681	2288	2883	1999	2212	2494	827	748	880	1877
Mp1g08330.1	593	681	829	390	423	443	349	370	411	489	453	493	730	516	648	638	434	598	410	367	330	257	220	262	287	205	284	269	295	292	442	334	473	411	367	434	442	406	358	368	355	415	217	228	330	200	167	225	870
Mp1g08340.1	1286	1375	1948	862	1048	1004	1042	851	1067	898	798	910	786	776	855	1181	814	966	1051	1055	817	721	770	667	720	636	799	589	596	579	997	835	1073	1130	1132	1023	1013	986	900	879	827	979	708	813	841	499	589	595	1551
Mp1g08350.1	41	32	66	1	3	2	1	1	3	0	0	2	0	0	2	0	2	4	1	0	8	3	1	1	0	1	0	1	0	0	1	5	0	3	0	0	2	1	0	4	1	1	0	0	0	1	2	2	49
Mp1g08360.1	39	45	53	52	57	47	85	73	78	78	85	79	71	47	66	65	53	81	93	76	65	60	60	57	84	47	63	37	63	49	80	62	102	48	41	42	85	70	56	76	75	67	29	32	56	42	44	44	73
Mp1g08370.1	876	1098	1379	542	643	620	681	640	699	589	488	555	519	463	547	717	562	599	784	632	558	1035	863	904	1332	1156	1454	1167	1270	1229	419	376	488	777	677	722	736	734	712	671	611	689	502	549	624	1239	1147	1414	937
Mp1g08380.1	496	540	633	278	303	362	376	359	437	327	294	239	265	246	326	363	227	303	375	289	265	380	372	280	428	381	430	336	364	331	415	317	500	401	385	391	308	346	319	352	351	360	371	373	471	298	366	358	627
Mp1g08390.1	231	250	322	192	262	231	330	313	295	246	218	225	186	166	175	206	200	228	246	217	173	200	167	145	166	137	160	132	122	121	365	236	413	311	321	240	213	277	232	261	202	207	347	419	478	78	75	73	294
Mp1g08400.1	1306	1570	2141	710	861	948	1127	862	1168	1118	953	1166	808	739	818	837	770	863	815	734	599	615	524	603	401	353	417	310	361	364	1306	1005	1508	1432	1304	1211	973	899	832	759	810	876	644	727	840	138	120	122	1821
Mp1g08410.1	715	775	992	760	935	853	942	815	868	717	686	731	992	891	1036	884	684	856	676	630	550	452	432	429	718	624	729	759	768	836	645	689	820	1071	1100	1009	1017	863	1030	657	688	774	548	537	653	334	380	380	1068
Mp1g08420.1	0	1	1	0	0	2	1	1	0	0	2	0	0	0	3	1	1	0	0	1	1	5	3	0	0	1	1	1	0	0	2	1	0	3	5	3	2	3	2	2	0	0	0	1	0	2	4	2	3
Mp1g08430.1	1660	1806	2342	2362	2783	2686	2987	2913	3240	2461	2330	2349	2317	2063	2423	3203	2264	2823	3076	2623	2217	3095	2567	2535	3225	2818	3568	3117	3166	3108	2751	2264	3191	2664	2774	2481	2953	2790	2961	3327	3548	3579	2589	2745	3197	4156	4307	4985	2661
Mp1g08440.1	316	458	551	103	121	104	167	171	176	173	179	162	124	79	124	112	89	123	157	108	103	136	128	106	89	86	94	52	85	76	100	70	142	234	234	174	110	102	105	95	85	118	89	93	133	71	56	69	339
Mp1g08450.1	695	784	1029	489	642	657	693	684	709	541	506	541	474	386	574	620	470	520	686	657	513	614	670	608	567	529	592	397	465	426	562	412	669	585	565	512	650	609	572	582	538	594	726	838	874	408	391	477	871
Mp1g08460.1	463	605	705	296	318	321	285	283	333	286	255	287	186	180	171	388	271	299	316	279	234	348	310	311	301	311	282	233	274	202	227	218	332	438	396	440	318	331	273	273	225	270	76	97	91	282	272	282	701
Mp1g08470.1	666	760	960	377	454	449	387	336	377	400	356	315	257	272	298	481	356	471	393	401	279	456	500	406	425	337	445	280	336	376	320	272	344	614	661	588	446	348	403	346	324	363	129	83	103	350	388	485	823
Mp1g08480.1	154	131	190	74	100	105	87	73	79	55	105	84	61	53	63	95	85	87	99	103	59	110	87	86	86	70	84	59	70	79	69	73	79	132	108	126	93	101	86	83	77	88	8	12	16	83	93	60	254
Mp1g08490.1	577	576	817	300	393	381	388	314	421	348	308	327	193	249	245	366	315	365	399	345	312	1156	995	944	667	635	725	758	781	788	163	116	209	609	633	503	411	382	373	483	398	466	103	152	125	467	530	467	713
Mp1g08500.1	85	117	131	98	96	96	114	86	110	96	95	94	107	73	96	149	89	116	115	124	80	90	74	115	74	65	84	77	73	74	79	56	107	161	165	135	118	106	130	108	140	146	72	90	94	57	84	88	112
Mp1g08510.1	1629	1909	2388	1426	1766	1729	1319	1504	1478	1828	1421	1336	2950	2941	3239	2415	1957	2238	1779	1486	1335	1204	1274	1207	1581	1388	1668	1410	1567	1355	983	763	1188	2041	1957	1790	1816	1453	1656	968	675	806	803	990	1201	357	357	436	2206
Mp1g08520.1	1011	1205	1323	592	665	766	498	428	532	493	454	428	467	471	554	683	467	604	627	501	453	701	671	699	926	802	989	813	884	856	492	436	590	631	598	587	591	519	617	539	528	628	375	393	534	610	618	533	1262
Mp1g08530.1	669	718	934	591	647	632	853	807	826	785	716	742	666	494	641	716	596	682	782	584	637	584	596	563	556	402	488	371	432	469	758	575	830	655	692	559	716	642	585	599	611	619	554	663	746	374	325	338	899
Mp1g08540.1	0	0	0	0	0	0	0	0	0	0	0	0	0	0	0	0	0	0	0	0	0	0	0	0	0	0	0	0	0	0	0	0	0	0	0	0	0	0	0	0	0	0	0	0	0	0	0	0	0
Mp1g08550.1	903	1049	1235	1014	1130	1116	859	930	865	872	760	846	555	549	651	875	682	829	910	698	722	1521	1296	1168	1008	854	1115	856	1171	1091	408	412	537	1764	1904	1624	1086	954	956	1054	1090	1172	325	358	394	673	606	800	1395
Mp1g08560.1	1251	1522	1827	1067	1367	1302	1094	1132	1163	1289	1097	1247	1178	1075	1229	1464	1089	1250	1314	1162	1063	971	1019	944	787	661	793	700	819	819	616	530	864	1054	1096	1063	1325	1140	1230	1176	1034	1221	376	467	508	619	580	659	1813
Mp1g08570.1	319	297	439	16	24	11	25	3	21	11	3	15	2	3	19	9	3	14	4	5	6	3	2	6	7	6	6	1	2	8	22	13	32	950	843	582	9	5	6	1	1	10	2	4	4	7	2	8	273
Mp1g08580.1	955	1163	1344	398	378	435	317	268	329	294	258	226	248	228	232	351	294	318	366	315	267	261	261	279	352	222	359	240	306	277	414	334	483	427	459	403	287	309	281	296	350	328	294	335	349	393	398	403	911
Mp1g08590.1	1334	1585	2085	903	1108	1129	1585	1477	1488	1261	1247	1174	1080	947	1187	1278	1181	1217	1202	1133	975	914	837	865	924	780	904	699	752	723	1465	1195	1753	1169	1308	1047	1313	1209	1205	1097	1133	1156	1420	1577	1858	907	978	1014	1808
Mp1g08600.1	1905	2088	2768	2746	3287	3388	6289	5506	6238	5165	4637	4660	4449	3856	4540	5557	4464	4577	5629	5216	4031	3132	3242	2978	2518	2080	2745	1742	1949	2013	4495	3206	5340	2903	3057	2881	4818	4056	4032	3852	3606	4135	3070	3602	3910	1300	1220	1356	2708
Mp1g08610.1	211	257	320	92	107	124	114	74	90	80	75	92	82	100	90	85	48	92	98	73	69	75	64	57	86	69	103	60	82	82	95	73	97	80	83	96	124	68	85	88	79	60	49	63	76	117	109	70	309
Mp1g08620.1	30	46	82	48	30	29	32	28	36	30	34	39	33	38	22	27	24	37	35	37	28	24	51	30	42	37	41	39	24	26	37	27	29	27	15	40	32	23	25	37	31	31	16	35	26	11	23	22	54
Mp1g08630.1	786	707	1079	1116	1341	1374	1623	1681	1641	1010	974	1133	978	888	1112	894	755	831	866	664	632	762	712	618	695	692	934	615	777	647	1057	1140	1485	874	862	756	1443	1136	1107	1089	827	893	956	1103	1051	158	156	135	1276
Mp1g08640.1	725	851	1154	942	1047	976	938	973	1022	869	768	881	791	683	842	993	789	1031	1340	1129	906	1151	1038	985	1075	934	1241	805	851	855	766	607	1038	480	464	452	1181	931	1038	1026	911	1078	1096	1204	1178	815	975	984	1091
Mp1g08650.1	0	0	0	0	0	0	0	0	0	0	0	0	0	0	0	0	0	0	0	0	0	0	0	0	0	0	0	0	0	0	0	0	0	0	0	0	0	0	0	0	0	0	0	0	0	0	0	0	0
Mp1g08660.1	2747	2876	4177	1609	1723	1749	1346	1326	1429	1289	1132	1246	1198	1105	1294	1543	1141	1364	1453	1329	1121	1861	1707	1701	1947	1671	1917	1567	1584	1605	1856	1593	2133	2195	2329	2033	1647	1617	1466	1438	1316	1653	1936	2157	2407	1251	1433	1538	3207
Mp1g08670.1	1039	1140	1459	1055	1162	1147	810	822	931	828	833	851	861	845	999	1288	833	1092	1063	1043	831	923	840	842	1047	889	1051	852	841	890	1031	937	1262	1307	1189	1197	1155	1158	1169	944	890	1027	578	648	759	648	786	928	1471
Mp1g08680.1	598	754	754	469	641	614	707	603	671	769	595	613	525	458	499	597	448	564	645	589	460	482	453	436	509	473	566	380	512	510	328	307	480	578	595	539	573	503	547	487	450	479	270	331	370	222	201	241	878
Mp1g08690.1	814	899	1315	1793	2019	2045	3755	3220	3507	2671	2491	2550	2172	1953	2346	2483	1791	2064	2208	2014	1493	1727	1456	1591	2491	2128	2453	2200	2263	2380	1400	1173	1689	1992	2192	1942	2354	2020	2009	2110	2298	2285	1390	1571	1717	1346	1275	1392	1546
Mp1g08700.1	1	3	9	1	2	3	4	3	9	2	2	3	0	5	1	0	2	0	0	3	0	0	2	1	2	2	0	1	3	0	0	0	3	0	4	0	1	1	0	0	0	0	0	2	0	3	4	6	1
Mp1g08710.1	0	2	2	2	0	1	7	2	3	0	3	6	0	0	3	0	5	1	1	0	0	1	1	0	1	4	1	0	2	0	0	0	5	1	9	2	2	4	0	3	3	2	0	0	1	16	2	5	2
Mp1g08720.1	1375	1385	1897	966	1124	1086	991	914	937	898	849	878	895	775	938	1194	860	1158	1167	1162	999	941	964	887	913	772	1114	765	821	753	744	685	882	1113	1210	1024	1265	1121	1214	1086	1147	1245	315	344	394	1426	1377	1569	1620
Mp1g08730.1	1835	1987	2961	1450	1873	1909	2778	2745	2888	2528	2134	2060	1945	1520	1913	2214	1838	2019	2159	1876	1665	1451	1375	1361	1254	1155	1385	927	1119	993	2128	1739	2654	2141	2205	1859	1977	1869	1813	1867	1538	1822	1573	1746	1898	840	792	870	2260
Mp1g08740.1	2038	2297	3043	1565	1753	1775	1427	1417	1520	1419	1281	1383	1060	863	1180	1698	1348	1533	1797	1558	1325	1930	1622	1576	1405	1369	1579	1086	1237	1222	1496	1434	1805	1771	1794	1497	1433	1454	1410	1902	1955	2027	812	936	981	1016	1195	1252	2888
Mp1g08750.1	1042	1231	1504	948	1021	1074	1165	1069	1226	980	980	1100	914	818	1002	1290	886	952	1161	1032	865	1187	1104	1171	1419	1202	1477	1276	1338	1225	1042	884	1239	1011	1022	1061	1253	1155	1107	1129	988	1193	507	718	729	960	911	1046	1501
Mp1g08760.1	15	30	18	35	33	48	25	31	40	48	32	28	27	15	18	46	37	27	42	54	50	32	30	20	32	30	26	21	24	23	25	13	16	19	23	19	46	30	46	30	25	21	14	33	22	7	16	14	32
Mp1g08770.1	144	143	156	9	9	13	14	11	9	0	0	1	0	1	1	1	0	1	1	1	1	0	0	0	0	0	0	0	0	0	1	2	0	1	1	4	2	3	4	1	2	3	1	1	1	0	0	0	49
Mp1g08780.1	1620	1828	2279	1107	1375	1287	1215	1068	1154	999	944	1034	1108	890	1077	1224	985	1202	1306	1163	913	920	938	851	1052	790	987	737	812	877	957	860	1158	1125	1187	1019	1308	1248	1131	1028	910	1073	642	659	775	799	897	986	1903
Mp1g08790.1	4	10	22	42	56	72	122	179	115	106	93	99	70	67	66	63	60	37	39	36	22	34	44	39	39	41	29	54	50	33	78	71	112	72	64	37	65	79	90	50	56	53	52	69	61	6	3	10	30
Mp1g08800.1	2	4	8	1	1	0	0	1	0	0	1	2	0	0	3	3	0	0	0	0	2	0	1	0	0	0	1	0	0	1	0	2	0	1	0	0	2	0	0	0	0	0	0	0	0	1	0	4	0
Mp1g08810.1	750	814	1017	807	858	818	705	645	717	712	632	688	750	626	685	919	698	827	892	736	599	742	724	645	863	802	936	719	700	732	573	511	683	783	770	844	866	763	762	730	595	763	324	401	451	610	536	670	1113
Mp1g08820.1	706	789	1012	655	778	702	844	734	892	679	642	667	705	563	712	1006	581	750	1010	821	704	676	670	680	698	519	740	481	544	580	597	447	703	727	607	648	874	787	878	810	654	702	690	622	786	509	527	561	925
Mp1g08830.1	0	0	0	0	0	0	0	0	0	0	0	0	0	0	0	0	0	0	0	0	0	0	0	0	0	0	0	0	0	0	0	0	0	0	0	0	0	0	0	0	0	0	0	0	0	0	0	0	0
Mp1g08840.1	270	332	472	146	224	208	177	185	204	207	169	145	215	206	200	199	151	189	189	149	136	187	159	190	208	153	201	152	148	145	144	108	149	144	144	168	192	243	176	164	137	227	78	105	114	145	148	101	390
Mp1g08850.1	6	8	14	5	8	6	3	14	12	1	1	1	2	1	1	6	2	5	7	5	2	1	6	2	3	3	5	2	12	3	1	1	5	1	6	6	1	1	6	9	8	4	4	6	8	8	5	13	17
Mp1g08860.1	1646	1697	2159	1751	2071	1935	2230	2137	2324	1844	1541	1661	1872	1764	1999	2718	1974	2532	2726	2496	2032	2008	1798	1740	2261	2149	2438	1855	1756	1844	1729	1515	2031	1903	1861	1843	2520	2292	2277	2579	2444	2579	1863	2053	2423	2270	2533	2888	2133
Mp1g08870.1	1344	1443	1848	987	1100	1107	854	894	959	974	819	777	842	817	895	1175	792	1074	1111	1084	893	1316	1294	1267	1711	1399	1960	1594	1691	1547	875	736	1047	1314	1341	1143	1140	937	1077	1003	1058	1118	654	714	866	1538	1667	1721	1561
Mp1g08880.1	1	7	2	0	1	0	2	0	0	0	2	0	2	0	0	0	0	1	0	0	3	1	5	1	0	1	2	0	0	0	1	0	0	0	0	0	0	1	0	5	0	0	0	0	0	2	0	0	1
Mp1g08890.1	1715	1870	2521	762	803	876	564	571	613	582	467	472	672	552	659	884	608	734	755	690	538	964	897	825	1081	870	1216	977	896	935	601	490	638	693	704	681	787	777	828	849	716	896	463	476	538	896	969	1011	1966
Mp1g08900.1	408	535	675	458	563	511	475	466	452	454	443	614	346	288	271	478	401	458	474	393	301	594	558	515	363	343	381	376	387	336	600	549	776	261	260	263	512	434	394	1250	1577	1471	479	586	656	276	212	291	597
Mp1g08910.1	536	667	876	400	577	477	623	624	604	554	433	542	467	389	409	542	470	535	670	497	487	447	507	473	445	373	515	356	377	384	399	342	519	601	615	606	559	533	453	542	407	571	271	265	360	225	250	212	677
Mp1g08920.1	1749	2056	2629	1609	1949	1704	1340	1314	1480	1356	1256	1237	1105	875	1135	2365	1639	2159	2221	2023	1677	2303	2294	2134	2026	1940	2334	2009	2099	2284	1374	1167	1523	1082	1249	1068	1858	1773	1802	2283	2089	2367	1183	1361	1592	2545	2555	2900	2099
Mp1g08930.1	64	54	89	51	61	60	35	35	54	34	57	46	44	63	42	90	49	72	73	59	59	50	47	48	45	45	45	42	46	55	57	61	57	45	59	56	58	61	68	84	68	87	28	29	27	75	91	105	101
Mp1g08940.1	2666	2977	4267	2464	2677	3048	2640	2644	2904	2515	2173	2183	2273	2005	2414	3217	2615	2756	3085	2780	2180	2525	2290	2146	2079	1778	2194	1643	1813	1705	2934	2634	3345	3628	3400	3116	3204	3145	3140	2885	2710	2979	1914	2177	2742	1636	1632	1749	3474
Mp1g08950.1	0	0	0	0	0	0	0	0	0	0	0	0	0	0	0	0	0	0	0	0	0	0	0	0	0	0	0	0	0	0	0	0	0	0	0	0	0	0	0	0	0	0	0	0	0	0	0	0	0
Mp1g08960.1	20	8	10	20	26	30	59	51	36	71	95	86	15	13	15	17	7	15	14	8	6	3	3	18	9	13	19	5	8	13	117	91	130	67	93	68	16	21	12	83	174	127	87	96	86	33	32	21	10
Mp1g08970.1	446	503	637	346	393	337	308	289	323	288	281	327	219	195	227	368	254	259	381	319	243	336	337	310	398	311	432	308	298	341	389	305	408	377	418	438	413	389	394	478	457	462	151	185	249	270	209	276	585
Mp1g08980.1	80	106	106	22	31	30	28	24	14	30	28	28	17	32	21	5	9	15	14	8	2	4	4	4	9	9	7	15	9	25	18	18	30	26	40	51	32	19	24	21	7	25	16	11	17	1	3	7	86
Mp1g08990.1	9	0	3	17	6	19	85	48	60	432	582	545	21	25	6	4	2	2	0	2	0	12	0	10	4	2	10	1	0	2	52	52	56	7	3	13	17	27	9	27	62	31	14	28	16	5	0	1	4
Mp1g09000.1	0	0	0	0	0	0	0	0	0	0	0	0	0	0	0	0	0	0	0	0	0	0	0	0	0	0	0	0	0	0	2	0	0	0	0	0	2	0	0	0	0	0	0	1	0	0	0	0	0
Mp1g09010.1	5	2	1	14	17	24	8	9	12	34	8	12	19	21	23	8	18	16	20	16	6	46	38	34	23	19	46	35	17	28	16	11	19	2	7	9	23	5	11	11	16	22	3	2	3	0	2	4	11
Mp1g09020.1	1248	1458	1849	1244	1447	1423	1361	1255	1449	1319	1029	1093	1231	911	1177	1551	1216	1244	1626	1266	1054	901	850	792	954	689	962	646	743	738	1261	1021	1580	1303	1345	1303	1454	1119	1337	1100	970	1116	627	703	840	636	658	677	1779
Mp1g09030.1	395	476	549	219	230	193	297	273	273	248	220	230	223	183	217	242	206	231	225	211	196	321	249	261	267	247	347	217	235	315	174	155	201	218	238	261	335	244	263	236	205	264	243	257	326	378	387	415	430
Mp1g09040.1	1779	2017	2742	1695	2009	1976	2640	2688	2568	2078	1935	2083	1671	1493	1757	2124	1771	1943	2377	2223	1879	1110	984	993	1010	826	1082	742	811	843	2354	2006	2871	2646	2811	2412	2348	1987	2110	2080	2132	2290	4132	4353	4972	1066	934	1155	2805
Mp1g09050.1	7	11	19	17	8	11	27	19	22	3	1	2	14	4	7	9	14	1	7	1	1	2	7	16	0	5	1	3	5	5	15	20	30	4	2	10	11	12	11	5	12	13	4	8	11	1	4	6	14
Mp1g09060.1	513	594	633	402	495	522	497	505	534	584	496	480	552	519	600	646	445	477	553	531	443	538	425	501	555	457	557	426	470	412	452	375	486	584	581	529	564	590	498	476	450	479	342	374	406	389	359	377	585
Mp1g09070.1	837	947	1320	858	945	902	1351	1321	1428	1120	946	1104	1124	867	1047	1144	986	1060	1225	1125	930	921	857	808	859	707	869	576	610	642	1136	946	1308	1261	1210	1058	1181	1049	987	923	886	980	1372	1586	1819	561	490	627	1284
Mp1g09080.1	2916	3225	4258	1445	1779	1581	1700	1574	1690	1555	1498	1529	1392	1164	1402	1888	1348	1665	1869	1757	1474	1362	1251	1270	1369	1270	1501	1184	1218	1307	1830	1512	2042	2066	2139	1992	1866	1843	1756	1665	1479	1784	1562	1692	1963	1710	1757	1880	3021
Mp1g09090.1	531	601	770	360	506	436	481	440	501	562	471	490	521	451	509	589	453	485	504	486	397	407	410	415	377	363	465	385	431	485	504	426	563	558	501	499	475	423	402	474	410	472	662	641	800	308	357	358	715
Mp1g09100.1	270	337	333	275	337	325	243	267	256	296	253	245	254	248	308	298	267	285	321	223	196	304	260	258	427	314	350	297	318	342	217	164	299	331	376	293	318	247	246	279	261	295	135	144	167	136	115	191	388
Mp1g09110.1	593	651	829	520	510	471	650	605	597	570	479	465	467	408	471	625	533	600	744	649	511	516	463	490	496	423	467	254	336	309	516	434	732	246	224	267	515	441	487	562	521	515	433	549	515	131	123	129	787
Mp1g09120.1	190	132	255	152	162	166	87	72	82	144	152	329	83	53	70	61	32	47	34	35	23	61	87	54	37	38	41	62	41	58	343	262	374	320	311	221	87	79	52	630	1322	846	451	620	733	22	21	16	154
Mp1g09130.1	0	0	0	0	0	0	0	0	0	0	0	0	0	0	0	0	0	0	0	0	0	0	0	0	0	0	0	0	0	0	0	0	0	0	0	0	0	0	0	0	0	0	0	0	0	0	0	0	0
Mp1g09140.1	885	1148	1391	771	859	913	952	888	945	773	667	692	714	560	704	933	681	702	989	934	767	883	796	802	714	631	774	543	568	614	660	549	913	344	403	416	1010	852	840	870	833	898	664	715	778	294	292	317	1107
Mp1g09150.1	1050	1203	1425	1243	1443	1505	1715	1374	1574	1504	1343	1390	1390	1094	1468	1785	1357	1524	1784	1564	1255	994	932	954	872	757	1006	682	781	638	1266	990	1563	1593	1623	1491	1638	1535	1539	1268	1191	1298	1224	1326	1363	639	684	681	1526
Mp1g09160.1	576	643	812	588	737	606	542	497	519	512	440	416	412	368	493	580	493	533	585	563	409	736	705	623	987	826	1091	778	962	902	459	327	508	520	506	531	654	602	607	584	571	694	296	303	374	659	670	694	851
Mp1g09170.1	706	739	1126	436	477	521	542	468	531	507	442	448	352	360	382	447	363	375	439	418	294	445	373	413	383	350	492	343	374	344	530	431	642	665	650	630	466	460	453	430	386	500	260	286	378	284	290	329	722
Mp1g09180.1	75	81	111	22	35	22	21	25	13	26	31	34	11	18	11	38	26	19	17	16	20	12	18	13	12	16	16	18	14	8	96	69	75	13	25	20	9	22	25	24	35	17	8	4	5	35	28	41	63
Mp1g09190.1	90	75	119	41	54	69	42	31	49	43	52	44	20	26	20	25	21	34	31	26	21	12	14	31	42	33	39	41	18	53	155	132	183	40	45	25	14	23	36	40	24	28	7	17	8	53	75	73	71
Mp1g09200.1	19	16	15	20	17	15	27	16	16	17	11	21	8	4	9	15	8	16	23	12	9	12	16	7	19	24	18	14	3	15	71	46	66	15	10	14	13	21	17	19	23	9	5	14	4	26	43	36	21
Mp1g09210.1	508	526	898	491	528	633	639	580	636	461	496	551	288	187	267	373	321	382	516	482	408	370	315	311	424	293	407	293	340	348	430	358	507	850	960	847	457	555	503	556	594	534	300	349	379	245	194	224	670
Mp1g09220.1	0	0	0	0	1	0	0	2	1	0	0	0	0	0	0	0	0	0	0	0	0	0	0	0	0	0	0	0	0	0	2	1	0	0	4	1	0	0	3	1	5	0	2	2	0	0	0	0	0
Mp1g09230.1	0	0	0	0	0	0	5	1	3	1	3	0	0	2	0	0	0	0	0	0	2	0	2	0	0	0	0	0	1	0	0	1	4	2	1	6	0	0	0	0	9	0	0	1	2	0	2	0	0
Mp1g09240.1	15	11	34	0	2	6	24	12	5	1	1	0	0	0	9	1	2	0	2	5	0	1	1	0	0	2	0	0	2	0	8	2	10	4759	5507	3517	4	3	2	0	2	4	0	6	0	0	1	0	10
Mp1g09250.1	633	677	910	644	783	746	694	665	752	811	686	706	636	610	689	821	747	692	704	641	600	524	498	457	484	418	515	374	462	416	744	552	751	715	691	727	716	683	686	688	647	668	249	322	353	364	290	358	932
Mp1g09260.1	1526	1510	2044	935	1234	1191	1102	1068	1011	993	814	902	772	789	819	1275	1010	1185	1178	1109	993	1095	937	968	1238	1011	1326	1069	1126	1128	965	869	1102	1203	1069	1171	1128	1025	1037	1063	1080	1218	655	681	846	1059	1108	1181	1868
Mp1g09270.1	637	685	1026	383	420	524	550	457	614	536	462	602	391	395	370	568	469	474	526	535	428	401	433	395	340	290	325	215	268	243	445	359	548	428	420	356	620	480	420	572	545	651	273	279	396	216	226	232	899
Mp1g09280.1	1158	1322	1856	1084	1345	1345	1203	1176	1285	1105	1058	1237	1122	1019	1306	1817	1352	1656	1476	1270	1124	1115	1000	958	1109	852	1140	867	927	929	1097	934	1398	1379	1384	1259	1502	1380	1467	1369	1241	1429	622	690	807	1061	984	1135	1444
Mp1g09290.1	302	340	378	1381	1674	1822	1501	1787	1465	2639	2079	2311	2592	2199	2647	2500	2208	2324	1836	1478	1373	1242	1031	1010	1044	901	1246	1101	1187	1224	1191	1048	1614	1030	772	1056	2196	2011	2241	1810	1300	1761	1722	1887	1956	36	41	39	656
Mp1g09300.1	2017	2373	3178	623	891	800	1463	1242	1128	1078	995	1085	6644	5719	7204	2109	1839	2164	604	573	396	204	184	157	212	205	248	637	709	676	1576	1121	2001	1614	1474	1299	969	775	877	689	509	656	8157	8065	9445	1659	1563	1840	2217
Mp1g09310.1	380	372	523	679	803	722	838	965	1005	944	720	716	1110	957	1060	1675	1194	1448	1279	1200	1035	713	576	581	673	675	730	729	693	688	595	550	833	444	340	512	1090	943	1050	1150	855	1039	613	588	728	259	272	260	550
Mp1g09320.1	236	273	365	258	346	342	395	434	445	321	351	288	309	249	341	537	444	488	565	458	463	410	397	334	520	401	493	453	496	416	353	209	345	245	236	227	434	449	403	464	347	446	230	268	325	338	305	400	302
Mp1g09330.1	895	879	1107	870	1061	1022	869	868	844	807	633	749	920	733	844	1030	799	994	1088	870	818	802	716	578	1038	959	1189	998	1189	1132	562	421	617	773	720	750	985	964	902	975	790	987	471	645	643	813	682	899	1355
Mp1g09340.1	105	125	174	73	89	55	60	50	85	57	57	59	60	75	68	106	63	64	75	72	46	102	68	106	129	113	125	101	95	131	52	40	57	63	63	47	59	71	77	69	69	97	26	35	41	94	87	88	123
Mp1g09350.1	240	307	380	176	193	205	225	191	201	196	168	180	127	111	138	198	136	150	239	219	171	251	281	240	289	240	305	225	230	223	199	159	245	218	218	205	218	179	185	208	197	210	123	116	170	302	300	362	364
Mp1g09360.1	137	133	196	176	157	228	236	225	220	165	156	160	170	97	134	154	163	144	190	149	144	192	133	120	130	136	134	148	102	134	152	118	175	176	178	151	174	183	188	201	188	220	117	166	174	94	88	91	185
Mp1g09370.1	69	101	95	167	149	156	110	202	167	206	138	255	319	284	276	242	159	189	167	117	118	1570	1325	1156	1421	1326	1583	1529	1561	1656	61	49	58	86	119	46	223	211	196	917	1196	1005	100	140	163	1640	1417	1631	113
Mp1g09380.1	1340	1520	1830	1060	1277	1205	860	915	895	1154	1038	1069	1881	1596	1822	1660	1361	1547	1127	999	772	1333	1236	1299	2068	1762	2223	2387	2586	2588	517	451	668	1369	1094	1269	1244	1218	1142	1108	953	1066	507	481	562	713	647	800	1812
Mp1g09390.1	1477	1753	2441	860	999	960	804	660	816	734	630	714	613	615	753	859	609	810	791	759	580	712	631	581	801	667	916	608	743	701	979	796	1106	1063	952	1051	907	857	775	592	649	662	588	580	777	751	768	830	2050
Mp1g09400.1	96	113	123	124	116	89	166	142	167	166	118	143	132	120	171	138	100	135	127	109	97	113	96	89	129	113	129	109	114	126	63	50	99	245	208	250	202	141	121	132	89	102	87	129	133	86	104	102	94
Mp1g09410.1	109	85	115	96	121	114	157	125	129	152	128	134	123	107	92	171	93	131	104	101	79	123	81	112	99	92	134	96	111	92	71	56	76	211	170	176	120	116	123	98	87	100	119	129	133	77	87	82	97
Mp1g09420.1	220	237	250	527	819	656	1374	1360	1315	1079	998	1089	680	616	811	659	482	658	767	610	502	1005	832	784	903	765	1038	857	995	920	453	328	560	1179	979	1191	904	792	875	755	726	783	962	1008	1149	280	262	292	594
Mp1g09430.1	0	0	0	0	0	0	0	0	0	0	0	0	1	0	0	0	0	0	0	0	0	0	0	0	0	0	0	0	0	0	0	0	0	1	0	1	0	0	0	0	0	0	0	2	0	0	0	0	1
Mp1g09440.1	2	0	1	1	4	6	3	7	6	5	2	0	1	3	4	0	0	0	0	0	0	3	3	6	6	11	3	4	1	2	0	0	1	7	10	8	1	0	2	0	0	3	1	4	1	0	0	0	3
Mp1g09450.1	0	0	0	0	0	0	0	0	0	0	0	0	0	0	0	0	0	0	0	0	0	0	0	0	0	0	0	0	0	0	0	0	0	0	0	0	0	0	0	0	0	0	0	0	0	0	0	0	0
Mp1g09460.1	37	63	106	8	11	12	23	22	12	11	11	9	4	5	10	2	4	2	3	5	10	8	7	4	11	5	5	6	5	5	0	7	8	38	53	57	9	5	13	5	0	8	20	15	38	0	1	4	76
Mp1g09470.1	1800	2049	2525	1188	1411	1385	1370	1216	1297	1267	1186	1350	969	941	1254	1656	1167	1512	1723	1451	1297	1497	1419	1387	1608	1478	1780	1339	1351	1255	1085	850	1290	1408	1453	1424	1545	1313	1435	1185	1108	1340	528	619	715	1457	1550	1648	2292
Mp1g09480.1	228	290	290	155	154	140	100	99	116	79	98	105	69	85	73	90	86	77	90	72	69	51	97	46	112	68	91	68	41	73	108	88	110	103	108	113	133	105	106	68	72	96	30	45	46	64	53	63	326
Mp1g09490.1	2412	2694	3669	2700	3058	2969	3899	3963	4040	5208	4466	4455	3674	3436	4125	10812	8677	10384	14304	12994	10594	5577	5497	5590	3146	2903	3644	1311	1426	1531	4040	3156	4315	2462	2268	2202	4128	3588	3844	3637	3179	3705	3151	3486	4292	1044	1083	1188	3884
Mp1g09500.1	144	182	262	567	717	730	628	668	571	618	553	613	363	403	483	740	642	792	771	743	576	981	913	753	833	830	967	550	568	574	271	262	346	392	430	421	676	616	670	588	520	582	277	323	329	1029	966	1200	418
Mp1g09510.1	535	558	821	308	288	326	315	340	378	270	275	257	244	196	261	393	281	341	275	280	245	352	282	285	288	241	292	270	309	307	397	306	466	490	462	443	403	323	341	380	357	380	207	291	353	352	366	372	648
Mp1g09520.1	647	747	857	193	172	220	188	167	186	173	156	133	195	154	157	185	134	141	164	134	121	166	149	156	173	166	196	168	182	191	237	224	349	326	402	394	248	208	171	161	142	159	102	109	125	338	366	362	587
Mp1g09530.1	1479	1673	2153	1665	1877	1823	1443	1381	1579	1672	1384	1482	2441	2017	2359	1596	1251	1425	1239	1149	977	1026	1016	1030	1510	1233	1417	1631	1791	1660	1310	1157	1565	3406	3210	3447	1733	1457	1458	1103	1055	1163	705	846	1012	510	478	496	1996
Mp1g09540.1	173	165	234	81	79	91	81	52	77	79	59	56	61	42	55	61	46	47	79	44	28	45	70	50	83	78	86	70	92	101	59	37	66	104	102	84	54	62	62	50	42	83	24	38	49	117	74	98	150
Mp1g09550.1	12	13	12	6	3	4	3	7	4	1	3	5	0	2	6	7	2	5	0	2	2	0	1	5	10	2	2	3	0	3	1	2	2	7	13	5	2	2	1	2	1	2	0	1	1	4	5	7	6
Mp1g09560.1	378	417	503	208	192	290	152	147	145	156	146	136	163	115	108	139	136	157	186	164	125	142	116	134	193	173	252	165	182	179	167	136	236	267	281	282	221	179	154	172	114	125	84	80	110	180	161	248	572
Mp1g09570.1	466	546	680	300	305	304	238	189	211	259	162	177	196	191	184	268	170	225	222	232	145	249	189	170	274	212	263	217	263	242	229	209	273	330	342	320	242	213	209	202	173	220	129	120	167	287	250	259	735
Mp1g09580.1	19	18	15	9	8	14	3	6	2	9	3	7	8	3	2	6	3	1	1	0	2	0	0	1	6	2	8	1	4	1	23	14	23	5	7	4	4	4	1	7	6	2	1	1	5	6	0	0	13
Mp1g09590.1	4	4	11	0	0	1	3	0	0	0	0	1	0	0	0	0	0	0	0	0	0	0	0	0	0	0	0	0	3	1	2	1	0	0	0	0	0	0	0	0	1	0	0	0	0	0	0	0	1
Mp1g09600.1	998	986	1820	1153	1359	1607	2972	3026	2857	1893	1718	2059	1286	1244	1298	1150	1164	890	835	784	727	947	866	724	919	994	964	816	932	813	1828	1758	2479	1288	1302	1035	1767	1545	1531	1299	937	1038	1269	1472	1791	212	168	240	2129
Mp1g09610.1	465	491	915	686	912	1027	1775	1646	1545	971	923	1080	626	500	669	501	501	443	384	437	372	488	465	432	482	450	483	377	442	444	1381	1252	1729	634	608	502	912	847	964	632	561	692	695	834	1013	85	36	52	1469
Mp1g09620.1	1150	1300	1762	919	1074	1043	1052	902	1099	1200	1194	1176	874	690	842	979	812	884	985	954	740	841	817	779	861	777	948	578	617	649	1132	911	1193	1220	1286	1220	1048	961	942	951	922	1026	498	593	674	965	1088	1028	1357
Mp1g09630.1	6	0	3	0	0	0	0	0	1	4	0	0	0	2	0	0	0	0	1	0	0	0	2	0	0	0	1	0	0	0	0	0	0	0	0	0	0	1	0	0	0	0	0	0	1	0	0	0	2
Mp1g09640.1	1272	1386	2082	1423	1406	1461	1636	1631	1692	1742	1706	1646	1183	1014	1164	1512	1127	1369	1439	1366	1115	1473	1354	1312	1627	1478	1808	1261	1295	1363	1539	1331	1769	1965	1934	1842	1761	1783	1690	1430	1624	1650	562	734	896	1853	1839	1992	1819
Mp1g09650.1	746	660	831	742	781	711	614	602	721	706	486	585	613	552	627	843	610	698	846	893	649	1229	1238	1093	1485	1439	1634	1307	1416	1344	590	478	617	665	685	669	1067	1007	965	894	710	1003	257	262	387	1553	1870	1713	763
Mp1g09660.1	744	772	969	1579	1695	1664	1203	1400	1442	1273	961	1062	1336	1124	1334	2362	1738	2107	2521	2077	1765	4604	4100	3907	5082	4702	5870	4992	5461	5238	625	575	701	1020	999	981	2398	2135	2220	2992	2860	3214	277	326	400	3797	4041	4366	1128
Mp1g09670.1	2791	2964	3934	2432	2964	2893	2263	2278	2397	2931	2249	2268	3874	3499	4137	3738	2796	3287	3024	2762	2246	2455	2491	2384	3185	2579	3419	3050	3396	3276	2047	1737	2409	3603	3057	3330	3100	2803	2910	2636	2443	2757	2021	2249	2558	2418	2455	2844	3482
Mp1g09680.1	704	769	973	253	326	295	240	220	225	278	219	213	337	314	325	371	254	292	293	285	198	287	283	267	284	254	380	258	269	242	213	218	274	251	265	238	257	194	226	253	204	258	92	103	117	191	239	242	684
Mp1g09690.1	406	536	632	321	408	472	409	362	413	464	381	461	328	299	381	392	314	405	432	348	326	463	372	424	633	525	676	441	433	454	505	465	583	309	344	316	457	396	348	430	418	461	317	326	406	778	820	776	512
Mp1g09700.1	56	63	69	46	66	74	124	91	85	30	25	28	37	37	43	37	40	37	24	23	26	46	35	35	46	32	47	44	26	35	18	13	19	48	46	44	86	68	74	48	32	50	38	53	61	6	3	12	58
Mp1g09710.1	82	77	131	162	220	215	464	510	454	344	310	317	200	136	209	172	158	150	209	187	142	161	158	159	142	105	145	85	85	82	231	230	361	41	30	54	263	313	247	233	216	266	138	201	243	12	17	17	116
Mp1g09720.1	1255	1519	1913	1350	1529	1442	1416	1371	1550	1716	1365	1321	1385	1319	1385	2075	1349	1477	1798	1616	1324	1072	1013	913	1240	1048	1402	1155	1228	1193	1012	943	1261	1430	1285	1371	1725	1521	1482	1437	1332	1504	843	881	1008	718	682	867	1962
Mp1g09730.1	516	592	736	323	361	368	297	265	343	306	225	258	303	247	267	334	219	285	260	237	225	189	164	158	193	192	186	195	197	235	223	186	243	369	332	400	375	311	288	272	238	264	134	149	195	114	122	119	611
Mp1g09740.1	7	13	17	13	5	3	5	7	6	5	10	6	4	5	3	9	2	5	7	3	1	1	0	0	4	1	3	10	3	10	4	0	4	2	3	0	6	3	2	7	5	10	6	7	15	3	3	1	6
Mp1g09750.1	0	0	0	0	0	2	1	0	3	0	0	1	2	2	0	1	0	2	0	0	1	1	1	0	0	0	1	0	0	1	0	0	2	0	0	0	0	0	0	1	1	1	0	0	1	2	0	0	0
Mp1g09760.1	51	66	84	36	44	35	49	49	59	45	28	21	50	41	66	17	15	15	15	16	28	11	10	5	9	26	17	54	30	32	10	14	15	21	12	23	54	51	40	27	37	38	115	99	143	9	9	10	31
Mp1g09770.1	273	353	464	234	261	295	287	322	329	330	231	313	219	163	200	325	216	281	289	303	250	242	179	223	211	154	236	131	152	190	252	171	273	337	362	339	326	273	314	273	212	297	196	251	251	126	140	123	407
Mp1g09780.1	142	148	187	167	171	171	154	200	204	162	175	162	169	148	152	194	112	131	178	160	145	131	144	98	216	153	205	185	188	204	123	128	127	140	116	122	184	201	163	193	190	218	95	95	113	181	109	157	239
Mp1g09790.1	290	329	412	316	388	402	386	339	491	370	294	342	322	305	380	402	284	384	383	376	323	278	321	284	443	342	367	374	411	393	239	245	331	313	268	261	465	397	432	395	431	474	263	253	328	296	299	326	379
Mp1g09800.1	76	107	138	23	31	32	22	27	21	23	39	32	29	18	16	15	9	16	13	20	13	28	17	20	26	22	22	20	24	37	17	7	12	32	15	30	22	24	22	25	30	16	18	14	23	27	26	23	98
Mp1g09810.1	589	626	912	787	994	1058	1562	1374	1527	1195	1032	1138	955	852	1022	981	781	871	999	876	773	698	634	678	647	538	608	498	468	473	975	790	1192	1147	1082	1011	1157	947	975	786	823	888	1079	1101	1232	201	225	218	1144
Mp1g09820.1	2087	2298	3022	936	1045	1071	925	810	956	884	837	835	763	700	726	1177	786	963	1058	985	915	1056	891	855	997	831	1177	781	891	906	702	617	852	1132	1157	1170	915	882	878	849	755	872	470	501	667	572	635	623	2189
Mp1g09830.1	3955	4212	5616	3799	4280	4476	6301	6552	7101	6315	5260	5661	6111	5263	6251	7009	5594	6152	7410	6623	5630	7464	6530	6547	7668	6772	8535	6491	7176	6800	4614	3800	5429	4109	4015	3880	5864	5350	5042	5814	5088	5928	4126	4678	5350	2688	2740	3180	4573
Mp1g09840.1	1011	1078	1473	512	572	567	643	592	586	558	577	617	410	379	416	550	425	496	574	539	422	629	554	572	613	527	630	408	424	481	618	464	698	837	883	812	563	484	477	449	442	487	228	270	284	451	499	547	1253
Mp1g09850.1	621	831	927	1207	1340	1381	1145	1228	1257	1652	1283	1338	2008	1588	1819	2290	1673	2029	1591	1554	1258	1273	1224	1109	1536	1255	1685	1518	1725	1514	763	688	931	1519	1204	1510	1496	1318	1583	1088	1085	1182	561	795	795	431	404	512	1310
Mp1g09860.1	1920	2001	2901	748	906	921	1125	1117	1239	1054	1086	1065	816	745	839	903	817	948	844	779	678	665	717	655	550	478	602	408	420	437	1367	1055	1601	1173	1151	1045	818	774	775	764	694	835	641	628	797	370	374	424	2169
Mp1g09870.1	0	0	2	0	0	1	2	1	6	1	0	0	3	3	0	0	0	0	1	2	2	0	2	0	0	0	0	0	0	2	3	0	0	0	0	0	2	1	0	0	1	0	0	0	3	0	0	0	0
Mp1g09880.1	2407	2611	3814	2730	2926	3113	3912	4017	4291	3936	3516	3647	3039	2667	3132	3919	2978	3529	3696	3386	2710	4363	3936	3949	4045	3612	4318	4074	3838	3903	1697	1062	1945	5803	5651	4827	3866	3402	3514	4037	4073	4328	6521	6752	8517	2649	2481	3045	3986
Mp1g09890.1	400	427	499	768	842	827	1130	1098	1153	892	731	724	712	568	752	1224	964	1117	1374	1176	1043	1011	713	778	1148	988	1213	1097	1183	1144	405	326	573	680	606	650	1016	886	768	758	728	803	194	233	285	941	1131	976	683
Mp1g09900.1	817	948	1264	1058	1348	1174	1178	954	1080	1024	1015	973	1073	866	1078	1668	1032	1374	1456	1277	1206	967	885	886	1210	997	1181	968	944	1031	845	665	1109	1180	1161	1124	1367	1132	1229	1112	1003	1074	524	543	740	1129	1122	1153	1319
Mp1g09910.1	0	0	0	0	0	0	1	0	0	0	0	0	0	0	1	0	0	0	0	0	0	0	0	1	0	1	0	0	1	0	0	0	0	1	0	0	0	1	0	0	0	0	1	3	5	0	0	1	0
Mp1g09920.1	3862	3893	5448	2979	3351	3440	3151	2609	3148	3440	3354	3520	2737	2519	2889	3943	3068	3538	3234	3194	2617	2778	2696	2642	2111	1740	2166	1726	1735	1697	3793	3111	4478	6422	6307	5843	3579	3239	3240	2970	3068	3294	1281	1454	1800	2003	2155	2204	4396
Mp1g09930.1	0	0	0	0	0	0	0	0	0	0	0	0	0	0	0	0	0	0	0	0	0	0	0	0	0	0	0	0	0	0	0	0	0	0	0	0	0	0	0	0	0	0	0	0	0	0	0	0	0
Mp1g09940.1	0	3	1	5	0	0	0	0	3	3	0	3	0	1	0	0	0	0	0	0	0	1	0	0	0	0	0	2	1	0	0	0	2	2	0	0	1	1	0	1	2	3	0	1	0	0	0	0	3
Mp1g09950.1	0	0	0	0	0	0	1	0	0	0	0	0	2	0	5	1	1	0	0	0	0	1	1	0	0	0	2	0	2	0	0	0	1	0	0	0	0	0	0	0	0	0	2	0	0	0	2	0	0
Mp1g09960.1	149	155	206	551	640	501	386	411	381	411	368	380	627	579	731	840	665	717	549	511	380	507	516	494	882	726	946	631	718	658	371	308	529	201	218	166	662	581	627	564	500	532	430	532	473	168	174	200	398
Mp1g09970.1	482	504	659	368	465	452	602	549	652	568	520	530	430	354	422	554	422	464	523	516	409	450	426	372	396	354	446	302	316	304	424	364	504	518	481	452	589	476	488	474	446	494	337	362	434	341	354	329	605
Mp1g09980.1	482	504	659	368	465	452	602	549	652	568	520	530	430	354	422	554	422	464	523	516	409	450	426	372	396	354	446	302	316	304	424	364	504	518	481	452	589	476	488	474	446	494	337	362	434	341	354	329	605
Mp1g09990.1	0	0	0	0	2	0	0	0	0	0	0	0	0	0	0	1	1	0	0	1	0	0	0	0	0	0	0	0	0	0	0	0	0	0	0	0	0	0	0	0	0	0	0	0	0	0	0	0	0
Mp1g10000.1	0	0	0	0	0	0	0	0	0	0	0	0	0	0	2	0	0	0	0	0	0	0	0	0	0	1	0	0	0	0	2	2	1	0	0	0	0	0	0	0	2	2	0	0	0	0	0	1	0
Mp1g10010.1	0	2	1	1	0	2	0	4	2	2	0	1	3	0	0	0	0	1	0	1	2	0	1	0	0	0	0	0	0	0	3	1	5	0	2	0	0	3	4	1	2	1	0	1	2	0	1	1	3
Mp1g10020.1	745	879	1036	993	1316	1222	1660	1673	1639	1377	1215	1181	1461	1197	1611	1669	1242	1393	1479	1310	1134	1240	1146	1160	1330	1132	1420	1124	1237	1311	805	701	1083	1338	1323	1308	1837	1535	1605	1334	1398	1542	3441	3624	4413	1314	1141	1303	1141
Mp1g10030.1	463	550	652	494	550	541	707	711	623	605	554	563	533	481	531	831	717	839	792	659	582	498	423	501	509	453	568	524	594	581	315	268	457	637	746	546	727	584	660	551	520	638	416	445	518	603	532	720	668
Mp1g10040.1	2411	2739	3306	2381	2741	2700	2397	2509	2468	2202	2009	1873	2676	2400	2903	3920	2897	3612	3433	3033	2554	3314	3196	3012	3722	3067	3883	3615	3904	3791	1505	1354	1922	2095	2199	2281	3454	3097	3088	3387	3048	3612	2631	2827	3218	7501	7179	8026	3507
Mp1g10050.1	10	11	10	6	9	9	10	5	6	8	3	3	6	2	7	0	5	13	13	4	4	13	20	7	6	8	9	18	10	5	7	7	5	3	10	3	20	6	7	16	10	14	3	5	3	22	27	36	19
Mp1g10060.1	1011	1177	1376	671	909	878	843	711	842	738	680	728	687	672	798	1035	706	888	972	870	724	823	759	748	876	715	861	641	682	731	581	513	737	883	809	903	1010	755	772	763	702	798	432	414	568	941	898	937	1375
Mp1g10070.1	810	962	1225	608	631	602	692	711	659	659	577	662	461	412	571	709	572	704	750	627	561	658	654	575	699	539	677	450	499	437	552	459	727	595	625	658	689	653	646	529	560	604	249	268	325	403	446	465	1241
Mp1g10080.1	1382	1574	2238	1381	1713	2016	2290	2382	2438	3219	2968	2882	2128	1632	1912	1916	1803	1884	1773	1634	1397	1577	1515	1649	1669	1590	1814	1515	1481	1513	2240	1758	2306	1443	1472	1361	1987	2000	2071	1856	1639	1776	996	1186	1403	805	662	934	2152
Mp1g10090.1	988	1189	1569	507	623	591	487	418	454	489	444	427	336	266	297	370	287	372	434	332	329	318	346	371	380	366	393	251	277	325	327	261	410	435	544	483	421	470	404	382	336	367	178	174	205	314	268	301	1141
Mp1g10100.1	1812	2132	2588	2089	2123	2335	2784	2501	2870	2409	2289	2364	2435	1906	2210	2537	1876	2088	2590	2268	1992	2198	2052	1975	2115	1846	2044	1467	1661	1620	2542	1844	2827	2183	2192	2162	2733	2396	2202	2257	2207	2467	1585	1744	2100	1699	1612	1802	2148
Mp1g10110.1	997	1072	1443	654	677	783	690	614	792	664	631	656	390	315	389	576	466	594	607	538	450	535	508	480	605	547	660	387	507	455	520	375	603	708	713	764	669	626	629	553	557	554	177	178	239	363	347	427	1110
Mp1g10120.1	445	488	652	466	492	481	465	421	475	411	378	402	397	348	400	363	310	296	358	362	277	498	421	448	645	516	731	506	603	443	447	371	459	695	664	609	408	492	402	362	359	408	162	137	186	363	325	256	457
Mp1g10130.1	4554	4891	6869	4479	4796	5070	4665	4754	4912	4252	3750	4081	4394	3878	4774	5316	3902	4353	5307	5055	4103	4540	3976	4121	4907	4187	5076	3762	3712	3852	3912	3095	4704	4652	4838	4234	5565	4935	5076	4724	4450	4915	4384	4958	5615	3458	3510	3913	6464
Mp1g10140.1	1	3	3	0	1	0	3	0	4	4	3	0	7	2	2	1	0	1	1	1	3	1	1	4	1	0	1	1	0	0	1	1	4	3	0	0	0	2	4	5	3	2	0	1	6	0	0	0	2
Mp1g10150.1	80	87	98	705	899	1030	2423	2209	2212	1441	1412	1499	913	839	1021	742	760	713	764	591	547	755	742	660	656	680	663	360	456	487	1260	1322	1876	886	868	743	1329	1188	1235	893	724	852	3560	3765	3953	39	27	45	227
Mp1g10160.1	29	41	77	5	12	3	9	3	11	8	2	3	1	2	5	4	5	5	1	6	1	10	4	0	5	0	1	3	1	4	2	7	5	3	5	3	7	5	3	7	3	1	1	4	3	1	0	1	25
Mp1g10170.1	203	226	286	148	149	157	235	175	170	162	181	191	130	134	128	200	161	147	222	195	139	203	169	149	187	162	163	112	120	133	59	88	97	226	231	175	171	150	176	156	136	170	147	176	193	121	129	110	361
Mp1g10180.1	549	561	677	348	405	439	308	288	288	239	262	214	231	168	235	263	218	285	314	313	240	245	210	218	480	400	559	433	413	433	92	124	163	509	512	485	363	277	293	264	253	292	87	98	116	544	654	622	758
Mp1g10190.1	778	1007	1248	815	958	940	932	952	910	843	807	830	746	693	773	1007	683	859	1055	949	764	839	700	811	865	714	895	651	675	688	739	629	911	969	1065	934	926	779	909	875	657	847	610	594	727	530	493	542	1174
Mp1g10200.1	1565	1671	2345	1563	1701	1761	2135	2041	2473	2129	2029	2121	2112	1598	1757	2185	1796	1849	2062	1962	1633	1590	1686	1679	1780	1568	1967	1400	1649	1620	1748	1477	2108	1955	1903	1904	2103	1905	1828	1783	1798	1897	995	1058	1332	1342	1158	1344	1927
Mp1g10210.1	323	379	457	324	395	353	360	381	372	314	297	316	289	242	333	446	320	378	399	378	356	256	210	238	223	205	250	204	200	223	301	270	336	333	329	310	491	384	393	362	413	396	322	381	383	275	344	344	399
Mp1g10220.1	1228	1350	1688	977	1197	1298	1249	1211	1380	1104	1029	972	1037	961	1001	1469	1005	1207	1402	1254	1051	981	826	842	861	776	847	614	647	722	964	873	1239	1093	1179	1047	1414	1427	1390	1185	1081	1318	1051	1143	1444	1012	1003	1068	1400
Mp1g10230.1	15087	16156	22246	16668	19195	19173	19162	18541	19634	17181	15123	15539	18133	15808	18290	21143	15991	18205	20576	18111	14934	17312	15652	15243	19196	16080	20240	15612	18075	17260	11207	10050	14174	13524	13024	12757	18690	17148	16699	17294	15945	17115	12125	14639	15737	16380	15556	19433	20031
Mp1g10240.1	1480	1737	2052	1206	1491	1459	1167	1136	1221	1269	996	998	1505	1391	1449	1881	1287	1657	1771	1582	1262	1369	1248	1319	1669	1341	1853	1394	1510	1399	1186	899	1337	1491	1252	1494	1412	1341	1169	1166	977	1222	493	629	620	1070	1118	1068	2122
Mp1g10250.1	291	371	444	398	356	410	240	271	301	291	303	362	298	227	314	307	279	331	579	530	457	1230	1206	990	725	683	762	368	393	350	318	243	296	545	649	666	393	365	427	590	571	715	199	261	293	1389	1288	1540	369
Mp1g10260.1	287	378	444	156	152	185	238	194	236	169	176	163	158	159	129	222	221	228	244	226	184	315	244	243	274	246	350	198	228	205	194	169	256	231	189	192	230	235	205	241	262	227	291	380	444	469	432	466	325
Mp1g10270.1	421	471	632	324	301	337	343	394	378	391	299	337	396	293	318	425	318	368	449	412	291	530	478	429	690	667	735	598	563	581	270	234	326	357	347	320	392	389	353	395	369	411	227	292	312	671	657	724	461
Mp1g10280.1	647	684	852	310	335	346	399	394	364	317	337	332	237	191	232	293	252	246	345	301	246	720	671	614	746	640	830	447	555	454	297	265	373	478	458	390	311	336	336	358	254	331	189	202	251	895	716	946	840
Mp1g10290.1	1962	2029	2743	1420	1593	1501	1518	1325	1417	1203	1264	1336	1202	1177	1335	1891	1275	1698	1641	1491	1286	1824	1638	1458	1994	1716	2185	1639	1654	1714	1245	1026	1505	1778	1896	1806	1683	1510	1800	1441	1467	1601	979	1022	1138	1778	1880	2179	2521
Mp1g10300.1	5155	5824	7584	3531	4294	3992	3480	3540	3724	3337	3082	3199	3627	3159	3755	4361	3430	4057	4015	3807	3123	2769	2578	2447	2676	2287	2767	2080	2158	2342	2920	2512	3428	4141	4335	4109	4178	3865	3748	3311	3095	3710	1670	1775	2206	2282	2463	2555	6561
Mp1g10310.1	1906	2175	2791	1615	1886	1912	1812	1461	1671	1676	1366	1368	1778	1591	1894	2349	1569	1945	2196	1888	1539	1456	1347	1385	1557	1229	1699	1243	1247	1260	1542	1264	1774	1581	1651	1675	1996	1887	1942	1685	1491	1835	1369	1659	1697	1167	1079	1180	2509
Mp1g10320.1	773	939	1143	276	374	384	448	405	459	483	383	385	466	364	457	744	501	686	547	546	423	431	407	368	387	424	426	382	346	360	255	269	329	474	520	495	463	480	399	417	387	440	153	171	236	678	806	762	789
Mp1g10330.1	467	570	715	348	433	461	491	465	503	454	382	386	355	308	325	429	349	419	448	421	309	399	367	353	406	313	482	294	314	379	378	352	423	476	450	437	413	431	428	420	325	391	199	206	220	293	281	331	565
Mp1g10340.1	5	4	6	0	0	0	1	3	2	3	5	1	0	0	0	0	1	3	1	0	1	0	1	1	0	4	0	0	0	0	0	4	1	0	1	0	1	3	3	1	0	0	1	2	7	1	1	0	4
Mp1g10350.1	345	396	455	296	296	345	342	329	306	306	266	332	288	225	282	356	294	276	332	315	252	267	290	252	364	255	354	247	234	277	322	291	409	229	242	277	326	330	250	249	238	250	223	240	321	302	315	302	550
Mp1g10360.1	1	0	0	4	2	1	2	4	0	1	5	0	0	1	4	0	0	3	0	0	0	2	1	0	0	2	0	1	0	0	0	1	0	1	0	0	1	0	1	0	3	0	3	2	1	0	1	0	2
Mp1g10370.1	6	2	7	307	62	44	0	2	2	5	2	2	36	42	55	28	19	24	27	18	12	34	40	46	62	34	51	40	62	66	0	2	0	2	6	3	32	44	40	157	146	192	16	22	38	220	158	258	2
Mp1g10380.1	1626	1641	2340	1525	1528	1589	1315	1217	1373	1179	1072	1059	892	773	903	1565	1161	1475	1420	1352	1132	1947	1863	1817	1681	1662	1965	1420	1428	1409	1647	1369	1875	2151	2299	1902	1607	1485	1535	1560	1346	1515	584	614	728	1411	1498	1650	1944
Mp1g10390.1	4	12	27	0	1	0	0	0	0	0	0	0	0	0	2	0	0	0	0	0	0	0	0	0	0	0	0	0	0	0	2	0	0	0	2	2	0	0	1	0	2	0	1	0	3	0	0	0	6
Mp1g10400.1	605	592	759	270	351	380	271	223	254	292	263	311	495	401	505	373	342	376	274	260	198	231	178	258	184	129	182	156	198	207	174	174	251	1096	1127	1065	311	268	279	235	211	237	170	181	241	144	133	140	825
Mp1g10410.1	1744	1831	2683	1751	1997	2064	2368	2252	2399	2124	1909	1748	1710	1449	1614	2266	1592	1873	2266	2057	1679	1653	1636	1737	1497	1317	1553	1039	1168	1139	2072	1541	2316	2364	2366	2062	2074	1930	1636	1817	1659	1857	1627	1813	2116	996	901	1123	2527
Mp1g10420.1	530	563	632	96	127	107	100	79	69	65	45	77	64	45	67	48	32	40	50	54	28	36	31	34	47	40	56	36	37	38	34	48	61	146	238	182	60	52	57	44	42	44	19	12	34	45	46	44	444
Mp1g10430.1	2785	2793	4182	3267	3682	3685	5557	5306	5968	5266	4740	5135	4056	3603	4080	4433	3538	3592	4209	4049	3287	3420	3175	3262	3220	2938	3377	2589	2870	2867	4502	3415	5431	4812	4664	4274	4327	4126	3837	3721	3396	3773	2733	3175	3834	3216	2941	3280	3898
Mp1g10440.1	68	94	97	155	215	159	215	179	186	161	147	164	96	74	137	91	72	91	179	131	99	174	170	157	124	116	128	71	75	100	121	92	152	74	72	72	179	149	180	111	104	142	83	96	73	18	16	21	102
Mp1g10450.1	80	99	149	233	322	308	472	449	359	378	293	269	163	160	185	346	246	286	504	407	289	429	361	387	267	243	333	135	225	223	239	163	346	34	21	27	380	281	291	299	262	328	157	196	168	0	9	2	284
Mp1g10460.1	457	517	655	273	294	307	327	326	368	340	352	277	242	196	239	305	281	252	370	407	290	325	330	297	292	289	358	207	254	255	294	274	403	289	265	329	342	314	308	378	354	371	137	150	170	188	181	252	622
Mp1g10470.1	651	694	897	780	873	960	819	722	916	781	661	588	776	759	828	1217	922	1001	1084	941	848	756	722	716	964	829	987	777	800	885	765	661	916	717	744	674	1069	918	836	959	866	962	458	510	538	684	645	643	938
Mp1g10480.1	57	72	75	32	43	48	38	40	29	11	33	20	46	50	48	42	30	31	14	24	16	29	42	38	28	58	48	55	78	61	22	13	42	41	72	64	34	38	30	22	14	16	5	11	8	44	59	50	76
Mp1g10490.1	236	202	266	212	188	229	230	183	238	191	211	214	165	132	208	215	186	230	210	215	193	257	193	204	262	199	235	223	222	237	252	229	275	270	296	259	233	218	250	173	208	197	206	285	300	194	177	244	244
Mp1g10500.1	4626	4866	6176	4088	4268	4245	2806	3016	3346	3601	2955	2785	4730	4216	5053	4322	3076	3629	3362	3064	2435	2899	2674	2786	4300	3735	4809	5417	5924	5495	1980	1755	2249	4661	4620	4718	3761	3456	3613	3103	3031	3445	1557	1757	2051	1706	1616	1731	5640
Mp1g10510.1	490	543	715	301	448	433	604	545	577	427	428	432	441	373	439	481	335	388	519	452	321	402	335	347	437	365	414	298	336	308	377	343	514	609	572	487	421	409	354	356	327	340	480	553	538	233	276	313	702
Mp1g10520.1	891	978	1353	861	835	959	573	699	678	634	510	539	741	615	760	743	602	697	1045	939	727	1397	1216	1107	1323	1287	1581	1353	1359	1248	582	533	673	800	843	794	827	769	799	892	806	859	211	231	279	1131	1089	1369	1161
Mp1g10530.1	431	445	493	433	464	472	504	505	460	383	461	414	448	333	427	494	451	550	581	502	501	471	390	357	420	392	503	382	467	408	483	462	549	531	597	434	536	470	453	459	433	488	377	420	429	434	501	516	508
Mp1g10540.1	1552	1658	2315	1459	1814	1868	2208	2130	2278	1705	1489	1511	1662	1388	1563	2135	1493	1825	2570	2282	1833	1603	1530	1341	1339	1120	1396	1094	1144	1092	2098	1651	2537	1715	1827	1587	1944	1783	1739	1705	1661	1748	1251	1345	1580	1225	1330	1496	2249
Mp1g10550.1	1158	1293	1676	807	924	897	1080	961	1073	1005	864	941	954	780	924	1097	879	963	1183	1086	878	944	889	865	790	717	919	625	647	679	1053	735	1238	1086	1093	943	1067	1005	884	921	960	968	798	831	936	799	780	767	1359
Mp1g10560.1	4525	4957	6794	3893	4302	4504	4730	4714	4882	4140	3866	3996	4267	3773	4260	5028	3746	4529	3813	3826	3234	2513	2346	2321	2338	2128	2388	2076	2129	2086	4726	4093	5559	3776	3551	3383	4646	4382	4498	4233	3777	4422	2402	2777	3255	1588	1651	1951	5663
Mp1g10570.1	69	43	52	35	32	27	29	38	35	27	58	28	49	35	32	50	40	38	21	39	28	20	27	12	10	12	9	18	20	13	33	46	32	24	40	45	51	44	46	35	36	56	33	15	30	14	9	18	126
Mp1g10580.1	6	4	16	1	1	6	2	1	4	1	4	3	3	1	2	2	2	8	2	0	3	2	6	1	1	1	1	2	1	6	4	2	5	1	1	9	10	3	3	3	2	2	0	1	5	1	1	3	8
Mp1g10590.1	34	50	56	20	24	40	30	25	19	28	19	18	40	44	60	20	28	19	11	11	10	7	5	9	8	15	13	17	38	36	32	16	15	15	23	27	21	32	35	30	10	23	24	28	31	15	9	7	66
Mp1g10600.1	2	3	0	1	5	1	0	0	0	0	0	1	2	1	2	0	1	0	0	1	0	1	0	0	0	0	0	3	0	1	0	0	1	5	1	1	0	0	0	1	6	0	0	3	1	3	0	2	2
Mp1g10610.1	0	0	0	8	0	14	1	8	3	3	1	1	49	38	58	23	9	9	0	0	0	2	0	1	0	0	0	3	1	3	9	5	4	0	0	1	2	8	9	3	0	2	1	0	6	1	5	1	2
Mp1g10620.1	2160	2356	2992	5359	6173	5958	4489	4445	4492	4662	3928	4559	17497	15809	18638	11067	8241	10501	906	926	835	124	150	115	317	279	327	5271	4561	5039	3867	3674	4383	2989	2631	2960	5597	4598	5017	4606	4237	4845	3128	3163	3768	3179	3140	3289	3835
Mp1g10630.1	1845	2101	2802	1482	1712	1837	1594	1562	1585	1493	1331	1362	1676	1567	1744	1911	1459	1770	1548	1369	1164	1395	1395	1210	1659	1414	1736	1562	1759	1720	1475	1230	1817	1684	1771	1709	1613	1553	1467	1563	1526	1719	1209	1305	1627	1447	1452	1663	2512
Mp1g10640.1	17	8	17	83	149	143	381	300	387	741	833	953	168	111	149	70	124	87	51	91	45	56	65	71	128	135	157	89	50	89	2009	1334	2156	217	352	231	130	142	129	144	254	180	90	116	110	33	31	28	12
Mp1g10650.1	1618	1786	2171	1503	1600	1643	1275	1199	1390	1221	1001	1055	960	908	1036	1379	1052	1194	1508	1317	1155	1999	1861	1807	3089	2724	3401	3063	3340	3134	1419	1224	1692	1841	1777	1669	1785	1650	1638	1771	1698	1941	1037	1130	1375	4107	4059	4600	1914
Mp1g10660.1	419	492	536	362	557	550	496	508	444	539	430	435	771	723	810	458	376	445	326	322	272	346	321	328	437	317	473	368	388	383	341	217	406	838	657	657	377	322	307	336	297	363	216	211	312	133	118	141	666
Mp1g10670.1	523	503	786	85	92	92	75	93	91	65	44	64	50	31	46	23	37	34	50	41	48	42	33	26	48	60	40	42	44	55	620	434	800	1318	1594	983	58	55	57	42	50	54	37	51	40	101	74	79	305
Mp1g10680.1	16683	18405	23690	16302	17905	18277	18233	17372	18734	16783	14224	14341	17007	14265	16441	18939	14759	17452	19066	16703	13698	16138	15215	14262	18463	15540	19197	15239	16752	16347	11942	9888	14300	13237	13302	13268	17456	15660	15327	15740	14863	15998	11657	13320	14734	20731	19542	22189	23510
Mp1g10690.1	12972	15943	20556	7311	8689	8272	7131	6910	7446	8384	6228	6436	10486	9346	11350	9059	6763	8147	7516	6542	5273	4755	4698	5002	5733	4637	6175	4476	5195	5023	5069	3912	6276	9921	9292	9812	7450	6299	6898	5553	4834	5679	4748	5604	5942	1881	1876	2010	14583
Mp1g10700.1	358	477	445	5	11	20	16	19	12	14	16	29	22	17	31	24	15	4	13	13	17	6	10	12	5	3	8	6	12	10	10	11	9	19	12	13	10	15	7	24	4	18	59	58	65	47	34	29	136
Mp1g10710.1	150	130	199	101	143	132	131	99	90	123	147	106	118	118	125	127	111	135	158	124	99	71	75	66	96	78	89	66	69	77	163	130	191	142	137	126	106	137	112	89	97	97	81	96	113	47	59	97	272
Mp1g10720.1	1786	1990	2566	1484	1545	1704	2012	1737	2197	1837	1857	1835	1886	1789	1930	2253	1690	2061	2190	1877	1681	1230	1231	1101	1191	1011	1262	1025	1013	990	1639	1386	1859	1834	1855	1882	2083	1795	1927	1704	1620	1863	1667	1882	2152	1122	1121	1245	2250
Mp1g10730.1	96	87	130	62	52	77	56	53	55	64	59	55	48	38	55	56	43	58	54	50	48	50	48	50	42	28	63	31	39	45	93	56	87	62	86	78	100	50	69	50	37	52	83	88	117	41	47	37	111
Mp1g10740.1	2172	2376	3370	1933	2107	2235	2221	2059	2156	2131	2035	2020	1960	1657	1845	2060	1667	1897	2153	2008	1555	1564	1659	1687	1824	1456	1921	1384	1502	1452	1790	1396	2149	2558	2639	2472	2100	1857	1730	1879	1524	1922	1555	1739	1983	1111	1153	1262	3161
Mp1g10750.1	565	707	889	699	828	816	942	1013	1018	930	809	870	790	580	718	926	674	845	1129	1167	832	958	881	912	893	741	834	565	629	550	864	575	948	645	700	543	1019	820	906	854	969	1013	1207	1518	1582	436	416	473	971
Mp1g10760.1	1602	1854	2226	1651	1910	1793	1753	1765	1813	1721	1510	1540	1484	1222	1648	2155	1648	1919	2162	1912	1530	2091	1891	1916	2096	1816	2212	1703	1780	1805	1882	1609	2242	1772	1671	1723	2014	1866	1852	2282	2107	2245	1287	1569	1882	1266	1310	1365	2116
Mp1g10770.1	13	18	37	4	16	12	29	14	16	1	3	10	2	11	3	20	6	13	7	1	3	8	7	6	1	10	7	3	10	6	20	14	16	12	16	13	16	15	15	13	10	16	13	11	15	0	3	1	21
Mp1g10780.1	888	906	1596	643	917	895	1090	1082	1014	883	795	862	805	722	884	853	733	808	769	683	600	757	706	654	694	667	826	647	736	729	1010	804	1213	1174	1233	1043	973	931	970	784	745	879	1838	1877	2227	456	412	481	1347
Mp1g10790.1	2321	2496	3380	1914	2133	2186	1810	1611	1781	2078	1652	1739	2303	2118	2445	3064	2114	2622	2345	2077	1751	2450	2062	2170	2436	2002	2665	2255	2324	2379	1664	1408	1933	2674	2474	2683	2460	2070	2220	1845	1776	2078	1156	1212	1453	1411	1456	1555	3134
Mp1g10800.1	7	8	4	1	1	2	1	1	1	0	0	5	2	0	2	3	0	1	3	1	2	3	5	3	2	2	6	5	7	9	0	4	2	4	0	3	0	4	0	4	2	2	0	0	0	6	6	7	1
Mp1g10810.1	783	1050	1329	1015	1204	1217	1014	894	1058	934	763	898	772	626	723	1100	744	914	1146	1034	817	840	798	759	909	837	1008	756	892	822	714	572	816	1208	1119	1065	1141	998	904	905	888	936	389	514	515	985	1058	1040	1247
Mp1g10820.1	387	459	513	377	444	423	550	503	510	396	373	381	481	453	478	747	508	691	719	617	541	603	490	547	450	418	504	353	374	391	299	267	405	311	365	324	516	522	496	479	429	536	461	494	543	204	238	263	481
Mp1g10830.1	240	230	272	252	343	352	330	321	334	357	331	314	405	298	397	440	304	365	364	268	251	452	325	372	458	424	492	509	628	591	218	182	299	333	273	297	345	325	343	423	355	406	108	129	189	60	76	49	314
Mp1g10840.1	26	20	32	3	2	5	3	1	1	4	0	7	0	3	1	3	3	4	6	0	1	4	3	10	4	1	9	10	9	5	5	3	3	3	3	4	4	2	3	1	5	0	0	4	6	6	14	14	15
Mp1g10850.1	1126	1319	1635	830	1039	941	963	816	950	897	792	763	869	713	886	1253	818	1033	981	1059	802	1017	955	967	840	747	1076	640	654	684	688	725	897	1073	958	1032	1087	1092	1061	927	912	1021	388	418	426	607	732	683	1387
Mp1g10860.1	0	0	0	0	0	0	0	0	0	1	0	0	1	0	0	0	0	0	0	0	0	0	0	0	3	0	0	0	0	0	0	0	0	0	0	0	0	2	0	0	0	0	0	3	3	0	0	0	0
Mp1g10870.1	2763	3330	3821	3662	4336	4044	3053	3156	3213	3001	2596	2608	3468	3283	3776	5606	4047	4913	5376	4893	4035	2525	2240	2053	2782	2316	2749	2118	2270	2330	2075	2010	2686	3687	3739	3473	4468	3889	4190	3952	3733	4212	1438	1460	1761	1418	1397	1541	4543
Mp1g10880.1	0	1	1	3	0	1	0	0	0	0	0	0	0	0	0	0	0	0	2	0	0	0	0	3	2	0	0	0	0	0	0	2	0	3	2	0	0	0	0	1	0	0	1	0	1	0	0	1	2
Mp1g10890.1	1687	1695	2471	1095	1180	1194	1285	1208	1442	1254	1058	1132	869	654	764	1430	1028	1104	1223	1263	1000	1043	1041	912	706	697	801	554	589	604	1372	1031	1484	1762	1948	1730	1257	1159	983	1085	1034	1228	616	757	853	1074	1102	1126	1835
Mp1g10900.1	4251	4591	5655	3841	4412	4390	4962	4731	5269	3703	3273	3352	3719	3330	4014	3821	2900	3685	3067	2971	2349	2213	1940	1859	2601	2208	2681	2664	2845	2762	3448	3261	3810	7628	7395	7248	4746	4500	4697	3692	3735	4219	2240	2220	3004	1862	1744	1997	5126
Mp1g10910.1	1428	1649	2115	1561	1929	1936	2537	2612	2507	2032	1755	1733	1710	1530	1693	1801	1430	1738	1753	1647	1440	1112	1050	927	1197	965	1357	1101	1180	1124	1095	977	1344	4102	3667	3350	1950	1891	1942	1422	1267	1480	825	781	1049	690	615	702	2227
Mp1g10920.1	2065	2301	2921	2337	2709	2531	2416	2583	2723	2302	2020	2211	2192	2056	2403	2952	2201	2724	2936	2543	2240	1927	1836	1621	1699	1605	1849	1428	1548	1518	2121	1863	2644	2490	2778	2491	2899	2725	2588	2237	2016	2588	1485	1641	1807	1561	1620	1829	3030
Mp1g10930.1	30	42	51	8	13	14	31	19	10	7	3	15	8	8	2	7	5	7	17	2	3	11	17	13	7	8	10	15	11	12	3	4	3	121	131	71	3	3	13	8	7	10	1	8	9	82	56	67	34
Mp1g10940.1	534	553	753	1223	1183	1261	801	670	847	919	615	852	669	670	694	1568	974	1319	1277	1164	1073	2130	2140	2097	1954	1630	2000	1887	1878	1809	444	417	426	716	792	786	1397	1334	1230	1757	1625	1861	37	50	32	1362	1401	1436	882
Mp1g10950.1	0	1	1	0	0	0	0	0	0	0	0	0	0	0	0	0	0	0	0	0	0	0	0	0	0	0	0	0	0	0	0	0	0	0	0	0	0	0	0	0	0	0	0	0	0	0	0	0	0
Mp1g10960.1	703	727	1085	1089	1171	1290	1595	1627	1817	1615	1426	1495	1368	1272	1477	1855	1485	1802	1808	1818	1468	2157	2244	2207	1594	1498	1913	1356	1297	1224	957	756	980	1422	1533	1252	1898	1805	1667	1956	1961	2093	1144	1179	1472	1277	1177	1380	935
Mp1g10970.1	482	517	694	588	728	728	1113	1014	957	1394	1252	1256	558	408	551	529	455	433	716	690	551	683	599	563	526	473	601	307	411	350	435	345	559	426	345	424	577	551	574	722	585	723	459	463	529	55	44	72	723
Mp1g10980.1	2295	2477	3441	2698	3193	3186	4065	3879	4345	3954	3614	3827	3237	2729	3344	3853	2986	3410	3563	3346	2877	2626	2280	2426	2030	1627	2153	1458	1529	1602	3965	3043	4697	4337	4302	4032	3723	3402	3409	3030	3152	3348	2301	2605	2954	1572	1766	1905	3486
Mp1g10990.1	2492	3023	3141	3434	3641	3997	2120	2453	2609	3248	2433	2475	4903	4342	5164	5313	3921	4973	4686	3934	3380	3745	3532	3409	4819	3988	5387	4549	4938	4716	1320	1198	1639	2814	2389	2946	3970	3725	3841	3561	2913	3594	1995	2259	2457	2576	2390	2832	4259
Mp1g11000.1	4715	4847	7109	4195	4636	4442	3796	3494	3851	4005	3593	3764	3882	3438	4065	4176	3039	3418	3498	3548	2674	2511	2392	2273	2450	2080	2648	2279	2428	2465	5368	4238	5805	7183	7159	6403	4773	4514	4507	3824	3784	4398	6357	7010	8868	2664	2771	2781	5584
Mp1g11010.1	669	799	1006	362	375	386	430	346	385	359	368	345	303	287	387	357	266	353	411	363	302	299	278	273	296	260	296	184	201	223	387	320	444	465	504	477	374	438	351	325	313	343	135	197	204	187	213	217	834
Mp1g11020.1	549	577	850	262	311	399	229	211	216	189	192	185	131	109	155	153	124	133	76	134	104	128	67	84	154	121	119	111	152	101	340	299	384	396	413	497	211	224	196	176	157	168	51	54	68	118	98	94	559
Mp1g11030.1	96	82	140	10	8	3	9	6	10	7	13	8	1	0	0	9	6	3	2	1	0	4	5	2	0	3	1	1	1	1	21	15	8	10	3	13	4	2	4	3	6	0	2	1	7	4	2	1	60
Mp1g11040.1	1284	1504	2031	732	1008	943	771	672	814	612	602	605	673	553	708	1165	698	900	912	776	620	416	389	387	536	508	592	506	580	556	791	726	1022	946	936	934	920	797	855	598	587	641	556	572	636	593	639	613	1373
Mp1g11050.1	1334	1565	1813	1053	1258	1293	1575	1283	1410	1545	1327	1467	758	635	723	1781	1542	1845	1941	1980	1641	3937	3764	3575	2689	2492	3119	1689	1890	1740	994	859	1213	1508	1280	1386	1314	1241	1204	1359	1291	1495	353	345	500	4898	4789	5124	2016
Mp1g11060.1	849	893	1091	1072	1157	1219	1233	1081	1228	1161	994	1022	977	910	886	1453	1054	1148	1535	1406	1117	1236	1151	1195	1151	876	1265	968	1011	938	968	814	1225	1291	1271	1257	1331	1157	1221	1152	1073	1305	1382	1454	1761	1583	1569	1755	1119
Mp1g11070.1	277	317	464	290	352	345	378	364	378	346	306	244	353	303	367	396	309	335	376	417	313	546	473	466	661	598	780	574	590	545	251	235	371	325	320	333	422	386	348	395	379	388	411	426	547	518	468	487	413
Mp1g11080.1	1204	1397	1743	987	1261	1287	1339	1325	1323	1230	1083	1150	1066	931	1130	1101	975	1118	1341	1132	891	1001	976	908	1069	908	1157	789	993	1007	888	760	1123	1289	1519	1224	1203	1034	1087	1217	1050	1301	937	936	1072	680	646	805	1529
Mp1g11090.1	1	0	1	0	0	0	0	0	0	0	0	0	0	0	3	0	0	0	0	0	0	0	0	0	2	0	0	0	0	0	1	0	0	0	0	0	0	0	0	0	0	0	0	0	0	0	0	0	2
Mp1g11100.1	0	0	3	0	0	0	0	0	0	0	4	1	2	2	0	2	0	0	0	1	0	2	0	0	0	0	0	0	0	0	0	0	0	0	0	0	0	7	0	0	0	0	1	0	0	0	0	0	0
Mp1g11110.1	2898	3428	4094	1800	2104	1968	1266	1196	1328	1227	1061	1022	1418	1150	1386	1826	1172	1660	1548	1384	1176	997	982	897	1237	988	1252	969	1080	1121	992	937	1205	1609	1623	1642	1628	1533	1488	1334	1216	1418	546	576	707	1024	1106	1024	4110
Mp1g11120.1	2898	3428	4094	1800	2104	1968	1266	1196	1328	1227	1061	1022	1418	1150	1386	1826	1172	1660	1548	1384	1176	997	982	897	1237	988	1252	969	1080	1121	992	937	1205	1609	1623	1642	1628	1533	1488	1334	1216	1418	546	576	707	1024	1106	1024	4110
Mp1g11130.1	1145	1235	1449	849	946	956	926	979	1045	942	746	783	707	703	710	1152	812	966	1170	976	850	1307	1267	1165	1436	1152	1586	1128	1260	1137	722	588	810	1353	1291	1206	1299	1174	1087	1047	897	1095	609	681	792	1679	1567	1696	1313
Mp1g11140.1	1658	1836	2749	1514	1873	1832	3151	2935	3325	3058	2661	2659	2261	1700	2050	2455	1971	1987	2326	2149	1801	1833	1811	1838	1680	1415	1732	1183	1254	1301	1733	1272	2033	2607	2667	2757	2549	2230	2146	2137	2052	2123	1750	2007	2326	851	877	968	2129
Mp1g11150.1	4341	4779	5963	2798	3276	3277	3327	3228	3478	3204	2748	2971	2859	2502	2986	3484	2906	3041	3574	3154	2682	2633	2443	2416	2587	2203	2701	2186	2271	2185	2488	2121	3115	3355	3125	3159	2971	2722	2687	2869	2640	2962	2336	2812	3256	1365	1312	1377	5335
Mp1g11160.1	434	499	615	473	593	599	852	786	842	784	694	763	566	460	522	592	524	493	681	718	570	528	544	536	426	287	429	240	267	269	595	469	691	533	554	491	653	625	560	563	512	588	431	524	608	213	180	236	630
Mp1g11170.1	0	3	0	0	0	0	0	0	0	0	0	0	0	0	0	0	0	0	0	0	0	0	0	0	2	0	0	0	0	0	0	0	0	0	0	0	0	0	0	0	0	0	0	0	0	0	0	0	0
Mp1g11180.1	991	1395	1613	3422	3982	3752	4653	5170	4933	4421	3603	3489	3888	3336	4131	4515	3908	4136	5582	5384	4365	3781	3674	3583	2863	2536	2982	1726	1849	1852	3338	2516	4247	985	839	1045	4868	3995	4114	4685	4422	5071	6220	6652	8155	1167	922	1146	2088
Mp1g11190.1	6117	6861	10854	5849	5837	5533	7398	7517	8673	10307	8075	8233	8536	6402	7084	8976	7222	8359	9489	8792	7244	10288	9630	9945	11078	9841	12110	9544	10179	9710	5533	4005	5599	5834	5735	5115	6922	6458	5837	8508	6922	7847	2745	3045	3638	5629	4905	5466	8707
Mp1g11200.1	788	1001	1304	710	792	692	620	597	656	599	540	558	463	461	566	823	573	700	721	742	655	868	813	824	1036	928	1241	922	952	963	434	378	540	631	666	619	735	721	643	818	720	807	221	240	342	816	937	918	1226
Mp1g11210.1	860	973	1167	804	892	908	1119	1099	1141	1072	858	948	895	762	973	1162	899	948	1289	1079	839	910	877	807	848	679	875	611	742	713	795	667	972	943	819	807	1101	1005	1002	858	891	893	886	1024	1039	663	642	685	1147
Mp1g11220.1	969	1086	1421	463	647	636	625	544	671	556	498	495	462	491	537	599	427	464	594	571	449	485	443	439	601	439	586	354	430	461	475	339	563	595	763	561	585	527	505	424	407	425	401	492	507	297	284	280	1230
Mp1g11230.1	2483	2751	4145	2803	3466	3771	5911	5814	5973	5467	4506	4712	4444	3860	4928	3219	2773	2775	3247	2870	2415	2573	2442	2731	2584	2051	2791	1734	1944	1990	5127	3872	6392	4599	4548	4410	3704	3373	3262	2819	2519	2657	4170	4834	5594	785	729	692	4067
Mp1g11240.1	38	59	61	4	8	12	14	5	8	3	4	3	5	2	1	0	0	2	0	6	2	7	6	5	8	4	6	0	1	2	13	10	8	11	13	9	8	4	9	6	2	11	9	7	5	3	0	2	48
Mp1g11250.1	27	31	35	6	5	3	2	1	4	3	3	6	1	2	1	3	5	1	5	6	3	2	2	1	3	3	0	0	4	1	7	3	12	4	4	13	4	3	1	10	0	6	6	11	4	1	5	2	27
Mp1g11260.1	677	666	936	491	573	584	781	659	814	682	495	451	667	492	579	778	523	686	749	809	601	429	440	427	344	337	423	270	273	302	559	418	670	663	656	616	682	527	540	444	441	372	1302	1474	1725	315	345	345	870
Mp1g11270.1	39	41	31	32	40	51	23	35	46	18	29	28	38	48	39	45	43	54	40	44	32	24	22	16	34	36	38	25	24	34	27	26	35	36	36	26	49	33	47	54	34	59	21	24	24	29	35	33	57
Mp1g11280.1	1219	1367	1668	1112	1277	1179	1211	1111	1265	1058	1032	1022	1040	1081	1164	1476	1090	1439	1496	1262	1059	1217	1058	1105	1247	1019	1398	1009	991	1079	1005	873	1252	1260	1363	1341	1453	1423	1475	1273	1197	1364	903	968	1121	1346	1377	1482	1330
Mp1g11290.1	714	846	1340	1118	1159	1155	790	862	967	1167	1079	1096	997	859	965	2347	1828	2085	2625	2370	2003	4678	5151	4633	3162	2880	3629	3002	3006	3050	357	246	406	841	834	725	1900	1506	1590	2451	2314	2794	191	182	225	3253	3122	3739	1672
Mp1g11300.1	4543	5091	6957	2985	3265	3348	3019	2599	3056	2904	2634	2747	2552	2307	2595	3013	2316	2513	3171	2919	2245	2579	2553	2468	2850	2528	2987	2174	2498	2336	2573	2067	2910	3145	3366	2917	3097	2693	2730	2699	2504	2880	2002	2312	2728	2256	2428	2354	6078
Mp1g11310.1	302	378	335	195	255	250	219	215	256	251	278	273	201	179	250	254	197	210	262	254	176	213	197	177	235	226	255	154	215	178	167	133	204	154	203	212	268	224	238	206	196	210	132	124	125	164	175	161	383
Mp1g11320.1	0	0	0	0	0	0	0	0	0	0	0	0	0	0	0	0	0	0	0	0	0	0	0	0	0	0	0	0	0	0	0	0	0	0	0	0	1	0	0	0	1	0	0	0	0	0	0	0	0
Mp1g11330.1	498	565	751	801	739	761	503	621	593	661	603	571	819	534	732	555	469	466	471	465	376	365	307	323	382	354	414	437	530	433	232	227	272	682	696	743	786	657	618	596	551	641	305	372	432	324	287	312	769
Mp1g11340.1	3075	3113	4524	8701	9961	10395	10804	10462	10736	9748	9362	9951	15208	13681	16277	11590	8890	10269	7528	7122	5868	3506	3430	3625	2916	2687	3081	2565	3146	3106	13405	12215	15804	9354	9446	9818	11663	11105	11631	7943	7419	8265	8587	9124	11151	2431	2344	2608	4889
Mp1g11350.1	342	396	416	649	682	697	411	433	475	392	334	389	772	637	648	669	516	548	479	393	342	117	73	118	68	65	87	109	107	103	313	327	419	525	524	664	635	575	550	402	465	447	127	113	133	565	523	603	548
Mp1g11360.1	0	0	0	0	0	0	0	0	0	0	0	0	0	0	0	0	0	0	0	0	0	0	0	0	0	0	0	0	0	0	0	0	0	0	0	0	0	0	0	0	0	0	0	0	0	0	0	0	0
Mp1g11370.1	0	0	0	0	0	0	0	0	0	0	0	0	0	0	0	0	0	0	0	0	0	0	0	0	0	0	0	0	0	0	0	0	0	0	0	0	0	0	0	0	0	0	0	0	0	0	0	0	0
Mp1g11380.1	18	20	36	10	67	47	146	88	129	71	80	63	23	8	21	34	30	32	46	23	26	25	20	14	19	31	18	15	11	17	11	8	18	524	417	290	67	32	32	30	24	25	41	71	66	2	3	3	45
Mp1g11390.1	3	2	2	19	11	21	30	22	14	15	13	6	20	19	17	10	6	5	22	27	12	18	19	15	6	8	19	23	15	19	8	15	24	0	10	5	27	9	27	10	14	14	8	19	12	13	2	10	7
Mp1g11400.1	386	432	457	530	582	584	461	487	439	354	292	299	457	369	465	531	400	432	618	518	418	497	397	382	661	555	636	579	640	585	261	286	369	516	535	488	533	489	574	542	420	502	224	261	298	978	882	995	514
Mp1g11410.1	1	4	1	1	2	2	2	0	2	0	3	1	0	1	2	0	7	0	2	0	4	0	2	2	3	0	1	1	0	2	0	1	0	0	3	5	0	1	1	1	0	0	1	2	2	0	2	0	5
Mp1g11420.1	659	655	861	396	523	441	721	603	634	638	509	565	455	424	427	530	464	503	527	552	435	431	434	424	505	435	492	343	371	332	516	377	564	625	598	566	588	556	534	483	467	534	330	409	455	413	451	485	734
Mp1g11430.1	1	2	2	93	112	118	179	155	208	182	140	141	73	50	48	74	106	94	90	80	83	76	84	114	57	52	69	24	16	24	600	488	633	37	20	44	116	123	85	96	133	88	115	128	148	2	1	5	19
Mp1g11440.1	0	0	0	0	0	0	0	0	0	0	0	0	0	0	0	0	0	0	0	0	0	0	0	0	0	0	0	0	0	0	0	0	0	0	0	0	0	0	0	0	0	0	0	0	0	0	0	0	0
Mp1g11450.1	991	912	1289	1283	1624	1593	1473	1324	1199	1123	1171	1298	1055	840	1109	762	637	715	797	743	590	557	555	448	786	536	771	551	653	676	1120	1161	1586	1451	1245	1293	1115	1042	1079	970	848	954	1411	1483	1814	306	257	378	1559
Mp1g11460.1	562	656	802	363	510	432	673	643	663	612	547	527	584	447	563	677	488	492	645	574	522	538	472	482	416	360	515	280	378	334	451	381	560	571	660	557	562	463	474	474	416	488	769	876	1042	278	285	287	652
Mp1g11470.1	17639	19685	25879	17514	19842	19731	16622	15357	17300	15375	13514	12916	16127	14384	16284	18703	14326	16268	17835	16175	12536	13938	14189	13492	18517	16084	19986	16351	17651	17663	10383	9103	12998	12636	13054	11928	17414	16743	15702	16282	14844	16311	10520	12230	13937	22467	21437	22676	27553
Mp1g11480.1	677	730	929	310	335	338	265	262	241	281	217	266	242	183	248	255	191	268	265	217	194	314	227	262	345	265	349	317	366	320	286	252	368	521	513	457	263	240	262	204	187	216	114	186	182	273	223	315	746
Mp1g11490.1	1578	1856	2299	851	987	915	837	823	844	827	767	833	770	709	839	1014	808	854	908	840	717	716	647	698	744	644	827	573	694	637	950	718	1016	711	803	798	901	854	828	700	691	774	367	453	519	737	790	768	1939
Mp1g11500.1	3	0	5	2	3	0	3	0	1	0	1	1	0	4	2	1	0	0	0	0	0	0	2	3	0	0	0	0	0	0	1	0	0	1	2	0	1	1	2	0	2	2	1	1	2	1	0	1	4
Mp1g11510.1	3222	3602	4820	2222	2468	2570	2224	2371	2241	2281	2113	2149	2414	2217	2619	2945	2034	2726	2438	2319	1974	2399	2106	2026	2215	1886	2326	2070	2164	2186	2085	1857	2532	2771	2811	2437	2935	2642	2517	2529	2274	2582	2106	2231	2652	1917	1876	2198	3437
Mp1g11520.1	680	721	900	327	379	401	427	365	410	307	286	319	298	291	223	289	211	226	317	294	236	434	399	345	528	423	524	329	381	339	276	247	343	483	535	450	329	337	269	291	332	350	159	132	162	412	341	475	799
Mp1g11530.1	445	566	540	298	362	356	308	282	320	321	292	283	344	260	322	443	294	413	369	350	280	329	266	272	321	222	301	248	236	264	204	149	249	324	327	370	374	291	274	306	275	323	193	169	266	184	150	136	629
Mp1g11540.1	5	5	13	2	8	1	0	0	0	0	0	0	0	2	0	0	0	0	1	0	0	0	0	0	0	0	0	0	0	0	0	0	0	0	4	0	0	0	0	0	0	0	0	1	0	0	0	0	4
Mp1g11550.1	916	1011	1233	1219	1446	1492	1558	1593	1659	1726	1462	1520	1354	1238	1300	1643	1242	1391	1617	1617	1264	1490	1465	1347	1408	1092	1362	1043	1100	1123	811	674	989	1392	1441	1558	1850	1789	1663	1299	1389	1631	938	964	1213	641	656	651	1456
Mp1g11560.1	3429	4018	4628	1422	1451	1534	770	844	889	915	773	843	910	710	770	1102	930	979	1190	1028	917	1707	1461	1528	2590	2161	2853	2596	3022	2607	337	294	386	2617	2679	2289	1010	994	924	818	809	997	392	471	477	2392	2170	2742	4538
Mp1g11570.1	1174	1101	1617	984	1300	1172	855	763	877	779	743	902	613	603	721	829	685	708	857	695	571	1617	1520	1311	1583	1410	1766	1661	1761	1711	561	445	674	3444	3590	3512	999	982	1052	1516	2017	1934	311	330	406	1610	1530	1841	1640
Mp1g11580.1	984	1044	1310	1013	1180	1226	1461	1303	1506	1373	1313	1340	1230	1155	1376	1652	1262	1461	1761	1452	1403	1736	1526	1491	1653	1424	1703	1144	1299	1312	983	800	1272	1133	1120	1119	1615	1516	1490	1380	1262	1420	1185	1411	1527	1446	1424	1480	1319
Mp1g11590.1	1057	1219	1543	896	1012	999	1068	1105	1039	996	892	1077	936	676	862	1047	939	867	1165	1074	844	1145	995	933	913	911	1015	828	851	872	730	669	865	1414	1437	1210	1030	973	1017	1010	962	1053	591	642	812	1052	815	1061	1366
Mp1g11600.1	1399	1631	1975	1046	1333	1276	1379	1491	1419	1296	1153	1319	1296	1128	1376	1695	1135	1291	1546	1415	1141	951	838	811	776	754	1074	722	774	792	1455	1152	1752	1238	1248	1166	1420	1215	1327	1263	1098	1340	1118	1249	1422	716	702	739	1805
Mp1g11610.1	417	387	540	272	308	361	529	489	600	411	364	394	275	261	370	268	245	214	264	223	163	209	163	197	176	181	198	170	119	188	783	703	902	247	288	249	355	314	313	269	235	270	351	384	456	47	47	50	501
Mp1g11620.1	1001	1125	1425	1231	1318	1374	1484	1471	1443	1526	1214	1261	1304	1024	1150	1699	1204	1409	1823	1399	1208	1623	1386	1364	1703	1546	1954	1429	1504	1606	1164	885	1336	1351	1299	1251	1627	1317	1374	1313	1147	1278	789	880	1067	1865	1790	1637	1499
Mp1g11630.1	2137	2196	3399	2863	3371	3471	5640	5004	5703	4631	4266	4626	4533	3800	4430	4240	3463	3977	3754	3425	3024	3249	2956	2919	3686	3092	3898	3090	3323	3413	4828	4058	5891	4047	4286	3436	4181	3609	3741	3616	3260	3362	4160	4601	5370	3216	2929	3503	2892
Mp1g11640.1	0	0	0	0	0	0	0	0	1	7	0	0	0	1	0	0	0	0	0	0	0	0	0	0	0	0	0	0	0	0	2	0	0	0	0	0	3	0	0	0	0	0	0	0	0	0	0	0	0
Mp1g11650.1	0	0	0	0	0	0	0	0	0	0	0	0	0	2	0	0	0	0	0	0	0	0	0	0	0	0	0	0	0	0	0	0	0	0	0	0	0	1	0	0	0	0	0	0	0	0	0	0	0
Mp1g11660.1	667	806	976	1243	1411	1378	1220	1300	1356	1099	825	894	950	938	1112	1576	1070	1372	1972	1710	1361	2450	2248	1972	2637	2214	2874	2175	2242	2209	777	816	1003	928	817	921	1677	1556	1573	2006	1861	2117	408	444	562	1273	1171	1368	1020
Mp1g11670.1	67	95	94	51	65	79	327	378	340	146	115	135	23	16	30	32	32	39	52	45	36	50	39	43	34	40	50	41	44	34	27	26	31	56	47	70	116	104	114	37	29	43	22	29	38	2	2	2	141
Mp1g11680.1	4788	5705	6897	10372	12168	13086	9912	10847	11332	14516	11284	12140	23123	20559	23959	19269	15066	18971	12090	10134	8694	7995	7484	7849	10500	8105	11681	12264	13403	12742	7150	6711	9035	13000	10597	13114	15832	13798	15059	10612	8957	10678	9049	9692	11201	613	510	593	8877
Mp1g11690.1	726	860	982	1575	2044	1945	1530	1977	1719	2326	1881	2048	3516	2946	3747	2789	2402	2836	1962	1646	1445	1301	1198	1196	1509	1424	1768	2096	2207	2036	1198	1087	1378	2068	1725	2020	2612	2238	2659	1835	1481	1754	1234	1585	1509	37	45	87	1046
Mp1g11700.1	5479	6484	7682	7760	8267	8972	8616	10266	9960	6614	4818	4744	10242	9247	11449	5805	5126	5589	8970	7602	5964	4292	2861	2559	4596	3971	5281	7472	7828	7546	1908	2396	2255	9784	8981	10652	11302	10438	11476	9019	7405	9149	6036	7026	8111	106	78	120	7299
Mp1g11710.1	1724	1735	2412	995	1080	1080	1028	895	1021	954	891	972	910	787	1020	1387	1059	1355	1288	1217	986	1311	1135	1217	1274	1189	1501	1178	1222	1155	1158	1118	1337	1323	1369	1350	1266	1103	1168	1019	993	1056	340	366	401	1332	1384	1541	2251
Mp1g11720.1	2	3	7	0	0	2	2	0	1	0	0	0	0	0	0	2	0	0	0	0	0	2	2	1	0	3	0	0	1	1	0	0	0	0	0	0	0	0	0	0	1	0	0	0	0	1	3	2	2
Mp1g11730.1	1139	1272	1523	1102	1107	1149	1005	983	1048	993	849	872	911	845	965	1221	889	1151	1178	1085	877	1301	1138	1102	1712	1446	1947	1433	1673	1605	720	591	840	1220	1294	1154	1084	970	986	997	821	946	556	702	811	1697	1745	1966	1715
Mp1g11740.1	1185	1279	1847	1373	1596	1548	1958	2087	2164	2137	1950	1909	1653	1404	1543	2028	1557	1706	1957	1692	1421	1525	1510	1491	1527	1201	1558	1083	1109	1184	1427	1150	1709	1723	1654	1516	1972	1779	1662	1578	1470	1645	1051	1246	1416	977	1019	1139	1869
Mp1g11750.1	937	1057	1467	962	1133	1279	1458	1411	1522	1355	1217	1317	1086	1021	1099	1302	1023	1188	1329	1189	1012	1146	954	906	1211	950	1163	862	953	863	1039	810	1217	1568	1468	1518	1366	1293	1276	1035	957	1036	434	540	598	673	704	728	1450
Mp1g11760.1	20	9	21	12	8	1	4	4	2	1	10	4	1	3	5	3	2	8	0	4	2	13	4	5	1	11	2	5	6	4	4	1	0	7	11	1	2	10	7	1	5	4	0	0	4	4	1	5	23
Mp1g11770.1	3701	3871	4504	7052	7409	7788	4127	4949	5027	4885	3894	4117	5825	5160	6070	9623	6742	8510	7555	6546	5413	10833	10631	10175	12889	12427	14649	11589	12098	11957	3356	3936	3858	4661	4026	5151	8110	7840	8035	7765	6531	8226	327	346	406	9375	8532	10208	4962
Mp1g11780.1	12	2	8	3	3	8	0	1	0	6	0	5	12	11	2	0	0	9	1	6	3	5	1	4	10	5	2	7	10	11	5	5	1	7	3	14	6	13	4	4	0	0	0	0	0	0	4	7	6
Mp1g11790.1	8401	9733	13296	11791	14371	14722	15509	14647	16008	19328	15092	15573	20452	18258	21287	21689	17437	20067	17209	15215	12562	12105	12516	13129	13515	10693	14312	9570	10923	10694	10634	7884	14070	12795	11331	11816	17518	15416	15805	13745	11911	13742	12199	13591	15408	1628	1448	1625	14709
Mp1g11800.1	668	789	1116	443	489	547	504	573	498	518	541	579	492	464	476	624	454	569	552	538	435	573	491	525	555	520	646	401	495	517	405	301	421	801	877	723	544	476	417	496	426	546	244	291	325	675	695	847	990
Mp1g11810.1	894	1087	1433	1025	1203	1200	1031	1178	1200	1127	1008	949	1242	966	1284	1560	1208	1392	1523	1380	1113	1402	1217	1211	1501	1286	1497	1084	1368	1260	708	504	1016	487	438	430	1142	1120	1110	1348	1214	1288	419	452	505	673	539	640	1676
Mp1g11820.1	1029	1219	1515	515	635	618	502	481	544	473	444	409	518	454	559	638	466	506	609	566	449	1006	901	868	1236	1136	1402	1065	1227	1089	445	395	512	590	640	564	669	602	578	539	526	623	370	398	508	671	750	768	1176
Mp1g11830.1	524	603	796	355	437	395	338	383	419	375	299	262	249	232	275	348	247	321	246	245	240	349	308	301	517	480	592	503	527	472	254	228	363	358	345	387	424	330	435	309	284	341	168	147	203	470	427	498	641
Mp1g11840.1	417	531	652	422	500	430	317	328	351	369	284	314	309	275	306	637	488	572	605	572	361	587	525	475	419	409	435	451	418	434	362	264	416	213	214	239	460	434	388	378	395	414	109	108	123	375	449	479	698
Mp1g11850.1	0	0	1	0	0	0	0	1	0	0	0	0	0	0	0	0	0	0	0	2	0	0	0	1	0	0	0	0	0	0	0	0	0	0	0	0	0	0	0	0	0	1	0	0	0	0	0	0	1
Mp1g11860.1	1138	1290	1581	1119	1335	1305	1194	1146	1256	1034	1031	1060	1097	864	1144	1159	885	1048	1247	1201	963	1372	1329	1256	1537	1545	1767	1636	1583	1625	1073	965	1300	921	901	972	1514	1342	1383	1450	1337	1604	850	1020	1108	1822	2033	2204	1513
Mp1g11870.1	668	674	880	638	646	713	710	665	762	697	598	605	593	486	652	793	569	668	651	648	578	620	557	590	604	520	775	660	598	718	605	501	680	805	850	820	813	664	693	661	579	667	291	301	317	597	657	716	871
Mp1g11880.1	8	9	6	4	4	3	3	6	3	1	9	5	1	5	4	6	7	0	3	1	0	5	3	1	4	1	1	4	4	7	3	4	2	2	6	2	0	1	5	5	2	3	2	6	4	2	0	5	7
Mp1g11890.1	289	359	434	388	483	493	585	653	596	529	450	474	423	383	538	691	536	566	763	642	574	602	504	458	547	438	502	363	374	427	356	265	487	383	374	274	678	578	586	514	490	485	660	749	790	340	275	372	494
Mp1g11900.1	4	7	1	0	5	4	0	0	0	0	0	0	0	0	0	0	0	0	0	0	0	2	0	0	0	0	1	0	0	0	0	0	0	2	0	0	0	3	0	0	0	0	0	0	2	0	0	1	2
Mp1g11910.1	238	298	354	156	177	201	226	224	236	234	238	250	166	148	164	232	184	210	200	172	146	252	205	268	304	252	309	234	244	213	205	194	241	128	113	125	218	175	169	211	192	200	112	118	145	158	154	165	299
Mp1g11920.1	238	298	354	156	177	201	226	224	236	234	238	250	166	148	164	232	184	210	200	172	146	252	205	268	304	252	309	234	244	213	205	194	241	128	113	125	218	175	169	211	192	200	112	118	145	158	154	165	299
Mp1g11930.1	7	15	17	4	4	2	0	4	1	2	0	1	0	3	0	0	0	0	4	1	0	0	0	0	7	0	0	0	0	0	0	1	0	5	0	6	0	2	0	4	0	4	2	0	0	0	0	0	3
Mp1g11940.1	1957	1954	2939	3595	4256	4159	5698	5446	5626	6860	6711	6632	4999	4278	5287	4199	3545	3820	5189	4904	3925	5318	5311	5655	3756	3063	3682	2032	2325	2343	2989	2137	3617	7258	7961	6224	5074	4523	4569	4411	4199	4653	2256	2592	3053	1196	1171	1291	2396
Mp1g11950.1	376	449	603	527	543	578	621	669	661	639	586	648	714	670	748	785	524	694	706	650	535	641	550	549	550	483	519	363	357	361	549	489	750	582	656	559	807	641	608	560	542	579	602	708	791	357	415	481	452
Mp1g11960.1	1407	1610	1953	974	1147	1129	930	866	833	821	748	692	860	611	768	995	682	832	782	750	660	668	625	671	944	724	1017	767	789	799	704	627	891	989	1074	1013	1015	841	938	810	689	862	244	238	300	891	956	931	1952
Mp1g11970.1	0	1	1	0	0	0	2	0	0	0	0	2	0	0	3	0	0	0	0	0	0	0	2	0	0	0	0	0	0	0	0	0	0	1	0	0	1	0	1	0	0	0	0	0	0	1	0	0	0
Mp1g11980.1	4817	5193	7265	6167	7494	7740	8869	9835	9851	10600	8467	9233	10955	9701	11675	14666	12142	13836	11073	9211	8144	5393	5196	5231	3447	2770	3691	3069	3213	3206	8458	6925	10311	7404	6428	6744	9233	8411	8840	7137	6133	7052	6432	7399	7904	1497	1436	1758	6275
Mp1g11990.1	2	2	1	0	0	0	0	0	0	0	0	0	0	0	0	0	0	0	0	0	0	0	0	0	0	0	0	0	0	0	1	0	2	0	0	0	0	0	0	0	0	0	0	0	0	0	0	0	0
Mp1g12000.1	337	388	403	186	241	242	226	209	219	234	207	212	200	221	227	328	194	244	247	202	188	190	190	238	285	206	284	182	202	218	147	149	219	233	292	236	238	182	153	169	130	159	57	62	59	54	53	71	480
Mp1g12010.1	594	625	813	892	1040	1044	1248	1276	1305	1319	1097	1200	885	750	974	1210	952	1076	1044	1063	911	1637	1367	1383	814	678	963	703	712	729	1318	986	1599	954	943	1043	1273	1188	1254	1738	2012	2020	1833	2065	2543	596	616	698	737
Mp1g12020.1	1275	1431	1930	857	1046	1160	1010	980	1021	1082	949	1010	1257	1089	1369	1539	1125	1414	1353	1232	983	985	996	1073	964	850	1050	641	679	695	852	620	994	699	618	717	1066	1051	1065	1102	1016	1228	528	633	738	322	289	337	1701
Mp1g12030.1	857	990	1165	1011	1293	1366	944	850	947	1097	887	891	1862	1729	2007	1780	1255	1463	1287	1024	717	1625	1594	1481	2284	1904	2433	2063	2317	2332	812	738	941	1360	1089	1274	1230	1092	1264	1023	942	1069	706	803	858	567	591	673	1112
Mp1g12040.1	88	106	119	238	320	358	579	527	629	458	311	394	164	126	115	343	256	292	496	422	331	278	237	184	279	255	286	263	282	254	167	193	262	414	267	398	464	411	401	275	244	314	69	97	118	185	161	138	158
Mp1g12050.1	29	62	55	2	11	12	7	13	12	3	5	1	4	6	2	9	1	4	3	6	3	0	1	0	1	3	10	2	0	4	6	7	8	3	4	4	2	4	4	1	5	5	2	5	6	0	0	2	28
Mp1g12060.1	2423	2612	3409	1890	1998	2102	1927	1705	1896	1821	1663	1680	1548	1225	1523	1819	1318	1482	1771	1601	1364	1451	1396	1279	1525	1315	1706	1238	1236	1271	1998	1626	2377	1799	1830	2064	1947	1844	1725	1770	1593	1826	576	673	817	1480	1496	1526	2761
Mp1g12070.1	1220	1376	1945	2329	2717	2742	2960	2850	3151	2965	2563	2747	2338	1916	2408	3655	2765	2992	3372	3203	2577	3376	3198	3168	2450	2104	2795	1923	2209	2206	2349	1925	2959	3457	3052	3040	3122	2794	2768	3036	2879	3473	2046	2259	2747	1051	1084	1092	2369
Mp1g12080.1	1822	1865	2650	1586	1934	1964	1815	1777	1657	1614	1484	1481	1222	1186	1319	1874	1378	1596	1893	1649	1422	1643	1322	1374	1436	1320	1586	1241	1495	1391	1720	1576	2215	5019	4758	4480	1708	1587	1729	1693	1521	1751	1099	1240	1408	1349	1371	1512	2380
Mp1g12090.1	39	29	58	75	90	91	89	90	96	78	115	105	29	36	30	37	22	24	26	33	10	26	31	26	26	30	24	26	18	26	84	65	108	71	79	78	56	58	60	39	38	46	58	61	79	4	2	4	68
Mp1g12100.1	39	29	58	75	90	91	89	90	96	78	115	105	29	36	30	37	22	24	26	33	10	26	31	26	26	30	24	26	18	26	84	65	108	71	79	78	56	58	60	39	38	46	58	61	79	4	2	4	68
Mp1g12110.1	272	299	375	350	442	438	372	349	370	418	340	384	425	386	464	512	370	428	455	394	321	404	396	413	466	388	513	402	418	424	306	226	342	448	421	430	450	370	382	369	343	412	180	224	252	150	172	161	418
Mp1g12120.1	272	299	375	350	442	438	372	349	370	418	340	384	425	386	464	512	370	428	455	394	321	404	396	413	466	388	513	402	418	424	306	226	342	448	421	430	450	370	382	369	343	412	180	224	252	150	172	161	418
Mp1g12130.1	0	1	2	0	0	0	0	0	2	0	1	0	0	0	0	1	1	4	3	0	0	0	0	0	0	0	0	0	0	0	0	0	0	3	1	1	0	0	2	1	0	0	0	0	0	0	0	0	1
Mp1g12140.1	0	1	2	0	0	0	0	0	2	0	1	0	0	0	0	1	1	4	3	0	0	0	0	0	0	0	0	0	0	0	0	0	0	3	1	1	0	0	2	1	0	0	0	0	0	0	0	0	1
Mp1g12150.1	0	0	0	0	0	0	0	0	0	0	0	0	0	0	0	0	0	0	0	0	0	0	0	0	0	0	0	0	0	0	0	0	0	0	0	0	0	0	0	0	0	0	0	0	0	0	0	0	0
Mp1g12160.1	0	0	0	0	0	0	0	0	0	0	0	0	0	0	0	0	0	0	0	0	0	0	0	0	0	0	0	0	0	0	0	0	0	0	0	0	0	0	0	0	0	0	0	0	0	0	0	0	0
Mp1g12170.1	3	2	6	0	1	0	1	7	0	0	3	4	3	2	2	3	0	1	1	1	0	0	4	3	0	1	0	0	7	0	0	2	7	0	0	0	3	3	2	4	2	0	1	0	1	0	0	1	4
Mp1g12180.1	2	3	8	5	0	0	0	1	0	2	2	0	0	1	0	0	0	1	0	0	0	2	1	2	1	0	1	0	0	0	2	0	0	2	0	0	3	0	3	6	5	4	1	1	2	2	0	1	5
Mp1g12190.1	1232	1430	1844	198	258	266	210	175	198	196	188	215	144	166	188	130	114	126	112	98	78	186	174	135	213	198	249	266	252	261	340	233	400	560	622	465	199	183	214	378	566	488	494	661	680	37	42	47	843
Mp1g12200.1	1232	1430	1844	198	258	266	210	175	198	196	188	215	144	166	188	130	114	126	112	98	78	186	174	135	213	198	249	266	252	261	340	233	400	560	622	465	199	183	214	378	566	488	494	661	680	37	42	47	843
Mp1g12210.1	333	450	587	178	245	242	208	167	163	323	337	354	664	565	724	635	498	525	467	399	318	225	239	222	259	229	287	187	167	165	146	121	169	471	500	399	203	169	169	246	327	241	250	343	361	97	84	75	494
Mp1g12220.1	313	320	403	287	341	399	293	288	325	315	290	254	469	440	530	498	315	394	319	371	264	286	243	245	317	306	334	293	291	337	230	210	259	321	311	293	503	395	410	366	307	372	263	290	292	209	229	255	416
Mp1g12230.1	6	15	19	15	9	24	4	2	3	3	1	9	11	2	10	7	3	4	5	10	3	3	17	6	11	10	9	13	16	17	3	0	3	1	2	3	18	3	3	3	10	5	1	1	2	4	4	9	35
Mp1g12240.1	981	1065	1357	2442	2816	2859	2035	2256	2461	2889	2406	2623	3551	3183	3619	3061	2254	2933	1887	1831	1512	2760	2600	2738	3909	3260	4576	5722	5819	5878	1247	1211	1502	3022	2631	2977	3529	3403	3460	3194	2790	3252	1023	1030	1143	1062	951	1243	1580
Mp1g12250.1	761	833	1166	574	639	635	538	527	605	507	433	450	460	445	594	694	484	600	605	529	495	529	458	449	476	508	578	405	469	459	366	406	514	620	547	656	600	636	586	500	476	600	316	335	439	380	498	494	900
Mp1g12260.1	491	565	745	531	627	631	803	694	837	733	709	731	695	553	626	717	560	608	704	647	574	544	479	466	473	369	501	300	369	369	643	433	788	606	659	607	730	682	631	531	433	482	344	419	456	320	278	314	727
Mp1g12270.1	0	0	1	0	0	0	0	2	0	0	0	0	1	0	0	0	0	1	0	0	3	0	0	0	1	0	0	1	0	2	0	0	1	0	0	0	0	0	0	1	0	0	0	0	0	0	0	1	0
Mp1g12280.1	8	8	15	2	1	1	3	0	6	1	1	5	4	1	1	6	0	0	3	0	2	0	1	1	4	2	4	1	2	0	2	0	4	2	2	0	1	0	3	3	4	7	0	2	1	1	0	0	4
Mp1g12290.1	227	268	306	235	275	219	361	334	339	262	276	338	228	158	236	282	225	240	321	260	254	425	364	341	608	500	641	489	505	493	216	172	240	311	365	313	384	324	355	478	517	551	240	263	322	221	295	322	261
Mp1g12300.1	2	0	0	0	1	0	0	0	0	0	0	0	1	0	0	0	0	0	0	0	0	0	0	0	0	0	0	0	0	0	0	0	0	1	0	0	0	0	0	0	0	0	0	0	0	0	0	0	3
Mp1g12310.1	280	284	406	249	290	360	450	404	372	387	398	541	266	217	300	173	152	195	229	193	148	252	187	184	274	252	287	254	268	300	336	206	411	808	862	794	313	327	306	379	469	525	826	861	915	89	66	108	354
Mp1g12320.1	125	131	189	155	185	159	253	183	184	188	141	190	103	77	107	115	91	114	136	149	115	103	147	122	103	127	84	47	65	63	155	97	170	123	169	98	183	154	177	137	149	195	93	82	114	84	52	60	201
Mp1g12330.1	241	283	322	270	233	269	234	253	273	229	188	220	222	182	231	266	203	237	271	217	172	220	182	196	240	207	207	144	165	177	147	157	232	174	193	168	274	230	228	224	212	201	118	120	168	123	110	119	333
Mp1g12340.1	292	334	433	270	357	367	466	512	412	356	327	358	305	341	288	308	310	277	369	304	262	314	327	267	230	220	254	159	142	187	361	292	477	299	284	347	347	294	323	269	293	326	221	250	283	144	118	137	423
Mp1g12350.1	692	786	1047	781	785	849	892	712	887	825	689	735	704	759	772	918	730	836	937	944	723	827	797	787	837	720	889	593	660	700	693	591	784	925	835	786	991	996	976	743	778	934	745	782	899	688	773	775	963
Mp1g12360.1	465	549	604	373	436	495	356	334	303	343	347	331	309	286	396	354	340	310	317	300	277	405	306	294	431	308	460	323	382	312	280	169	313	531	573	553	486	469	450	310	327	431	169	159	211	199	220	201	670
Mp1g12370.1	1056	1224	1499	802	836	942	843	883	897	932	851	839	881	691	853	1074	729	972	919	898	786	971	889	932	1115	961	1203	973	1004	1080	952	822	1101	1064	1115	1013	1126	1049	953	930	841	1029	516	560	639	1145	1276	1447	1360
Mp1g12380.1	8979	10217	13089	5393	6231	5849	5842	5376	5826	5415	5071	5102	5470	4903	5889	7156	5257	6569	7115	6455	5270	4493	4294	4363	4990	4049	5362	3684	3788	4261	5590	4601	6639	7158	7300	6878	6861	6134	6544	5285	4995	6124	5173	5389	6186	3976	4168	4868	11366
Mp1g12390.1	0	0	2	0	0	0	0	0	0	0	0	0	0	0	0	0	0	0	0	0	0	0	0	0	0	0	0	0	0	0	0	0	0	0	0	0	0	0	0	0	0	0	0	0	0	0	0	0	0
Mp1g12400.1	2	2	0	3	6	8	11	5	3	2	4	2	7	9	5	6	7	11	8	13	6	19	5	9	14	14	6	8	18	16	3	2	5	3	6	4	5	9	5	5	12	5	1	4	2	5	3	5	1
Mp1g12410.1	0	0	0	0	0	0	0	0	0	0	0	0	0	0	0	0	0	0	0	0	0	0	0	0	0	0	0	0	0	0	0	0	0	0	0	0	0	0	0	0	0	0	0	0	0	0	0	0	0
Mp1g12420.1	99	85	139	140	163	190	141	180	177	103	152	137	168	180	175	161	133	170	141	126	97	263	285	225	284	315	373	492	481	451	74	62	70	206	252	190	176	166	214	461	533	436	47	47	75	1172	1055	1252	222
Mp1g12430.1	163	180	220	152	157	194	358	381	359	214	202	205	370	273	379	341	279	263	338	249	226	262	272	243	311	249	317	331	335	301	311	199	304	149	147	162	386	313	299	468	356	322	449	500	597	221	186	205	160
Mp1g12440.1	4064	4611	6283	3539	3823	3995	2916	3230	3231	4435	3556	3458	4977	4008	4651	4845	4250	4643	4755	4122	3350	4035	3924	3865	4677	4194	5018	3840	4529	4170	1695	1224	1990	4222	4596	4573	3887	3199	3404	3185	2613	3034	1538	1791	2041	822	675	868	5937
Mp1g12450.1	2204	2254	3399	2482	2725	2715	3526	3490	3508	3082	2824	3016	2729	2067	2518	3113	2370	2720	2834	2464	2181	2107	1912	1744	1959	1560	1983	1402	1389	1460	2977	2305	3544	4133	4008	3713	3109	2813	2769	2414	2325	2642	1730	2016	2322	947	1117	1123	3464
Mp1g12460.1	3100	3461	4369	2750	3252	3465	3409	3587	3650	3659	3125	3111	4345	3937	4326	4842	3864	4419	3930	3631	2891	1936	1839	1774	1976	1807	2131	1687	1954	1712	2373	2068	2902	4269	4001	4101	3811	3253	3352	2438	2205	2456	2190	2419	2790	1030	961	1096	4341
Mp1g12470.1	260	351	378	223	264	309	309	280	304	325	280	251	381	347	366	263	228	217	221	194	156	267	253	219	417	316	423	372	410	339	245	194	267	823	817	593	369	339	343	228	173	281	296	304	358	756	728	762	355
Mp1g12480.1	1802	1903	2129	1007	1089	1176	598	649	792	631	539	547	709	504	586	680	503	598	857	692	546	1089	984	890	1892	1640	2045	1928	2183	2057	530	527	608	1659	1675	1524	997	954	1001	815	753	866	356	412	495	4426	3878	4653	2157
Mp1g12490.1	53	87	94	34	10	41	12	30	5	21	3	17	10	7	11	10	9	9	23	15	7	13	8	14	15	26	22	19	24	4	18	16	23	23	27	39	18	13	14	14	13	14	1	6	5	23	17	27	94
Mp1g12500.1	729	878	1030	776	870	888	992	939	957	864	740	728	636	567	687	895	712	711	891	770	638	790	657	724	839	715	890	553	590	665	772	604	950	946	1064	794	852	813	725	742	662	667	421	532	563	603	628	716	1028
Mp1g12510.1	15	16	19	13	18	17	8	11	9	11	6	22	2	10	7	11	16	13	18	14	9	13	15	15	7	8	11	7	7	12	14	17	10	12	11	28	10	12	10	14	10	11	5	6	4	5	36	19	20
Mp1g12520.1	1164	1350	1745	1538	2005	1967	1960	2028	2153	2151	1820	1839	3071	2499	2864	2587	1890	2332	1701	1609	1221	1055	1035	1028	1089	922	1204	1203	1362	1244	1360	1296	1682	2841	2442	2609	2230	2016	2053	1649	1575	1659	964	1101	1338	678	657	722	1460
Mp1g12530.1	4529	4981	6964	1747	1941	2006	1440	1551	1508	1491	1252	1370	2307	1809	2344	1424	1239	1375	1100	909	881	825	790	690	1309	1127	1407	1644	1650	1628	1210	1158	1439	2369	2659	2583	1434	1229	1437	1078	942	1054	1641	1876	2255	622	510	591	4677
Mp1g12540.1	10757	11758	15603	3980	4291	4438	2488	2718	2661	2854	2536	2572	3917	3523	4167	2851	2459	2570	1917	1629	1326	1754	1623	1506	3106	2651	3474	3939	4483	3978	2457	2158	2815	6158	6522	5986	2804	2495	2518	2189	1936	2269	3945	4729	5311	1440	1331	1646	10707
Mp1g12550.1	671	857	1244	379	420	434	769	697	693	575	611	681	372	330	495	446	393	376	507	386	395	510	430	480	417	369	476	309	351	354	592	443	605	383	419	396	523	480	478	450	439	408	380	446	512	215	222	241	869
Mp1g12560.1	17	24	32	4	5	3	4	2	3	2	0	3	1	0	0	2	1	0	1	4	3	4	0	0	1	2	6	2	1	0	1	0	1	0	2	2	0	3	2	3	3	1	0	1	1	3	3	3	26
Mp1g12570.1	31	42	50	0	4	4	2	2	4	0	1	2	5	0	3	2	1	3	3	1	0	6	3	2	2	2	4	3	1	6	3	0	4	1	1	1	2	0	0	0	2	6	0	1	3	0	3	5	30
Mp1g12580.1	3704	4082	4786	2495	2883	2940	2871	2714	3116	2797	2447	2474	2402	1935	2446	3216	2324	2652	3339	2958	2459	2317	2099	2150	2420	2171	2578	1961	2188	2221	2699	2222	3175	2433	2318	2366	3022	2831	2753	3030	2857	3257	3653	3874	4560	2708	2716	2823	4420
Mp1g12590.1	1298	1623	2000	2115	2530	2452	2243	2644	2475	2397	1923	2006	2040	1989	2239	3569	2837	3355	3633	3301	2716	5117	4828	4235	4138	3969	4411	3620	4138	3877	1456	1282	1741	899	882	957	2878	2740	2887	3834	3135	3788	1084	1189	1503	4471	3898	4802	1942
Mp1g12600.1	1704	1838	2249	852	1049	916	727	853	790	843	772	660	803	710	820	915	669	825	899	818	664	528	552	514	576	570	656	465	584	535	815	730	994	1104	1124	1124	859	819	890	727	711	809	1216	1287	1489	617	624	723	1792
Mp1g12610.1	284	324	407	326	410	436	358	436	405	422	362	376	374	281	316	423	307	347	594	436	368	511	500	455	426	424	466	396	383	340	274	266	319	419	376	315	389	370	368	383	322	378	239	291	326	319	361	379	414
Mp1g12620.1	232	249	302	315	359	365	333	253	282	326	259	237	143	159	174	193	210	242	330	290	203	295	298	283	339	247	336	223	252	249	233	204	263	221	228	221	319	320	287	210	209	292	162	162	195	203	198	201	352
Mp1g12630.1	1008	1097	1327	913	1029	1075	1245	1123	1239	1184	882	1056	1004	918	1030	1237	913	1152	1325	1130	1009	933	817	829	923	800	1029	666	787	836	1036	871	1174	1060	951	896	1126	1092	1007	1293	1180	1286	730	754	993	832	899	876	1093
Mp1g12640.1	2	1	0	0	0	1	0	0	0	2	0	0	2	1	0	0	0	0	0	0	0	0	0	0	2	0	0	0	0	0	1	1	0	0	0	1	1	1	0	0	1	0	1	0	1	0	0	0	0
Mp1g12650.1	998	975	1288	603	751	764	787	770	845	793	677	676	610	599	605	997	759	814	972	811	649	1035	996	926	1237	876	1188	982	1004	1003	700	718	854	688	677	733	966	818	740	817	870	860	478	578	667	915	979	1087	1077
Mp1g12660.1	744	831	1116	404	408	428	377	367	438	398	408	401	451	379	412	508	400	390	387	384	296	483	441	416	386	330	463	396	453	367	556	473	602	611	609	612	502	474	436	431	425	391	260	305	330	490	525	549	736
Mp1g12670.1	24	16	27	11	35	33	17	22	26	34	26	29	26	21	23	16	16	13	17	19	16	12	9	19	26	11	15	18	13	12	12	10	10	20	14	6	31	19	26	14	15	17	11	7	9	4	4	7	48
Mp1g12680.1	1125	1239	1543	1173	1337	1314	769	809	908	886	716	768	1227	1044	1188	1108	720	884	924	753	718	884	775	737	961	859	1096	992	1025	1053	567	514	645	1424	1354	1272	1220	1110	1072	961	874	975	330	375	501	676	722	800	1640
Mp1g12690.1	725	817	964	588	641	617	717	663	678	676	568	622	623	618	645	810	599	765	727	582	520	1042	862	872	1325	1098	1383	1099	1283	1251	461	493	609	816	763	672	774	627	585	721	699	792	362	412	458	1202	1115	1285	813
Mp1g12700.1	553	621	732	550	673	692	763	759	805	677	650	670	547	457	591	722	505	690	756	653	561	663	566	493	558	495	579	444	470	463	761	559	879	592	612	551	821	720	757	815	1140	1081	642	702	892	358	388	360	671
Mp1g12710.1	528	547	756	399	474	498	798	647	731	736	596	562	567	512	515	737	600	604	777	746	585	540	492	555	482	331	496	233	328	358	571	398	718	714	717	584	632	472	510	511	503	614	904	993	1131	302	275	330	628
Mp1g12720.1	1078	1219	1506	595	601	628	516	506	549	485	391	418	568	483	569	650	482	527	692	516	469	640	563	596	744	545	735	564	624	589	416	376	545	634	651	585	572	572	492	559	455	565	185	236	235	425	380	402	1178
Mp1g12730.1	760	830	1080	896	932	1051	1279	1159	1348	1213	949	970	1077	976	1138	1474	1133	1275	1265	1175	1011	1565	1404	1418	1583	1393	1676	1339	1394	1341	944	759	1086	1243	1231	1105	1434	1370	1248	1335	1242	1360	443	529	613	1087	1108	1171	934
Mp1g12740.1	8	12	12	0	0	0	6	5	9	2	2	2	0	1	3	2	4	0	0	1	2	1	0	1	1	3	2	0	1	7	3	2	6	2	3	1	9	3	4	3	2	5	1	3	3	3	1	0	6
Mp1g12750.1	788	1017	1155	2522	2745	2590	2589	2852	2673	2303	1941	1910	2463	2326	2877	3813	2941	3500	4178	3760	3033	2678	2411	2358	2908	2472	3092	2341	2472	2479	1471	1268	1747	1293	1149	1294	3734	3332	3415	3775	3391	3820	1915	2095	2473	3652	3620	4232	1670
Mp1g12760.1	250	252	343	404	433	401	438	452	401	362	377	363	413	434	577	672	504	682	676	687	568	440	400	379	456	438	514	369	407	449	269	288	329	203	216	221	658	534	545	660	623	817	285	310	409	528	597	791	402
Mp1g12770.1	0	0	0	0	0	0	0	0	0	0	0	0	0	0	0	0	0	0	0	0	0	0	0	0	0	0	0	0	0	0	0	0	0	0	0	0	1	0	0	1	0	0	0	0	0	0	0	0	0
Mp1g12780.1	0	0	0	0	0	3	0	2	0	0	0	0	0	0	0	0	0	0	0	0	0	0	0	0	0	0	0	0	0	0	0	0	0	0	0	0	0	0	0	0	0	0	0	0	0	0	0	0	0
Mp1g12790.1	0	0	0	0	0	0	0	0	0	0	0	0	0	0	0	0	0	0	0	0	0	0	0	0	0	0	0	0	0	0	0	0	0	0	0	0	0	0	0	0	0	0	0	0	0	0	0	0	0
Mp1g12800.1	10	16	11	35	38	46	17	20	20	20	16	13	7	20	29	28	11	20	11	12	15	6	3	4	6	16	8	7	22	23	4	3	3	15	20	23	44	39	29	31	39	39	0	8	1	16	11	10	9
Mp1g12810.1	5180	5843	7674	1591	1971	1790	2008	1649	1740	1484	1343	1365	1022	858	1203	1959	1340	1713	1914	1620	1340	1159	1006	1075	1502	1336	1793	1337	1316	1460	1068	869	1415	2600	2585	2373	1663	1329	1574	1268	1132	1331	1246	1355	1564	1850	1958	1944	7328
Mp1g12820.1	1640	1840	2208	2109	2431	2666	1957	2010	2250	2415	2005	2214	4427	3737	4606	3631	2609	3230	2367	2188	1864	1190	1217	1302	1522	1294	1615	1431	1561	1592	1338	1276	1693	4175	3920	4097	2873	2499	2733	1997	1801	2226	1942	2330	2432	730	758	746	1905
Mp1g12830.1	102	117	99	40	65	70	74	62	73	60	51	47	109	81	135	113	135	86	64	85	75	51	39	65	65	40	51	36	67	68	96	73	101	123	129	115	104	94	79	45	67	92	289	237	264	85	69	72	101
Mp1g12840.1	988	1039	1334	995	1120	1164	1075	1039	1121	988	856	1008	1038	969	1058	1299	946	1103	1258	1073	886	1043	931	930	1039	834	1065	890	912	946	854	743	1023	1429	1395	1302	1332	1139	1087	983	998	1151	603	690	824	807	891	1014	1289
Mp1g12850.1	1320	1339	2043	1200	1378	1479	1665	1618	1774	1469	1190	1449	1535	1190	1459	1553	1225	1395	1509	1433	1116	1157	1207	1274	1187	1034	1221	878	897	933	1535	1175	1669	1594	1621	1473	1571	1372	1346	1400	1171	1436	813	995	1132	637	574	710	1814
Mp1g12860.1	862	967	1202	323	390	405	338	323	315	290	238	294	257	210	285	353	325	375	367	317	262	364	263	316	338	362	420	264	290	303	245	221	321	428	354	373	336	307	350	260	241	292	220	212	293	221	238	233	1105
Mp1g12870.1	1985	2183	2762	2026	2531	2542	2656	2614	2547	2198	2116	2126	2124	1746	2146	3269	2576	3024	3325	2897	2525	1695	1299	1223	1402	1193	1431	1106	1114	1179	1473	1578	1976	3494	3220	3331	2777	2306	2535	2020	1733	2009	2105	2474	2652	1830	1773	1793	2963
Mp1g12880.1	3939	4097	5744	2886	3350	3633	4227	3866	4408	4440	4033	4383	4874	3950	4635	5459	4543	5234	4813	4543	3788	2662	2324	2304	2185	2055	2410	1993	2132	2048	4852	4132	6031	5285	4665	4211	3786	3636	3880	3104	2825	3422	4126	4185	4979	2055	1839	2218	4479
Mp1g12890.1	342	403	458	141	160	146	86	97	109	122	115	94	95	93	103	157	101	114	152	119	109	103	70	72	66	65	60	48	78	62	90	77	137	101	91	106	173	143	100	114	87	97	75	71	65	13	17	24	426
Mp1g12900.1	13	28	24	31	32	32	25	14	21	27	26	32	15	23	20	21	17	17	15	8	17	17	20	5	21	36	16	23	12	7	35	32	61	35	33	32	30	19	48	50	17	26	19	24	21	11	18	14	18
Mp1g12910.1	382	437	472	244	269	299	361	286	360	342	300	251	229	196	263	243	196	240	305	289	236	220	216	185	185	144	185	99	113	110	393	316	626	183	145	173	377	278	331	229	188	194	337	330	358	29	18	28	645
Mp1g12920.1	37	50	73	170	221	225	338	260	297	273	276	299	118	94	102	78	86	78	190	129	114	160	123	126	84	82	78	39	50	68	330	252	501	88	51	90	303	251	290	125	134	138	138	184	196	9	7	7	84
Mp1g12930.1	998	1133	1367	1110	1175	1205	1307	1306	1435	1383	1129	1206	1209	995	1143	1650	1209	1429	1311	1408	1118	843	785	876	681	608	683	491	573	631	1147	891	1339	1366	1372	1404	1461	1249	1281	1161	1090	1203	836	1021	1245	624	681	658	1304
Mp1g12940.1	2	0	0	0	0	0	0	0	1	0	0	0	0	0	0	0	0	0	0	0	0	0	0	0	0	0	0	0	0	0	0	1	0	0	0	2	0	0	0	0	0	0	1	0	1	0	0	0	2
Mp1g12950.1	43468	48902	58050	36664	40270	39394	29462	27861	31655	27785	23282	24063	30110	26131	31345	34462	24390	29955	35768	30958	25001	32319	28143	26211	43327	36092	46950	42173	44582	43177	19502	17342	22916	27210	24628	27207	31639	29546	29017	31108	28660	32873	14547	16629	19128	34927	34056	41579	66895
Mp1g12960.1	8	9	12	19	1	10	1	6	9	1	2	0	6	5	4	12	4	6	14	5	5	4	5	7	9	3	4	3	3	3	3	3	6	2	5	4	8	17	24	2	11	5	0	4	2	1	2	3	3
Mp1g12970.1	1326	1512	2024	1563	1718	1827	1829	1819	2092	1851	1741	1619	1977	1710	1967	2125	1533	1848	1836	1922	1487	1253	1261	1307	1216	1131	1237	975	971	1041	1930	1559	2211	1956	1874	1801	2191	2070	2031	1876	1768	2129	1538	1637	1910	987	1101	1198	1658
Mp1g12980.1	1161	1302	1593	1126	1212	1239	747	758	890	1012	824	900	916	859	925	1305	874	1041	949	976	810	752	638	633	690	623	862	693	805	737	600	554	764	1316	1134	1239	1155	1040	941	889	865	985	249	288	363	358	367	342	1777
Mp1g12990.1	3684	4014	5418	3097	3396	3704	3383	3115	3617	3283	2796	3016	2982	2647	3419	3739	2877	3300	3572	3425	2775	3836	3316	3285	4162	3502	4550	3465	3679	3462	2917	2378	3498	3959	3963	3976	3918	3639	3523	3140	2914	3219	1733	1857	2234	4728	4321	4909	4200
Mp1g13000.1	865	879	1213	662	743	779	1023	1072	1104	953	955	973	792	667	692	906	688	818	921	864	656	750	688	715	619	540	610	568	574	493	825	678	1061	774	781	719	891	792	851	774	749	827	649	693	964	580	516	588	1051
Mp1g13010.1	238	213	315	5	23	19	11	9	10	4	11	14	16	11	22	11	12	7	10	6	7	7	5	10	11	11	16	12	11	9	27	33	44	32	25	12	10	12	22	6	5	9	21	22	37	12	10	10	153
Mp1g13020.1	5539	6382	8847	8944	10309	9337	10519	9525	9915	9036	8240	8659	9056	7883	10278	10998	8722	10553	11045	9577	8174	7819	7993	7032	7132	6877	8343	7593	7285	7447	8087	7309	10104	7976	7716	7083	12344	10887	11039	11354	10705	11729	5113	5311	6709	8980	9853	9613	9742
Mp1g13030.1	681	321	708	202	316	976	723	1064	1027	1166	1213	1212	1353	1219	547	1475	955	971	662	1403	918	946	180	895	1119	594	659	427	225	669	1022	593	707	45	557	597	503	956	961	457	378	533	660	727	622	397	0	759	16
Mp1g13040.1	1058	1189	1704	2397	2886	2617	2842	2901	3036	2621	2184	2385	2905	2563	3286	4192	2864	3697	3863	3426	2831	2551	2442	2326	2952	2243	2881	1854	2086	2082	1795	1483	2178	2117	2175	2019	3406	2971	3151	2765	2368	2790	1666	1910	2017	1051	1084	1207	1834
Mp1g13050.1	0	0	1	1	0	0	0	0	0	0	0	0	0	0	0	0	0	0	0	0	0	0	0	0	1	0	4	2	0	0	1	0	0	0	0	0	0	0	1	0	0	0	0	0	0	0	1	0	1
Mp1g13060.1	12	4	2	0	0	0	4	0	1	0	1	0	1	0	0	1	0	0	3	2	2	0	0	0	0	0	0	4	1	1	0	0	3	0	0	2	0	2	0	3	1	0	0	0	0	5	4	3	1
Mp1g13070.1	6	1	5	2	0	0	0	1	0	1	1	1	1	0	1	0	1	0	0	1	0	0	0	0	0	0	0	1	0	0	1	0	1	0	0	0	2	0	1	1	0	0	2	1	0	0	0	0	4
Mp1g13080.1	1331	1487	1746	853	1126	985	1019	962	1029	1009	843	828	981	944	958	1183	838	1092	1179	1095	839	1277	1102	1092	1428	1057	1541	1030	1246	1199	820	656	932	1192	1098	1117	1128	964	890	912	711	928	450	539	573	798	787	827	1602
Mp1g13090.1	30	19	31	46	56	59	68	46	57	52	55	45	53	40	50	83	58	63	57	50	51	43	60	35	61	57	47	33	41	40	35	21	39	34	49	45	69	46	48	67	46	42	25	20	25	52	74	69	31
Mp1g13100.1	746	693	936	387	424	381	399	358	386	355	306	306	361	255	323	401	279	392	479	466	378	369	287	278	277	218	340	243	200	214	275	255	360	422	417	418	465	347	440	396	367	382	267	311	352	224	252	270	666
Mp1g13110.1	828	938	1518	1515	1829	1973	3517	3162	3646	3147	2663	2735	2662	2015	2431	2411	2117	2388	1732	1973	1791	1353	1421	1472	1365	1150	1444	1272	1325	1301	1638	1114	1845	1409	1287	1474	2867	2608	2318	1915	1806	2151	1182	1296	1771	412	350	433	1324
Mp1g13120.1	39	27	36	27	23	25	28	23	19	13	10	4	19	10	12	4	7	6	17	11	5	5	2	3	14	5	5	10	8	7	10	9	10	31	24	20	15	20	14	17	9	9	7	4	11	11	4	4	49
Mp1g13130.1	483	447	697	492	684	582	685	641	724	403	369	359	392	315	362	560	388	491	433	418	342	284	273	228	177	174	184	133	167	156	319	277	387	589	551	518	571	493	478	349	359	402	175	184	221	128	143	139	602
Mp1g13140.1	405	418	425	453	579	531	941	899	965	735	644	623	573	575	740	1361	791	978	931	857	667	470	338	354	617	602	610	526	545	538	298	358	364	403	396	369	766	686	658	562	560	577	134	163	207	342	407	421	412
Mp1g13150.1	0	1	0	0	0	0	0	0	1	0	0	0	0	0	0	0	0	1	0	2	0	0	0	0	0	4	0	0	0	0	0	1	0	0	0	0	0	1	0	0	0	0	0	0	0	0	0	1	0
Mp1g13160.1	606	739	790	818	863	957	739	683	763	775	708	802	1293	1146	1296	998	640	914	810	716	611	1080	1002	980	1408	1253	1729	1502	1557	1550	611	633	743	1771	1484	1670	1127	1020	1064	865	774	786	1764	1756	2029	514	615	624	840
Mp1g13170.1	2	5	1	3	1	0	1	1	2	1	1	1	3	1	5	5	1	1	7	5	3	6	3	3	2	3	4	7	5	9	0	0	4	0	0	7	1	2	4	0	0	1	36	25	23	1	5	3	3
Mp1g13180.1	551	622	873	535	625	639	782	710	755	650	582	636	579	555	625	685	574	654	720	606	520	774	685	628	882	667	926	555	608	604	533	453	658	635	592	604	774	750	646	693	623	649	203	238	321	806	732	830	837
Mp1g13190.1	391	525	565	306	393	322	283	335	354	304	253	301	253	248	261	335	243	309	276	259	226	227	195	213	241	198	257	270	258	273	221	238	272	331	394	339	295	343	287	244	229	274	181	201	197	294	277	270	536
Mp1g13200.1	933	841	1270	714	784	753	675	715	556	785	794	813	453	376	483	545	462	434	530	397	298	906	830	685	1051	985	1085	832	856	741	1433	1199	1521	720	827	567	492	517	586	737	825	780	646	918	985	1036	965	1215	905
Mp1g13210.1	65	78	99	55	73	80	49	56	54	45	59	85	34	49	61	75	57	55	44	58	53	49	34	52	61	56	47	53	78	57	37	35	56	39	41	50	112	71	77	93	128	106	16	22	21	31	30	40	55
Mp1g13220.1	557	642	928	500	574	586	700	691	736	634	557	554	645	563	734	697	528	568	586	568	505	608	582	534	695	639	780	617	632	660	583	512	704	514	458	485	565	529	524	561	487	483	339	303	470	631	558	695	900
Mp1g13230.1	176	212	205	138	176	148	116	154	97	124	87	104	117	90	108	153	98	146	161	131	116	123	112	95	122	119	146	129	91	103	102	83	108	123	98	123	134	107	109	111	99	105	78	73	78	60	48	62	240
Mp1g13240.1	1935	1868	2878	1598	1924	2100	4112	3711	3785	2840	2519	2722	2951	2381	2801	2018	1715	1767	1883	1800	1542	1695	1739	1510	1631	1486	1656	1259	1516	1459	2707	1912	3204	2315	2241	1726	2349	2109	1899	1938	1576	1766	2234	2448	2969	844	793	789	2734
Mp1g13250.1	615	620	898	215	201	276	234	185	233	208	191	193	179	140	212	123	114	112	137	132	99	128	115	119	203	128	205	143	195	203	109	101	165	157	231	148	151	156	144	146	157	132	49	52	46	215	189	238	761
Mp1g13260.1	669	809	1098	880	1195	1178	1672	1744	1560	1502	1258	1255	1129	1026	1280	1593	1339	1501	1758	1475	1227	1418	1256	1157	1491	1140	1427	1092	1344	1184	939	805	1189	1132	1221	1068	1473	1240	1279	1334	1118	1224	2056	2483	2833	3055	2389	3232	1084
Mp1g13270.1	8	2	14	4	5	13	20	16	15	3	11	6	2	3	4	6	7	17	8	4	1	1	4	0	9	7	2	3	2	1	5	4	10	14	18	22	6	4	5	9	6	10	3	2	4	9	12	13	24
Mp1g13280.1	980	1100	1269	555	636	655	585	575	666	579	481	545	531	468	573	616	485	559	566	493	474	459	433	441	641	557	628	639	686	683	371	323	462	680	719	742	660	532	562	558	500	556	199	250	275	1412	1231	1545	1450
Mp1g13290.1	47	63	88	6	14	15	14	11	12	13	9	10	26	10	20	8	6	11	16	11	3	1	14	6	8	3	5	15	8	8	19	19	17	16	20	8	6	6	13	7	4	8	2	3	4	10	24	31	60
Mp1g13300.1	23	44	37	6	15	8	8	9	3	5	8	17	10	1	14	11	6	3	5	2	2	1	1	2	5	4	2	1	1	2	5	10	9	5	3	12	4	8	11	1	2	0	1	4	5	4	2	6	40
Mp1g13310.1	614	698	910	424	554	566	546	579	633	585	577	581	714	623	728	970	721	907	648	604	498	347	329	329	244	212	268	249	235	210	979	883	1045	300	288	349	681	613	664	573	518	554	254	280	403	172	171	171	890
Mp1g13320.1	1994	2189	3005	2068	2270	2459	2751	2615	2862	2996	2801	2956	2239	1999	2369	2498	1879	1993	2429	2250	1767	1788	1808	1825	1878	1838	2069	1638	1745	1852	3415	2566	3728	2429	2475	2223	2166	1983	1967	2206	1870	2197	1355	1623	1820	2193	2266	2482	2840
Mp1g13330.1	894	1018	1421	582	659	678	663	672	701	628	541	579	565	441	559	639	489	552	632	605	536	830	782	745	1093	945	1133	930	1050	1042	673	554	717	636	642	570	654	677	647	742	633	662	413	456	541	770	708	808	1041
Mp1g13340.1	1683	1926	2198	964	1102	1019	924	961	1001	994	771	823	1048	939	906	1336	911	1105	1367	1094	966	2057	1926	1794	3758	3344	4042	3680	3779	3823	839	741	1036	1090	1026	1040	1262	1222	1179	1218	1138	1345	781	812	820	3758	3673	4040	1881
Mp1g13350.1	918	1061	1426	814	807	1040	1019	1092	1079	1131	1004	1094	1241	1125	1346	1077	791	983	1015	923	747	1062	987	1032	1295	1190	1429	1127	1148	1173	1064	863	1314	1261	1336	1179	1083	966	955	914	931	1044	509	641	770	898	955	1020	1172
Mp1g13360.1	634	713	830	728	801	823	643	675	752	793	641	747	496	494	509	878	620	737	719	636	450	2323	1879	1810	2189	2033	2483	2353	2485	2372	478	433	626	1379	1394	1289	879	754	834	931	691	924	205	256	316	1693	1635	1835	880
Mp1g13370.1	2852	2880	3474	2985	3238	3431	2463	2486	2929	2875	2534	2610	3530	2836	3257	4678	3408	4064	4246	3771	3347	5156	4939	4694	6461	5476	6777	5947	6555	6018	2062	1805	2406	3822	3635	3668	3905	3774	3688	3589	3298	3887	1749	2034	2364	5628	5515	6492	3489
Mp1g13380.1	311	363	353	240	277	264	189	213	183	201	193	148	166	140	216	249	199	227	248	251	195	306	291	321	479	349	564	425	471	464	154	174	186	198	208	233	259	246	190	221	190	278	127	170	184	848	798	934	337
Mp1g13390.1	183	201	238	45	73	48	36	44	37	31	22	21	34	32	29	53	28	37	32	27	26	39	27	41	40	19	38	18	28	18	36	22	45	46	54	50	47	42	39	28	25	43	32	22	44	22	21	31	203
Mp1g13400.1	179	211	268	122	126	163	165	160	164	204	147	179	122	94	101	154	112	125	147	173	117	286	257	253	352	294	343	252	300	268	102	89	109	212	214	167	158	144	121	154	142	142	104	105	150	293	310	356	261
Mp1g13410.1	686	792	1058	515	517	517	488	547	492	644	490	498	575	540	659	593	565	591	619	538	515	640	510	447	495	484	583	390	495	430	494	424	676	162	159	216	508	472	544	623	539	650	428	487	647	65	50	67	804
Mp1g13420.1	427	519	736	352	368	430	363	349	328	407	370	371	340	378	441	548	342	419	501	459	332	454	411	395	391	312	453	311	436	396	318	268	358	317	308	270	456	412	439	423	524	503	250	258	299	199	177	235	703
Mp1g13430.1	1	6	4	6	6	2	2	4	4	8	6	4	2	5	4	1	1	5	7	4	3	4	4	0	0	2	3	0	3	5	6	1	2	0	0	2	0	2	2	4	13	3	2	0	1	0	1	0	1
Mp1g13440.1	2	3	9	8	5	3	8	5	6	1	8	2	0	2	11	3	3	0	1	1	3	2	3	1	5	6	3	3	0	0	1	3	7	6	0	1	0	2	5	2	2	1	0	0	1	1	0	0	5
Mp1g13450.1	581	588	803	668	771	862	1086	957	1123	998	847	869	1048	936	1112	1205	847	1107	1129	931	805	736	636	606	735	635	786	574	590	661	737	665	987	1130	970	905	1060	998	1005	808	717	831	600	615	669	605	611	616	802
Mp1g13460.1	32	27	59	127	157	134	189	223	224	344	331	318	263	221	282	262	237	214	206	219	170	141	160	119	202	152	159	113	144	144	222	197	253	75	64	68	278	212	246	192	243	204	118	139	181	63	56	56	31
Mp1g13470.1	1	3	9	4	16	16	7	10	5	14	18	4	21	12	25	17	7	20	6	7	8	7	4	6	12	6	13	11	8	7	6	3	16	6	8	2	7	14	9	19	13	9	0	9	5	8	5	6	2
Mp1g13480.1	2	7	11	21	19	21	99	41	43	190	194	189	14	19	28	2	7	14	6	8	9	8	1	2	10	13	14	5	4	17	102	72	123	70	135	89	5	19	12	15	31	51	6	6	8	9	9	15	7
Mp1g13490.1	143	136	178	151	166	181	222	171	194	182	149	164	137	83	124	200	113	137	247	194	127	168	178	168	185	111	199	83	102	129	147	120	174	56	52	76	211	146	135	132	120	189	145	141	159	56	44	44	163
Mp1g13500.1	0	0	0	0	0	0	0	0	0	0	0	0	0	0	0	0	0	0	0	0	0	0	0	0	0	0	0	0	0	0	0	0	0	0	0	0	0	0	0	0	0	0	0	0	0	0	0	0	0
Mp1g13510.1	8	3	2	0	0	0	0	0	0	0	0	0	0	0	0	0	3	2	0	1	0	0	0	0	1	1	2	1	0	1	1	0	0	3	1	4	1	0	0	0	2	1	0	2	0	4	2	1	9
Mp1g13520.1	3	25	17	0	1	1	0	0	1	3	1	0	0	1	0	1	2	1	1	0	0	1	1	1	0	0	2	0	0	0	0	0	1	1	0	0	0	2	0	0	2	0	0	3	0	0	1	0	2
Mp1g13530.1	1	0	4	0	0	0	2	2	0	0	0	1	0	0	1	3	1	0	1	0	1	0	1	1	1	1	2	1	1	0	2	0	0	0	0	0	0	1	3	0	2	6	0	0	0	0	2	0	2
Mp1g13540.1	402	476	543	574	622	645	744	779	681	876	827	808	1111	940	968	1809	1395	1822	1346	1212	1024	710	758	633	761	652	709	621	633	597	304	308	429	527	448	361	1061	936	884	748	657	760	364	395	440	669	671	750	593
Mp1g13550.1	124	161	177	53	69	55	67	72	59	55	49	75	70	43	31	71	74	62	64	85	67	56	88	63	72	76	83	53	59	42	70	53	87	68	65	57	70	54	76	58	69	49	43	66	65	97	57	94	131
Mp1g13560.1	1128	1220	1670	398	561	544	652	583	636	598	564	566	475	435	558	714	503	569	670	652	569	576	501	504	517	468	535	298	303	349	568	503	773	464	564	486	541	501	517	540	410	508	316	407	431	544	525	537	1170
Mp1g13570.1	3	0	1	3	1	10	0	2	3	4	1	6	1	5	0	0	3	2	3	2	0	1	5	3	7	5	1	1	0	1	2	3	1	1	3	0	4	3	0	0	0	1	0	7	4	0	0	0	8
Mp1g13580.1	10	10	3	2	1	0	5	1	3	9	10	3	6	3	8	7	3	2	1	5	2	5	0	2	2	1	2	3	2	5	4	2	9	9	15	8	0	3	0	1	0	1	7	10	13	14	18	6	2
Mp1g13590.1	852	875	1155	137	167	164	253	198	220	230	224	189	68	72	107	73	80	83	82	66	66	71	66	64	73	68	78	69	74	77	228	167	263	922	892	644	114	102	83	63	54	73	216	243	290	145	125	176	678
Mp1g13600.1	635	709	962	1094	1310	1332	827	1024	1159	1140	945	927	2415	1987	2374	1082	890	898	691	579	528	504	449	456	935	698	942	1156	1364	1362	550	553	646	1563	1525	1432	1550	1428	1341	1032	939	1103	736	911	958	149	129	144	1028
Mp1g13610.1	832	944	1038	1534	1849	1839	2152	2461	2429	2052	1886	1808	1426	1256	1657	2033	1610	1718	2207	1874	1541	2020	1993	1714	1838	1665	1954	1455	1586	1529	1251	1044	1511	2016	2121	1978	2571	2445	2299	2121	1980	2290	861	982	1019	2007	1840	2110	1361
Mp1g13620.1	629	780	991	636	641	669	695	631	665	660	578	691	476	484	629	849	545	693	746	626	496	625	535	493	597	574	734	450	578	573	436	440	555	756	721	724	727	689	692	625	580	678	526	522	648	600	644	656	906
Mp1g13630.1	2	3	4	0	6	5	6	0	3	3	6	0	2	1	3	3	5	4	0	2	0	0	5	0	2	0	3	0	1	1	4	3	4	6	3	2	2	1	10	5	2	0	2	4	0	1	2	1	0
Mp1g13640.1	2215	2394	3211	2688	3421	3164	3431	3408	3577	3478	3028	3065	3213	3050	3413	4209	3149	3798	4212	3732	2926	3711	3180	3276	3712	3031	3818	3049	3190	3267	3695	3282	4347	3565	3574	3425	3947	3722	4072	4141	4108	4468	3802	4090	4746	3386	3614	4061	3097
Mp1g13650.1	61	46	53	70	109	67	93	70	85	74	86	78	115	113	125	166	110	144	114	102	82	89	85	62	79	86	82	109	107	98	87	99	89	97	87	63	88	113	104	142	99	154	101	95	135	42	78	87	99
Mp1g13660.1	0	0	0	0	0	0	0	0	0	0	0	0	0	0	0	0	0	0	0	0	0	0	0	0	0	0	0	0	0	0	0	0	0	0	0	0	0	0	0	0	0	0	0	0	0	0	0	0	0
Mp1g13670.1	1060	1076	1536	1208	1405	1410	1537	1500	1640	1498	1309	1399	1259	1115	1304	1627	1240	1381	1487	1406	1197	1232	1157	1037	1202	1093	1259	1029	1119	1168	1160	947	1283	1463	1350	1238	1586	1448	1373	1382	1262	1419	683	663	776	1438	1443	1412	1505
Mp1g13680.1	1364	1546	1972	862	987	1062	989	974	1037	1037	848	855	932	759	948	965	845	959	1083	938	792	731	741	764	806	667	853	649	651	655	913	831	1169	1094	1118	1014	1111	979	893	806	860	936	739	874	1064	586	591	603	1589
Mp1g13690.1	0	6	0	0	0	0	0	0	1	0	0	0	0	0	0	1	0	0	0	0	1	0	0	0	0	0	0	2	0	0	0	0	0	0	0	1	0	2	2	1	0	1	1	1	0	0	0	0	0
Mp1g13700.1	80	122	150	117	110	159	347	246	254	232	253	322	305	246	265	209	145	217	127	129	98	149	126	110	131	178	142	213	180	225	295	187	315	179	194	170	213	156	166	119	120	151	101	82	125	148	183	175	75
Mp1g13710.1	0	0	0	0	1	0	0	1	0	0	0	0	0	0	0	0	0	0	0	0	0	0	0	0	0	0	0	0	0	0	0	0	0	0	0	0	0	0	0	0	0	0	0	0	0	0	1	0	0
Mp1g13720.1	0	1	3	0	0	0	0	0	0	0	0	0	0	0	0	2	0	0	4	0	0	1	0	1	4	3	4	1	4	3	0	3	0	0	0	2	0	1	0	4	3	0	0	0	3	1	6	2	3
Mp1g13730.1	0	0	0	0	0	0	0	0	0	0	0	0	0	0	0	0	0	0	0	0	0	0	0	0	0	0	0	0	0	0	0	0	0	0	0	0	0	0	0	0	0	0	0	0	0	0	0	0	0
Mp1g13740.1	1816	1988	2840	1721	1957	1949	1443	1283	1322	1399	1326	1437	1319	1180	1432	2462	1781	2076	2140	1872	1563	2534	2201	2289	2263	1990	2319	2670	2785	2793	1047	922	1178	2614	2730	2438	1663	1483	1545	2304	2141	2326	479	569	527	6607	7007	7210	2978
Mp1g13750.1	2980	3318	4116	2333	2775	2509	2088	2084	2268	2068	1890	2079	1884	1630	2144	3009	2281	2690	2701	2579	2190	1527	1397	1135	1297	1187	1479	1166	1144	1151	2243	1900	2364	2718	2674	2647	2935	2562	2711	2507	2319	2751	2362	2446	2833	2318	2376	2618	3992
Mp1g13760.1	1157	1187	1481	1122	1353	1322	1478	1295	1482	1326	1291	1369	1190	953	1155	1561	1109	1418	1644	1655	1221	1749	1744	1684	1684	1509	1792	1249	1316	1370	1380	1170	1586	1229	1272	1136	1620	1513	1495	1478	1391	1576	1827	1945	2329	982	1071	1198	1457
Mp1g13770.1	755	690	1005	572	823	742	1078	966	1022	922	707	775	838	694	837	1033	856	818	1013	871	708	810	761	749	738	659	692	523	616	596	848	659	1020	775	836	705	844	792	794	772	665	794	488	632	705	677	562	635	1007
Mp1g13780.1	171	203	282	546	602	643	1005	918	1021	760	620	570	633	528	635	1348	1038	1224	1358	1485	1251	816	889	816	518	398	587	341	394	389	667	456	846	91	101	104	1000	968	844	1135	1058	1107	398	426	466	526	564	624	330
Mp1g13790.1	4	1	4	3	0	2	0	0	1	0	0	0	0	0	1	0	2	0	0	1	0	2	1	0	0	1	0	1	1	0	3	0	0	2	2	1	4	0	0	0	0	1	0	1	0	7	13	5	3
Mp1g13800.1	1463	1639	2103	1223	1329	1533	1579	1654	1643	1686	1365	1394	1625	1220	1451	2203	1812	1910	2016	1920	1542	1840	1602	1548	1686	1406	1772	1411	1565	1533	1464	1147	1619	1715	1604	1472	1811	1519	1492	1575	1396	1661	792	986	1183	976	797	960	1990
Mp1g13810.1	87	86	93	24	23	39	37	42	49	55	33	41	41	54	42	22	10	21	17	12	3	8	7	1	24	16	9	16	37	37	23	3	22	47	73	82	21	23	26	18	32	25	11	9	11	9	6	10	85
Mp1g13820.1	1206	1348	1697	1205	1391	1465	1152	1240	1249	1176	957	954	1256	1091	1292	1751	1234	1549	1563	1358	1152	1424	1223	1282	1552	1400	1633	1328	1467	1382	733	701	964	978	951	935	1228	1113	1187	1149	1126	1284	292	273	384	698	700	780	2004
Mp1g13830.1	360	374	496	353	466	426	415	467	495	490	426	393	472	427	456	650	410	601	595	546	474	413	420	403	382	316	393	281	341	323	441	386	490	450	405	432	559	455	544	477	409	491	255	280	344	250	320	310	408
Mp1g13840.1	411	468	612	438	574	534	721	757	771	696	638	679	840	693	770	878	688	832	690	542	509	469	453	443	491	420	544	440	483	413	505	431	718	514	385	461	605	599	628	562	479	542	530	574	672	167	198	232	615
Mp1g13850.1	1093	1129	1407	1179	1277	1208	947	951	988	1102	908	892	1632	1393	1577	1654	1176	1399	1289	1081	845	1218	1160	1201	1544	1351	1618	1506	1606	1510	819	691	962	1325	1161	1310	1251	1123	1187	1179	978	1193	643	755	789	1044	984	1131	1505
Mp1g13860.1	451	551	698	545	635	771	741	697	768	589	511	553	560	501	532	762	633	689	738	665	584	731	744	658	618	539	682	521	620	598	595	542	773	895	765	754	805	732	716	703	648	731	262	364	375	808	915	895	620
Mp1g13870.1	5	8	17	1	0	2	0	0	0	1	0	0	1	0	0	0	0	0	0	0	0	0	0	0	0	2	0	0	1	0	3	1	1	1	0	0	1	1	0	0	0	0	0	0	0	0	1	0	3
Mp1g13880.1	2	3	6	1	0	2	3	5	1	0	0	0	0	0	1	1	2	1	1	1	0	1	0	0	6	1	0	3	9	3	1	0	4	1	6	9	2	0	2	1	0	1	0	0	0	7	8	10	0
Mp1g13890.1	2027	2289	3215	2189	2266	2347	2232	2440	2463	2474	1918	1916	2734	2315	2927	3124	2597	3028	2886	2677	2282	2686	2570	2500	3408	3193	3550	3385	3305	2944	1543	1227	1738	2190	2239	1936	2860	2681	2395	3000	2596	3005	1149	1343	1648	3488	3335	4048	2761
Mp1g13900.1	712	820	1174	623	734	756	540	546	515	543	471	511	503	488	589	585	425	611	599	514	405	553	465	477	534	540	735	600	617	619	596	442	648	625	566	616	621	624	602	495	494	596	422	423	484	443	492	527	974
Mp1g13910.1	585	684	826	921	1007	1108	840	930	1107	1101	901	1061	1271	1108	1293	1050	706	906	879	788	582	1158	1088	1016	1184	1135	1320	1237	1268	1304	875	670	888	1884	1766	1696	1087	1068	1090	1034	1054	1095	434	550	598	572	550	553	973
Mp1g13920.1	58	103	126	44	85	42	68	59	86	47	49	50	53	49	56	46	76	54	60	39	37	53	48	48	59	60	71	57	58	72	42	39	42	47	45	38	53	72	62	57	30	31	11	16	27	41	47	67	80
Mp1g13930.1	62	81	103	65	70	62	77	56	65	47	55	60	56	56	72	67	53	46	36	49	69	67	56	57	69	84	94	81	96	108	59	42	64	82	55	70	90	75	56	77	63	68	22	30	44	81	90	84	94
Mp1g13940.1	23	29	25	24	25	21	33	28	17	31	30	29	35	24	18	38	30	32	26	31	30	23	16	19	51	34	47	41	67	41	19	20	12	36	23	35	26	22	31	19	25	25	3	6	8	46	69	50	38
Mp1g13950.1	1331	1479	1838	842	924	930	693	763	754	752	787	989	480	427	486	697	550	672	873	752	620	1398	1297	1274	1460	1376	1688	1229	1310	1308	1187	949	1236	1006	1073	870	820	828	877	1260	1286	1344	445	592	559	1968	1832	2182	1167
Mp1g13960.1	89	97	130	70	55	73	51	39	44	64	69	73	33	30	50	56	30	58	63	71	40	104	107	118	121	95	126	137	115	102	85	67	91	75	76	47	72	93	82	133	124	119	27	61	35	98	135	135	92
Mp1g13970.1	0	0	0	0	0	0	0	0	0	0	0	0	0	0	0	0	0	0	0	0	1	0	0	0	0	0	0	0	0	0	0	0	0	0	0	0	0	0	0	0	0	2	0	0	0	0	0	0	0
Mp1g13980.1	0	0	0	0	0	0	0	0	0	0	0	0	0	0	0	0	0	0	0	0	0	0	0	0	0	0	0	0	0	0	1	0	0	0	1	0	1	0	0	0	0	0	1	1	0	0	0	0	1
Mp1g13990.1	2	0	1	2	7	2	5	4	1	1	0	0	0	0	0	0	0	0	0	1	0	3	0	1	0	8	1	0	1	1	3	1	1	0	0	2	7	2	7	0	0	1	0	0	0	1	8	3	4
Mp1g14000.1	1	4	4	8	2	12	7	8	13	5	3	0	2	2	4	6	3	2	11	1	1	4	6	0	6	8	19	6	17	16	0	0	8	21	28	47	5	5	13	14	4	11	2	0	3	35	51	68	5
Mp1g14010.1	537	542	788	506	598	581	557	600	623	576	506	457	496	395	505	680	463	619	639	488	470	456	416	399	436	372	438	352	378	401	506	419	593	703	701	650	710	607	644	513	525	542	291	344	386	525	459	503	637
Mp1g14020.1	0	0	3	0	0	3	2	0	2	0	1	1	0	4	0	0	0	0	3	0	0	0	0	2	1	0	0	0	0	3	0	0	0	0	0	0	2	0	0	2	2	2	0	0	0	0	1	1	0
Mp1g14030.1	253	316	365	948	1558	1542	2339	2218	2339	2208	1836	2154	803	717	958	872	732	730	860	810	608	760	642	670	719	446	580	370	513	424	598	554	992	1995	1820	2036	1842	1521	1802	942	877	965	478	501	646	50	51	65	787
Mp1g14040.1	24	32	38	8	7	10	14	13	6	3	5	7	7	9	3	4	0	0	2	3	1	5	0	2	5	0	1	3	9	10	10	4	2	5	9	8	3	1	4	0	0	0	2	1	2	0	2	1	43
Mp1g14050.1	46	51	63	52	51	50	70	64	37	68	72	64	75	43	69	63	58	69	113	84	75	84	61	83	64	52	83	57	47	52	27	28	40	47	37	35	68	60	63	63	75	101	28	37	42	20	18	13	69
Mp1g14060.1	1361	1647	1972	1379	1650	1581	1652	1660	1818	1725	1484	1552	1516	1365	1416	2125	1536	1834	2278	2086	1613	1905	1834	1883	1761	1475	1859	1281	1465	1468	1092	859	1412	1189	1110	1180	1898	1665	1634	1706	1644	1867	1086	1160	1287	788	698	854	1971
Mp1g14070.1	2770	3247	4275	2945	3660	3609	4136	3632	3952	3611	3430	3814	3599	3400	4263	4138	2997	3641	3435	3117	2477	2838	2706	2712	3342	2850	3484	3104	3410	3393	2678	2336	3267	3113	2990	3031	4273	3603	3792	3567	3507	3987	2230	2317	2752	1721	1846	1799	4235
Mp1g14080.1	377	418	561	298	420	402	331	254	314	282	251	342	507	345	537	224	178	173	130	119	124	127	105	128	275	243	283	403	438	451	156	141	208	618	653	594	317	275	305	342	373	302	267	263	325	216	171	219	367
Mp1g14090.1	22	33	32	12	13	16	19	13	13	21	21	28	50	52	50	5	6	7	3	2	3	3	2	0	5	3	7	10	9	8	6	6	9	35	34	28	12	21	12	28	21	21	5	7	11	2	1	15	28
Mp1g14100.1	0	0	0	0	0	0	0	0	0	0	0	0	0	0	0	0	0	0	0	0	0	0	0	0	0	0	0	0	0	0	0	0	0	0	0	0	0	0	0	0	0	0	0	0	0	0	0	0	0
Mp1g14110.1	35	37	39	60	81	92	174	168	201	146	150	161	85	76	80	91	66	86	84	83	60	92	76	67	55	85	53	36	61	39	182	172	204	45	53	33	114	116	121	90	60	79	59	70	50	9	4	1	67
Mp1g14120.1	1022	1179	1538	877	1026	972	961	932	1025	796	692	704	884	768	937	1216	907	993	1051	974	807	895	776	693	978	785	1147	834	768	800	810	676	924	1039	940	1028	1174	947	1064	880	930	1006	443	503	586	927	988	922	1350
Mp1g14130.1	1572	1778	2237	1769	2029	2046	2207	2114	2376	2108	1929	1905	2163	2086	2363	2966	2123	2568	2727	2588	2000	1750	1689	1576	1757	1441	1844	1505	1489	1538	2217	1855	2599	2218	2024	2104	2699	2508	2526	2342	2170	2520	1718	1983	2180	1602	1802	1730	2402
Mp1g14140.1	13	30	32	0	6	0	4	2	5	6	7	7	1	1	0	4	1	2	2	1	0	2	3	3	5	0	2	2	5	3	5	10	4	10	4	6	6	2	4	3	0	1	8	13	20	1	0	2	16
Mp1g14150.1	118	118	155	1117	1150	1059	861	1009	775	662	582	346	1823	1362	1450	1909	1468	1642	1276	1386	1100	1142	1181	1291	1589	1279	1548	1234	1363	1461	879	611	1082	103	99	93	1231	986	833	1011	976	1245	981	1132	1004	131	121	135	471
Mp1g14160.1	0	0	2	0	0	0	0	0	0	0	0	2	0	0	0	0	0	0	0	0	0	0	0	0	0	0	1	0	0	0	0	1	0	0	0	0	0	0	0	0	0	0	1	0	0	0	0	0	0
Mp1g14170.1	0	0	0	0	0	0	0	0	0	0	0	0	0	2	0	2	0	0	0	0	0	0	0	0	0	0	0	1	0	0	0	0	0	0	0	0	0	0	0	2	0	0	0	0	0	0	0	3	0
Mp1g14180.1	284	409	448	454	579	489	473	425	508	504	453	366	476	435	566	1090	851	912	838	783	629	941	726	727	694	573	667	517	484	558	246	240	278	375	341	364	535	506	456	621	461	550	115	130	163	542	590	674	588
Mp1g14190.1	0	0	0	0	0	0	0	0	0	0	0	0	0	0	0	0	0	0	0	0	0	0	0	0	0	0	0	0	0	0	0	0	0	0	0	0	0	0	0	0	0	0	0	0	0	0	0	0	0
Mp1g14200.1	178	207	257	549	691	642	798	737	715	619	492	554	466	330	393	600	452	555	791	782	536	577	599	519	458	407	473	297	376	414	414	297	616	357	371	325	799	622	677	512	515	636	263	307	374	145	155	164	419
Mp1g14210.1	349	361	481	653	714	640	941	870	1008	807	657	683	495	454	470	806	512	623	827	790	639	720	714	783	708	636	715	540	508	603	531	450	710	638	613	583	963	854	755	784	776	979	424	499	618	684	676	759	477
Mp1g14220.1	631	662	829	999	1169	1173	1334	1362	1449	1151	971	992	752	667	830	1239	967	1132	1317	1125	1035	2078	1697	1752	2277	2035	2595	2070	2093	2178	646	562	787	909	1037	918	1728	1442	1376	1391	1372	1515	896	977	1265	2404	2931	2628	808
Mp1g14230.1	20	30	33	3	7	4	2	6	1	1	0	1	3	0	0	0	0	0	6	4	3	4	1	3	4	7	9	5	3	6	1	2	2	3	4	0	2	3	7	4	2	3	4	9	8	12	12	3	42
Mp1g14240.1	0	0	0	1	0	0	0	0	0	0	0	0	0	0	0	0	0	0	0	0	0	0	0	0	1	0	0	0	0	0	0	0	0	0	0	0	0	0	0	0	0	0	0	0	0	1	0	0	0
Mp1g14250.1	581	633	844	668	747	673	998	940	880	638	566	625	567	427	482	666	496	570	623	526	462	1250	1043	920	1182	1121	1333	1142	1358	1169	681	614	831	900	855	739	722	696	646	949	885	939	484	607	621	1264	1152	1328	817
Mp1g14260.1	1972	2101	2907	1478	1536	1570	1271	1180	1367	1206	1071	1125	1026	802	957	1546	1153	1257	1399	1380	1109	1649	1448	1436	1930	1679	1966	1663	1703	1673	1469	1266	1610	1818	1696	1523	1532	1406	1341	1439	1325	1534	550	621	856	1727	1868	1982	2030
Mp1g14270.1	91	98	152	47	58	56	101	81	123	128	83	102	83	43	50	68	60	56	68	39	75	89	65	89	56	56	83	64	76	57	74	88	134	56	54	56	75	94	83	69	70	59	64	75	64	48	51	41	123
Mp1g14280.1	1955	2093	3008	1716	1917	1962	2145	1872	2108	1858	1721	1801	1536	1223	1511	2082	1500	1813	2064	1862	1484	2162	2107	2100	2107	1896	2297	1644	1708	1734	1825	1592	2232	1763	1860	1584	2126	1862	1964	2010	1846	2122	855	928	1088	1424	1490	1537	2708
Mp1g14290.1	10050	10972	13573	12043	13576	13075	11419	11172	11999	10130	8623	8479	10841	8685	9923	12717	9230	10092	12053	10991	8583	9656	9151	8895	12391	10426	12833	10921	12180	11404	6853	5928	8437	8910	9169	9232	12314	11241	10369	11023	10318	11824	8399	9535	10846	15392	13407	15754	14473
Mp1g14300.1	4	2	2	1	3	6	2	0	3	0	0	0	0	1	4	4	2	0	0	0	1	1	0	0	0	0	1	0	1	1	0	1	0	0	0	1	1	2	0	2	2	2	3	2	0	1	1	0	1
Mp1g14310.1	1281	1465	1886	725	992	979	1130	881	1046	884	776	835	789	755	941	1110	881	932	947	853	704	798	736	687	802	634	779	588	639	768	879	840	1165	1056	1094	906	888	863	944	845	734	869	1006	1012	1113	516	551	507	1595
Mp1g14320.1	588	697	922	874	939	996	1160	1088	1342	993	851	1063	807	645	890	1212	815	1028	1340	1150	971	1244	1098	1009	1089	927	1150	786	943	863	788	587	895	1131	1131	1071	1418	1204	1184	1085	985	1095	518	615	701	1026	1041	1135	782
Mp1g14330.1	1489	1702	2306	1117	1310	1249	1305	1288	1430	1257	1162	1137	1109	1115	1322	1411	1049	1132	1436	1239	1018	1258	1146	1214	1290	1075	1412	971	1107	1031	1159	816	1552	1388	1328	1349	1325	1093	1231	1119	1092	1156	1058	1111	1205	822	904	913	2052
Mp1g14340.1	1235	1505	1993	902	1015	1011	943	871	952	1077	1002	983	824	800	939	1058	707	980	941	856	664	779	762	741	710	637	851	604	675	685	1184	935	1341	1264	1282	1142	1140	1131	992	993	951	1122	783	894	1086	798	837	813	1545
Mp1g14350.1	1527	1706	2433	3526	4000	4092	3152	3454	3489	3724	2938	2985	5449	5057	5905	4355	3417	4227	3192	2807	2223	2561	2320	2322	3579	3068	3996	4246	4439	4498	2589	2369	2886	3026	2881	3160	4849	4255	4233	4019	3348	4091	1545	1709	1931	3042	2756	3264	2508
Mp1g14360.1	492	512	681	548	608	636	884	966	931	838	644	683	655	442	547	720	611	628	782	733	617	712	601	667	736	625	702	455	525	530	600	447	744	520	480	430	667	657	627	618	573	550	480	591	563	339	335	350	685
Mp1g14370.1	3	11	15	4	0	0	0	0	1	0	0	0	0	0	4	0	0	0	0	0	0	0	0	0	0	2	0	1	1	3	0	0	0	1	3	0	0	0	0	0	0	0	2	0	0	0	2	0	16
Mp1g14380.1	0	0	0	1	1	0	3	0	1	0	2	0	3	0	0	0	4	0	2	0	1	0	0	1	0	0	0	0	0	1	0	0	0	0	0	0	2	0	0	2	0	4	0	3	2	0	0	1	3
Mp1g14390.1	972	1114	1425	1095	1209	1237	972	984	1111	1002	833	888	1104	983	1057	1362	937	1172	1335	1238	1059	1649	1531	1501	1627	1414	1800	1222	1211	1296	630	531	864	805	758	811	1197	1088	1190	1155	1203	1319	937	1035	1159	1213	1371	1471	1392
Mp1g14400.1	1	0	5	0	0	0	0	0	0	2	0	3	0	0	0	0	0	0	0	0	0	0	0	0	0	0	0	0	0	0	0	0	1	2	0	0	0	0	0	0	1	0	0	0	1	0	0	0	0
Mp1g14410.1	1137	1336	1620	1814	2228	2031	1823	1678	1726	1706	1618	1702	1348	1421	1670	2510	1809	2249	2372	2032	1836	1337	1142	1199	1827	1502	1832	1714	1559	1729	1436	1401	1866	1593	1529	1508	2059	1718	1790	1884	1754	1857	1458	1539	1799	2414	2093	2492	2222
Mp1g14420.1	3405	3620	4688	3342	3884	4062	4570	4234	4882	4166	3894	3970	4276	4152	4477	3680	2767	3214	3574	3177	2749	2501	2143	2128	2441	2054	2549	2043	2029	2097	3831	3311	4600	4924	4706	4397	4168	3982	4011	3316	3227	3514	3399	3850	4330	1761	1821	2078	3926
Mp1g14430.1	287	338	358	290	334	329	353	333	368	349	304	278	361	310	338	340	291	307	285	351	221	228	209	192	236	209	219	178	166	194	355	323	425	419	417	397	373	387	325	289	265	313	331	342	396	155	161	196	374
Mp1g14440.1	876	998	1288	1211	1315	1307	1308	1265	1358	1212	1078	1020	1244	1022	1257	1545	1253	1308	1577	1504	1195	1289	1125	1039	1264	1168	1491	1164	1159	1226	1209	993	1285	1159	1155	1156	1519	1384	1428	1479	1387	1500	1208	1320	1569	1452	1572	1701	1200
Mp1g14450.1	2290	2481	3440	2441	2946	3078	4649	4116	4597	3648	3343	3479	3733	2984	3181	4110	3119	3338	4093	3883	3143	3923	3695	3516	4050	3489	4099	3142	3754	3586	3406	2694	4220	3581	3881	3147	3572	3299	3153	3526	3212	3513	4458	5188	5569	4904	5127	5601	2865
Mp1g14460.1	57	55	54	37	37	24	19	22	11	13	20	19	14	14	14	23	15	15	26	30	18	20	9	18	22	23	39	20	11	21	27	14	30	9	20	14	17	23	19	19	12	6	14	5	13	22	25	24	50
Mp1g14470.1	35	32	60	32	27	20	16	9	17	33	26	21	14	10	24	17	19	22	16	27	15	23	24	16	37	30	22	31	35	27	19	15	22	31	32	22	23	16	15	19	13	22	0	2	2	12	17	30	82
Mp1g14480.1	2248	2511	3646	1783	2052	2203	2476	2285	2514	2121	1933	1956	1955	1571	1947	2229	1940	2187	2363	2145	1939	2345	2306	2085	2087	1815	2196	1549	1606	1720	2300	1930	2711	2252	2399	2063	2536	2298	2110	2153	1960	2282	2086	2374	2947	1788	1782	1961	2727
Mp1g14490.1	289	292	377	202	259	226	341	245	293	237	199	261	244	209	257	297	223	199	281	249	202	292	267	215	260	257	321	237	273	299	210	169	331	247	263	232	316	243	218	241	222	259	261	249	322	187	152	168	336
Mp1g14500.1	0	0	1	2	0	2	1	2	3	0	0	1	0	0	1	0	0	0	1	0	0	0	0	0	1	4	1	0	0	0	0	0	2	4	3	0	1	1	0	0	1	1	0	0	0	0	0	0	2
Mp1g14510.1	1526	1698	2372	1338	1313	1557	1415	1461	1596	1293	1188	1242	1247	1155	1276	1539	1176	1373	1572	1510	1083	1908	1632	1628	1472	1278	1601	1205	1376	1291	1677	1383	2000	1775	1932	1773	1598	1641	1520	1604	1610	1945	1011	1100	1510	1736	1746	1906	1780
Mp1g14520.1	2000	2161	3058	2974	3263	3469	2962	3094	3334	3150	2538	2708	2559	2194	2465	3501	2646	3086	3514	3393	2702	3435	3292	3314	4045	3602	4409	3897	4161	3957	2708	2117	2920	3500	3629	3148	3500	3259	3050	3180	3035	3456	1589	1656	2018	5025	4702	5100	3079
Mp1g14530.1	425	498	605	699	793	839	756	909	854	990	769	709	1162	957	1161	1504	1098	1348	1236	1050	846	1011	901	949	1231	994	1346	1096	1180	1172	452	410	551	1004	862	926	971	861	832	780	658	768	364	434	472	413	480	373	718
Mp1g14540.1	2472	2706	3711	3642	4092	4007	3597	3432	3900	3552	2910	3166	3180	2493	3093	4580	3155	3714	3901	4031	3153	3009	2820	3031	3175	2757	3343	2680	2802	2912	3398	2842	3941	4259	4500	4581	4272	4230	3827	3735	3426	4045	1606	1757	2173	3050	3108	3217	3636
Mp1g14550.1	1594	1700	2225	1615	1799	1957	1573	1287	1581	1352	1136	1146	1483	1314	1472	2084	1465	1743	1829	1507	1406	2547	2470	2320	1976	1783	2209	1827	1994	2066	1224	1002	1470	1935	1862	1804	2091	1907	1675	1630	1495	1780	291	338	371	2086	2171	2382	2038
Mp1g14560.1	377	412	529	440	529	476	393	365	420	432	384	423	444	362	402	490	360	451	477	427	318	410	428	385	422	355	493	364	436	436	410	306	430	453	470	482	483	420	455	423	393	447	215	267	324	237	205	238	495
Mp1g14570.1	665	779	901	429	502	429	361	371	429	439	325	363	478	349	406	503	400	479	495	476	385	388	406	361	383	356	456	342	342	351	424	303	511	608	449	602	484	438	480	460	439	418	221	243	285	147	210	181	832
Mp1g14580.1	58	65	113	122	108	120	95	102	101	107	80	110	109	97	129	124	83	98	123	94	85	86	74	111	145	108	102	93	112	111	99	85	103	112	107	129	124	130	94	114	85	100	76	83	113	69	74	82	98
Mp1g14590.1	4415	4794	6872	4120	4805	4999	5736	6184	6028	5518	4951	5062	5516	4579	5766	5720	4574	5374	5804	5348	4512	4371	3809	3716	4123	3441	4426	3176	3575	3422	5021	3974	5785	5368	5287	4808	5836	5399	5530	5353	4819	5601	5342	5822	6755	3143	3102	3393	5493
Mp1g14600.1	18	28	38	38	47	45	23	31	24	28	23	16	57	29	44	64	51	52	64	50	43	38	69	42	28	24	39	22	17	22	53	69	80	16	13	27	67	29	45	35	45	54	34	31	33	8	6	7	37
Mp1g14610.1	12	10	10	11	20	29	50	58	59	29	15	30	29	18	44	77	59	47	58	47	51	50	49	35	10	8	7	5	8	7	99	150	121	14	8	16	81	98	74	40	37	40	43	65	56	0	4	1	4
Mp1g14620.1	581	679	868	517	574	660	677	650	761	652	579	611	629	539	644	681	566	675	792	692	563	595	522	508	590	522	626	399	499	438	627	474	778	650	647	601	699	559	560	597	536	525	453	503	682	392	335	366	950
Mp1g14630.1	936	988	1413	974	1156	1154	1135	1072	1197	1132	1049	1131	1308	1018	1260	1531	1078	1399	1146	1106	874	853	902	806	893	813	1108	837	850	893	989	840	1080	1207	1235	1218	1423	1252	1227	1069	937	1155	537	593	708	823	766	897	1240
Mp1g14640.1	394	414	551	381	441	459	416	408	438	412	375	337	361	298	401	506	391	469	430	411	359	408	404	331	341	288	415	310	301	319	383	339	461	442	423	433	479	422	509	430	379	466	351	329	476	292	305	359	484
Mp1g14650.1	118	116	155	100	112	99	138	120	159	161	110	158	112	86	123	146	127	147	176	147	125	150	129	131	156	106	123	128	74	101	164	99	174	176	148	141	175	141	152	175	129	158	97	127	142	75	128	97	154
Mp1g14660.1	234	267	393	562	697	744	1293	1443	1417	1262	926	1047	807	688	624	998	810	888	1042	1072	896	714	688	723	495	494	457	267	311	291	1406	1181	1696	208	173	194	851	878	814	1069	973	1123	539	497	734	35	35	36	437
Mp1g14670.1	0	0	3	0	0	0	0	0	1	0	0	1	0	0	1	0	0	0	0	0	1	1	1	0	0	0	0	0	0	0	0	0	0	0	0	0	0	0	0	0	1	0	0	2	0	0	0	0	1
Mp1g14680.1	283	324	464	202	286	291	255	239	255	183	198	163	107	112	172	229	131	170	246	214	176	209	195	177	202	178	184	97	134	138	215	157	257	218	203	225	232	181	204	175	177	194	91	94	99	154	119	145	323
Mp1g14690.1	2	6	7	1	0	0	1	2	1	2	3	0	0	0	2	0	0	0	1	0	0	3	1	0	0	0	2	0	0	0	3	7	0	1	0	1	2	1	1	5	4	2	2	5	4	0	0	3	1
Mp1g14700.1	19	8	23	9	5	21	15	11	17	28	23	24	23	14	24	28	13	18	11	24	14	18	18	16	22	16	29	20	14	14	23	17	22	23	13	10	28	23	12	20	17	28	14	9	19	20	24	31	11
Mp1g14710.1	348	332	528	179	232	247	283	287	316	353	306	354	231	122	175	204	199	183	243	219	226	313	307	320	297	251	290	205	231	238	382	323	384	331	298	227	248	253	233	283	259	252	137	200	250	289	265	324	341
Mp1g14720.1	931	1089	1306	645	707	759	465	478	524	747	619	597	1038	893	1104	1129	864	1011	941	758	667	953	955	956	1263	1166	1439	1232	1350	1369	309	315	452	966	839	912	729	688	746	597	531	635	382	417	489	267	334	347	1264
Mp1g14730.1	1498	1683	2321	1204	1551	1492	1914	1743	1856	1954	1803	1759	1698	1482	1732	2043	1536	1601	1903	1730	1384	1331	1305	1296	1239	985	1326	1021	966	957	1674	1127	1951	1990	2066	1806	1811	1710	1628	1473	1411	1532	1494	1546	1902	864	794	853	1953
Mp1g14740.1	8	3	4	0	0	0	0	0	1	0	0	0	0	0	0	0	0	0	0	0	0	1	0	0	0	0	0	0	0	0	0	0	0	0	0	0	4	0	0	0	0	0	0	0	1	0	0	0	3
Mp1g14750.1	2070	2131	3100	2308	2507	2723	3494	3623	3783	3129	2636	2729	2694	2143	2481	3078	2392	2682	3115	2797	2336	2301	2167	2129	2052	1761	2065	1398	1531	1525	2540	2002	3241	3012	3131	2694	2790	2596	2445	2386	2249	2568	1685	1898	2029	1449	1442	1566	2987
Mp1g14760.1	1554	1641	2170	795	1085	1018	988	1042	1018	907	809	858	1096	926	1047	1224	982	1148	1070	930	837	1074	1016	968	1754	1386	1684	1494	1723	1564	643	643	731	725	817	751	999	903	919	947	848	951	362	433	554	900	962	1126	1892
Mp1g14770.1	310	298	449	347	359	357	427	360	353	315	286	324	230	242	247	366	306	340	383	332	271	229	270	234	232	220	284	179	154	219	336	307	431	212	212	227	431	401	360	318	307	403	164	193	211	197	173	181	357
Mp1g14780.1	2901	3131	4460	2737	3276	3278	3686	3543	3721	3146	2937	3168	2184	2069	2432	3531	2611	3016	3633	3188	2580	2558	2453	2522	2208	1991	2361	1694	1722	1835	3433	2888	4062	2564	2622	2345	3388	3082	3166	2888	2815	3142	1875	2226	2379	1897	1837	2067	3671
Mp1g14790.1	1594	1854	2195	1452	1757	1560	1700	1568	1527	1563	1423	1391	1760	1502	1847	2106	1616	1844	1894	1661	1521	1408	1365	1261	1668	1282	1707	1282	1275	1391	1267	1115	1609	1602	1596	1572	2149	1785	1736	1623	1610	1771	1129	1242	1461	1373	1461	1616	2232
Mp1g14800.1	2875	3013	4574	3249	3607	3783	4650	4663	4997	4217	3603	3796	3927	3477	3890	4137	3201	3348	3715	3619	2952	2948	2838	2780	2829	2551	3095	2043	2243	2276	4858	3878	5494	3647	3527	3596	4006	3582	3535	3608	3412	3573	2535	3004	3438	2185	2133	2360	4257
Mp1g14810.1	710	828	1021	441	498	467	472	425	439	444	413	423	553	406	451	351	289	294	341	335	295	321	249	241	267	203	267	184	226	228	498	354	597	630	654	609	378	370	333	334	289	345	337	395	545	139	138	161	885
Mp1g14820.1	210	222	260	454	360	368	232	209	232	359	298	274	537	485	498	900	569	688	758	634	471	1004	907	883	1091	1002	1203	974	1040	997	383	340	363	160	183	196	423	365	378	801	623	840	52	74	81	2910	2930	3582	373
Mp1g14830.1	0	0	0	0	0	0	0	0	0	0	0	0	0	0	0	0	1	0	0	0	0	0	0	0	0	0	0	0	0	0	0	0	0	0	0	0	0	0	0	0	1	0	0	0	0	0	0	0	0
Mp1g14840.1	20	14	22	39	33	37	231	234	222	189	122	117	115	134	93	84	73	69	99	83	64	45	31	45	43	61	49	40	42	52	276	260	304	102	93	71	82	101	82	152	102	128	95	125	114	6	11	11	18
Mp1g14850.1	1048	1290	1454	1187	1292	1484	1247	1362	1382	1744	1392	1511	2577	2221	2668	2345	1768	2128	1805	1519	1421	1458	1286	1373	1469	1114	1499	1241	1238	1233	1010	826	1218	1606	1517	1525	1741	1530	1519	1588	1297	1533	1326	1620	1782	646	627	727	1541
Mp1g14860.1	1978	2155	2547	1699	1785	1871	1396	1286	1463	1477	1314	1294	1712	1520	1862	2227	1530	1872	1857	1627	1351	1927	1807	1791	2029	1713	2213	1787	1852	1826	1181	1030	1471	1645	1640	1694	2048	1808	1874	1718	1669	1995	490	553	636	1655	1548	1694	2430
Mp1g14870.1	1204	1334	1817	1459	1519	1641	1669	1810	1837	1720	1322	1491	1229	1179	1309	1941	1462	1714	2121	1916	1505	1583	1336	1440	1465	1300	1664	1179	1229	1280	1454	1102	1753	1591	1593	1662	1811	1646	1536	1500	1412	1621	739	889	1050	1309	1346	1484	1695
Mp1g14880.1	1791	2023	2564	1728	2062	2073	2772	2439	2546	2233	2005	2230	2165	1790	2330	2519	1831	2183	2653	2349	2015	2043	1941	1888	1978	1735	2184	1343	1410	1488	1999	1436	2504	2355	2529	2325	2542	2094	2213	2059	1880	2229	1704	1816	2129	1084	1124	1274	2642
Mp1g14890.1	0	0	0	0	0	0	0	0	0	0	0	0	0	0	0	0	0	0	0	0	0	0	0	0	0	0	0	0	0	0	0	0	0	0	0	0	0	0	0	0	0	0	0	0	0	0	0	0	0
Mp1g14900.1	1897	2097	2630	2455	2709	2651	2085	1820	2129	2452	2598	2912	2154	1692	2138	3297	2355	3124	2729	2592	2273	1806	1695	1604	1987	1806	1950	1658	1534	1610	2462	2185	2927	2068	2258	2228	2943	2623	2622	2839	2995	3137	1169	1237	1771	2144	2459	2454	2688
Mp1g14910.1	1321	1529	1833	2107	2379	2330	2219	2171	2436	2789	2157	2351	4188	3761	4530	2892	2157	2747	2140	1911	1579	3859	3444	3494	5777	4962	6373	6224	6733	6591	1289	1196	1548	3206	2743	2893	3070	2738	3067	2634	2127	2473	1114	1138	1333	1981	2050	2212	2142
Mp1g14920.2	24	20	64	10	9	8	6	9	8	6	8	2	4	2	9	8	13	1	5	2	4	6	6	7	12	5	6	3	6	5	10	5	5	2	4	2	2	8	8	4	4	3	3	2	9	5	3	0	30
Mp1g14930.1	1055	1096	1782	1117	1208	1125	1071	1079	1181	1118	924	982	1024	861	1012	1502	1027	1149	1421	1341	1063	1130	1040	1011	931	805	1004	679	710	767	794	664	964	732	703	750	1228	1078	1111	1278	1261	1272	486	534	643	526	547	564	1488
Mp1g14940.1	0	0	0	0	0	0	0	0	0	0	0	0	0	0	0	0	0	0	0	0	0	0	0	0	0	0	0	0	0	0	0	0	0	0	0	0	0	0	0	0	0	0	0	0	0	0	0	0	0
Mp1g14950.1	431	519	564	312	328	350	335	291	321	291	313	317	244	200	298	337	295	340	332	353	262	318	357	340	329	237	323	231	286	258	359	374	443	348	303	285	390	347	357	330	325	349	365	364	472	272	267	274	507
Mp1g14960.1	975	1143	1259	1425	1637	1810	2795	2305	2670	2879	2662	2754	2131	1588	2018	2190	1805	2252	2186	2130	1628	1131	866	974	1137	979	1336	1354	1294	1241	2386	1508	2812	2293	1709	2052	2599	2194	2239	1431	1515	1671	3726	3975	5198	111	121	117	1431
Mp1g14970.1	28	29	63	29	24	33	28	22	29	19	16	30	31	18	22	40	28	26	49	34	44	71	27	43	100	85	98	82	68	64	23	19	19	28	52	23	47	24	25	34	30	34	23	14	13	62	63	60	60
Mp1g14980.1	23	16	40	59	38	38	36	38	32	4	2	2	10	8	9	17	16	9	3	10	5	9	14	16	1	10	8	5	0	3	175	136	225	2	3	3	32	41	31	27	19	28	29	32	36	0	0	0	156
Mp1g14990.1	318	348	413	1132	1218	1308	1769	1739	2005	1641	1396	1507	840	800	882	2001	1402	1625	2543	2438	2025	1594	1315	1259	1616	1561	1716	1259	1342	1348	2107	1699	1920	739	767	817	1956	1968	1848	2216	2088	2288	363	513	653	1661	1484	1671	579
Mp1g15000.1	1329	1400	1837	1191	1354	1461	1292	1061	1290	1239	997	1173	929	799	965	1222	944	1136	1216	1144	947	1584	1344	1234	1646	1585	1806	1557	1602	1497	1159	1024	1341	1519	1556	1574	1389	1365	1289	1381	1259	1414	712	879	944	1550	1686	1835	1805
Mp1g15010.1	1	8	11	7	8	15	46	56	60	73	49	81	18	12	19	5	5	13	12	8	8	21	19	10	10	6	11	5	13	14	17	17	28	49	49	47	7	3	10	13	8	11	5	10	15	2	1	2	11
Mp1g15020.1	1395	1673	1916	1466	1498	1650	1089	1097	1340	1230	956	941	1125	939	1074	1617	1098	1388	1787	1532	1336	1772	1603	1600	1637	1560	1749	1505	1459	1569	931	959	1072	1324	1275	1476	1624	1615	1580	1509	1327	1594	406	453	510	1164	1187	1396	1805
Mp1g15030.1	1837	2200	2796	1215	1357	1348	1116	874	1091	1145	1091	1065	778	847	1004	1259	926	1097	1295	1171	927	990	1072	1044	1206	1024	1238	819	884	966	1508	1227	1745	1249	1305	1091	1282	1161	1232	1341	1427	1669	914	990	1161	998	1043	1076	2622
Mp1g15040.1	585	781	834	794	982	930	756	873	971	784	626	640	766	666	754	1203	793	926	1270	1045	874	898	797	787	878	797	930	624	697	711	534	443	566	615	563	554	1003	976	951	1085	917	1123	482	528	598	693	580	759	826
Mp1g15050.1	1113	1280	1623	1286	1699	1695	2070	1877	2021	1957	1774	1721	2068	1814	2037	2391	1655	2119	2144	2018	1499	1471	1446	1338	1507	1286	1728	1316	1400	1367	1529	1376	1944	2108	2062	1989	2297	2197	2051	1845	1776	2038	1881	1994	2233	1684	1808	1973	1682
Mp1g15060.1	348	337	529	503	638	685	726	676	745	560	667	715	772	703	793	854	684	805	846	750	610	557	526	560	538	471	624	512	497	466	569	470	676	701	700	702	861	790	768	721	560	761	657	605	815	528	578	685	682
Mp1g15070.1	2916	3317	4391	3425	3757	3854	3423	3215	3513	3366	2985	3065	3448	3266	3782	5657	3937	5103	5011	4705	4078	4232	3592	3503	3914	3524	4374	3518	3570	3651	2813	2343	3489	3629	3470	3291	4626	4125	4316	5037	4451	5092	2698	2951	3516	3913	3774	4331	4661
Mp1g15080.1	2	0	0	0	0	0	0	1	0	0	0	0	0	0	0	0	0	0	0	0	0	0	0	0	0	0	0	0	0	1	4	0	0	0	0	0	0	0	0	0	0	2	0	0	0	0	0	0	0
Mp1g15090.1	42	77	119	34	29	55	15	20	33	33	23	24	29	27	19	14	19	12	20	23	18	21	21	27	10	20	22	8	15	7	19	13	16	46	44	38	32	45	48	29	24	29	47	58	84	23	21	32	116
Mp1g15100.1	3976	4596	5743	4890	5733	5994	4941	5042	5274	6469	4887	5161	10823	9711	11218	6823	5378	6160	3950	3483	2785	2790	2648	2817	4966	3870	5391	5948	6548	6193	3128	2663	3846	9846	8172	9584	5742	4871	5192	3658	3082	3531	3931	4583	5090	274	255	292	7340
Mp1g15110.1	791	862	1193	1375	1554	1636	1220	1376	1414	1982	1397	1590	3025	2552	3085	2340	1743	2160	1466	1343	1130	1129	1183	1168	1354	1168	1536	1224	1451	1327	882	738	1097	1890	1644	1772	1743	1523	1526	1206	1039	1227	522	690	782	488	450	486	1502
Mp1g15120.1	670	685	944	471	585	539	445	427	541	528	426	443	572	470	597	659	488	553	464	464	355	382	414	394	420	325	406	315	370	306	364	259	431	514	477	538	572	511	506	363	343	398	278	342	412	192	195	191	838
Mp1g15130.1	312	377	605	331	409	497	789	690	766	1026	919	876	399	317	397	617	567	604	755	777	532	488	525	571	107	134	146	59	69	68	561	398	686	255	229	308	657	591	569	489	453	529	624	683	897	29	34	37	577
Mp1g15140.1	45	78	71	3	1	0	2	1	2	0	3	3	3	0	2	3	0	1	0	0	7	3	1	0	1	1	5	1	2	0	0	0	1	5	1	5	0	0	0	1	0	0	0	0	0	1	0	4	61
Mp1g15150.1	385	397	635	512	652	616	574	649	707	587	521	570	675	662	669	922	614	784	634	667	521	879	746	680	861	790	883	1063	1036	968	400	409	470	680	630	662	978	929	929	1029	1221	1361	473	592	660	680	695	801	579
Mp1g15160.1	58	57	108	197	232	227	282	281	272	287	225	271	130	102	146	170	136	123	290	230	186	191	193	221	159	147	162	66	88	124	155	164	233	46	57	78	293	206	225	192	160	188	123	133	144	39	49	54	92
Mp1g15170.1	2703	2888	3594	1600	1860	1727	1408	1251	1454	1231	1124	1281	1115	969	1094	1338	931	1307	1239	1134	913	1214	1080	1136	1284	1260	1401	1443	1252	1448	1678	1537	1962	2603	2541	2595	1474	1524	1523	1261	1077	1268	601	671	819	1087	1190	1244	2910
Mp1g15180.1	416	493	642	314	410	399	484	465	545	383	352	388	305	208	232	351	224	272	337	347	272	399	368	312	379	380	435	301	338	307	268	229	358	469	455	384	366	305	374	317	272	281	111	120	154	197	165	178	568
Mp1g15190.1	791	807	1156	577	618	670	633	593	704	658	557	607	508	472	556	694	509	591	596	641	515	570	574	555	589	542	624	494	496	514	593	521	688	743	660	822	723	694	590	674	644	758	286	326	408	446	460	451	1041
Mp1g15200.1	1429	1684	2158	1308	1504	1501	1579	1553	1627	1516	1224	1282	1670	1418	1737	1594	1215	1419	1426	1205	1006	925	813	932	983	903	1071	1016	1046	964	1243	1064	1552	1706	1515	1541	1570	1338	1603	1398	1427	1577	1719	1836	2186	812	900	904	1909
Mp1g15210.1	17	19	20	16	44	19	15	13	11	4	9	4	11	14	16	12	18	12	17	16	6	15	28	18	27	21	17	23	35	28	14	6	12	6	1	3	16	26	8	16	11	14	4	2	1	3	7	8	45
Mp1g15220.1	130	137	219	22	12	16	7	1	3	2	9	2	11	2	2	11	4	7	9	8	13	30	35	33	13	14	29	11	24	12	6	15	21	7	12	7	12	6	14	17	12	13	13	17	17	16	13	10	97
Mp1g15230.1	2644	2807	4150	1551	1592	1660	1188	1232	1216	1389	1166	1229	1451	1240	1450	1864	1504	1839	1777	1506	1270	2089	2039	1871	1620	1402	1776	1461	1505	1465	1249	1105	1398	1188	1114	1155	1660	1332	1482	1766	1659	2026	1065	1221	1540	1096	1122	1082	3139
Mp1g15240.1	1109	1297	1385	186	245	197	293	273	253	287	220	250	334	334	310	219	156	193	125	125	108	51	66	77	102	80	111	169	178	160	104	108	125	380	359	343	210	194	231	99	118	115	105	137	151	358	334	330	899
Mp1g15250.1	3030	3375	3871	1474	1522	1575	830	917	981	1071	860	773	1131	1070	1118	1763	1425	1599	1755	1456	1167	3207	3111	2872	3986	3586	4462	3621	3951	3463	520	496	640	1081	1196	914	1381	1268	1174	1662	1490	1672	182	236	259	5559	5151	6139	3803
Mp1g15260.1	8	1	6	0	0	0	0	0	0	1	0	0	0	0	0	0	0	0	0	0	0	0	0	0	0	0	0	0	0	0	0	0	0	3	0	0	0	0	0	0	0	0	1	0	1	0	1	0	0
Mp1g15270.1	512	618	741	611	726	649	718	690	672	753	632	672	628	484	577	825	624	698	814	603	637	537	498	517	520	426	533	311	341	338	487	337	631	448	420	431	610	529	540	527	449	555	210	282	267	162	136	167	782
Mp1g15280.1	653	651	897	481	582	639	569	535	690	604	628	552	565	433	551	776	603	680	749	722	600	512	496	492	458	398	517	366	357	387	482	432	558	599	634	702	684	686	665	545	543	535	258	296	339	350	409	429	919
Mp1g15290.1	1301	1390	1957	1111	1391	1370	1885	1689	1786	1618	1442	1485	1714	1649	1880	1582	1247	1330	1341	1250	1074	924	804	810	867	706	827	669	798	744	1577	1231	1902	2058	2082	1956	1445	1362	1372	1261	1136	1140	1279	1464	1713	893	912	956	1865
Mp1g15300.1	133	131	157	155	166	155	198	172	189	178	125	164	216	179	211	153	142	149	137	145	111	95	113	102	89	93	102	90	98	97	144	111	145	229	209	184	202	143	157	138	161	166	87	97	129	97	91	81	229
Mp1g15310.1	4	11	10	0	2	0	0	2	0	1	0	4	0	0	0	3	0	1	0	0	0	0	0	4	0	0	0	0	0	0	1	1	3	0	0	0	0	2	0	0	0	0	1	0	0	0	1	0	1
Mp1g15320.1	577	671	832	418	495	471	470	432	488	406	400	402	464	341	417	453	359	425	419	420	293	344	347	293	373	319	375	377	415	401	421	269	501	461	426	402	511	488	476	481	394	475	272	316	301	384	372	371	795
Mp1g15330.1	3323	3471	4932	1906	2318	2385	2348	2082	2302	2143	1825	2076	3084	2427	2905	1383	1176	1173	720	746	496	686	738	765	900	827	1012	1548	1489	1663	1835	1474	2107	4000	3766	3721	2102	1910	1784	1517	1350	1557	2180	2417	2814	649	639	713	3603
Mp1g15340.1	1706	1882	2585	1876	2094	2097	1775	1642	1785	1871	1686	1614	1867	1721	2059	2440	1828	2197	1850	1791	1381	1103	1006	1070	1268	1011	1315	1316	1323	1395	2331	2043	2565	2210	2133	2231	2121	1992	2045	1601	1593	1788	1076	1235	1565	2395	2398	2609	2418
Mp1g15350.1	982	996	1339	932	1043	1087	1021	970	1017	977	884	949	766	679	828	1257	965	1075	1361	1162	934	829	783	763	593	582	737	511	571	531	969	820	1093	831	790	871	1152	1091	1074	1001	879	1055	412	476	546	584	608	700	1160
Mp1g15360.1	692	905	1032	613	837	757	468	480	513	522	456	416	557	449	588	682	506	587	578	563	453	491	460	447	568	485	653	533	482	475	364	315	407	588	570	615	655	594	532	492	492	568	97	158	141	758	787	833	928
Mp1g15370.1	20	27	39	5	8	22	5	6	13	14	1	4	0	1	5	3	1	5	10	5	2	8	5	1	1	3	5	21	6	9	12	9	16	6	3	6	9	1	6	12	2	6	1	3	6	10	5	10	25
Mp1g15380.1	1	2	6	0	0	1	0	0	0	0	0	0	0	0	0	0	2	0	0	0	0	1	0	1	0	0	0	0	0	0	2	0	0	1	0	0	0	0	0	0	0	0	0	1	1	0	0	0	1
Mp1g15390.1	0	0	0	0	0	0	0	0	0	0	0	0	0	0	0	0	0	0	0	0	0	0	0	0	0	0	0	0	0	0	0	0	0	0	0	0	0	0	0	0	0	0	0	0	0	0	0	0	0
Mp1g15400.1	0	0	0	0	2	0	0	0	0	0	0	0	0	0	0	0	0	0	0	0	0	0	0	0	0	0	0	0	0	0	2	1	0	0	0	0	0	0	0	0	0	0	0	0	0	0	0	0	3
Mp1g15410.1	596	642	777	496	505	549	364	441	442	392	380	364	453	339	355	391	396	385	444	391	299	368	391	376	407	379	485	333	422	406	282	264	363	545	512	538	507	424	406	441	372	481	239	221	303	347	333	361	704
Mp1g15420.1	1827	1955	2467	1546	1800	1850	1744	1563	1653	1480	1426	1406	1515	1209	1575	2322	1787	2122	2310	1995	1645	2295	2065	1912	2348	2066	2517	2043	2002	2025	1342	1102	1469	1706	1556	1579	2115	1781	1800	1967	1824	2118	1104	1227	1344	2149	2243	2516	2249
Mp1g15430.1	950	1038	1610	694	924	971	1209	1270	1294	1174	1044	1092	1372	1061	1156	1482	1258	1220	1652	1408	1196	855	886	790	922	770	945	502	558	616	1195	846	1424	747	728	687	956	814	839	1011	888	863	1781	1963	2183	360	335	418	1383
Mp1g15440.1	6151	7208	9411	5499	6693	7048	7990	7918	8222	7168	5888	6217	8239	6739	7694	8874	6957	7920	9140	7856	6608	7379	6358	5937	7549	6270	7646	5914	7039	6585	5292	4538	6720	5672	5550	4675	6837	6192	6045	6702	6214	6515	6348	7548	7923	7138	7180	8060	9939
Mp1g15450.1	163	250	212	142	143	193	116	141	125	124	93	95	101	90	96	117	101	111	99	129	95	81	83	97	133	90	126	85	126	107	92	71	107	120	126	108	118	99	119	106	102	107	66	66	70	161	140	146	171
Mp1g15460.1	675	754	893	663	767	767	625	609	662	764	727	681	818	662	756	1051	745	1004	793	794	604	452	467	450	512	409	513	434	489	501	375	398	485	723	628	764	871	691	789	599	520	649	147	171	220	139	157	149	1026
Mp1g15470.1	382	532	521	115	146	150	207	192	208	229	184	168	189	181	205	232	134	181	208	166	148	189	179	175	194	148	178	140	139	147	137	155	174	174	133	152	197	185	194	177	154	226	161	229	232	139	144	135	364
Mp1g15480.1	493	612	689	178	199	182	379	309	367	273	298	271	299	238	301	320	236	279	253	244	224	195	196	256	219	252	292	204	219	223	177	134	231	196	138	209	341	281	309	261	213	308	342	362	418	202	215	234	340
Mp1g15490.1	1089	1250	1524	1086	1302	1339	1240	1513	1396	1424	1143	1250	1956	1621	2122	1777	1299	1512	1430	1332	1055	1973	1961	1766	2034	1880	2406	2284	2619	2263	834	861	979	2432	2308	2119	1571	1540	1525	1634	1517	1653	2704	2869	3353	1599	1428	1602	1277
Mp1g15500.1	1914	2081	2718	1501	1904	1829	1797	1706	1774	1547	1437	1580	1809	1545	2000	2278	1749	1943	2028	1763	1478	1386	1279	1288	1468	1265	1560	1347	1364	1480	1398	1185	1591	1999	2122	1946	2057	1958	1996	1658	1528	1671	1337	1483	1679	1514	1628	1731	2571
Mp1g15510.1	2	0	3	1	0	2	1	0	0	3	0	1	0	0	2	1	1	2	0	0	0	0	2	1	0	0	0	0	1	0	2	2	7	2	1	3	0	1	0	0	1	5	0	0	1	0	1	1	0
Mp1g15520.1	1702	1964	2522	768	898	845	759	738	678	714	639	669	1275	1146	1366	1288	950	1075	680	629	462	380	411	366	498	357	544	627	622	674	1032	807	1209	1238	1286	1086	733	620	683	559	642	765	1122	1097	1374	412	454	436	2240
Mp1g15530.1	1003	1137	1590	852	1058	945	1504	1397	1395	1522	1340	1483	5221	4468	5071	2986	2769	3053	1111	1064	846	298	331	363	487	315	434	552	577	690	1598	1212	2115	1648	1438	1332	1080	828	945	999	1212	1124	10017	10622	12645	497	476	560	1485
Mp1g15540.1	6	2	1	5	0	0	0	0	1	3	0	1	5	0	3	0	0	0	0	0	0	0	0	0	0	0	0	0	0	1	3	2	0	3	0	0	1	0	0	0	0	1	1	8	9	0	0	2	6
Mp1g15550.1	3	2	11	8	10	14	8	26	19	12	9	6	13	9	11	6	6	1	17	12	10	4	11	10	5	2	9	1	2	8	10	4	10	5	8	0	10	12	13	5	12	14	7	6	3	1	1	3	9
Mp1g15560.1	2007	2259	3082	2545	3058	2960	3927	3666	4093	3345	3352	3290	2226	1892	2733	3305	2579	3068	3050	3038	2440	1682	1707	1544	1744	1395	1811	1257	1349	1507	2774	2205	3455	3058	3039	2781	3127	2804	2956	2330	2502	2716	1492	1613	1841	1296	1469	1514	3360
Mp1g15570.1	0	0	0	0	0	0	0	0	0	0	0	0	0	0	0	0	0	0	0	0	0	0	0	0	0	0	0	0	0	0	0	0	0	0	0	0	0	0	0	0	0	0	0	0	0	0	0	1	0
Mp1g15580.1	56	109	114	1171	871	848	403	419	403	824	409	251	1659	1435	1633	3342	2945	3308	6028	4894	5038	5894	5592	5386	3934	3909	4284	2339	2060	2208	863	687	668	14	7	31	1472	1471	1280	4113	3324	4000	1711	2068	2136	1648	1590	1872	110
Mp1g15590.1	42	48	55	17	41	29	39	27	30	25	11	13	21	16	25	10	16	12	24	21	32	27	33	29	41	30	31	20	40	31	23	19	28	17	30	17	16	15	20	24	12	29	12	14	9	16	10	12	61
Mp1g15600.1	355	372	566	130	165	151	203	164	231	169	161	127	101	127	134	205	102	122	150	154	122	125	143	126	149	111	131	102	135	111	178	116	230	496	489	380	206	146	168	126	155	158	100	138	117	109	132	111	397
Mp1g15610.1	117	124	205	17	38	27	258	81	98	50	37	39	10	9	24	18	11	12	23	13	11	35	33	25	9	10	14	8	14	10	48	11	69	7337	7640	5613	59	51	47	25	25	21	206	196	205	3	6	2	107
Mp1g15620.1	724	814	968	436	535	562	491	510	573	428	415	436	395	388	385	630	413	440	591	603	424	753	654	665	923	817	964	762	863	786	359	311	406	566	605	539	546	503	436	511	455	562	319	307	437	716	734	808	888
Mp1g15630.1	900	1087	1232	520	603	605	554	477	524	510	464	444	405	389	447	630	466	507	610	553	445	570	497	571	593	532	651	399	484	502	376	296	401	417	379	445	563	487	497	483	446	483	224	277	315	396	369	427	1217
Mp1g15640.1	2	2	0	0	0	0	0	1	0	0	1	0	0	0	0	0	0	3	1	4	0	1	0	2	0	0	0	0	1	0	0	0	2	0	0	0	0	0	1	0	1	0	0	0	0	1	3	0	2
Mp1g15650.1	1	2	6	1	0	1	2	2	2	4	2	2	3	1	7	1	1	2	5	1	1	0	1	1	1	0	3	0	0	1	1	3	0	3	7	1	0	1	4	3	3	2	0	0	0	5	0	1	0
Mp1g15660.1	51	53	80	135	136	147	149	149	142	104	58	87	170	140	157	337	248	298	279	255	217	216	194	183	193	196	182	136	123	149	93	94	115	37	54	66	201	227	202	301	272	343	124	106	107	247	278	345	91
Mp1g15670.1	1967	2147	2829	1492	1536	1732	1946	1844	1913	1575	1387	1542	1104	952	1129	1441	1031	1121	1495	1408	1111	1286	1202	1274	1374	1217	1669	1191	1264	1222	1628	1375	2080	1808	1781	1655	1478	1426	1461	1323	1264	1385	557	633	722	1154	1207	1233	2294
Mp1g15680.1	373	500	577	320	343	327	282	247	274	249	227	219	287	242	330	382	263	337	339	281	204	300	284	270	347	262	426	253	329	290	262	234	288	344	392	345	347	370	312	310	267	296	91	103	132	421	383	412	538
Mp1g15690.1	569	677	782	501	545	498	487	513	560	584	567	483	924	752	1084	1029	793	958	582	568	486	689	633	561	748	705	834	840	919	853	423	379	548	582	609	505	591	578	545	542	477	547	398	445	486	579	577	704	767
Mp1g15700.1	28	47	33	8	35	20	10	13	17	8	13	11	10	18	14	6	16	21	6	12	6	4	15	14	4	10	12	7	6	7	13	6	13	17	19	12	8	1	13	8	7	12	4	6	4	9	7	4	41
Mp1g15710.1	797	903	1060	753	827	876	659	725	765	960	754	669	1256	1049	1240	1142	795	1003	860	796	670	774	817	750	1249	1041	1254	994	1191	1154	476	432	543	1122	878	986	844	802	752	657	561	758	282	325	377	457	382	480	1228
Mp1g15720.1	683	599	973	503	492	564	624	558	644	569	536	561	393	343	404	517	380	407	439	420	400	412	382	408	422	364	416	291	348	279	478	340	561	564	672	600	509	394	356	487	422	468	228	238	290	237	258	260	754
Mp1g15730.1	1272	1612	1957	1244	1415	1447	1617	1418	1539	1524	1332	1292	752	666	827	953	709	830	1236	1132	852	1166	1082	1137	1362	1120	1389	1055	1169	1037	869	787	1147	1483	1551	1408	1345	1158	1031	1076	891	1067	422	408	509	1245	1262	1330	1974
Mp1g15740.1	10	9	27	5	11	9	77	40	28	11	11	16	5	1	6	5	15	3	9	9	4	13	3	6	9	5	8	8	7	3	8	11	7	18	21	15	8	12	11	11	8	11	1	5	5	7	8	3	19
Mp1g15750.1	0	0	0	0	0	0	0	0	0	0	0	0	0	0	0	0	0	0	0	0	0	0	0	0	0	0	0	0	0	0	0	0	0	0	0	0	0	0	0	0	0	0	0	0	0	0	0	0	0
Mp1g15760.1	570	724	932	538	590	628	596	531	658	578	556	573	547	425	493	831	558	655	676	691	518	343	301	339	263	201	299	201	222	262	568	428	635	705	688	744	717	628	660	468	463	528	249	225	295	204	228	280	898
Mp1g15770.1	0	0	0	0	0	0	0	0	0	0	0	0	0	0	0	0	0	0	1	0	0	0	0	0	0	0	0	0	0	0	0	0	0	0	0	2	0	0	0	0	0	0	0	2	0	0	0	0	0
Mp1g15780.1	1860	1986	2593	1897	2309	2391	2134	2090	2226	2340	1957	2081	2391	2000	2349	2744	2075	2319	2161	2122	1660	1416	1345	1400	1136	1051	1320	930	976	957	1447	1178	1803	2691	2446	2735	2276	1941	1977	1860	1585	1841	945	1097	1253	746	757	853	2885
Mp1g15790.1	82	90	94	69	72	64	113	127	133	65	82	83	62	67	58	53	51	63	79	48	35	38	30	29	68	68	72	65	89	74	61	66	102	195	168	178	123	114	119	95	58	72	165	172	188	65	90	67	92
Mp1g15800.1	612	600	812	355	482	441	758	729	713	558	547	510	418	399	413	423	361	439	436	324	290	338	262	264	311	229	306	185	198	244	536	476	763	417	294	363	524	462	460	391	345	394	799	859	993	130	143	152	630
Mp1g15810.1	0	0	0	0	0	0	0	0	0	0	0	0	0	0	0	0	0	0	0	0	0	0	0	0	0	0	0	0	0	0	0	0	0	0	0	0	0	0	0	0	0	0	0	0	0	0	0	0	0
Mp1g15820.1	2144	2471	3544	1400	1580	1526	1034	892	954	1348	1454	1391	807	740	813	1240	934	897	1164	1202	995	1289	1350	1306	1282	1074	1493	1033	1138	1086	701	543	761	1901	1751	1464	939	962	833	1178	1114	1229	597	679	864	960	1002	1054	3962
Mp1g15830.1	802	891	1089	1111	1276	1350	1161	1316	1352	1577	1303	1400	1659	1435	1726	2539	1759	2218	1999	1819	1557	2133	2042	2014	1994	1876	2262	1788	1985	1837	711	626	836	1537	1342	1428	1796	1517	1585	1457	1261	1454	324	348	365	982	1057	1128	1185
Mp1g15840.1	0	0	0	0	0	1	2	3	2	2	0	0	1	1	0	1	0	0	0	1	0	0	5	0	4	0	3	0	0	4	0	0	0	0	1	0	0	0	0	0	0	0	0	2	3	0	3	2	0
Mp1g15850.1	379	388	488	593	626	717	769	877	866	785	556	675	635	508	604	920	693	865	1048	1088	836	842	894	828	537	488	594	486	471	494	431	351	554	425	427	410	847	1030	864	872	842	1023	277	284	353	295	312	361	637
Mp1g15860.1	179	223	301	276	447	465	1062	1142	996	971	754	903	968	746	892	530	492	630	434	388	304	174	188	201	207	126	173	140	222	224	360	311	497	162	94	176	528	432	562	393	308	401	601	647	807	9	11	11	339
Mp1g15870.1	1054	1160	1468	920	1005	955	1144	1084	1296	1095	983	989	894	803	1001	1144	813	906	1149	1058	810	952	991	847	875	748	924	658	763	686	1051	824	1251	894	929	974	974	961	924	937	823	1015	709	817	884	717	712	699	1329
Mp1g15880.1	36	20	75	39	52	48	60	41	41	61	43	60	28	14	19	25	25	42	34	29	12	14	20	12	46	32	29	27	20	34	19	20	30	62	66	63	25	23	18	34	28	41	12	17	24	8	12	15	31
Mp1g15890.1	515	638	773	519	618	708	537	550	596	534	462	483	422	375	432	789	595	630	690	716	539	475	386	429	668	654	725	641	591	600	357	322	363	602	646	534	636	684	631	673	583	651	311	371	515	553	492	614	871
Mp1g15900.1	32	24	49	44	40	44	26	24	32	16	56	32	43	21	43	63	36	52	62	50	51	32	31	37	51	52	52	24	56	38	17	16	19	34	29	25	42	38	35	51	35	55	21	21	23	30	21	53	49
Mp1g15910.1	645	733	1057	573	740	681	709	632	716	714	601	586	584	535	646	858	581	773	786	724	620	465	471	400	538	483	540	475	460	419	723	605	851	790	710	766	878	843	755	606	560	668	430	486	600	373	357	381	875
Mp1g15920.1	4	6	5	0	4	1	3	1	0	5	0	6	10	2	4	4	0	0	0	1	1	1	0	1	1	2	0	1	0	1	5	0	1	0	1	2	2	2	1	0	4	0	0	5	2	0	0	0	7
Mp1g15930.1	489	590	735	316	348	395	344	409	379	335	301	292	305	248	320	378	277	303	366	318	257	305	339	272	317	274	368	214	303	284	232	199	289	405	367	357	442	369	356	283	290	311	203	194	235	257	295	293	604
Mp1g15940.1	412	451	572	497	634	611	555	534	621	474	516	440	330	231	302	339	309	363	360	340	289	298	289	304	353	327	375	254	299	286	495	373	614	544	466	569	637	518	519	397	418	502	190	208	256	243	242	248	591
Mp1g15950.1	419	434	601	432	461	471	527	537	535	448	533	474	497	416	495	490	481	453	531	495	406	411	416	347	403	390	485	383	305	395	479	429	488	469	475	436	557	579	566	564	496	505	416	488	556	442	461	535	419
Mp1g15960.1	2324	2551	3467	2109	2439	2548	2845	2949	3053	2755	2478	2623	2927	2447	2782	3053	2467	2995	3184	2929	2491	2325	2225	2190	2146	1921	2402	1972	2009	1911	2351	2001	2861	2814	2796	2624	3065	2866	2796	2816	2640	2901	2350	2499	3015	2577	2585	2783	2841
Mp1g15970.1	497	574	751	691	753	802	973	1008	994	1166	978	1049	1272	947	1184	1524	1206	1303	1154	1068	912	858	890	863	1076	834	1066	855	1018	971	629	571	828	827	759	770	1123	989	979	1001	948	964	578	636	787	982	1014	1030	762
Mp1g15980.1	6	2	10	72	88	123	622	297	286	1471	1733	1678	161	136	167	106	106	147	154	111	123	91	81	133	105	120	143	85	62	70	1944	1927	2044	42	18	33	89	91	113	186	184	172	86	153	122	28	22	29	12
Mp1g15990.1	56	31	54	222	305	272	717	582	620	353	348	352	257	189	217	207	183	161	274	236	181	194	231	191	155	106	167	120	110	118	266	230	377	977	1206	1005	397	313	321	220	419	158	320	352	340	40	26	37	111
Mp1g16000.1	0	0	0	0	0	0	0	0	0	0	0	0	0	0	0	0	0	0	0	0	0	0	0	0	0	0	0	0	0	0	0	0	0	0	0	0	0	0	0	0	0	0	0	0	0	0	0	0	0
Mp1g16010.1	848	897	1117	1563	1709	1736	2052	1942	2111	2328	2309	2311	1720	1496	1651	2507	1892	2194	2412	2318	1794	3078	2650	2422	3825	3601	4122	3342	3459	3351	2153	1831	2357	1782	1781	1716	2308	2127	2143	2211	2270	2383	974	1077	1331	4618	5171	5545	1204
Mp1g16020.1	6	4	9	4	2	3	1	0	1	1	0	3	6	1	0	0	3	1	1	3	4	2	0	2	6	12	11	3	5	4	0	0	2	2	0	2	5	6	3	1	2	2	0	2	1	11	7	10	3
Mp1g16030.1	255	316	402	122	160	197	197	195	152	147	121	157	97	84	124	152	140	147	177	162	151	114	108	78	119	97	118	84	72	85	110	97	179	97	83	103	153	153	174	171	102	148	117	154	128	65	48	66	348
Mp1g16040.1	1237	1259	1607	2919	3512	3360	4386	4296	4789	3839	3475	3526	3867	3812	4475	5866	4259	5433	6639	5899	4717	2573	2124	2239	2498	1949	2697	1684	1736	1763	3068	2958	3793	2811	2399	2684	4903	4377	4594	4288	3842	4475	5241	5154	6498	2076	2247	2371	2243
Mp1g16050.1	0	0	0	0	0	0	0	0	0	0	0	0	0	0	0	0	0	0	0	0	1	0	2	0	0	0	0	0	0	0	0	0	0	0	0	0	0	0	0	0	0	0	0	0	0	0	0	0	0
Mp1g16060.1	2	0	0	0	5	0	5	0	2	0	0	0	2	2	1	2	3	0	1	2	5	2	2	0	0	0	0	0	0	1	0	0	0	1	0	1	2	1	0	3	1	4	0	3	0	0	0	0	0
Mp1g16070.1	1226	1162	1571	1044	1158	1131	1531	1336	1739	1365	1340	1367	940	768	922	1309	999	1204	1301	1366	1062	819	892	898	703	740	756	605	651	613	1348	1133	1594	1522	1550	1541	1430	1389	1357	1085	1081	1307	585	625	796	574	658	633	1442
Mp1g16080.1	0	0	0	0	0	0	0	0	0	0	0	0	0	0	0	0	0	0	0	0	0	0	0	0	0	0	0	0	0	0	0	0	0	0	0	0	0	0	0	0	0	0	0	0	0	0	0	0	0
Mp1g16090.1	0	0	0	0	0	0	0	0	0	0	0	0	0	0	0	0	0	0	0	0	0	0	0	0	0	0	0	0	0	0	0	0	0	0	0	0	0	0	0	1	0	0	0	0	0	0	0	0	0
Mp1g16100.1	781	976	1256	1022	1319	1292	1646	1416	1537	1775	1679	1698	2787	2394	2833	3895	3136	3612	2345	2350	1768	429	424	483	420	311	422	380	468	392	1380	1171	1625	2333	2034	1888	1335	1205	1137	891	817	935	2059	2094	2515	1866	1683	1939	1370
Mp1g16110.1	183	257	265	196	240	224	205	160	198	227	190	207	213	186	217	208	172	158	148	123	118	116	97	76	152	116	189	175	184	166	157	135	176	261	235	224	221	172	174	136	104	153	117	129	155	148	155	168	322
Mp1g16120.1	987	971	1398	798	844	859	987	878	1034	952	792	891	734	688	725	992	785	825	860	797	649	661	652	645	616	564	668	511	564	551	799	688	957	1032	1074	1099	1027	933	884	866	802	912	456	473	658	663	676	654	1252
Mp1g16130.1	2	0	5	0	0	0	0	0	0	0	0	0	0	0	0	0	0	0	0	0	0	0	0	0	1	0	0	5	0	1	0	0	0	0	0	0	0	1	2	1	0	0	0	0	0	1	3	0	0
Mp1g16140.1	634	713	882	1063	1381	1427	1265	1302	1253	1173	906	964	699	577	712	1135	889	996	1474	1321	1143	2072	1803	1804	2556	2496	2713	2037	2156	2239	986	889	1207	654	780	630	1147	1150	1182	1425	1247	1378	419	526	550	2249	1693	2174	887
Mp1g16150.1	461	540	639	288	336	363	268	249	283	264	230	282	175	161	180	268	238	248	353	286	262	268	187	234	275	210	252	143	154	159	275	260	330	266	280	241	314	292	239	224	215	267	162	205	218	161	167	121	548
Mp1g16160.1	459	548	673	286	278	366	185	161	223	144	112	140	90	68	81	113	66	91	76	112	76	87	89	86	137	120	154	101	150	111	86	80	134	76	103	105	134	143	119	115	101	113	12	29	20	45	25	41	667
Mp1g16170.1	2326	2496	3804	3020	3595	3546	4116	3988	4132	4508	3847	3810	4474	3674	4523	4516	3680	4257	3989	3687	3014	3801	3545	3625	4214	3448	4572	4071	4304	4007	2851	2396	3533	4119	3598	3983	4440	3867	3738	3472	2959	3331	2205	2441	2775	1424	1475	1625	4017
Mp1g16180.1	231	270	386	134	148	147	151	147	162	148	138	148	113	111	98	142	76	82	88	90	68	91	130	126	128	137	152	85	129	110	118	93	166	165	145	172	134	138	155	100	113	117	101	91	92	71	73	68	294
Mp1g16190.1	421	482	725	350	427	427	495	354	499	423	386	455	325	230	357	344	327	315	449	398	330	320	285	270	305	273	384	220	304	289	361	317	453	423	462	368	450	313	379	324	323	284	370	407	473	196	197	220	614
Mp1g16200.1	0	0	0	0	0	0	1	0	2	0	0	0	0	0	0	0	0	0	0	0	0	0	1	0	0	1	0	0	0	0	0	2	0	0	0	0	0	0	0	0	0	0	0	0	0	0	0	0	2
Mp1g16210.1	364	458	537	662	856	809	824	882	832	811	656	685	556	501	559	587	482	526	712	618	450	677	670	634	645	475	608	400	557	568	375	293	579	206	181	252	851	686	669	612	607	698	370	353	393	49	54	63	966
Mp1g16220.1	6	2	8	1	10	6	7	4	1	7	4	6	17	10	8	15	12	5	8	15	10	2	28	14	9	6	12	6	2	4	8	1	0	9	5	6	7	4	5	1	8	4	125	158	181	1	2	3	11
Mp1g16230.1	1049	1141	1569	790	900	988	909	800	865	794	641	758	703	596	699	818	613	656	742	620	511	771	794	725	940	969	1080	1165	1118	1206	721	665	897	1455	1507	1257	945	870	796	781	734	836	695	791	912	964	878	1105	1525
Mp1g16240.1	717	895	1151	526	622	619	598	565	660	543	451	526	672	554	544	582	430	497	510	441	332	380	310	276	372	310	388	332	319	385	496	430	580	645	655	642	650	533	524	371	409	470	262	282	320	232	236	254	924
Mp1g16250.1	61	57	62	52	54	37	49	44	48	44	47	77	28	52	21	30	18	22	46	36	23	26	30	16	23	17	16	31	33	23	26	22	25	36	60	37	38	21	38	32	28	27	19	9	6	14	13	21	73
Mp1g16260.1	592	671	894	558	812	710	660	800	735	789	681	756	502	404	478	401	381	387	460	478	359	343	338	297	335	271	301	294	331	257	380	298	538	621	637	633	436	368	396	432	437	370	317	304	359	170	123	143	865
Mp1g16270.1	168	156	310	378	518	539	801	715	879	941	777	869	276	235	281	563	440	446	684	677	624	627	684	698	167	155	187	84	122	98	517	406	693	86	92	94	529	528	487	681	651	670	309	303	384	10	4	23	276
Mp1g16280.1	1406	1660	1739	663	788	708	362	349	423	407	355	362	471	391	510	580	411	530	598	580	489	629	590	614	945	756	1057	771	1016	828	312	258	473	508	510	464	569	583	624	712	629	643	157	203	231	675	684	656	1580
Mp1g16290.1	601	593	750	590	653	744	753	739	833	819	668	745	726	581	705	1062	804	911	867	757	634	448	447	510	426	324	419	239	322	256	547	496	741	530	440	481	732	713	670	585	522	579	213	232	281	283	220	296	859
Mp1g16300.1	1924	1833	2579	1631	1678	1963	1949	1752	1850	1487	1367	1611	1308	1044	1287	1473	1167	1112	1494	1321	1100	1722	1510	1494	1606	1295	1655	1298	1359	1320	1711	1422	2091	1362	1377	1190	1694	1675	1563	1783	1493	1582	1624	1771	2022	1102	1205	1254	2659
Mp1g16310.1	24	30	73	12	9	3	25	20	17	19	20	27	18	19	15	24	14	15	7	6	3	7	6	7	5	7	5	11	9	3	21	10	11	250	323	207	19	10	20	13	12	22	21	37	42	10	9	13	34
Mp1g16320.1	758	860	1164	1454	1729	1624	1796	1661	1808	1685	1817	1746	1253	1202	1420	1586	1138	1501	1725	1436	1159	1299	1189	1070	1387	1185	1448	1093	1197	1353	1308	1091	1425	1519	1473	1350	1674	1634	1638	1573	1439	1541	693	767	873	1158	1289	1326	1204
Mp1g16330.1	627	662	837	888	944	1010	485	513	608	660	622	504	832	651	733	576	439	534	622	579	463	463	460	399	592	474	675	518	602	593	705	664	713	1010	1011	1060	784	783	746	572	574	719	179	261	272	357	288	347	980
Mp1g16340.1	229	238	282	160	169	173	182	162	194	177	139	143	127	131	184	157	131	167	211	159	144	170	169	179	183	118	172	112	118	123	144	129	176	143	190	182	230	189	170	169	183	178	181	172	220	115	102	127	272
Mp1g16350.1	371	383	425	277	354	275	276	268	297	264	288	331	171	173	212	281	212	195	311	263	230	373	354	346	297	281	386	219	274	217	193	215	295	168	171	178	329	312	247	328	383	408	189	232	238	195	184	222	340
Mp1g16360.1	3964	4179	5551	2017	2357	2198	2084	1597	1876	1556	1617	1487	1443	1455	1540	2236	1565	1999	2459	2215	1876	1645	1428	1404	2196	1820	2513	1793	1912	2009	1636	1445	2031	3268	3405	3337	2203	1860	2121	1643	1672	1767	927	1062	1186	1963	2222	2441	6576
Mp1g16370.1	40	34	45	23	22	28	26	47	42	32	31	32	18	31	15	26	20	27	18	29	20	27	16	29	30	19	19	13	23	37	10	14	22	22	35	27	18	14	20	22	10	27	10	22	20	8	9	11	37
Mp1g16380.1	8	2	7	3	6	3	1	0	1	2	7	8	6	1	7	0	6	3	2	6	7	2	4	4	3	2	2	0	7	2	3	1	1	1	3	0	4	4	6	0	4	1	3	2	2	2	0	4	2
Mp1g16390.1	63	79	70	146	175	196	257	210	219	192	153	208	105	84	132	82	94	94	131	135	110	110	121	90	112	104	91	121	122	102	142	139	145	283	314	201	238	223	239	256	242	254	195	231	218	200	188	229	72
Mp1g16400.1	0	0	0	0	0	0	0	0	0	0	0	0	0	0	0	0	0	0	0	0	0	0	0	0	0	0	0	0	0	0	0	0	0	0	0	0	0	0	0	0	0	0	0	0	0	0	0	0	0
Mp1g16410.1	886	945	1172	475	585	610	445	448	501	489	425	440	402	315	408	535	344	451	491	433	400	518	433	406	672	587	732	620	575	581	419	355	547	498	475	433	522	490	511	493	427	492	245	273	279	831	792	828	1057
Mp1g16420.1	3839	4131	5302	2560	2801	2865	1968	1884	2160	2052	1792	1865	1635	1484	1709	2967	2212	2625	2488	2256	1794	2531	2108	2182	1814	1620	1958	2292	2390	2348	2153	1915	2444	2492	2471	2542	2464	2276	2422	2357	2143	2579	672	737	923	5666	5893	6265	4690
Mp1g16430.1	696	792	1056	844	948	957	873	844	943	795	880	862	932	691	794	1202	856	994	1165	1015	897	1006	921	918	936	827	980	936	1008	1069	893	686	1016	904	952	940	1153	927	900	1184	1377	1442	752	806	1027	889	972	1110	1050
Mp1g16440.1	4341	4527	6586	6818	8237	8303	7737	8104	8546	8649	7223	7684	8258	7273	8641	12070	9059	11193	10846	9959	8173	4142	3785	3919	3063	2790	3353	2673	2476	2651	5597	4373	6249	7932	7704	7471	9140	9047	8625	8683	8216	8921	3890	4136	5046	2095	2050	2331	8002
Mp1g16450.1	6930	8070	10313	1928	2294	2232	1379	1378	1396	1126	1019	972	844	712	904	812	681	719	867	773	673	300	325	271	272	209	262	182	137	139	1482	1180	1534	2244	2654	2171	919	845	843	841	786	918	298	280	340	243	188	279	7781
Mp1g16460.1	492	534	785	453	551	620	729	713	735	635	526	559	532	443	622	642	508	559	756	607	511	498	515	484	468	411	461	327	341	350	569	400	713	675	748	563	649	632	635	496	437	522	1185	1328	1455	448	401	478	654
Mp1g16470.1	720	727	966	528	604	530	413	562	466	373	335	342	266	199	320	487	334	392	530	382	345	573	511	467	833	762	876	758	833	733	420	443	484	553	625	528	521	493	496	501	377	489	259	265	333	915	795	1135	859
Mp1g16480.1	433	545	678	356	388	456	455	400	476	403	339	376	318	243	256	371	295	348	589	487	459	623	505	482	581	432	581	297	328	310	301	201	364	275	269	264	447	413	337	358	334	409	295	350	403	368	339	423	618
Mp1g16490.1	738	840	1001	230	309	309	376	359	372	327	291	275	234	241	271	341	228	305	459	401	305	424	371	330	498	436	472	414	401	406	354	276	438	276	303	256	385	282	281	315	240	276	220	270	273	378	360	387	908
Mp1g16500.1	1475	1726	2047	976	1122	1088	1088	1128	1169	1024	922	1006	733	619	804	971	770	1029	1024	999	807	1025	921	872	973	983	1033	792	809	840	1148	892	1290	1036	1148	974	951	868	891	948	822	957	496	540	601	1309	1299	1461	1900
Mp1g16510.1	1561	1682	2363	1316	1475	1565	1244	1340	1282	1271	1025	1122	1254	944	1186	1460	1082	1316	1361	1114	1013	1098	991	894	1237	1005	1316	1130	1231	1143	1053	897	1127	1390	1450	1417	1609	1475	1309	1268	1167	1365	593	833	874	792	780	716	2164
Mp1g16520.1	421	393	641	1154	1269	1406	1434	1301	1487	1317	1222	1527	1222	1089	1364	425	356	402	350	346	285	228	239	195	285	208	257	397	381	372	3184	2586	3517	1608	1785	1603	1109	1105	1171	1050	954	1196	4319	4821	5332	48	36	43	606
Mp1g16530.1	140	144	201	79	90	78	10	11	23	17	35	32	17	19	36	20	10	11	5	8	8	5	9	6	23	15	12	7	17	17	125	91	93	66	77	73	27	27	13	26	43	29	39	49	56	4	1	8	118
Mp1g16540.1	881	1056	1351	898	991	1069	877	906	1003	948	815	794	884	803	957	1230	874	1112	1027	911	912	618	449	622	633	504	692	508	486	517	768	639	849	927	833	956	955	891	929	880	811	915	460	570	659	483	491	583	1479
Mp1g16550.1	5599	5939	8484	3582	4315	4272	3807	3431	3935	3740	3650	3600	2757	2196	2558	3111	2380	2778	3105	2971	2483	2629	2586	2386	2553	2284	2740	1910	2091	2141	4677	3670	4969	4182	4712	3986	3638	3495	3139	3097	3041	3512	2176	2477	3174	2624	2848	2867	6747
Mp1g16560.1	1996	2160	2836	821	1007	964	964	814	997	836	717	763	786	760	901	1066	820	964	998	923	709	946	871	833	960	836	1103	788	853	810	786	657	896	1053	994	996	1063	969	948	912	861	951	580	650	740	929	977	1045	1955
Mp1g16570.1	26	42	35	5	10	13	28	9	12	9	6	11	11	7	3	6	6	3	11	3	5	12	5	8	5	13	4	2	4	5	4	4	10	11	25	8	8	8	4	8	10	7	8	4	11	5	12	5	28
Mp1g16580.1	6	1	4	2	1	2	1	1	3	11	0	6	1	1	0	1	0	0	2	0	2	6	0	2	4	0	1	0	0	2	5	2	7	3	0	0	2	0	0	1	1	0	5	1	0	0	0	0	0
Mp1g16590.1	1932	2111	3038	1478	1776	1637	1811	1684	1880	1608	1533	1525	1321	1291	1497	1722	1383	1713	1796	1683	1337	984	959	936	943	807	969	666	675	751	1505	1255	1933	2068	2216	1970	1711	1551	1637	1480	1495	1599	1458	1573	1779	672	596	700	2446
Mp1g16600.1	1	0	2	8	3	7	7	5	1	5	0	2	1	0	1	4	9	0	1	4	6	2	9	1	2	4	0	1	0	1	3	0	1	1	0	0	1	0	1	1	2	1	4	6	2	2	2	1	1
Mp1g16610.1	0	3	0	0	0	0	0	1	0	0	0	1	0	0	0	5	0	0	5	3	0	0	0	0	0	1	2	0	0	0	0	0	2	0	0	2	1	0	0	1	2	0	5	1	0	0	0	0	0
Mp1g16620.1	0	0	1	0	2	0	0	0	0	0	0	0	0	0	0	0	0	0	0	3	0	0	0	0	0	0	0	0	1	0	0	0	0	0	2	1	0	0	0	0	0	0	0	0	0	0	0	0	0
Mp1g16630.1	0	0	0	0	0	0	0	0	0	0	0	0	0	0	0	0	0	0	0	0	0	0	0	0	0	0	0	0	0	0	0	0	0	0	0	0	0	0	0	0	0	0	0	0	0	0	0	0	0
Mp1g16640.1	0	0	0	0	0	0	0	0	0	0	0	0	0	0	0	0	0	0	0	0	0	0	0	0	0	0	0	0	0	0	1	0	2	0	0	0	0	0	0	0	0	0	0	0	0	0	0	0	0
Mp1g16650.1	0	5	10	0	0	1	2	4	9	5	7	0	1	1	3	3	2	7	2	2	2	2	6	4	3	1	2	0	2	4	2	1	4	4	4	13	7	4	1	4	2	0	3	1	2	1	2	0	11
Mp1g16660.1	34	41	75	24	37	29	11	16	13	17	9	20	15	11	24	23	2	16	33	19	9	19	22	25	51	24	42	33	22	40	11	12	15	18	12	21	25	14	12	12	17	15	7	4	11	48	45	30	56
Mp1g16670.1	0	4	0	0	1	0	0	1	1	2	0	1	2	0	0	3	1	0	0	0	3	0	1	1	0	0	0	1	0	0	0	1	0	1	0	2	0	0	0	0	3	0	0	0	3	0	1	0	5
Mp1g16680.1	2635	2885	3882	2580	2600	2555	3062	2933	3146	3009	2597	2593	2721	2255	2509	3144	2542	2584	3089	2838	2340	2418	2271	2401	2326	2043	2555	1865	1985	1901	2445	2109	2969	2747	2833	2744	3066	2787	2730	2671	2506	2825	1989	2252	2651	2254	2418	2699	2877
Mp1g16690.1	681	758	962	596	807	756	749	729	792	789	661	684	976	648	850	1017	757	912	801	731	588	850	687	681	948	789	927	769	843	859	640	528	749	615	583	580	885	736	752	781	655	758	306	330	362	596	553	615	942
Mp1g16700.1	192	212	333	292	322	395	573	441	421	476	405	370	265	282	259	343	297	301	521	510	386	458	474	447	306	240	294	143	193	176	516	390	619	192	168	181	476	360	433	381	309	369	518	523	602	171	176	174	239
Mp1g16710.1	996	1190	1474	678	914	903	985	867	964	827	812	777	770	705	886	1016	766	964	1070	854	802	812	670	750	776	647	731	588	576	633	672	587	850	1082	1115	1017	1091	1040	1045	887	847	926	292	325	382	743	820	798	1298
Mp1g16720.1	92	111	139	141	143	122	125	154	126	116	111	115	196	179	187	197	158	240	226	182	210	238	197	173	254	220	256	154	152	147	190	116	186	99	105	69	226	171	207	165	183	253	178	179	196	60	69	99	162
Mp1g16730.1	26494	28712	37127	22834	26037	26139	22251	21117	23137	19510	17749	17710	20412	17348	20114	25369	18129	22101	23828	21901	16753	19603	17564	18203	23317	20627	24084	20296	22586	21531	14432	13224	18739	16447	16588	17085	21645	20185	19574	20688	19945	20985	13544	16075	17782	24444	24394	27217	32932
Mp1g16740.1	493	604	721	530	654	587	462	411	445	433	339	426	486	460	496	609	424	551	517	454	350	441	408	386	579	482	562	610	626	583	447	342	519	559	525	533	566	507	533	528	606	620	400	448	494	526	485	534	653
Mp1g16750.1	50	74	59	47	41	42	38	36	25	36	21	33	35	47	29	46	27	35	40	34	26	31	31	29	28	32	42	49	34	36	39	35	32	38	33	29	54	38	58	52	35	53	27	41	41	31	50	41	77
Mp1g16760.1	950	1213	1532	714	852	873	788	648	763	746	696	700	603	514	617	831	578	680	817	725	596	615	592	591	718	604	729	593	613	678	815	743	961	1010	892	854	769	775	784	669	651	756	480	524	632	585	655	705	1441
Mp1g16770.1	2948	3154	4392	2317	2629	2598	3136	2831	3221	2699	2710	2738	2497	2219	2674	3082	2378	2501	2845	2721	2236	2226	2252	2242	2361	1960	2511	1732	1837	1855	2983	2346	3421	2467	2366	2175	3070	2867	2574	2474	2488	2745	1670	2062	2456	2252	2260	2549	3381
Mp1g16780.1	1231	1339	1458	1280	1620	1515	1011	943	1078	1399	1068	1090	1636	1448	1705	2002	1473	1637	1607	1501	1156	1209	1208	1111	1625	1337	1843	1566	1849	1731	641	555	823	1535	1338	1355	1252	1169	1144	1244	1123	1183	389	491	509	489	488	604	2078
Mp1g16790.1	1122	1139	1575	1418	1593	1696	1849	1798	1997	1847	1551	1594	1605	1555	1909	2142	1576	2019	2171	1780	1519	1627	1811	1600	1998	1575	2016	1683	1806	1775	1606	1440	1914	1728	1581	1590	1671	1588	1601	1692	1636	1907	956	1098	1370	1582	1726	1830	1687
Mp1g16800.1	766	848	1176	760	821	866	688	670	767	706	575	610	702	689	725	543	434	515	595	556	453	762	713	647	1526	1229	1666	1495	1644	1508	769	681	844	1116	1029	1019	846	822	825	673	670	761	1134	1132	1450	835	794	893	893
Mp1g16810.1	738	812	1132	605	752	734	1015	844	981	908	933	952	654	545	606	933	657	833	937	814	627	729	701	633	789	641	723	521	588	591	808	609	890	911	897	950	972	792	798	706	627	737	314	291	360	603	614	633	1098
Mp1g16820.1	3594	3544	4760	2791	2968	3005	2428	2309	2561	2277	2103	2147	2616	2254	2530	2689	2007	2296	2298	2184	1786	1628	1658	1519	1407	1203	1424	1191	1327	1330	3187	2782	3793	2597	2507	2458	2771	2605	2456	2234	2125	2398	1669	1731	1999	1309	1210	1399	3901
Mp1g16830.1	2225	2330	3255	1584	1926	1794	1618	1552	1554	1486	1378	1338	1161	874	1110	1669	1311	1522	1685	1577	1325	1578	1266	1309	1748	1534	1915	1302	1414	1479	1270	1023	1601	1749	1778	1649	1574	1457	1366	1379	1223	1418	531	610	685	1418	1468	1515	2814
Mp1g16840.1	0	0	0	0	0	0	0	0	0	0	0	0	0	0	0	0	0	0	0	0	0	0	0	0	0	0	0	0	0	0	0	0	0	0	0	0	0	0	0	0	0	0	0	0	0	0	0	0	0
Mp1g16850.1	19972	24374	29577	33006	36966	38849	27638	32384	31371	45010	35749	35663	55815	47572	56434	81931	66691	76824	66246	59928	51134	41110	42532	43996	30000	24396	31474	22583	26186	26308	24717	21879	30852	19315	16180	18446	44113	38468	40511	40961	36016	42590	21724	25314	27171	3255	2982	3554	39592
Mp1g16860.1	1670	1816	2353	1600	1887	1844	1740	1634	1826	1937	1689	1711	1816	1609	1868	2327	1765	2004	1974	1783	1411	1593	1546	1519	1709	1446	1894	1311	1481	1415	1357	1075	1641	1622	1468	1561	1882	1721	1690	1529	1343	1674	781	875	1075	733	753	757	2470
Mp1g16870.1	1454	1763	2064	1906	2178	2134	1657	1717	1887	1932	1696	1634	2020	1873	2296	2491	1904	2357	2574	2222	1849	2272	2080	2076	2526	2193	2779	2320	2423	2415	1414	1258	1640	2040	1921	1845	2123	2057	1980	2043	1828	2427	1112	1213	1440	1806	1879	1882	2327
Mp1g16880.1	338	376	469	369	405	421	374	374	406	381	277	347	324	349	376	530	334	437	494	386	384	404	358	341	433	373	419	313	351	349	399	317	441	367	375	312	478	384	484	352	357	394	281	329	385	371	416	420	439
Mp1g16890.1	687	772	938	705	782	801	754	732	766	744	711	699	684	584	697	900	612	785	818	827	661	767	693	684	632	570	669	487	494	462	637	515	651	612	603	634	959	754	812	775	758	779	434	503	534	579	571	600	781
Mp1g16900.1	1882	1958	2789	2387	2716	2879	3438	3008	3548	2887	2598	2861	2995	2520	2948	3534	2654	3061	3524	3241	2702	3550	3325	3198	3317	3004	3630	2583	2784	2756	2786	2383	3420	2231	2212	2225	3362	3227	3081	3261	3050	3353	1672	1884	2270	2195	2565	2529	2525
Mp1g16910.1	1365	1425	1696	1109	1068	1036	767	735	841	813	801	772	847	729	883	1226	834	1076	1165	1063	846	1052	951	850	1206	1139	1328	1046	999	1064	933	905	1102	677	687	608	1017	886	989	1034	939	1102	645	614	867	935	1005	1098	1586
Mp1g16920.1	223	240	344	19	24	21	30	12	30	7	20	13	8	8	21	7	18	8	8	4	5	17	18	7	13	19	23	22	16	17	28	29	42	109	144	99	11	13	10	12	19	5	9	3	16	64	99	101	191
Mp1g16930.1	2756	3313	4204	3233	3604	3687	2393	2378	2734	2349	2049	1983	2533	2414	2735	3710	2841	3331	3427	3082	2593	2338	2075	1888	2094	2014	2517	2224	2283	2277	2135	1969	2402	3225	3247	3183	3549	3437	3558	3257	2786	3280	1433	1508	1875	2943	2815	3175	3972
Mp1g16940.1	834	805	1067	864	833	916	535	530	602	566	508	414	672	606	650	928	661	829	822	842	625	569	476	486	546	495	620	604	532	647	544	442	669	705	762	649	933	825	884	815	846	914	326	287	375	654	580	741	1194
Mp1g16950.1	37	60	77	15	30	16	32	29	24	20	21	12	30	19	11	32	15	12	22	14	23	39	22	35	36	41	34	27	45	43	23	11	25	17	21	10	17	21	17	32	25	25	19	17	16	24	20	19	48
Mp1g16960.1	88	137	163	48	50	48	25	32	37	33	24	22	34	14	27	33	23	22	29	38	17	46	48	18	46	47	40	43	37	39	23	28	35	26	14	33	34	35	39	21	38	27	20	24	44	14	19	12	80
Mp1g16970.1	520	635	762	280	314	281	332	302	356	294	268	329	311	199	258	356	268	273	339	310	271	233	278	243	221	233	267	225	227	267	232	174	337	352	338	338	356	327	296	262	230	334	114	120	189	225	217	220	620
Mp1g16980.1	2801	3011	3918	2422	2607	2570	2915	2646	2945	2490	2316	2558	2464	2066	2525	3128	2393	2675	3138	2861	2574	3355	2921	2770	3247	3011	3487	2622	2624	2842	2802	2199	3257	2877	2872	2741	2952	2670	2906	3058	2739	3008	2031	2271	2656	3339	3529	4242	3564
Mp1g16990.1	1446	1603	2101	1095	1149	1222	1176	942	1181	946	800	860	951	768	939	1278	801	1101	1234	1190	924	1019	831	925	1112	993	1200	795	889	836	1019	800	1178	1214	1276	1186	1138	1028	1059	994	877	1020	1219	1392	1484	985	1043	1081	2197
Mp1g17000.1	686	759	933	598	723	747	888	794	860	698	619	714	702	542	762	967	780	870	968	888	708	847	738	757	803	703	880	572	622	630	668	588	835	886	837	877	984	825	782	832	675	813	815	795	948	734	700	702	1001
Mp1g17010.1	5304	5790	7572	4810	5766	5303	5057	4485	4937	4143	3998	4217	4679	4213	5028	6048	4309	5478	5740	5024	4213	4298	3949	3875	4897	4181	5630	4368	4469	4714	4110	3670	4894	6679	6618	6066	5918	5162	5634	4873	4424	5286	4188	4486	5195	3875	4317	4516	7332
Mp1g17020.1	435	506	570	359	356	351	435	387	375	520	369	451	519	417	490	727	529	597	534	440	371	570	548	620	596	463	587	473	442	485	313	275	368	352	254	312	373	397	327	341	348	361	179	192	213	391	329	355	601
Mp1g17030.1	1684	1927	2446	3397	3831	3665	3605	3807	4105	5475	4346	4496	9624	8409	10002	8033	6293	7370	5118	4431	3882	3569	3520	3642	2924	2434	3385	2557	2826	2775	3642	2986	4401	2466	1943	2479	4891	4218	4385	3758	3306	3631	3945	4409	4907	863	693	827	2817
Mp1g17040.1	989	1148	1454	1623	1923	1860	2342	2025	2136	1971	1693	1834	1811	1461	1775	2191	1663	1839	2242	2163	1788	1852	1608	1712	1616	1353	1621	865	1003	1141	1394	1052	1871	1117	1086	1070	2191	1814	1995	1834	1744	2103	1645	1523	1870	796	749	975	1752
Mp1g17050.1	3452	3671	4942	2417	2634	2604	3255	2854	3101	2622	2444	2647	2345	2415	2633	3146	2361	2778	2926	2636	2223	2545	2402	2355	2400	2053	2633	1917	1991	1981	2900	2384	3416	3011	3090	2817	2963	2905	2809	2584	2494	2711	1809	1860	2286	2314	2233	2439	4007
Mp1g17060.1	1230	1292	1965	1334	1425	1585	2060	1759	2050	1689	1614	1734	1648	1479	1568	1871	1317	1412	1342	1473	1180	1192	1192	1175	1157	967	1198	919	967	992	1741	1426	1991	1764	1709	1604	1700	1633	1516	1446	1316	1564	1052	1169	1531	706	707	920	1626
Mp1g17070.1	1844	2094	2492	3476	3920	4608	861	1406	1337	2298	1673	1763	5413	4663	5395	7763	5262	6610	3933	3469	2620	1835	2152	2233	978	944	806	1423	1581	1674	2113	1702	2206	1229	1203	1209	5706	5463	5734	4322	2940	3697	5935	6654	7462	82	71	80	2292
Mp1g17080.1	839	977	1179	1454	1643	1926	399	596	599	940	769	788	2460	2100	2379	3392	2026	2843	1666	1334	1012	707	806	975	382	370	342	544	657	728	863	775	921	528	520	587	2521	2242	2338	1899	1287	1613	2648	3131	3520	27	28	35	937
Mp1g17090.1	139	101	156	224	209	209	96	93	119	69	63	81	44	61	54	55	44	73	54	49	33	222	130	142	236	225	260	385	336	341	343	295	446	579	794	574	187	184	218	131	144	170	56	85	71	2159	2208	2503	135
Mp1g17100.1	44	24	42	10	12	20	11	9	18	11	9	8	6	6	9	5	8	3	7	15	17	14	11	8	22	16	25	17	23	20	28	8	23	33	36	19	6	8	14	11	6	10	20	31	21	52	43	41	13
Mp1g17110.1	10	19	14	1	0	5	3	1	2	2	0	1	1	0	0	0	0	1	0	1	0	0	1	4	0	1	1	1	6	2	2	3	5	9	13	10	4	1	8	2	0	0	1	0	8	6	10	15	15
Mp1g17120.1	959	1001	1239	647	834	725	720	691	830	653	532	562	689	689	717	834	598	723	768	767	620	679	628	732	889	794	895	793	887	791	522	454	633	957	979	878	857	793	722	665	670	685	627	783	874	1960	1931	2198	1122
Mp1g17130.1	435	593	783	512	602	602	850	728	844	730	680	693	554	470	515	595	441	538	653	706	513	551	523	486	485	393	514	295	322	350	593	439	719	631	676	626	594	652	575	527	489	570	543	584	639	264	275	301	729
Mp1g17140.1	299	255	368	158	146	199	142	188	164	225	151	167	235	167	206	250	164	189	187	172	145	192	171	161	176	172	226	144	141	153	156	131	209	241	205	209	177	165	156	163	126	163	76	158	122	107	108	126	366
Mp1g17150.1	662	723	964	419	538	514	586	553	609	530	441	477	500	391	528	577	446	567	561	534	420	380	389	365	449	307	433	258	263	299	523	438	607	660	645	576	500	494	475	426	363	459	519	544	668	198	235	259	827
Mp1g17160.1	127	133	199	33	52	45	34	31	34	36	31	41	36	17	25	13	21	30	10	25	13	22	33	50	22	16	30	9	18	22	16	29	29	84	90	63	16	12	23	10	13	21	15	18	7	24	30	11	179
Mp1g17170.1	1838	1739	2596	1518	1559	1563	1523	1473	1649	1628	1426	1469	1227	929	1229	1460	1300	1306	1385	1297	1054	1102	1041	1062	935	738	952	708	827	771	2161	1915	2318	2465	2261	2286	1601	1547	1397	1205	1284	1423	585	571	763	506	541	555	2400
Mp1g17180.1	1795	2060	2577	1745	2098	2169	2034	2030	2164	1979	1616	1772	1656	1551	1772	2021	1640	1989	2147	1739	1522	1860	1838	1863	1694	1486	1865	1338	1507	1421	1199	1007	1408	1684	1662	1663	1990	2018	1898	1700	1558	1871	746	860	1016	990	928	1052	2389
Mp1g17190.1	3	4	6	0	0	0	0	0	0	0	0	0	0	0	0	1	0	0	2	1	0	2	4	9	4	2	5	3	3	3	0	0	0	2	0	0	3	0	0	0	1	0	0	0	4	4	5	6	1
Mp1g17200.1	24	19	32	11	12	8	2	6	6	8	2	8	8	7	16	14	8	5	9	7	17	12	10	10	9	16	17	10	10	5	3	3	7	9	9	13	12	14	15	10	17	20	3	6	11	22	25	18	25
Mp1g17210.1	148	242	220	125	159	153	120	99	91	129	71	110	113	134	150	139	111	134	179	143	137	142	111	135	135	106	163	156	153	137	82	75	134	164	143	157	228	197	157	166	149	171	118	130	131	458	415	411	227
Mp1g17220.1	0	0	0	0	0	0	0	0	0	0	0	0	0	0	0	0	0	0	0	0	0	0	0	0	0	0	0	0	0	0	2	0	0	0	0	0	0	0	0	0	0	0	0	0	0	0	0	0	0
Mp1g17230.1	211	228	289	180	212	173	169	176	187	183	163	140	91	100	97	169	127	181	190	179	140	180	173	183	175	128	190	144	168	174	134	106	164	213	206	198	196	162	143	180	119	156	88	83	106	93	124	122	249
Mp1g17240.1	610	718	846	529	667	635	609	596	613	578	468	533	499	413	426	687	470	562	689	646	562	513	482	501	662	563	756	597	658	553	388	327	506	633	543	569	629	625	486	509	458	564	244	301	304	584	548	621	829
Mp1g17250.1	1563	1882	2370	1859	2532	2468	2222	2298	2439	2477	2017	2188	2690	2448	2812	3279	2570	2844	2721	2484	1978	1701	1673	1593	1576	1245	1623	1242	1226	1305	1927	1580	2254	2698	2537	2442	2780	2313	2318	2255	1997	2142	1069	1248	1457	753	774	887	2543
Mp1g17260.1	942	1005	1390	898	1062	1111	1135	1035	986	1177	1015	1082	944	806	914	1243	1008	1179	1148	1035	961	1141	1059	990	1254	1003	1259	981	1003	1022	871	721	1088	1392	1255	1305	1187	1036	1133	1000	833	1004	307	360	395	682	709	741	1334
Mp1g17270.1	0	0	2	0	0	0	0	5	0	0	0	4	0	0	0	3	2	0	1	0	1	0	3	2	2	2	3	1	1	2	0	4	7	4	2	3	2	2	5	2	5	4	0	0	2	2	1	1	1
Mp1g17280.1	155	172	216	84	128	91	118	98	124	117	102	111	82	81	85	99	102	118	96	67	91	116	93	85	154	106	153	87	129	127	79	51	113	96	86	96	127	115	92	72	59	100	46	43	47	117	106	127	236
Mp1g17290.1	108	130	129	54	81	67	82	59	85	65	64	54	69	28	24	52	64	48	64	54	51	111	55	55	94	77	80	46	71	52	44	28	61	57	53	62	83	58	53	57	48	76	17	10	22	53	57	67	135
Mp1g17300.1	293	385	466	186	251	233	278	218	232	259	236	201	164	185	185	233	193	202	223	185	169	271	232	194	295	219	292	147	213	207	144	109	207	181	191	142	243	175	241	215	164	204	78	86	103	240	197	230	517
Mp1g17310.1	2	11	9	0	4	1	3	0	0	2	0	2	0	7	0	6	1	4	0	1	0	2	2	1	0	0	2	0	5	1	0	0	0	2	0	2	0	1	1	0	2	0	0	2	0	0	0	3	2
Mp1g17320.1	12	8	17	3	6	6	5	3	4	12	6	5	18	9	16	1	6	3	5	0	1	1	12	2	4	1	7	2	3	1	10	4	21	7	6	14	5	6	1	1	2	0	0	2	0	1	4	0	25
Mp1g17330.1	393	464	667	324	422	428	351	323	373	380	295	259	333	293	311	420	308	353	373	332	248	228	168	227	226	192	290	220	276	272	263	251	356	432	355	366	441	390	356	280	249	305	202	190	197	357	363	393	616
Mp1g17340.1	377	414	528	560	707	660	514	599	553	523	460	460	470	420	490	617	403	532	556	580	483	378	347	419	393	374	542	377	321	337	453	361	566	578	670	709	602	609	580	548	451	553	262	226	302	363	384	426	625
Mp1g17350.1	0	0	0	0	0	0	0	0	0	0	0	0	0	0	0	0	0	0	0	0	0	0	0	0	0	0	0	0	0	0	0	0	0	0	0	0	0	0	0	0	0	0	0	0	0	0	0	0	0
Mp1g17360.1	142	121	226	369	549	472	686	638	623	567	465	553	261	248	316	372	325	346	703	595	595	534	487	537	354	250	326	133	152	168	378	326	591	49	61	76	606	497	510	490	390	476	471	496	453	14	9	24	217
Mp1g17370.1	865	786	1306	819	971	1051	1040	940	1159	1043	1170	1247	599	513	618	789	585	621	672	680	581	726	773	712	876	856	907	659	677	682	1937	1415	1946	1230	1386	1169	930	937	930	840	850	915	786	921	1087	1426	1372	1596	1017
Mp1g17380.1	703	684	1021	771	869	858	882	887	930	818	827	814	776	647	830	1182	829	937	972	982	765	674	672	615	660	675	754	559	572	645	752	585	846	825	965	855	1011	898	986	872	781	914	1020	1275	1308	641	633	791	916
Mp1g17390.1	1127	1244	1764	634	695	754	807	813	803	646	648	627	487	350	505	427	390	414	445	421	395	464	445	505	461	439	485	355	335	365	1068	859	1238	873	872	759	792	714	620	661	572	677	541	574	688	290	261	338	1159
Mp1g17400.1	1239	1301	1898	696	794	786	825	825	838	896	778	875	661	545	626	756	571	619	656	658	517	798	614	717	1130	786	1153	826	922	918	505	410	625	1294	1277	1206	778	787	818	672	793	918	459	470	544	368	327	351	1437
Mp1g17410.1	693	730	922	625	720	750	698	605	714	595	620	530	702	625	788	865	614	678	812	638	618	683	588	549	687	614	764	544	581	607	530	431	605	768	810	786	774	707	772	642	619	752	432	448	500	699	603	697	794
Mp1g17420.1	91	106	139	149	160	191	246	246	228	197	129	139	195	146	166	158	109	120	149	132	119	174	171	108	182	147	201	177	246	222	385	348	443	423	463	345	226	204	165	187	161	158	555	705	789	284	203	253	151
Mp1g17430.1	384	471	514	250	267	302	247	242	224	208	215	168	195	162	224	239	235	220	235	217	180	434	351	313	372	455	508	349	362	315	222	193	230	317	303	291	332	289	283	219	244	226	190	214	241	311	310	349	523
Mp1g17440.1	1774	2049	2746	912	1019	1013	961	907	898	935	742	840	882	750	939	1038	787	919	1152	1008	858	1532	1276	1357	1736	1475	2011	1369	1460	1449	746	572	895	1199	1044	1071	1094	886	844	842	732	818	336	394	468	712	745	774	2347
Mp1g17450.1	1138	1197	1636	878	1000	1131	1075	977	1041	1000	789	763	905	750	1005	1048	841	927	1165	1028	851	699	718	669	770	617	790	503	547	505	797	640	1037	1636	1674	1496	1057	914	908	675	584	682	685	787	790	528	488	596	1437
Mp1g17460.1	0	0	0	0	0	0	0	0	0	0	0	0	0	0	0	0	0	0	0	0	0	0	0	0	0	0	0	0	0	0	0	0	0	2	0	0	0	0	1	0	0	0	1	0	0	0	0	0	0
Mp1g17470.1	0	0	0	0	0	0	0	0	0	0	0	0	0	0	0	0	0	0	0	0	0	0	0	0	0	0	0	0	0	0	0	0	0	0	0	0	0	0	0	1	0	0	0	0	0	0	0	0	0
Mp1g17480.1	0	0	0	4	0	0	0	0	0	0	0	0	0	0	0	0	0	0	0	0	0	0	0	0	0	0	0	0	0	0	0	0	0	0	0	0	0	0	0	0	0	0	0	0	0	0	0	0	0
Mp1g17490.1	514	608	777	1096	1287	1168	1065	1111	1157	892	773	708	685	605	725	1192	850	961	1556	1249	1088	1640	1529	1359	2015	1659	2140	1426	1626	1564	548	529	813	734	704	678	1157	1130	1138	1282	1302	1458	643	662	729	961	817	973	967
Mp1g17500.1	1426	1443	2301	1629	1915	1966	2661	2727	3038	2565	2008	2336	1856	1612	1861	1988	1571	1544	1985	1819	1427	1686	1627	1504	1794	1622	1970	1452	1547	1727	2241	1674	2628	2237	2213	1988	2255	1990	1821	1936	1711	1889	1211	1310	1656	1037	942	994	1878
Mp1g17510.1	360	405	495	185	228	177	199	191	186	190	162	164	143	107	123	138	106	117	171	143	104	117	141	123	153	169	167	136	164	120	123	111	174	246	261	259	156	131	139	120	85	137	85	146	170	120	95	107	497
Mp1g17520.1	241	304	382	306	415	354	344	392	369	441	352	383	337	274	297	382	382	349	481	345	351	354	360	358	407	381	416	267	330	340	251	208	316	421	419	414	380	329	357	325	323	363	139	189	206	200	183	148	381
Mp1g17530.1	598	597	838	1115	1284	1340	2091	2123	2234	2069	1722	1788	1520	1157	1477	2218	1865	1963	2143	1970	1652	1080	956	950	764	665	876	614	665	614	971	968	1197	1050	961	1041	1819	1727	1690	1338	1252	1505	734	788	893	258	226	314	953
Mp1g17540.1	539	617	699	688	734	759	882	813	903	1032	1052	1085	1224	1050	1357	998	736	911	597	530	469	279	299	282	421	255	347	328	293	337	771	649	1029	455	481	542	612	580	549	472	439	452	918	1112	1148	120	83	109	774
Mp1g17550.1	129	160	156	182	194	256	203	211	182	250	198	172	210	232	197	345	245	268	320	260	244	360	325	281	342	204	331	291	302	292	108	81	117	157	155	139	240	266	235	279	251	300	145	168	166	172	170	192	242
Mp1g17560.1	44	43	66	167	159	164	161	103	160	50	44	73	51	54	83	56	56	36	49	61	59	89	65	77	109	122	108	82	85	114	34	38	64	42	24	74	90	107	116	111	74	76	45	70	74	1	0	4	65
Mp1g17570.1	0	0	0	3	3	0	0	0	0	0	0	0	0	0	0	0	0	1	0	0	0	0	0	0	0	0	0	0	0	0	0	0	0	0	0	0	0	0	0	0	0	0	0	0	0	0	0	0	0
Mp1g17580.1	919	965	1257	1252	1106	1160	727	846	850	644	664	738	883	729	815	1146	887	989	1293	1082	938	1753	1538	1246	2114	2147	2420	2168	2002	1870	449	404	507	1415	1435	1392	991	1171	994	1661	1514	1766	594	668	951	2022	1841	2398	769
Mp1g17590.1	4713	4966	6938	5292	6048	5913	5448	5035	6012	4968	4294	4563	5943	5263	5983	5483	4065	4669	4632	4403	3442	4229	3788	3320	3145	2813	3369	3345	3618	3524	6001	5256	6565	10129	9378	10436	6121	5939	5505	4948	5319	5618	6263	7265	8344	2249	2538	2474	7121
Mp1g17600.1	540	658	853	929	1176	1302	1948	2061	1958	1187	1106	1333	916	823	1016	885	793	759	781	642	574	919	788	707	959	999	1107	912	1107	1089	1102	993	1319	814	885	754	1468	1441	1293	1138	922	873	1193	1267	1475	287	257	354	1324
Mp1g17610.1	945	1069	1249	2090	2396	2353	1461	1729	1840	1380	1252	1341	863	914	1016	2486	1782	2317	2352	2073	1759	4833	4460	4355	4979	4663	5896	5837	5917	5852	908	880	1063	2081	1989	2011	2649	2631	2692	4411	4496	4805	474	622	631	6809	7104	7648	1264
Mp1g17620.1	84	78	108	205	273	260	152	150	161	122	176	136	109	122	155	258	161	214	319	267	195	630	578	518	715	612	852	825	738	840	110	121	119	156	208	168	302	318	282	598	586	626	34	39	52	573	676	684	167
Mp1g17630.1	4144	4667	5207	3205	3525	3534	2456	2799	2841	2923	2385	2339	3364	2869	3381	4349	3394	3851	4693	3943	3364	6661	5683	5058	9379	8225	10240	9201	10207	9144	1245	1125	1516	4124	4023	3998	3807	3449	3565	3658	3249	3745	1169	1363	1414	12368	11735	13613	5696
Mp1g17640.1	4798	4528	7152	3442	4020	4151	3700	3961	4105	3854	3294	3383	3687	3132	3832	4651	3575	3987	3797	3484	2895	3222	2922	2774	3686	3154	3972	3168	3337	3338	5648	4394	6363	5290	5105	4717	3981	3636	3551	3093	2993	3316	2722	2997	3627	3611	3483	3975	6127
Mp1g17650.1	156	162	181	226	212	235	303	247	310	241	184	230	234	194	207	301	261	279	307	256	179	163	147	163	123	111	131	53	96	99	208	133	257	31	19	50	294	187	229	210	162	192	180	165	159	18	14	21	229
Mp1g17660.1	123	110	177	344	402	441	873	1097	966	612	587	615	465	386	421	442	428	336	324	363	325	512	424	532	410	411	473	318	330	319	1759	1434	1974	459	449	405	623	588	592	553	477	452	490	550	678	563	454	640	211
Mp1g17670.1	40	65	36	211	221	245	191	171	192	145	133	142	81	103	146	192	118	151	215	172	152	425	357	321	416	456	427	482	427	417	379	302	485	232	189	222	232	205	188	183	221	256	70	72	91	531	451	560	87
Mp1g17680.1	124	146	199	104	127	121	46	54	55	92	87	71	68	53	67	28	25	41	25	37	43	21	22	22	35	37	46	35	43	51	66	84	53	76	74	69	38	23	26	33	46	57	5	6	6	2833	2651	2942	229
Mp1g17690.1	9829	11435	14399	6453	5905	5467	1226	1103	1189	2069	1697	1343	1101	816	902	2478	1925	2334	4068	4776	4772	4316	5582	4873	6614	6354	7776	4180	4150	4427	3225	2912	3035	932	1325	1172	1218	1218	1075	2078	1944	2438	130	148	160	67174	63115	67078	14385
Mp1g17700.1	64	82	84	63	47	51	13	18	26	24	29	25	11	19	21	43	24	54	40	47	47	63	69	61	86	71	92	66	75	70	31	44	22	13	13	12	26	19	6	33	25	20	0	1	0	1372	1383	1368	90
Mp1g17710.1	233	342	407	283	295	336	294	279	321	325	261	296	232	222	276	328	218	304	304	311	216	273	238	258	311	254	273	218	178	248	296	233	333	271	236	275	315	297	254	286	263	277	178	220	248	248	270	286	317
Mp1g17720.1	502	627	780	804	1021	1100	1097	1030	1162	1185	1041	1081	1036	909	1112	1476	1124	1380	1444	1467	1166	1259	1258	1178	1111	931	1212	896	1001	940	1114	928	1280	851	928	884	1406	1188	1229	1173	1201	1247	638	649	756	611	597	619	776
Mp1g17730.1	20119	22939	29885	19133	22000	23117	19589	18810	19957	17120	14609	14829	20456	17771	20166	24498	18212	21554	22973	20576	16900	19007	17777	17321	23509	20199	24910	20152	21772	21424	12718	11096	15277	16169	16176	15672	20275	19374	19065	19963	18182	19893	13306	15418	17018	27568	24596	30896	30077
Mp1g17740.1	1103	1159	1535	516	566	617	525	463	486	470	397	482	414	295	444	561	455	469	545	451	387	476	474	418	529	391	526	412	419	442	623	484	678	810	876	701	533	463	427	451	423	433	286	274	358	904	854	793	1153
Mp1g17750.1	576	660	936	669	830	806	804	828	814	762	641	586	722	459	552	743	557	652	656	623	506	777	726	691	833	701	882	664	680	778	473	387	621	547	551	557	785	691	679	658	654	757	232	291	339	463	384	455	960
Mp1g17760.1	4138	4195	6330	2609	2770	2857	4670	4690	5132	4788	4194	4064	2724	2349	2492	3566	2990	3227	3774	3800	3026	4156	4311	4378	3405	3186	3729	2724	2896	2849	4318	3279	4667	2726	2720	2403	3487	3165	2882	3736	3229	3793	2361	2662	3293	2654	2487	3013	4362
Mp1g17770.1	1844	2078	2737	1463	1760	1636	1725	1703	1743	1508	1302	1406	1506	1300	1611	1871	1356	1525	1930	1697	1315	1600	1437	1335	1571	1266	1705	1204	1365	1421	1478	1146	1765	1619	1701	1478	1810	1666	1672	1487	1491	1648	1583	1775	2045	1219	1220	1549	2380
Mp1g17780.1	0	0	0	0	0	0	1	3	1	2	0	3	0	1	5	0	0	3	0	2	2	0	1	0	0	0	0	0	0	0	0	0	0	0	0	1	0	0	0	1	0	0	2	0	0	0	0	0	1
Mp1g17790.1	3127	3229	4355	2648	3063	2899	2647	2254	2639	2116	2226	2336	2543	2163	2541	3735	2487	3369	3267	3148	2439	2557	2256	2253	2483	2090	2869	1977	1964	2295	2282	1960	2711	2938	2878	2848	3283	2814	3148	2653	2649	2910	1733	1822	2190	2109	2350	2506	4327
Mp1g17800.1	648	682	1076	1092	1118	1166	1523	1627	1679	1584	1452	1357	859	761	957	1436	1087	1151	1436	1564	1281	2066	1884	1952	1315	1247	1495	1203	1114	1119	1552	1266	1656	952	1015	907	1760	1686	1736	1757	1793	1999	1076	1224	1609	990	1002	1191	901
Mp1g17810.1	688	912	1004	141	170	161	183	188	212	172	131	140	132	113	167	218	169	192	150	155	107	265	247	236	264	242	345	268	251	218	153	129	179	159	148	166	200	145	147	147	169	216	370	324	407	219	294	316	612
Mp1g17820.1	1649	1735	2186	1234	1581	1513	1744	1682	1757	1582	1322	1490	1754	1571	2030	1923	1426	1790	1911	1790	1283	1091	1040	968	1018	899	1171	783	905	790	1142	933	1547	1649	1576	1571	1659	1467	1684	1401	1214	1271	1541	1839	1993	802	733	791	1946
Mp1g17830.1	21	28	31	8	5	9	10	11	10	9	13	3	9	12	10	4	3	4	5	6	1	4	6	6	15	9	11	8	5	7	12	7	10	23	20	18	6	4	8	8	5	2	6	5	5	5	5	2	47
Mp1g17840.1	649	716	788	609	770	724	554	653	621	520	500	436	771	731	737	669	520	681	328	349	285	173	152	160	401	334	444	456	516	541	431	473	467	557	601	563	861	700	762	655	563	630	257	313	354	640	525	697	687
Mp1g17850.1	60	75	90	163	153	164	90	142	138	91	92	85	170	179	202	176	153	194	92	76	78	20	20	21	49	45	62	83	77	92	112	97	93	103	80	77	175	167	168	116	153	138	50	52	59	64	49	95	102
Mp1g17860.1	168	184	265	152	176	174	136	136	141	113	110	117	147	123	134	169	143	176	112	89	83	60	56	62	99	91	86	102	100	81	160	106	133	109	99	120	141	146	139	96	113	91	62	54	70	92	118	137	280
Mp1g17870.1	930	964	1397	833	958	876	1062	1030	1170	1025	864	870	877	721	881	1014	776	911	904	865	746	792	735	802	806	701	896	728	708	737	889	641	1011	982	966	930	1070	878	872	830	794	909	630	676	870	666	641	757	1235
Mp1g17880.1	813	995	1215	470	659	653	494	517	515	533	399	484	554	566	592	660	480	607	594	563	451	523	488	514	547	496	683	531	595	573	398	327	504	721	644	778	605	508	520	459	462	553	429	447	474	428	487	427	1106
Mp1g17890.1	6	8	11	4	8	6	6	4	7	4	8	11	6	0	2	2	2	2	2	0	3	3	4	0	3	0	1	2	0	0	4	7	11	2	13	9	10	24	13	2	4	5	5	0	6	2	0	2	3
Mp1g17900.1	839	1013	1161	485	618	582	748	662	683	580	477	420	365	409	426	731	448	515	730	657	510	482	485	466	546	467	632	335	332	375	471	360	601	630	634	589	566	572	566	389	341	378	766	855	906	411	325	387	1278
Mp1g17910.1	206	179	240	136	146	145	61	63	66	40	46	36	45	49	53	64	56	46	46	45	58	722	784	631	558	548	581	1002	922	983	334	334	378	155	157	148	121	169	145	208	406	322	38	39	61	347	404	474	157
Mp1g17920.1	5303	5423	8431	4468	5750	6036	10946	9851	10844	9168	7568	8079	7854	6393	7696	7136	6214	6213	6638	5857	5066	5632	5401	5429	4014	3484	4231	2905	3361	3297	8800	6248	10938	11241	10770	9075	7244	6623	5946	5621	5021	5681	9515	9604	12368	1704	1609	1774	7290
Mp1g17930.1	1147	1268	1696	1137	1296	1319	1354	1194	1480	1255	1047	1091	1205	1052	1256	1612	1147	1346	1619	1526	1081	1021	932	923	1019	890	1112	709	767	813	1233	988	1489	1480	1335	1304	1382	1305	1257	1143	1173	1285	1220	1380	1443	825	667	776	1628
Mp1g17940.1	0	0	0	0	0	0	0	0	0	0	0	0	0	0	0	0	0	0	0	0	0	0	0	0	0	0	0	0	0	0	0	0	0	0	0	0	0	0	0	0	0	0	0	0	0	0	0	0	0
Mp1g17950.1	126	185	217	90	101	125	145	154	174	94	102	85	55	62	60	70	49	41	41	43	32	70	60	57	91	105	90	59	89	106	58	73	85	63	69	43	119	73	91	92	58	79	52	43	53	19	12	27	279
Mp1g17960.1	54	95	120	60	60	66	93	70	76	46	45	44	43	34	41	30	22	20	31	25	23	47	43	34	31	25	29	8	21	22	54	37	53	36	50	32	56	44	24	48	41	43	16	14	9	0	0	1	114
Mp1g17970.1	0	1	0	0	0	0	0	0	0	0	0	0	0	0	0	0	0	0	0	0	0	0	0	0	1	0	0	0	0	0	1	0	0	0	0	0	0	0	0	0	0	0	0	0	0	0	0	0	0
Mp1g17980.1	1553	1964	2641	1525	1926	1944	2382	2355	2477	2046	1736	1728	1741	1570	1639	1700	1478	1738	1825	1745	1455	1227	1284	1256	1165	1122	1268	942	1053	1071	994	853	1222	1939	2119	1698	2041	2003	1837	1533	1304	1601	1066	1125	1385	1087	833	1058	2433
Mp1g17990.1	1387	1411	1759	829	1030	955	871	793	815	885	868	867	666	513	684	1133	766	988	998	834	742	1012	960	957	933	917	1070	803	836	863	882	790	1043	1123	1033	1234	1021	921	932	871	782	891	255	244	327	1013	1130	1147	1673
Mp1g18000.1	2470	2873	3677	1895	2072	2022	1261	1257	1326	1478	1341	1358	1177	1089	1336	1982	1386	1805	1623	1389	1206	1932	1797	1735	2061	1949	2354	2084	2222	2218	1520	1309	1702	1344	1354	1472	1793	1623	1772	2112	2080	2354	593	665	745	2414	2207	2637	2967
Mp1g18010.1	516	550	695	348	457	451	469	401	466	471	427	393	270	260	281	427	345	443	475	473	353	434	456	448	408	315	340	245	286	299	435	377	504	397	426	369	390	308	311	360	303	368	493	442	603	308	255	371	746
Mp1g18020.1	1209	1341	1903	1335	1528	1488	1765	1584	1747	1769	1450	1455	1346	1251	1532	2167	1508	1977	1703	1615	1387	1926	1602	1655	1322	1179	1367	1022	1228	1265	883	814	1141	2085	2048	2008	1784	1699	1601	1539	1567	1801	593	568	694	481	478	542	1784
Mp1g18030.1	830	961	1265	552	580	597	645	572	643	651	491	468	548	351	483	708	470	600	712	693	549	734	690	685	885	792	922	572	630	616	741	677	901	642	650	601	613	541	509	661	560	619	338	415	527	726	824	788	957
Mp1g18040.1	5393	6100	7477	2895	3063	2950	2431	2791	2663	2444	1961	2045	1606	1392	1602	2575	1939	2259	3197	2685	2197	5357	4786	4313	7565	6759	8390	5971	6023	6021	2936	2639	3412	3436	3530	3262	3035	3084	2886	3445	3189	3656	2579	2804	3108	8261	7705	9323	5111
Mp1g18050.1	1	0	2	0	0	0	0	0	0	0	0	0	0	0	0	0	0	0	0	0	0	0	0	0	0	0	0	0	0	0	0	0	1	0	0	0	0	0	0	0	0	0	0	0	0	0	0	0	0
Mp1g18060.1	4	0	3	0	0	0	0	0	0	0	0	0	0	0	0	0	0	0	0	0	0	0	0	0	0	0	0	0	0	0	0	0	1	0	0	0	0	0	0	0	0	0	0	0	0	0	0	0	0
Mp1g18070.1	1	1	3	0	0	3	2	0	0	0	0	0	0	0	0	0	3	0	0	0	0	0	1	2	1	4	1	0	1	1	1	1	2	0	1	0	0	5	0	0	2	0	3	1	0	1	0	1	1
Mp1g18080.1	758	1014	1107	648	845	841	805	801	910	880	751	872	1113	902	1129	739	570	666	499	505	418	610	570	570	862	734	958	1002	948	921	921	865	1018	2484	2344	2318	924	876	828	694	566	696	770	917	1174	236	239	286	1036
Mp1g18090.1	366	426	540	402	442	442	332	355	383	383	345	337	408	318	419	437	317	406	385	361	317	395	397	382	498	476	595	548	517	490	426	416	505	528	631	659	477	508	475	429	486	422	209	298	293	522	561	607	388
Mp1g18100.1	1263	1419	1815	1193	1109	1230	1485	1420	1586	1590	1471	1533	1308	1099	1287	1594	1210	1400	1566	1439	1234	1464	1383	1377	1739	1587	1951	1144	1269	1330	1527	1190	1708	1313	1354	1231	1494	1391	1342	1508	1468	1611	750	899	1012	974	948	1081	1529
Mp1g18110.1	3472	4113	5148	5545	6391	6108	7433	7183	7095	6452	5741	5963	6433	5649	6846	8584	6350	7691	8371	7430	6347	6614	6115	6036	7499	6229	8085	5569	6054	6337	5519	4538	6756	5805	5791	5637	8269	7002	7844	7149	6593	7299	6139	6529	7554	6793	6463	7518	5087
Mp1g18120.1	0	2	6	3	1	7	0	6	2	2	0	6	2	2	6	2	4	1	3	3	7	3	9	6	5	4	9	5	5	5	1	1	6	3	3	1	0	3	5	2	5	3	0	0	0	0	0	0	4
Mp1g18130.1	2172	2313	2692	2140	2124	2165	1792	1941	1844	2373	1844	2043	2789	2420	2812	3814	2802	3399	2791	2696	2232	2673	2755	2806	2691	2308	2925	2114	2387	2172	1281	1034	1486	2337	2249	2084	2176	1971	2009	2039	1719	2001	927	987	1153	1031	961	995	3010
Mp1g18140.1	352	449	640	160	120	160	245	248	208	206	129	181	163	149	137	184	177	211	192	171	146	882	892	783	506	516	551	361	376	344	179	123	206	391	402	294	199	167	164	221	160	195	69	115	112	317	277	370	452
Mp1g18150.1	386	358	590	420	466	503	759	517	696	737	714	839	449	424	492	598	421	470	730	752	611	732	766	809	637	517	625	298	279	297	490	357	519	1714	1940	1641	617	548	514	352	392	433	315	380	433	313	369	307	536
Mp1g18160.1	1117	1329	1528	1196	1395	1362	1172	1238	1249	1865	1435	1463	2129	1725	2170	2318	1844	2334	1910	1715	1452	2240	2031	2015	2085	1794	2334	1826	2004	1945	924	763	1038	1792	1527	1727	1632	1429	1482	1347	1232	1354	624	678	774	485	519	551	1682
Mp1g18170.1	509	646	730	516	607	607	575	592	674	729	485	524	708	534	677	898	636	728	785	701	642	772	754	731	917	796	953	682	735	785	530	408	641	729	628	646	780	699	703	619	549	650	409	444	614	835	877	942	815
Mp1g18180.1	1279	1379	1769	833	1060	894	977	760	947	840	786	738	756	764	956	1162	801	1004	997	879	736	939	871	769	863	750	867	674	672	836	1006	862	1239	1326	1371	1294	970	927	951	831	733	882	535	623	758	787	821	806	1483
Mp1g18190.1	1429	1612	2095	1840	1913	1935	1843	1772	1960	1761	1634	1752	1636	1353	1712	1946	1535	1800	1861	1740	1464	1409	1331	1285	1481	1240	1575	1195	1146	1257	1639	1351	1802	1848	1915	1835	2059	1910	1928	1534	1454	1763	730	803	861	1357	1396	1421	1888
Mp1g18200.1	2650	2848	3824	2037	2477	2493	3350	2892	3231	2721	2428	2686	2649	2277	2531	2898	2245	2299	2989	2733	2205	2447	2266	2201	2012	1712	2049	1388	1557	1452	2310	1909	2965	2096	1924	1942	2667	2568	2470	2384	2037	2555	1729	1922	2058	1131	970	1197	3591
Mp1g18210.1	0	0	0	0	0	0	0	0	0	0	0	0	0	0	0	0	0	0	0	0	0	0	0	0	0	0	0	0	0	0	0	0	0	0	0	0	0	0	0	0	0	0	0	0	0	0	0	0	0
Mp1g18220.1	6	14	41	129	138	250	313	323	351	319	317	340	128	114	137	128	132	104	111	104	82	134	118	124	87	67	92	43	39	33	370	374	520	79	31	69	206	238	203	148	104	140	190	223	237	2	2	3	74
Mp1g18230.1	3531	3823	4813	4693	5428	5362	5070	4981	5211	6219	4593	5154	8304	6856	7889	8598	6526	7376	6585	5888	4761	5999	5479	5649	7467	6038	7720	6005	6967	6775	3281	2675	4143	5403	5040	5273	6127	5634	5164	5116	4603	5280	2540	2916	3291	1860	1729	2051	5457
Mp1g18240.1	0	0	0	0	0	0	0	0	0	0	0	0	0	0	0	0	0	0	0	0	0	0	0	0	0	0	0	0	0	0	0	0	0	0	0	0	0	0	0	0	0	0	0	0	0	0	0	0	0
Mp1g18250.1	0	0	0	0	0	0	0	0	0	0	0	0	0	0	0	0	0	0	0	0	0	0	0	0	0	0	0	0	0	0	0	0	0	0	0	0	0	0	0	0	0	0	0	0	0	0	0	0	0
Mp1g18260.1	1396	1637	1890	2543	2959	3118	2939	3539	3544	3385	2971	3271	2180	1745	2259	3045	2582	2807	3074	2666	2276	2431	2481	2315	2211	1931	2431	1500	1692	1600	2910	2707	3614	1592	1651	1770	3566	3340	3511	2852	2445	2806	1700	1747	2108	2579	2299	2749	1894
Mp1g18270.1	504	527	694	728	748	788	994	953	1028	777	681	669	687	560	684	953	721	721	1013	926	774	749	693	627	711	616	695	495	477	456	756	603	959	720	720	679	764	778	801	736	591	741	898	1117	1231	732	697	746	725
Mp1g18280.1	1846	2074	2486	1924	2072	2097	1060	1192	1242	1293	1147	1078	1557	1252	1463	2068	1413	1724	1689	1658	1226	1660	1597	1508	2269	1992	2512	1975	2260	2162	715	664	978	1254	1249	1291	1660	1475	1309	1689	1511	1642	551	649	726	1305	1279	1430	3318
Mp1g18290.1	4	10	8	2	4	3	3	5	4	1	5	4	2	3	0	1	3	3	2	1	3	0	0	11	1	0	5	1	3	2	1	2	2	2	12	6	4	9	0	5	4	4	3	8	5	0	1	1	18
Mp1g18300.1	120	177	168	312	417	417	400	432	413	277	277	306	239	201	229	333	291	300	335	372	280	119	146	113	94	81	120	66	50	85	131	104	194	347	374	379	492	368	430	295	297	341	93	129	128	18	28	33	229
Mp1g18310.1	1947	2095	2575	2203	2478	2470	1742	1857	2089	2361	1788	1927	2892	2416	2685	2838	2145	2459	2637	2336	1901	2814	2828	2430	4354	3503	4543	4333	4773	4570	1033	953	1234	2698	2501	2539	2722	2409	2427	2291	2001	2196	888	1032	1161	2097	2124	2391	2750
Mp1g18320.1	148	156	211	102	114	157	154	146	169	163	132	120	114	87	130	136	122	126	158	139	108	137	140	134	94	116	114	71	99	68	116	84	147	106	131	106	144	93	123	116	124	143	222	262	263	65	54	83	197
Mp1g18330.1	63	59	80	197	221	214	111	138	161	86	79	66	134	132	120	158	108	154	184	146	125	173	137	150	144	138	181	149	168	167	68	63	101	82	58	88	215	164	151	212	152	159	52	62	58	155	117	160	156
Mp1g18340.1	1	4	6	12	7	9	6	8	1	7	4	12	12	1	0	0	0	3	0	1	0	4	3	4	5	8	6	3	9	5	1	1	4	1	3	6	0	2	3	2	1	5	1	1	4	1	0	0	13
Mp1g18350.1	0	0	0	1	0	5	1	5	0	5	0	0	0	2	0	2	0	0	1	3	0	0	1	2	0	0	2	0	5	0	7	3	2	1	0	0	0	0	2	2	0	2	0	1	3	0	0	0	0
Mp1g18360.1	1632	2091	2327	5108	5727	5602	3462	4236	4149	3720	3318	3566	4504	3886	5016	5588	4321	5418	5381	4939	4045	2657	2590	2237	2415	2206	2872	2450	2627	2546	2265	2178	3005	3224	3136	3240	5693	5249	5922	5352	4519	5288	3835	3859	4818	874	671	980	3877
Mp1g18370.1	0	0	0	0	0	0	0	0	0	0	0	0	0	0	0	0	0	0	0	0	0	0	0	0	0	0	0	0	0	0	0	0	0	0	0	0	0	0	0	0	0	0	0	0	0	0	0	0	0
Mp1g18380.1	32	38	47	55	88	99	212	228	232	257	228	243	104	94	114	83	101	125	51	76	61	45	25	21	19	20	23	15	40	27	726	602	910	121	77	102	138	122	134	43	63	63	169	186	180	35	21	20	92
Mp1g18390.1	0	0	0	0	1	0	0	0	0	0	2	0	0	0	0	0	0	0	0	0	2	0	0	0	0	0	0	0	0	0	0	0	0	0	0	0	0	0	0	0	0	0	0	0	0	0	0	1	0
Mp1g18400.1	301	362	429	300	345	303	280	279	324	298	308	345	231	207	244	262	185	259	295	263	226	316	300	277	334	300	355	270	310	336	289	251	332	398	421	395	274	281	273	267	370	311	106	91	110	447	413	484	436
Mp1g18410.1	2967	3310	4200	2111	2384	2372	2371	2537	2463	2369	2306	2644	1680	1588	1859	2859	2160	2473	2632	2494	2225	3983	3273	2993	3359	3005	3626	2921	3285	3078	1709	1398	2023	2766	2795	2456	2463	2488	2379	3936	5268	5029	2156	2306	2726	3935	3903	4524	3897
Mp1g18420.1	340	301	451	223	287	327	376	325	362	343	295	275	224	174	241	262	224	217	283	207	182	219	184	193	231	188	216	162	194	169	359	281	421	270	303	256	296	255	227	242	209	233	366	409	487	261	326	323	375
Mp1g18430.1	1874	1856	2695	1518	1740	1689	1983	1910	1894	1838	1559	1660	1490	1253	1519	1662	1248	1459	1619	1636	1271	1223	1164	1103	1471	1133	1476	1133	1162	1161	1791	1500	2120	1764	1812	1706	1836	1684	1633	1534	1316	1422	1962	2270	2290	1963	2009	2150	2294
Mp1g18440.1	1107	1194	1427	470	477	435	438	394	405	359	295	298	331	279	307	428	298	351	394	356	237	590	502	448	753	652	810	660	695	611	344	306	450	466	472	446	469	426	446	458	453	495	301	365	391	630	723	666	1249
Mp1g18450.1	453	494	645	404	402	433	596	563	636	616	513	554	413	382	432	535	469	451	524	487	413	466	439	412	483	399	560	421	423	421	498	420	631	499	479	525	572	508	490	469	430	567	359	402	454	592	603	630	599
Mp1g18460.1	402	426	647	714	845	900	1560	1533	1598	1755	1886	2299	629	564	656	767	682	725	1233	1031	777	888	754	730	902	659	790	420	446	518	2630	1803	3089	949	939	780	830	787	850	1343	1813	1754	541	574	673	465	412	484	696
Mp1g18470.1	14	5	16	6	6	4	47	35	40	65	39	54	38	40	25	24	25	9	19	10	6	35	16	11	6	7	14	10	7	4	563	493	560	36	60	34	9	21	7	20	12	11	92	86	131	3	5	3	12
Mp1g18480.1	0	0	2	0	4	1	2	0	0	1	0	0	0	3	5	1	1	8	1	1	3	0	4	0	2	0	0	0	0	1	0	1	1	0	0	0	0	0	0	1	0	0	0	0	0	0	0	0	0
Mp1g18490.1	19	15	22	20	20	16	9	6	14	23	16	8	1	6	7	14	4	9	7	9	9	14	11	11	11	7	4	5	7	8	11	6	8	14	12	8	15	5	13	10	4	14	3	11	6	1	1	6	37
Mp1g18500.1	369	428	523	311	431	401	527	467	451	460	376	377	233	211	288	392	308	323	538	483	403	367	316	340	308	215	289	149	194	208	306	227	450	116	110	147	484	410	359	403	327	383	228	272	253	52	54	66	484
Mp1g18510.1	2528	2726	3361	2522	2901	2842	2244	2486	2598	2536	2139	2153	3719	3138	3721	3534	2525	3040	2657	2307	1916	2266	2097	1990	3381	3098	3767	4111	4665	4386	1719	1534	1968	3881	3821	3700	2480	2556	2447	2209	2045	2384	903	1067	1271	2101	2054	2440	3822
Mp1g18520.1	758	840	1084	409	458	488	425	430	448	413	358	387	365	325	406	446	288	323	389	346	298	408	380	374	487	467	602	414	481	508	349	310	439	573	501	499	443	435	340	391	315	355	193	230	284	319	308	350	931
Mp1g18530.1	1265	1468	1815	1549	1862	1855	1778	1717	1901	2035	1624	1723	2757	2285	2905	2168	1658	2127	1559	1361	1213	1122	1068	1092	1535	1283	1550	1491	1617	1546	1223	1084	1425	1900	1824	1791	2131	1751	2032	1540	1362	1630	1181	1310	1547	866	848	937	2012
Mp1g18540.1	1462	1671	1921	1404	1561	1772	1266	1555	1424	1394	1238	1267	2188	2048	2361	1006	874	1088	436	387	350	483	419	435	1701	1643	1847	3251	3332	3132	1122	984	1296	1569	1585	1578	1605	1451	1446	1630	1462	1665	2564	2878	3098	2383	2145	2730	2058
Mp1g18550.1	13	10	5	1	0	0	0	0	0	0	0	0	0	0	0	0	0	0	0	0	0	0	0	0	0	0	1	0	0	2	0	0	3	0	0	2	0	0	0	0	0	0	0	1	0	0	0	0	8
Mp1g18560.1	1624	1732	2275	1395	1637	1608	1789	1631	1675	1552	1505	1507	1486	1263	1524	2174	1553	1894	2026	1942	1536	1560	1391	1504	1458	1433	1649	1334	1373	1529	1316	1113	1645	1662	1672	1547	2013	1703	1790	1687	1589	1921	1572	1655	1939	1453	1582	1600	2166
Mp1g18570.1	295	365	402	217	221	214	274	217	262	227	205	204	180	141	191	308	182	219	241	240	195	230	192	207	247	225	258	227	241	227	164	137	251	224	236	269	268	160	214	213	213	226	98	142	129	161	203	185	513
Mp1g18580.1	322	371	458	233	265	303	358	334	338	345	334	327	296	210	281	357	301	267	314	296	285	363	308	326	339	261	406	254	272	302	272	246	442	234	239	246	342	312	315	381	295	374	213	242	255	298	322	309	419
Mp1g18590.1	685	784	867	418	451	424	177	218	214	252	234	217	448	323	401	352	228	330	272	250	223	183	181	148	275	274	319	300	324	317	219	153	252	391	341	375	337	317	353	278	227	315	138	128	155	258	272	273	892
Mp1g18600.1	2227	2454	3182	1741	1918	1978	2078	2069	2097	2097	2003	2276	1075	954	1139	1487	1173	1395	1836	1584	1289	1784	1708	1575	2131	1833	2094	1614	1735	1643	1832	1365	2121	2360	2456	2106	1758	1713	1732	2218	2518	2610	737	969	1015	4926	4685	5182	2600
Mp1g18610.1	1649	1745	2467	1396	1639	1605	2106	1984	2142	2008	1797	1745	1864	1504	1758	2157	1558	1647	1808	1661	1387	1582	1364	1325	1341	1122	1470	890	1140	1163	1365	1074	1676	1523	1483	1492	1778	1792	1560	1657	1486	1762	837	959	1090	643	584	650	2197
Mp1g18620.1	463	513	615	507	643	643	1113	1034	1080	992	817	822	806	644	742	859	667	646	905	850	627	670	624	587	596	474	509	338	398	399	790	551	924	660	655	612	792	708	677	677	712	707	832	1086	1250	264	328	345	681
Mp1g18630.1	0	0	3	0	0	1	0	1	0	1	1	0	1	0	0	0	0	1	0	0	0	1	0	0	0	0	0	0	0	1	0	0	3	0	0	1	0	0	0	1	0	0	0	0	1	1	1	1	0
Mp1g18640.1	2138	2228	2939	2132	2409	2398	2684	2503	2783	2590	2634	2752	2111	1925	2224	3189	2288	2769	2796	2677	2183	2615	2198	2345	2142	1772	2173	1918	1949	1984	3098	2465	3216	2087	1917	1827	2816	2342	2585	3049	3077	3121	2122	2555	2823	2533	2607	2895	2804
Mp1g18650.1	3480	3829	4828	1834	1963	1976	869	794	876	885	821	888	296	230	309	437	343	374	634	651	531	2313	1938	1777	2813	2612	2987	2497	2143	2219	5210	4073	5787	3692	4621	3876	1204	1283	1124	1678	1639	1870	493	578	677	1079	993	1166	4117
Mp1g18660.1	1383	1627	1891	1965	2247	2269	1886	1781	2015	2426	2004	2180	2196	1872	2337	2140	1497	1916	1795	1557	1376	1399	1313	1432	1887	1350	1795	1553	1710	1638	1236	1208	1558	3733	3434	3667	2379	1999	2219	1829	1557	1858	940	1020	1182	754	670	825	1739
Mp1g18670.1	0	0	5	0	3	0	0	2	2	1	0	0	0	4	0	0	0	0	0	0	0	0	2	0	0	1	0	0	0	0	0	0	1	0	0	0	2	0	0	0	0	0	1	0	0	0	0	0	1
Mp1g18680.1	3615	4133	5271	4848	5354	5256	5298	4929	5366	5371	4647	4816	5627	4739	5937	7596	5301	6432	6946	6334	5138	6140	5685	5717	5730	5087	6132	4929	5201	5340	4309	3641	4935	5013	4986	4911	7081	6564	6506	6401	5769	6641	4817	5433	6220	4396	4549	4943	5068
Mp1g18690.1	15	16	23	6	25	24	17	13	20	26	9	12	13	6	15	16	10	8	14	11	10	11	10	8	13	23	22	17	10	16	21	12	23	31	24	24	17	6	31	35	16	12	21	17	20	23	15	25	21
Mp1g18700.1	1772	1981	2603	1485	1740	1512	1869	1554	1596	1432	1321	1341	1398	1154	1428	1777	1218	1694	1577	1474	1197	1218	1176	1073	1364	1079	1554	1108	1156	1304	1162	947	1477	1590	1738	1665	1737	1505	1561	1275	1219	1337	777	810	905	1242	1407	1467	2286
Mp1g18710.1	63	68	102	11	3	1	9	5	15	19	8	12	5	5	2	8	9	10	17	10	11	5	11	5	2	4	7	4	2	1	11	4	9	9	12	4	9	11	10	11	17	3	19	33	26	1	1	6	105
Mp1g18720.1	4	6	7	15	9	32	84	61	52	97	128	133	69	70	132	23	30	22	5	6	5	8	14	16	24	20	58	68	37	53	1234	665	1269	223	227	258	20	6	14	26	42	65	16	47	65	194	88	103	10
Mp1g18730.1	6	1	10	7	20	26	44	26	41	113	117	133	22	41	48	9	15	5	16	3	10	15	10	5	26	23	49	51	65	74	833	447	980	139	161	201	15	20	12	6	52	40	5	15	29	180	101	118	18
Mp1g18740.1	212	209	292	55	69	63	53	46	39	50	26	39	28	26	29	41	31	22	37	35	32	29	36	26	29	33	38	49	37	34	22	28	50	79	76	85	46	54	50	51	35	35	15	21	37	46	49	58	252
Mp1g18750.1	819	884	1155	663	760	793	649	533	612	531	505	472	480	404	455	760	581	672	662	701	557	625	543	500	555	503	627	469	460	477	417	433	493	799	668	679	673	673	632	614	655	752	241	254	321	693	771	825	1166
Mp1g18760.1	578	618	814	336	407	404	470	491	545	505	453	488	511	392	516	606	450	530	534	573	421	509	500	498	619	532	620	437	473	484	294	212	368	393	343	345	476	444	483	387	392	489	326	387	431	787	669	870	643
Mp1g18770.1	839	893	1207	493	548	530	713	576	663	650	558	548	424	357	415	720	510	549	793	709	531	779	637	722	947	888	1085	719	912	838	480	401	548	641	641	525	626	489	475	588	506	550	476	516	589	1143	1177	1338	1148
Mp1g18780.1	2525	2643	3725	8680	10150	10222	19547	22943	21544	20067	17640	17484	14123	12002	13690	29616	23363	27234	26570	24665	20338	15352	15960	15293	10042	9147	10415	7853	8474	8332	10560	8653	12294	11548	10311	9140	19165	18022	17267	17439	16089	17753	8113	9501	10697	17360	15865	18948	5697
Mp1g18790.1	0	0	0	0	0	0	0	0	0	0	0	0	0	0	1	3	0	0	0	2	0	0	1	0	0	0	0	0	0	0	0	0	0	2	0	1	0	1	1	0	0	0	0	0	0	0	0	3	2
Mp1g18800.1	868	916	1232	387	502	510	549	486	499	572	494	476	468	428	525	521	443	555	452	478	401	350	372	298	368	310	387	293	338	280	415	337	517	583	550	550	491	494	498	451	417	473	295	290	395	276	297	322	887
Mp1g18810.1	1847	1963	2775	1330	1498	1805	1791	1690	1902	1628	1408	1570	1467	1270	1467	1817	1430	1601	1646	1642	1373	1490	1365	1366	1166	1061	1328	847	926	946	1375	1055	1569	1863	1949	1722	1855	1659	1724	1441	1437	1502	666	740	998	865	786	916	2622
Mp1g18820.1	0	3	8	0	0	0	0	1	0	0	0	0	0	0	0	0	0	0	2	0	0	0	0	1	0	0	1	0	0	1	0	0	1	0	0	0	1	2	0	0	0	1	0	0	0	0	0	1	8
Mp1g18830.1	1161	1304	1400	645	657	665	297	329	312	412	311	294	668	645	709	804	707	839	653	529	433	1017	1055	951	1896	1403	1949	1541	1861	1697	287	234	344	317	303	259	505	360	376	573	554	616	193	282	261	1390	1240	1691	2025
Mp1g18840.1	505	561	644	627	745	789	900	737	852	612	501	520	578	600	685	763	577	608	968	737	669	657	723	521	717	639	805	529	565	542	420	383	558	545	502	628	788	743	742	901	954	906	294	391	403	582	617	620	758
Mp1g18850.1	25	21	44	67	56	56	36	37	37	39	37	34	38	16	30	30	31	52	23	29	11	28	29	34	29	43	43	18	31	23	39	26	51	22	30	28	42	29	33	25	22	40	23	26	23	35	28	44	39
Mp1g18860.1	629	728	978	923	1036	956	1089	987	1172	895	738	771	847	626	849	1059	704	724	1165	1058	928	1172	1041	958	1249	1007	1279	832	811	844	766	700	857	758	768	891	940	1030	889	1137	1299	1319	642	735	942	713	683	714	997
Mp1g18870.1	0	0	0	3	1	0	0	0	0	1	0	0	0	0	0	0	1	0	0	0	0	1	0	0	0	0	2	0	1	0	0	0	2	0	1	2	0	0	0	2	0	1	0	1	0	0	0	0	0
Mp1g18880.1	2363	2682	3171	1862	2123	2159	2190	1959	2296	2147	2116	2138	2018	1729	2111	2735	2029	2368	2570	2301	1848	3175	2815	2593	2659	2276	2673	2881	2930	2787	1761	1563	2112	2643	2498	2396	2488	2303	2505	2664	2750	3165	1763	1845	2077	3479	3813	4220	2591
Mp1g18890.1	1147	1110	1585	1063	1426	1295	1433	1583	1501	1453	1341	1711	774	866	889	1134	960	991	1508	1426	1163	1241	1112	1010	770	694	885	563	581	575	1740	1252	1979	1017	1031	871	1138	1086	1135	2287	3077	2914	2005	2057	2421	1066	873	975	1527
Mp1g18900.1	1854	2250	2549	2084	2604	2426	2922	2647	2848	2765	2596	2666	2243	2005	2537	3342	2661	3103	3573	3086	2499	2651	2525	2342	2257	1695	2214	1447	1578	1746	2492	1966	2902	2624	2741	2347	3006	2711	3069	2568	2645	3138	2229	2129	2707	2786	2994	3238	2453
Mp1g18910.1	37	25	51	3	0	3	3	3	0	3	1	3	3	2	1	2	0	0	0	0	0	1	1	0	1	1	1	0	0	0	4	1	15	7	1	1	0	5	0	2	10	8	11	3	3	3	1	0	43
Mp1g18920.1	2329	2324	3715	2369	2722	2872	4676	5149	5336	4892	4187	4376	3775	3104	3555	3999	3505	3392	3480	3265	2848	3066	2681	2651	2681	2262	2780	2222	2488	2308	3516	2615	4046	3549	4092	3693	3739	3243	3229	3217	2750	3128	2075	2452	2912	1468	1445	1658	3284
Mp1g18930.1	716	748	868	631	757	735	517	645	564	725	570	608	942	757	889	882	711	798	835	690	572	975	870	791	1245	1107	1397	1096	1404	1183	234	218	346	977	970	965	693	577	569	622	487	584	282	292	323	466	464	450	1018
Mp1g18940.1	3339	3842	5041	5583	6563	6368	5554	6659	6106	7646	5531	6020	8738	7581	9047	9377	7807	8859	8574	6975	5974	7243	6748	6844	7579	6167	8293	6258	6991	6638	3129	2692	4410	6897	6139	6946	7492	6109	6866	6261	5171	6228	3285	3871	3771	1515	1385	1583	5040
Mp1g18950.1	364	372	450	273	311	300	231	242	202	225	221	252	139	104	140	151	148	145	186	180	155	796	717	542	399	270	340	221	250	219	370	327	443	517	558	408	208	199	238	663	1267	1090	231	284	351	141	137	188	412
Mp1g18960.1	372	439	455	305	373	456	448	502	514	445	360	422	378	301	337	422	357	369	417	414	317	471	423	382	423	382	442	306	377	338	396	316	439	557	580	403	382	449	361	403	320	367	248	246	338	420	461	497	505
Mp1g18970.1	1564	1711	2370	1238	1446	1442	1756	1737	1756	1562	1551	1495	1343	1112	1334	1560	1291	1436	1589	1503	1239	1535	1474	1388	1302	1081	1229	993	1108	1035	1357	1048	1640	1516	1476	1346	1552	1341	1476	1620	1420	1651	1186	1279	1645	1541	1392	1767	2119
Mp1g18980.1	1763	1737	2224	2034	2097	2183	3451	3198	3564	2938	2817	2731	2253	1880	2257	2941	2310	2675	2977	2722	2204	2356	2600	2508	2263	1911	2309	1695	1847	1735	3166	2537	3696	2776	3024	2459	2130	2059	1803	2584	2263	2410	1768	2077	2481	2732	2609	2702	2299
Mp1g18990.1	45675	50979	64066	39675	45791	46730	44548	41453	46229	38604	33228	33945	41857	35166	39916	50869	37967	43140	49220	44118	34926	40942	37381	37327	46668	40037	48947	39588	44278	43215	26875	23071	32990	32830	32362	30520	40494	38001	36167	39587	37723	39453	28687	32366	34418	66047	59648	71702	60911
Mp1g19000.1	1458	1613	2037	1331	1323	1442	1474	1346	1548	1463	1236	1303	1540	1372	1526	1922	1408	1693	1674	1656	1244	1198	1183	1144	1136	890	1186	835	939	862	1250	1016	1383	1427	1496	1585	1566	1331	1492	1341	1206	1399	759	798	845	750	909	954	1914
Mp1g19010.1	1851	2038	2774	1758	2221	2048	2886	3052	2970	2682	2176	2254	2329	1972	2056	2710	1958	2434	2882	2412	2066	2326	2007	2007	2330	2063	2271	1803	2191	1966	1734	1304	2040	2022	2181	1854	2203	2082	1869	2011	1920	2144	2033	2513	2495	2686	2743	3609	3277
Mp1g19020.1	6548	6928	10523	6530	7853	8644	13149	13158	13766	11559	9603	10157	13822	11307	13411	11849	9851	10541	10593	9667	7599	7562	7405	7292	7010	6277	7515	5855	6585	6229	10953	8517	13126	9434	9000	8012	10511	10064	9537	9075	7954	8832	10497	11985	14251	5856	5173	6311	8738
Mp1g19030.1	238	256	349	159	219	235	285	278	213	208	173	197	256	226	283	225	161	172	158	157	110	119	100	78	103	79	110	50	79	98	181	173	215	179	178	128	233	223	156	184	176	137	183	207	225	19	42	32	422
Mp1g19040.1	592	627	894	140	157	199	213	239	292	262	187	214	373	302	387	150	156	191	198	188	153	128	171	102	128	100	147	56	76	89	294	181	338	137	130	114	196	188	168	165	128	175	100	78	123	101	97	142	580
Mp1g19050.1	1189	1269	1529	812	962	933	512	559	640	550	498	465	667	554	678	910	688	866	791	692	604	797	875	664	783	648	884	715	793	771	723	715	821	616	641	628	873	813	818	881	778	959	339	392	457	1212	1100	1297	1286
Mp1g19060.1	56	79	100	22	15	24	17	13	5	17	16	17	16	17	26	14	13	19	20	9	12	13	11	13	22	13	21	12	9	19	12	17	34	36	29	31	19	28	23	17	21	21	16	12	12	14	13	8	65
Mp1g19070.1	680	702	977	495	632	661	617	601	695	518	525	565	477	454	512	580	481	480	521	493	431	496	470	499	528	408	530	450	404	425	632	566	751	625	666	680	607	519	612	549	566	713	315	310	377	418	406	470	824
Mp1g19080.1	771	954	1256	637	790	763	685	655	680	622	556	623	625	527	647	686	556	543	585	553	452	521	466	462	709	592	772	593	676	680	502	418	587	1025	1057	916	738	678	602	631	520	560	237	310	372	450	534	505	1043
Mp1g19090.1	0	0	0	0	0	0	0	0	0	0	0	0	0	0	0	0	0	0	0	0	0	0	0	0	0	0	0	0	0	0	0	0	0	0	0	0	1	0	0	0	0	0	0	0	1	0	0	0	0
Mp1g19100.1	1145	1261	1808	756	782	806	687	581	622	673	694	939	548	505	544	573	401	511	468	418	345	505	397	419	619	515	654	605	578	585	507	397	600	1125	1212	1052	666	597	596	896	1276	1038	325	395	463	177	165	227	1400
Mp1g19110.1	478	573	702	558	681	726	586	519	655	549	465	481	525	478	636	734	527	609	709	617	571	755	596	581	876	691	946	692	706	767	410	403	574	639	615	568	643	621	630	626	606	646	398	488	506	538	532	636	752
Mp1g19120.1	0	0	0	0	2	0	1	0	0	0	0	0	0	0	1	0	0	0	0	0	0	0	0	0	0	0	0	0	1	0	0	0	0	0	0	0	0	0	0	0	2	0	0	0	0	0	0	0	1
Mp1g19130.1	0	0	1	0	2	1	1	0	0	0	0	0	0	0	1	0	0	0	0	0	0	0	0	0	0	0	0	0	0	0	0	0	0	0	0	0	0	0	0	1	0	0	1	0	0	0	0	0	0
Mp1g19140.1	0	0	0	0	0	0	0	0	0	0	0	0	0	0	0	0	0	0	0	0	0	0	0	0	0	0	0	0	0	0	0	0	0	0	0	0	0	0	0	0	0	0	0	0	1	0	0	0	0
Mp1g19150.1	17	9	21	13	25	30	107	151	96	104	94	92	17	9	10	19	21	16	11	12	22	31	30	36	24	10	15	3	8	10	423	425	606	9	21	21	43	66	27	26	26	27	36	44	37	1	0	1	8
Mp1g19160.1	67	59	84	17	24	24	27	25	14	13	12	11	19	16	21	14	11	6	3	3	8	5	6	13	16	18	6	15	15	19	35	23	25	18	29	13	17	13	11	7	6	6	26	29	36	6	6	8	62
Mp1g19170.1	2012	2394	3223	2000	2423	2241	2345	2216	2443	2142	2047	2268	2123	1814	2390	2953	2200	2785	2848	2609	2315	3078	2815	2823	2890	2517	3072	2111	2206	2121	1825	1543	2319	2197	2249	2189	2746	2510	2590	2497	2378	2813	1345	1314	1642	2412	2606	2736	3381
Mp1g19180.1	2371	2642	3400	1564	1730	1773	1534	1370	1513	1406	1406	1333	1202	1081	1319	1459	1079	1378	1368	1301	1131	1101	951	947	1080	907	1192	921	899	922	1544	1323	1826	2064	2097	2202	1607	1396	1533	1218	1132	1345	985	962	1263	1243	1322	1371	3405
Mp1g19190.1	536	598	841	1050	1374	1313	3395	3189	3199	2637	2115	2428	2197	1842	2171	1920	1591	1747	1906	1572	1303	1080	919	1000	1281	993	1275	636	897	818	787	673	1078	2041	1734	1849	1889	1492	1684	1306	1104	1217	569	555	617	198	180	191	1071
Mp1g19200.1	0	0	0	0	0	0	0	0	0	0	0	0	0	0	0	0	0	0	0	0	0	0	0	0	0	0	0	0	0	0	0	0	0	0	0	0	0	0	0	0	0	0	0	0	0	0	0	0	0
Mp1g19210.1	1610	1802	2443	3444	3786	3946	3625	3720	4070	3614	3036	3220	4690	3970	4648	4519	3241	4012	3365	2985	2478	2435	2138	2045	3346	2770	3440	4110	4197	4143	2344	2178	3024	3569	3415	3569	4340	4084	4201	3813	3542	4015	2437	2718	3087	2655	2600	2957	2335
Mp1g19220.1	303	261	303	352	451	478	408	411	448	383	386	397	517	497	628	564	399	516	455	432	318	276	249	214	316	285	351	331	397	371	275	301	368	378	382	383	553	522	485	486	429	467	292	332	363	207	224	224	462
Mp1g19230.1	1254	1286	1662	1318	1533	1523	1781	1512	1864	1818	1542	1616	1530	1426	1571	2113	1422	1830	1663	1642	1303	1352	1276	1321	1752	1555	1994	1592	1549	1632	1360	1238	1682	1897	1720	1891	1871	1741	1746	1557	1436	1636	671	758	884	1443	1545	1567	1698
Mp1g19240.1	0	0	0	0	0	0	0	0	0	0	0	0	0	0	0	0	0	1	0	0	0	0	0	0	0	0	0	0	0	0	0	0	0	0	0	4	0	0	0	0	0	0	0	0	0	0	0	0	0
Mp1g19250.1	1809	1935	2763	1030	1249	1238	1040	806	987	1053	801	900	1032	983	1181	1084	928	979	1138	1021	841	936	801	797	1174	1064	1396	1088	1163	1144	946	847	1029	1187	1232	1176	1199	1051	1080	960	821	1045	615	561	792	756	749	833	2387
Mp1g19260.1	1024	1129	1377	1075	1136	1157	1158	1122	1189	1087	907	1038	936	825	1034	1126	794	886	1074	1000	816	888	787	793	1022	872	1085	924	882	972	698	724	1016	827	727	757	1244	1131	1103	1167	1056	1194	778	866	1059	633	604	702	1347
Mp1g19270.1	1	7	0	0	2	0	0	0	1	0	0	0	3	0	0	2	2	3	2	0	0	0	0	0	0	0	0	0	1	1	0	0	3	1	1	1	0	0	0	0	2	0	0	1	2	0	1	1	1
Mp1g19280.1	900	951	1319	710	857	867	827	745	931	868	710	689	732	684	747	897	634	776	869	767	641	737	647	641	688	634	775	563	619	591	675	504	793	787	802	782	823	829	794	706	680	709	699	702	774	678	629	631	1423
Mp1g19290.1	804	822	1055	867	993	1031	1197	1081	1180	1010	961	1058	913	852	932	1157	853	1011	1068	1039	890	909	852	766	805	647	816	576	599	653	912	702	1125	860	869	863	1178	1093	1092	1072	926	1089	396	458	530	714	834	896	1045
Mp1g19300.1	902	947	1192	810	927	850	610	598	684	749	641	680	619	628	675	890	750	767	678	701	565	746	849	823	689	616	814	629	716	675	352	284	445	745	654	696	886	731	804	738	661	807	151	188	204	247	242	277	1441
Mp1g19310.1	2343	2032	3247	2527	2875	3284	6473	5775	5536	6602	6811	7371	2998	2571	3459	3244	3309	3316	2304	2469	1965	839	846	919	596	615	697	607	609	693	9000	6513	10702	15457	19991	13344	3303	3237	3371	2999	3644	3384	5410	7019	7664	631	483	598	1824
Mp1g19320.1	1526	1701	2421	1762	1956	2067	2183	2006	2187	2032	1676	1919	1728	1439	1520	2405	1877	2093	2019	1988	1692	2009	1838	1979	1745	1461	1681	1424	1466	1466	1798	1465	2072	2179	2206	2218	2331	2146	2031	2010	1886	2159	785	847	1001	1179	1329	1200	2265
Mp1g19330.1	694	716	1019	767	864	877	1240	1093	1155	1137	1051	1000	842	663	749	976	932	947	971	892	810	1037	851	890	864	714	852	684	709	639	851	664	988	1243	1106	1155	1105	1041	964	996	968	894	359	455	569	519	472	585	973
Mp1g19340.1	91	102	139	24	36	19	90	65	88	37	61	62	39	29	37	41	26	44	26	31	55	16	18	33	16	20	70	49	58	57	35	37	87	133	105	124	81	101	37	32	26	22	17	50	23	19	38	35	123
Mp1g19350.1	3307	3378	4125	1929	2086	2166	1776	1823	1765	1704	1335	1375	1474	1354	1738	1890	1391	1667	2121	1780	1518	1768	1664	1573	1700	1523	1916	1493	1658	1678	1323	1169	1619	1533	1464	1391	2001	1728	1812	1857	1638	1924	1085	1210	1327	2210	1897	2272	3963
Mp1g19360.1	0	2	5	0	0	5	3	1	2	1	2	1	8	4	0	4	1	1	2	5	1	2	2	2	2	0	2	0	1	1	3	2	2	1	0	3	1	3	1	2	0	0	13	20	24	0	0	0	2
Mp1g19370.1	0	0	1	0	1	0	0	0	0	0	4	0	0	0	3	2	1	0	0	1	0	0	0	0	0	0	0	1	0	0	0	0	0	0	0	0	2	0	0	0	0	0	2	0	0	0	0	0	0
Mp1g19380.1	759	770	1141	1414	1631	1528	1137	1231	1376	1420	1174	1207	1092	988	1169	2082	1504	1977	2251	1998	1603	2212	2162	1867	2062	1680	2121	1596	1880	1777	446	420	576	1383	1291	1429	1903	1871	1761	2107	2489	2719	405	452	575	2711	2673	2819	1268
Mp1g19390.1	859	897	1353	563	707	584	871	803	812	783	734	691	662	517	648	778	518	618	927	754	625	600	520	544	557	534	612	427	424	455	741	512	852	832	893	821	670	658	570	589	516	521	452	521	597	329	349	413	1234
Mp1g19400.1	947	1130	1303	1448	1340	1422	307	415	410	522	326	414	1014	906	1080	2056	1307	1820	1700	1477	1271	1445	1365	1157	1973	2039	2232	1876	1793	1734	596	526	650	418	438	440	1320	1256	1372	1822	1485	1759	358	365	438	4875	4464	5392	1526
Mp1g19410.1	669	723	956	342	397	416	335	301	315	295	289	249	305	281	297	326	246	292	371	383	276	342	320	289	440	270	414	276	308	298	268	223	389	384	458	343	299	247	278	275	234	321	315	313	396	392	342	387	789
Mp1g19420.1	1844	2150	2560	1088	1264	1097	1073	999	1094	948	786	910	842	783	963	1070	824	864	1272	1165	969	1282	1100	1202	1610	1460	1844	1241	1293	1369	839	585	1026	970	912	957	991	893	938	949	792	985	856	1099	1119	987	1039	1114	2135
Mp1g19430.1	409	451	539	254	277	319	267	284	279	305	242	247	342	288	321	432	290	310	402	282	265	353	253	260	398	342	424	347	396	349	185	188	295	329	309	289	346	327	325	333	281	319	119	117	172	812	741	864	353
Mp1g19440.1	0	0	0	0	0	0	0	0	0	0	0	0	0	0	0	0	0	0	0	0	0	0	0	0	0	0	0	0	0	0	0	0	0	0	0	0	0	0	0	0	0	0	0	0	0	0	0	0	0
Mp1g19450.1	1198	1274	1728	1118	1352	1327	1062	1069	1117	1065	895	991	1067	989	1052	1558	1070	1375	1464	1321	1011	1369	1336	1321	1562	1340	1622	1403	1422	1436	982	897	1182	1353	1540	1411	1453	1287	1388	1322	1180	1339	1021	1199	1309	2206	2224	2430	1315
Mp1g19460.1	0	4	10	9	1	6	10	4	11	7	8	5	2	1	8	2	1	8	11	8	5	3	7	1	2	5	2	1	4	1	3	3	1	1	4	0	8	8	3	1	6	1	5	3	4	5	4	8	4
Mp1g19470.1	1241	1279	1707	1451	1510	1564	1327	1268	1448	1082	1102	1241	1147	994	1210	1698	1187	1512	1634	1552	1251	1286	1132	1061	1286	1076	1341	1057	1118	1140	1197	1020	1261	1343	1349	1228	1452	1422	1404	1539	1535	1698	1162	1269	1525	1514	1656	1698	1613
Mp1g19480.1	1421	1528	2016	1518	1832	1815	1666	1603	1855	1565	1402	1460	1452	1175	1405	1941	1383	1676	1875	1790	1394	1652	1431	1463	2083	1832	2207	1879	2059	1998	1426	1245	1743	2056	2115	1922	1989	1762	1709	1897	1604	1717	817	913	1122	2551	2372	2906	2140
Mp1g19490.1	197	304	273	79	89	71	80	76	80	101	78	63	100	50	86	95	60	85	72	65	59	86	83	60	116	77	98	78	95	82	42	43	67	61	88	81	113	88	85	57	74	55	31	36	40	81	102	116	208
Mp1g19500.1	157	208	226	661	1050	973	1682	1703	1526	1393	1302	1576	656	537	705	947	774	925	1184	974	767	413	406	437	388	336	445	192	226	249	685	525	1002	957	678	888	1005	878	999	596	435	499	800	793	831	55	71	66	495
Mp1g19510.1	1	4	3	4	4	6	7	13	5	5	6	9	7	1	6	2	2	2	5	1	2	3	2	5	3	1	1	4	0	1	4	4	4	3	1	9	10	4	6	2	3	2	6	2	5	0	1	0	3
Mp1g19520.1	1001	1087	1546	1089	1323	1403	1497	1383	1556	1592	1300	1321	1535	1259	1679	1731	1245	1566	1568	1439	1181	798	819	850	829	718	868	660	686	669	1265	1122	1524	1670	1629	1503	1608	1403	1364	1365	1228	1200	694	857	972	618	578	684	1465
Mp1g19530.1	1585	1753	2307	1778	2166	2077	2411	2091	2461	2105	2032	2263	2436	2243	2620	2625	2011	2373	2339	2120	1745	1612	1596	1420	1698	1241	1626	1428	1443	1512	1839	1659	2224	2834	2860	2579	2664	2371	2691	2376	2349	2659	1940	1998	2489	1329	1407	1552	2090
Mp1g19540.1	650	665	892	475	614	550	458	425	512	404	377	379	391	314	450	648	456	532	560	523	505	575	533	547	578	502	686	495	528	580	418	372	472	514	514	444	554	518	523	490	509	550	200	224	337	618	636	607	847
Mp1g19550.1	611	595	859	303	468	417	448	399	422	391	296	339	290	279	322	372	266	371	437	399	302	412	301	332	396	355	441	283	338	290	392	286	426	424	444	376	400	324	364	304	302	335	150	189	176	221	207	202	834
Mp1g19560.1	574	523	877	622	570	644	742	738	789	791	605	698	668	508	692	747	526	604	637	605	513	547	510	492	658	553	631	497	576	542	544	377	656	955	927	854	733	657	589	534	505	633	436	452	599	384	413	415	832
Mp1g19570.1	755	645	889	675	745	732	790	833	912	757	636	709	788	695	820	980	739	752	886	812	722	540	501	526	532	454	542	393	372	393	793	588	893	732	803	672	849	801	688	758	690	797	709	776	944	372	348	415	910
Mp1g19580.1	666	817	848	609	663	646	772	785	811	663	690	675	646	635	727	912	717	865	884	720	637	1000	837	824	1187	1052	1280	947	1060	937	488	474	571	805	779	757	884	714	746	686	595	848	582	689	821	934	940	973	968
Mp1g19590.1	82	81	109	355	373	388	645	630	681	619	589	634	412	430	496	733	515	794	651	677	589	859	834	866	1048	911	1104	592	661	658	239	231	302	341	320	379	659	547	618	490	475	582	263	217	336	616	603	622	148
Mp1g19600.1	1	0	4	2	2	0	0	0	1	0	1	0	0	4	0	0	0	3	0	0	0	0	0	0	0	2	0	1	0	0	0	1	0	0	1	1	2	0	0	1	1	0	0	1	0	0	3	0	1
Mp1g19610.1	84	79	167	108	106	103	96	71	111	103	126	97	87	72	54	117	103	121	128	125	86	77	88	102	88	59	87	60	59	67	93	85	105	116	128	148	111	97	82	94	70	94	31	28	42	69	55	62	118
Mp1g19620.1	391	521	641	510	608	642	1087	935	946	1039	912	971	736	752	812	816	613	660	766	699	613	667	565	507	570	532	712	468	514	502	739	525	956	912	839	823	802	669	780	627	595	691	536	588	652	426	403	483	743
Mp1g19630.1	0	0	0	0	2	4	0	0	0	0	1	0	0	0	0	0	0	0	0	0	0	0	0	0	1	0	0	0	0	0	2	0	0	1	1	0	0	0	0	0	1	0	0	0	0	1	0	0	0
Mp1g19640.1	1702	1842	2455	1924	2084	2206	2370	2182	2530	2257	2017	2149	2412	2196	2350	2894	2154	2536	2781	2692	2154	2144	1844	1797	1775	1644	1825	1387	1408	1424	2197	1721	2607	2378	2541	2169	2641	2502	2546	2260	2143	2463	2506	2677	3274	2159	2117	2465	2269
Mp1g19650.1	18172	21407	27483	7131	8329	8789	6387	5534	6535	5371	4297	4475	6383	5569	6606	6452	4800	5440	5749	5470	4504	2545	2337	2451	2334	1761	2405	1491	1818	1874	4989	3863	6115	6681	6520	6890	5839	5233	5062	4880	5281	5678	3861	4448	5063	1273	1393	1348	23753
Mp1g19660.1	149	160	194	93	111	113	174	193	214	144	106	133	100	100	98	146	102	155	154	134	148	199	181	170	182	158	198	134	189	160	181	136	223	136	127	116	128	161	144	142	154	156	156	190	176	168	189	169	177
Mp1g19670.1	9223	9800	12303	5130	5901	5717	5051	4852	5050	5282	4405	4671	6681	5542	6265	6153	4601	5069	5211	4762	3730	4836	4434	4112	7070	6095	7354	6979	7939	7418	3598	3026	3885	6102	5852	5569	5448	5073	4658	5128	4601	5094	2582	2851	3515	4521	4289	4760	11345
Mp1g19680.1	630	758	955	1013	1203	1149	1008	989	1026	1104	1044	978	956	887	1072	1727	1210	1380	1306	1179	893	959	855	887	1239	952	1189	1055	1154	1159	899	700	1014	1286	1235	1196	1157	1037	1074	1253	1127	1360	702	815	987	2081	2144	2220	1056
Mp1g19690.1	0	0	0	0	0	0	0	3	0	0	0	0	0	0	0	0	0	0	0	0	0	0	0	3	0	0	0	0	0	0	1	0	1	0	0	0	1	0	0	0	0	0	0	0	0	3	0	2	0
Mp1g19700.1	2	0	0	0	1	0	0	0	0	0	0	0	0	0	0	0	0	0	0	0	0	0	0	0	0	0	0	0	0	0	0	0	0	0	0	0	0	0	1	0	1	0	0	0	0	3	10	3	0
Mp1g19710.1	641	772	960	695	742	732	733	675	764	686	718	708	557	506	549	818	671	798	847	848	586	1199	1153	1024	1286	1064	1440	1003	1038	966	661	491	741	782	728	755	774	754	751	779	738	772	214	258	308	2839	3051	3028	985
Mp1g19720.1	367	487	552	241	272	297	232	293	245	329	224	240	162	167	178	262	217	217	258	256	200	188	190	163	247	196	287	196	241	268	192	168	244	263	274	262	291	244	242	211	189	261	118	122	159	808	665	822	470
Mp1g19730.1	450	489	660	205	232	271	152	132	144	162	154	140	165	135	142	151	104	161	179	170	111	152	140	128	189	180	201	132	128	118	185	165	210	222	232	230	171	184	143	161	120	143	62	71	83	130	133	130	522
Mp1g19740.1	292	337	454	232	296	285	374	305	392	358	301	294	340	299	265	348	216	257	384	359	296	342	279	281	381	323	396	277	307	315	288	224	314	313	331	345	325	262	258	295	250	293	269	272	355	376	381	424	373
Mp1g19750.1	29	37	64	126	148	180	466	449	458	327	312	373	210	148	183	173	167	178	140	128	131	175	117	128	115	89	99	105	118	144	261	261	354	85	83	96	260	273	259	155	116	134	168	206	235	11	14	22	95
Mp1g19760.1	565	574	841	1250	1267	1342	795	844	839	663	508	568	959	878	1034	1157	846	983	956	1019	811	723	725	755	1148	1064	1172	1798	1854	1878	549	542	735	982	1044	961	1278	1221	1149	1088	990	1211	671	694	814	2122	1806	2305	860
Mp1g19770.1	511	602	690	417	482	535	653	678	667	546	447	490	497	413	480	653	537	587	631	503	500	555	483	482	499	392	542	300	364	392	447	362	548	437	462	422	699	542	529	523	427	527	422	540	576	415	438	443	664
Mp1g19780.1	526	605	742	691	693	806	936	1055	966	886	759	835	711	587	825	834	733	765	1031	816	726	815	725	695	869	731	948	738	674	700	591	469	656	1047	1113	838	778	656	607	745	652	738	997	1200	1171	811	689	925	978
Mp1g19790.1	3245	3791	4516	2719	3078	3087	2601	2732	2772	2669	2339	2493	3077	2704	3293	3825	2775	3572	3491	3220	2703	2303	2071	1994	2370	2132	2520	2220	2277	2224	1926	1878	2170	3683	3358	3422	3183	3026	2977	2830	2498	2883	1243	1376	1420	2726	2923	3183	4468
Mp1g19800.1	0	0	1	0	0	0	0	0	3	0	0	0	0	0	0	0	0	2	0	0	0	0	0	0	0	0	0	0	1	0	0	0	0	0	0	0	0	0	0	0	0	0	0	0	0	0	0	0	1
Mp1g19810.1	0	0	0	0	0	0	0	0	0	0	0	0	0	0	0	0	0	0	0	0	0	0	0	0	0	0	0	0	0	0	0	0	0	0	0	0	0	0	0	0	0	0	0	0	0	0	0	0	0
Mp1g19820.1	718	764	968	1380	1658	1672	1751	1999	2035	1154	988	1216	893	723	1081	2470	1730	1963	2200	2078	1605	352	406	337	362	366	330	571	691	678	1053	741	1228	1735	1850	1755	1748	1735	1635	1246	1353	1448	910	1054	1099	462	414	436	904
Mp1g19830.1	453	561	799	397	438	414	545	474	499	553	473	471	413	325	420	520	413	419	504	480	397	495	429	434	566	498	662	586	665	668	346	286	424	479	436	449	497	481	489	506	427	502	308	326	396	550	642	558	692
Mp1g19840.1	0	2	8	0	0	0	3	0	0	0	0	0	0	0	0	0	0	0	0	0	0	0	0	0	0	0	0	0	0	0	0	0	2	0	0	0	2	0	0	0	0	0	0	0	0	1	0	0	0
Mp1g19850.1	1019	1212	1475	2859	3063	2990	1855	2136	2247	2427	2006	2013	4353	3753	4344	3995	2958	3565	2508	2282	1929	1870	1749	1671	2861	2505	3010	3330	3449	3444	1004	987	1162	3215	2839	3375	3384	3088	2997	2765	2299	2767	694	771	897	1026	1064	1167	1867
Mp1g19860.1	549	618	748	550	566	592	408	480	494	356	308	286	414	354	392	588	481	522	715	604	438	500	516	402	564	523	592	538	572	502	238	272	277	457	510	451	553	558	498	513	374	465	185	212	263	630	616	746	653
Mp1g19870.1	255	262	331	176	213	201	132	130	136	118	118	119	143	157	143	192	155	201	246	159	130	167	141	119	183	181	180	171	157	165	94	81	76	165	207	126	145	183	130	121	104	119	99	88	100	216	225	252	261
Mp1g19880.1	549	618	748	550	566	592	408	480	494	356	308	286	414	354	392	588	481	522	715	604	438	500	516	402	564	523	592	538	572	502	238	272	277	457	510	451	553	558	498	513	374	465	185	212	263	630	616	746	653
Mp1g19890.1	443	539	699	565	566	525	338	403	388	320	254	280	448	346	416	594	509	557	708	490	531	478	421	364	440	443	530	464	480	460	181	174	241	481	535	572	587	528	597	518	425	475	142	178	228	695	641	722	557
Mp1g19900.1	1596	1557	2265	1626	1930	1955	3272	2915	3386	2919	2776	2823	2418	2122	2359	2326	1904	2180	2367	2173	1869	2152	2080	2005	1917	1670	2110	1517	1727	1678	3010	2160	3368	2938	3043	2408	2488	2447	2285	2245	2006	2239	1911	2128	2568	1250	1207	1362	1903
Mp1g19910.1	1079	1304	1576	1076	1166	1136	1096	1024	1157	1170	842	978	1278	1163	1347	1268	946	1081	1284	1113	876	1186	972	922	1143	1123	1438	968	1118	1081	783	685	925	1435	1199	1346	1040	996	1030	1014	875	954	587	666	817	458	529	516	1647
Mp1g19920.1	3	0	8	21	9	15	10	11	13	11	11	14	48	18	27	33	23	15	16	10	12	9	17	14	7	11	15	15	26	14	1	3	8	13	21	6	22	7	12	10	11	6	11	11	11	5	3	5	7
Mp1g19930.1	49	70	88	62	67	72	95	69	108	87	41	54	57	41	47	112	51	44	107	94	74	75	72	125	69	44	85	41	56	46	63	64	95	57	39	39	71	77	67	63	66	65	38	50	100	30	57	34	75
Mp1g19940.1	1294	1461	1684	1110	1446	1363	1322	1359	1446	1504	1315	1377	1561	1238	1551	1781	1284	1653	1310	1193	960	1139	1019	1090	1329	1094	1361	1216	1284	1257	928	804	1039	2263	1922	2004	1584	1360	1368	1102	1110	1257	1075	1078	1228	899	955	991	1772
Mp1g19950.1	0	0	0	0	0	0	1	0	0	0	0	0	0	0	0	0	0	0	0	0	0	2	0	0	0	0	0	0	0	0	0	1	0	1	1	0	0	0	0	0	0	0	2	0	0	0	0	0	1
Mp1g19960.1	609	665	833	578	698	691	847	755	721	967	960	1011	902	778	1058	1022	825	957	830	890	620	344	336	363	362	217	287	257	297	323	621	582	833	782	629	715	900	791	873	659	666	712	520	614	618	92	91	80	794
Mp1g19970.1	2122	2408	3032	4404	4893	4735	5019	5363	5216	5890	4289	4422	6950	5996	6901	7376	5594	6534	5998	5393	4374	4058	3970	3947	4019	3254	4166	2836	3429	3190	3182	2581	4148	5080	4030	4522	5472	4727	4679	4307	3770	4189	3183	3625	3720	605	695	781	3864
Mp1g19980.1	6443	6784	9502	7393	8532	8355	9677	8678	10618	8583	7398	7071	7908	6874	8509	11202	8525	9711	10715	10235	8125	4071	4210	3990	4667	4079	4650	3821	4127	3933	8148	6758	9183	8209	9266	7928	10504	9656	9119	9060	8716	10056	10634	10990	13522	2805	2877	2793	7706
[truncated: 17,423 more rows]
[truncated: 56 more columns]
