# Supplementary material for: Cross-stress gene expression atlas of Marchantia polymorpha reveals the hierarchy and regulatory principles of abiotic stress responses
Source: Nat Commun. 2023 Feb 22;14:986. doi: 10.1038/s41467-023-36517-w (PMC9946954; doi:10.1038/s41467-023-36517-w)
Supplement: Supplementary file 15 — Source Data [file 41467_2023_36517_MOESM15_ESM.zip › source data part 3.xlsx]

## Sheet: Figure 1DE p-values
Day	Condition	Control type	t-statistic	p-value
Day 15	Heat_27	control_merged	3.27753	0.00307097
Day 15	Heat_30	control_merged	0.515702	0.610593
Day 15	Heat_33	control_merged	0.55087	0.586612
Day 15	Heat_36	control_merged	-0.881428	0.386482
Day 21	Heat_27	control_merged	2.65557	0.0135816
Day 21	Heat_30	control_merged	0.31449	0.755758
Day 21	Heat_33	control_merged	0.689058	0.497133
Day 21	Heat_36	control_merged	-6.58347	6.74995e-07
Day 15	Cold_3	control_merged	-2.34004	0.0292362
Day 15	Cold_6	control_merged	0.590114	0.561127
Day 15	Cold_9	control_merged	-1.75343	0.0948422
Day 15	Cold_12	control_merged	0.178984	0.859666
Day 21	Cold_3	control_merged	-2.92548	0.0080839
Day 21	Cold_6	control_merged	-0.115982	0.908719
Day 21	Cold_9	control_merged	-1.77244	0.0915551
Day 21	Cold_12	control_merged	0.0998481	0.921412
Day 15	Mannitol_50	control_merged	-3.66476	0.00122337
Day 15	Mannitol_100	control_merged	-6.41141	1.25009e-06
Day 15	Mannitol_150	control_merged	-8.06816	7.18615e-08
Day 15	Mannitol_200	control_merged	-11.0392	6.8909e-11
Day 15	Mannitol_250	control_merged	-11.7598	1.89724e-11
Day 15	Mannitol_300	control_merged	-11.9743	1.30651e-11
Day 15	Mannitol_350	control_merged	-12.0307	1.18546e-11
Day 15	Mannitol_400	control_merged	-12.065	1.11753e-11
Day 21	Mannitol_50	control_merged	-1.02326	0.316388
Day 21	Mannitol_100	control_merged	-4.4226	0.000180342
Day 21	Mannitol_150	control_merged	-10.0057	1.9183e-09
Day 21	Mannitol_200	control_merged	-13.1911	1.71988e-12
Day 21	Mannitol_250	control_merged	-14.428	2.52372e-13
Day 21	Mannitol_300	control_merged	-14.6554	1.79896e-13
Day 21	Mannitol_350	control_merged	-14.7056	1.67025e-13
Day 21	Mannitol_400	control_merged	-14.7356	1.598e-13
Day 15	Salt_20	control_merged	-3.07461	0.00519412
Day 15	Salt_40	control_merged	-5.22046	2.10898e-05
Day 15	Salt_60	control_merged	-7.42339	1.15552e-07
Day 15	Salt_80	control_merged	-9.51476	8.66512e-10
Day 15	Salt_100	control_merged	-10.03	3.01811e-10
Day 15	Salt_120	control_merged	-10.428	1.36712e-10
Day 15	Salt_140	control_merged	-10.447	1.317e-10
Day 15	Salt_160	control_merged	-10.4646	1.27222e-10
Day 15	Salt_180	control_merged	-10.4548	1.29693e-10
Day 15	Salt_200	control_merged	-10.4674	1.26536e-10
Day 21	Salt_20	control_merged	-2.32905	0.0286007
Day 21	Salt_40	control_merged	-6.31873	1.29903e-06
Day 21	Salt_60	control_merged	-6.61824	7.60569e-07
Day 21	Salt_80	control_merged	-8.77207	4.20808e-09
Day 21	Salt_100	control_merged	-9.50026	8.93047e-10
Day 21	Salt_120	control_merged	-9.92527	3.72969e-10
Day 21	Salt_140	control_merged	-9.94907	3.5541e-10
Day 21	Salt_160	control_merged	-9.94907	3.5541e-10
Day 21	Salt_180	control_merged	-9.94907	3.5541e-10
Day 21	Salt_200	control_merged	-9.94907	3.5541e-10
Day 15	Light_115	control_merged	-0.709237	0.484042
Day 15	Light_225	control_merged	-0.722591	0.476381
Day 15	Light_335	control_merged	-4.59606	7.27069e-05
Day 15	Light_435	control_merged	-1.7388	0.0926767
Day 15	Light_535	control_merged	-2.58808	0.0147369
Day 21	Light_115	control_merged	0.034972	0.97235
Day 21	Light_225	control_merged	-0.431192	0.669883
Day 21	Light_335	control_merged	-3.23735	0.00294082
Day 21	Light_435	control_merged	-1.60378	0.119599
Day 21	Light_535	control_merged	-3.46115	0.00163696
Day 15	Nitrogen_90	control_merged	-0.240391	0.812253
Day 15	Nitrogen_80	control_merged	-4.78969	7.86431e-05
Day 15	Nitrogen_70	control_merged	-0.951518	0.351234
Day 15	Nitrogen_60	control_merged	-2.40248	0.0251614
Day 15	Nitrogen_50	control_merged	1.63765	0.11572
Day 15	Nitrogen_40	control_merged	-2.74131	0.0119179
Day 15	Nitrogen_30	control_merged	0.354329	0.726801
Day 15	Nitrogen_20	control_merged	0.909697	0.372417
Day 15	Nitrogen_10	control_merged	-2.69246	0.0133017
Day 15	Nitrogen_0	control_merged	-9.42556	5.40304e-09
Day 21	Nitrogen_90	control_merged	0.147989	0.8837
Day 21	Nitrogen_80	control_merged	-3.33687	0.00286402
Day 21	Nitrogen_70	control_merged	-0.600209	0.554235
Day 21	Nitrogen_60	control_merged	-0.97698	0.339201
Day 21	Nitrogen_50	control_merged	0.759881	0.455392
Day 21	Nitrogen_40	control_merged	-1.49386	0.149416
Day 21	Nitrogen_30	control_merged	-0.67813	0.50546
Day 21	Nitrogen_20	control_merged	-1.65125	0.112277
Day 21	Nitrogen_10	control_merged	-2.00834	0.0570393
Day 21	Nitrogen_0	control_merged	-7.25224	3.82602e-07
Day 15	Dark_1	control_merged	0.600772	0.553624
Day 15	Dark_2	control_merged	-3.31629	0.00253267
Day 15	Dark_3	control_merged	-4.54402	9.63764e-05
Day 15	Dark_4	control_merged	-3.98732	0.000483218
Day 15	Dark_5	control_merged	-5.71518	5.93563e-06
Day 15	Dark_6	control_merged	-6.7762	3.42893e-07
Day 15	Dark_7	control_merged	-6.95042	2.76085e-07
Day 21	Dark_1	control_merged	1.43638	0.163801
Day 21	Dark_2	control_merged	-2.58454	0.0152565
Day 21	Dark_3	control_merged	-3.43061	0.00188729
Day 21	Dark_4	control_merged	-2.37171	0.0253944
Day 21	Dark_5	control_merged	-4.31541	0.000219663
Day 21	Dark_6	control_merged	-5.46701	9.84099e-06
Day 21	Dark_7	control_merged	-6.56877	6.99852e-07
Day 15	HS_mixed	control_merged	-9.61529	2.21994e-15
Day 15	HM_mixed	control_merged	-10.8987	5.24795e-18
Day 15	HN_mixed	control_merged	-8.2107	1.71873e-12
Day 15	SM_mixed	control_merged	-12.9941	3.53761e-22
Day 15	CS_mixed	control_merged	-6.86	9.99921e-10
Day 15	CM_mixed	control_merged	-9.0432	4.01882e-14
Day 15	CN_mixed	control_merged	-7.58723	3.20194e-11
Day 15	ML_mixed	control_merged	-16.4056	9.86319e-30
Day 15	NL_mixed	control_merged	-6.51755	4.32705e-09
Day 15	MN_mixed	control_merged	-10.3888	5.74234e-17
Day 15	SD_mixed	control_merged	-11.4466	4.09612e-19
Day 15	MD_mixed	control_merged	-13.2471	1.14352e-22
Day 15	ND_mixed	control_merged	-9.52137	3.46426e-15
Day 15	HD_mixed	control_merged	-9.12595	2.25893e-14
Day 15	CD_mixed	control_merged	-6.77779	1.33484e-09
Day 15	CL_mixed	control_merged	-3.44857	0.000866882
Day 15	HL_mixed	control_merged	-6.18213	1.92839e-08
Day 15	LS_mixed	control_merged	-11.1432	1.67704e-18
Day 15	SN_mixed	control_merged	-6.24921	1.4332e-08
Day 21	HS_mixed	control_merged	-8.69729	1.72325e-13
Day 21	HM_mixed	control_merged	-9.82007	8.41827e-16
Day 21	HN_mixed	control_merged	-7.29121	1.26634e-10
Day 21	SM_mixed	control_merged	-11.9537	3.95514e-20
Day 21	CS_mixed	control_merged	-7.26214	1.6021e-10
Day 21	CM_mixed	control_merged	-7.808	1.29136e-11
Day 21	CN_mixed	control_merged	-7.41455	7.15026e-11
Day 21	ML_mixed	control_merged	-14.5534	3.94727e-26
Day 21	NL_mixed	control_merged	-6.94717	6.16631e-10
Day 21	MN_mixed	control_merged	-9.11676	2.3595e-14
Day 21	SD_mixed	control_merged	-11.2727	9.17896e-19
Day 21	MD_mixed	control_merged	-11.6484	1.61104e-19
Day 21	ND_mixed	control_merged	-7.3785	8.4519e-11
Day 21	HD_mixed	control_merged	-7.36403	9.03849e-11
Day 21	CD_mixed	control_merged	-4.75967	7.55769e-06
Day 21	CL_mixed	control_merged	-4.46942	2.32596e-05
Day 21	HL_mixed	control_merged	-10.3613	6.53842e-17
Day 21	LS_mixed	control_merged	-10.2286	1.22154e-16
Day 21	SN_mixed	control_merged	-6.77245	1.36762e-09
Day 15	HS_mixed	control_Heat	-5.48554	4.98455e-05
Day 15	HS_mixed	control_Salt	-3.49655	0.00298523
Day 15	HM_mixed	control_Heat	-6.78186	4.40601e-06
Day 15	HM_mixed	control_Mannitol	-7.95702	5.94642e-07
Day 15	HN_mixed	control_Heat	-4.05491	0.000919576
Day 15	HN_mixed	control_Nitrogen	-4.23505	0.000831923
Day 15	SM_mixed	control_Salt	-7.77667	7.99126e-07
Day 15	SM_mixed	control_Mannitol	-15.7408	3.70046e-11
Day 15	CS_mixed	control_Cold	-7.00729	9.24002e-06
Day 15	CS_mixed	control_Salt	-1.18751	0.254785
Day 15	CM_mixed	control_Cold	-13.1143	7.15379e-09
Day 15	CM_mixed	control_Mannitol	-5.84912	4.22542e-05
Day 15	CN_mixed	control_Cold	-8.65975	3.20222e-07
Day 15	CN_mixed	control_Nitrogen	-3.65508	0.00259856
Day 15	ML_mixed	control_Mannitol	-7.04238	2.21234e-07
Day 15	ML_mixed	control_Light	-15.4997	5.30709e-14
Day 15	NL_mixed	control_Nitrogen	-1.56148	0.140726
Day 15	NL_mixed	control_Light	-6.61438	8.23006e-06
Day 15	MN_mixed	control_Mannitol	-7.10737	2.48373e-06
Day 15	MN_mixed	control_Nitrogen	-8.74744	4.77008e-07
Day 15	SD_mixed	control_Salt	-5.81362	2.6405e-05
Day 15	SD_mixed	control_Dark	-8.70176	3.01204e-07
Day 15	MD_mixed	control_Mannitol	-16.6928	1.52174e-11
Day 15	MD_mixed	control_Dark	-12.3789	2.82317e-09
Day 15	ND_mixed	control_Nitrogen	-5.63132	6.193e-05
Day 15	ND_mixed	control_Dark	-4.18245	0.000800807
Day 15	HD_mixed	control_Heat	-5.13966	9.88525e-05
Day 15	HD_mixed	control_Dark	-4.61276	0.000338318
Day 15	CD_mixed	control_Cold	-6.70727	7.0178e-06
Day 15	CD_mixed	control_Dark	-0.543593	0.594709
Day 15	CL_mixed	control_Cold	-1.09823	0.289422
Day 15	CL_mixed	control_Light	-3.4894	0.00329443
Day 15	HL_mixed	control_Heat	-1.94492	0.0695767
Day 15	HL_mixed	control_Light	-5.42843	6.98407e-05
Day 15	LS_mixed	control_Light	-16.6561	4.3882e-11
Day 15	LS_mixed	control_Salt	-5.54011	4.48029e-05
Day 15	SN_mixed	control_Salt	0.247653	0.807553
Day 15	SN_mixed	control_Nitrogen	-1.37963	0.18934
Day 21	HS_mixed	control_Heat	-7.28	1.84334e-06
Day 21	HS_mixed	control_Salt	-0.290921	0.774849
Day 21	HM_mixed	control_Heat	-8.8725	1.41211e-07
Day 21	HM_mixed	control_Mannitol	-8.13557	4.45611e-07
Day 21	HN_mixed	control_Heat	-5.67062	3.47704e-05
Day 21	HN_mixed	control_Nitrogen	-1.89568	0.0788359
Day 21	SM_mixed	control_Salt	-9.19045	8.77328e-08
Day 21	SM_mixed	control_Mannitol	-12.2861	1.46128e-09
Day 21	CS_mixed	control_Cold	-9.64555	2.7304e-07
Day 21	CS_mixed	control_Salt	0.669308	0.514186
Day 21	CM_mixed	control_Cold	-11.9322	2.23671e-08
Day 21	CM_mixed	control_Mannitol	-5.7356	5.1529e-05
Day 21	CN_mixed	control_Cold	-8.62915	3.34873e-07
Day 21	CN_mixed	control_Nitrogen	-2.46217	0.0273947
Day 21	ML_mixed	control_Mannitol	-8.24593	1.347e-08
Day 21	ML_mixed	control_Light	-13.1848	1.73731e-12
Day 21	NL_mixed	control_Nitrogen	-1.48823	0.158868
Day 21	NL_mixed	control_Light	-7.47219	1.97506e-06
Day 21	MN_mixed	control_Mannitol	-6.61007	5.99733e-06
Day 21	MN_mixed	control_Nitrogen	-6.13513	2.58328e-05
Day 21	SD_mixed	control_Salt	-6.65537	5.52678e-06
Day 21	SD_mixed	control_Dark	-10.7391	1.94005e-08
Day 21	MD_mixed	control_Mannitol	-11.5573	3.53978e-09
Day 21	MD_mixed	control_Dark	-11.6764	6.27542e-09
Day 21	ND_mixed	control_Nitrogen	-2.72173	0.0165374
Day 21	ND_mixed	control_Dark	-4.23436	0.000721114
Day 21	HD_mixed	control_Heat	-6.17903	1.32338e-05
Day 21	HD_mixed	control_Dark	-4.11252	0.000922551
Day 21	CD_mixed	control_Cold	-3.43854	0.00365686
Day 21	CD_mixed	control_Dark	-0.187049	0.854129
Day 21	CL_mixed	control_Cold	-2.98025	0.00934084
Day 21	CL_mixed	control_Light	-3.67001	0.00227462
Day 21	HL_mixed	control_Heat	-9.00449	1.1573e-07
Day 21	HL_mixed	control_Light	-13.5473	8.10306e-10
Day 21	LS_mixed	control_Light	-15.6183	1.09609e-10
Day 21	LS_mixed	control_Salt	-4.09896	0.000838376
Day 21	SN_mixed	control_Salt	3.28635	0.00465111
Day 21	SN_mixed	control_Nitrogen	-1.30243	0.213789
Day 15	Cold_3	control_merged	-2.30794	0.0225005
Day 15	Heat_33	control_merged	-3.31226	0.00118165
Day 15	Salt_40	control_merged	-5.49346	1.8392e-07
Day 15	Mannitol_100	control_merged	-6.35987	2.75972e-09
Day 15	Light_435	control_merged	-0.548341	0.58435
Day 15	Dark_3	control_merged	-5.11747	1.02602e-06
Day 15	Nitrogen_0	control_merged	-3.91704	0.000141291
Day 21	Cold_3	control_merged	-2.16672	0.031986
Day 21	Heat_33	control_merged	-1.23852	0.217625
Day 21	Salt_40	control_merged	-8.28422	9.29141e-14
Day 21	Mannitol_100	control_merged	-4.94378	2.18842e-06
Day 21	Light_435	control_merged	-1.57378	0.117844
Day 21	Dark_3	control_merged	-4.26011	3.7743e-05
Day 21	Nitrogen_0	control_merged	-5.12508	9.99694e-07
ttest.txt
Displaying ttest.txt.

## Sheet: Figure 2G p-values
Test for upregulation
	1.1	1.2	1.3	1.4	2.1	2.2	2.3	2.4	3.1	3.2	3.3	3.5	3.6	3.7	3.8	3.9	3.1	3.11	3.12	3.13	4.1	4.2	5.1	5.2	5.3	5.4	5.5	5.6	5.7	5.8	5.9	6.1	6.2	6.3	7.1	7.2	7.3	7.4	7.5	7.6	7.7	7.8	7.9	7.1	7.11	7.12	7.13	7.14	8.1
C	0.107556	0.729667			0.444543	0.729667		0.748471	1	0.0134444						0.288839	0.748471		0.0651538	0.440978	0.161333	1	0.3388	0.868175	0.748892	0.474868	0.987034		1	0.748892	0.440978	0.306059	0.440978	0.474868		0.288839	0.47451		0.990604		0.0864286	0.106765	0.427927		0.985875	1			0.105875
CD	1	1	1	0.951396	1		1	1	0.951396	0.0264	0.951396			0.099	0.473379	0.951396	0.974769		0.293333	1	1	0.0264	1	0.264		1	0.974769		0.1848	1	0.0733333	1	0.974769	1			0.8481	0.622875	0.974769					1	1	1		0.8481
CL	0.676	1			1	0.970286	0.970286	1	0.966667	0.015	0.875745					0.326667	0.676	0.806512		1	0.693333	1	0.662222	0.78439		1	1		0.024	0.12	0.015	1				0.586154		0.970286	0.970286		0.255	0.676	1	0.57913	0.693333	0.970286	0.693333		0.875745
CM	0.163286	0.969347			0.982382	0.534458		0.727075	1	0.0141111	0.75184		0.792726			0.75184	0.831103	0.75184	0.09525	0.830239	0.689429	1	0.659581	0.902607	0.8382	0.895195	0.818444		0.919655	1	0.0141111	0.75184	0.834571	0.919655		0.513522	0.727075				0.1778	0.163286	0.659581		1	1			0.239059
CN	0.702116	1	1		0.948733	0.3059	0.823468	1		0.0147778			0.587417			0.6755	0.702116	0.890077	0.480846	0.0886667	0.143231	1	0.948733	0.3059	1	1			0.3059	0.3059	0.551	1	1			0.587417		0.759578	1	0.948733	0.836792	0.1596	0.480846		1	1			0.456826
CS	0.124133	1	1		1	0.1596	1	0.312038	1	0.0221667	0.725455		0.413778			0.4123	0.4305	0.678571	0.0846364	0.312038	0.413778	1	0.6384	0.793492	0.880909	0.743375	0.8493		0.80229	1	0.03325	0.749845	0.595477	0.989462		0.413778	0.65934				0.1596	0.1596	0.528833	0.989462	1	1			0.24287
D	1	1	1	0.945	0.932		1	1	0.945	0.645333	0.945		1	0.2376			0.7194		0.834	1	1	0.066	1	0.945	1	1	1		1		0.198		1	0.594			0.935314	0.804571				0.945	1	1	0.396	1			0.945
H	1					1	1	1		0.4	1		1				1	1	1	1	1	1	1	1					1	1	0.0333333	1			1		1		1				1			1
HD	1	1	1		1	0.965261	1	1	1	1	0.61388			0.202214		1	1	1	1	1	1	0.03725	1	0.368579	1	1	1		0.055875	1	0.121909	1	1	0.917526	0.959415		1	1	1			0.963533	1	1	1	0.61388
HM	1	1				1	1	1		0.1575	1						1	0.4375	1	1	1	1	1	1			1		1	1	0.035	1		1			1		1			1	1			1
HN	1	1	1		1	1	1	1	1	1			1			1	1	0.741714		1	1	1	1	1		1			1	1	0.0295	1			1		1		1			1	1		1	1
HS	1	1				1	1	1		0.02525	1		1				1	0.303	1	1	1	1	1	1			1		1	1	0.02525				1		1		1				1			1
L	0.140444	0.843204	0.961167		0.976727	0.73865		0.686483	1	0.0451429	0.675889					0.223833	0.73865			0.979036	1	0.430111	0.843204	1		0.74761	0.961167		0.255231	0.988193	0.0158	1			0.73865	0.73865	0.5688		0.961167			0.87532		0.834652		1
LS	0.977829	1	1		1	0.9361	1	1		0.00985714						0.740182	0.9361	0.653857			1		0.977829	1		1			0.552		0.00985714						0.653857					1				0.977829
M	0.863437	0.896351				0.423947		0.863437		0.423947	0.311538						0.423947		0.29625		1		0.93825						0.423947		0.03
MD	1	1	1	1	1	1	1	1	1	0.678857	1		1	0.24			1	1	1	1	1	0.048	1	1	1	1	1		1	1	0.072	1	1	1	1		1	1	1			1	1	1	1	1	1
ML	0.27	1			1	0.824651	1	0.824651		0.0225	0.79		0.824651			0.986897	0.824651	0.747391		1	1	1	0.828409	1					0.514286		0.0225			0.986897			0.747391					0.79		0.97875
MN	0.988796	0.988796				0.59437	0.981821	0.988796	0.988796	0.07375	0.494476						0.1652	0.406444	0.130643	0.615567	1		1						0.988796		0.00983333
N	1	0.987046	0.944097	0.69375	0.944097	0.407	0.185	1	0.957375	0.944097						0.69375	0.0666	0.6845	0.411111	0.944097	0.944097	0.944097	0.9398	0.944097		0.944097			0.471263		0.5661						0.6845		0.944097		0.6845					0.944097			0.69375
ND	1	1	1	1	1	1	1		1	0.945	1		1	0.26			0.8996	1	0.8996	1	1	0.065	1	1	1	1	1		0.8996	1	0.13		1	1			1	0.8996				1	1	1	1	1
NL	0.76032		1		1	1	1	1	1	0.166222	0.876966					1	1	0.76032		1	1	1	1	1		1	1		0.720762	1	0.011	1	1			1	0.76032					1		1		1			0.876966
S	0.957818						0.770087	0.957818		0.770087							0.511714	0.306			0.9432								0.511714		0.185143
SD	0.998	0.998	0.998	0.998	0.998	0.998	0.998	0.998	0.998	0.924553	0.998		0.912625	0.441			0.924553	0.987977	0.924553	0.998	0.998	0.0735	0.998	0.912625	0.998	0.998	0.998		0.912625	0.998	0.0735	0.998	0.998	0.998	0.924553		0.998	0.924553				0.924553	0.937125	0.998	0.912625	0.998	0.998
SM	1	1	1			0.768429	1	0.804375		0.011	0.579						0.768429	0.512286	0.223385	1	1		1				1		0.918		0.0165											0.969833				1
SN	1	0.997619					0.509091	1	0.895455	0.825						0.710714	0.1	0.3	0.1	0.492857	1	0.98875							0.98875		0.710714
Test for downregulation
	1.1	1.2	1.3	1.4	2.1	2.2	2.3	2.4	3.1	3.2	3.3	3.5	3.6	3.7	3.8	3.9	3.1	3.11	3.12	3.13	4.1	4.2	5.1	5.2	5.3	5.4	5.5	5.6	5.7	5.8	5.9	6.1	6.2	6.3	7.1	7.2	7.3	7.4	7.5	7.6	7.7	7.8	7.9	7.1	7.11	7.12	7.13	7.14	8.1
C	1	1			0.828	0.8385		1	0.915571	0.846655	0.757575	0.684667		0.68328	0.468	0.69225			0.799024	0.922235	1	0.0334286	1	1	0.4914		0.828	0.84825	0.0334286		0.915891	1	0.68328	0.69225									0.915571	0.922235	1	0.0334286	0.0334286
CD	0.007	0.007	0.007	0.456974	0.601523		1	1	1	1						0.227387	1		0.730085	0.138115	1	1	1	1	1	1	0.121917		0.84			1	1	0.790611					0.84		0.921983	1	1	1		0.1995	0.107667		1
CL	0.0107778	0.0107778	0.154318		1			1		1						0.95279				1	1	0.713489	1	1		1	0.422643	0.789857	1			1	1	0.927967									0.898623		1	0.0107778	0.13095
CM	0.0185	0.874463	1		1	0.95083		1	0.989486	1	0.874463			0.646862	0.53835	0.518			0.895744	0.751629	1	0.0185		1	0.646179	1	0.95083	0.95083	0.0185			1	0.966774	0.809132			0.773917						0.966774	0.701912	1	0.0616667	0.0185
CN	0.0192857	0.0192857	0.0830769	0.9275	0.994821	0.972391		1	1	0.65475	0.891			0.653108	0.54	0.9275	0.977786		0.972391	1	0.994821	0.0867857	1	1	0.36		0.795937	0.972391	0.544355	1	0.995233	1	0.994821	0.544355	0.994821	0.972391			0.994821				0.747439	1	0.789457	0.0192857	0.0192857
CS	0.275	0.984254	0.984254		0.984254	0.984254		1	0.96525	1	0.96525			0.776069	0.658778	0.96525			0.975891	1	1	0.03025		1	0.776069	1	0.984254	0.984254	0.0518571			1	0.984254	0.654824					1				0.999114		1	0.0484	0.03025
D	0.00635	0.00635	0.00635	0.35063	0.439615	0.985345	1	1	0.218179	0.955598						0.0120952	0.0264583		0.238125	0.287262	0.250902	1	0.830792	1	1	1	0.359833		0.955598	1		0.801352	1	0.324884		0.985345		1	0.35063	0.831589	0.03556	0.659581		0.9017	1	0.0173182	0.40386	0.796636
H	1	0.00778571	0.00778571	0.619579	1		0.976753	1	0.468468	0.835667				0.423326		0.0888148	0.897275		0.0758261	0.920271	1	0.710379	0.602585	0.964347		1	1		0.116517			1	0.897275	0.603537			0.601596		0.897275	0.619579	0.123533				1	1			0.189147
HD	0.00765	0.00765	0.00765	0.135514	0.942341	1	1	0.916087	0.00765	1	1					0.00765	0.148865	0.363	0.0973636	0.0663	0.00765	1	0.00765	0.9639	1	0.916087	0.35496	1	0.523909	1		0.1445	0.456362	1		0.1125	0.916087	1	0.392236	0.463935	0.343469	1	1	1		0.00765	1	0.918	0.463935
HM	1	0.476636	0.00972727	0.574898	1				0.328643	0.4815	0.558983			0.391574	0.280088	0.288077	0.328643		0.367522	0.976718	0.96161	0.0416111	1	0.468377	0.816817	1			0.307625			1	0.816817	0.584933					0.468377	0.605758	0.0840714				1	1
HN	0.39824	0.00873333	0.00873333	0.653362	0.909957			1	0.316837	0.29631	0.265447			0.0655	0.346422	0.00873333	0.430429	0.567667	0.271825	0.934926	0.535391	0.616054	0.909957	0.430429	0.89592	1	1	0.867682	0.430429	1		0.991101	0.909957	0.653362		0.371167	0.535391	0.909957	0.371167	0.653362	0.555366	0.997912			0.9956	1
HS	1	0.55902	0.0107	0.632273	1			1	0.43819	0.964486	0.632273			0.414951	0.257378	0.326487	0.86619		0.414951	0.874882	1	0.257378	1	0.943129		1			0.257378			1	0.872462	0.604235					0.874882	0.632273	0.08132				1	1			0.632273
L	0.00684615	1					1		0.909778	1						0.241161	0.786167		0.957092	0.91871	1	0.91871	0.91871	1		1	0.424059		0.911036			1		0.91871						0.597897						0.487158	0.81702
LS	0.0156	0.930712	0.681353			0.723081	0.9373		0.723081	0.930712	0.629571			0.367714		0.47736					1	0.548889		1	0.75075				0.768625					0.7722		0.681353			0.88725						0.862415	0.427304
M	0.0173333								0.403619	0.425043												0.420727							0.403619			0.403619
MD	0.00817647	0.00817647	0.00817647	0.417	1	1	1	1	0.2919	0.781623						0.0154444	0.0264762		0.151636	0.2919	0.0992857	1	0.747125	1	1	1	0.766544	1	0.762328	1		0.762328	1	0.762328	1	0.736962	0.830192	1	0.766544	0.880333	0.304476	0.762328		1	1	0.00817647	0.506771	0.835878
ML	0.0114286	1	0.936727			0.762222	0.764		0.436667	0.861667	0.62			0.432727		0.547692	0.762222			1		0.62	1	1	0.764				0.861667			1							0.936727						1	0.5152	0.0285714
MN	0.152		0.490833						0.324727	0.762375	0.3154			0.185778		0.484952						0.4769							0.485364
N	0.456182	0.456182	0.0416							0.611684	0.402133			0.278571		0.244					0.611684	0.611684	0.964766						0.4888																	0.964766
ND	0.0067	0.0067	0.0067	0.351378	0.687735	1	1	1	0.359234	0.674061						0.0067	0.0121818		0.240513	0.351378	0.0462069	1	0.104688	1	1	1	0.374083	1	0.973951	1		0.639439	1	0.350952		0.588643			0.6432	0.847506	0.232737	0.676	1	1	1	0.0067	0.43684	0.75811
NL	0.010625	0.912254	0.239259						0.721667	0.912254	0.468714			0.277667		0.0242857				0.979114	0.912254	0.721667	0.970962	0.999012	0.721667				0.769636							0.150682				0.528889			0.721667		0.953766	0.226667	0.0196154
S	0.935226		0.56							0.717538				0.142545							0.935226	0.438							0.676364			0.676364														0.463059
SD	0.00817647	0.00817647	0.00817647	0.485021	0.615204	1	1	1	0.385409	0.908846						0.0289583	0.115034		0.155848	0.0126364	0.0241739	1	0.115833	1	1	1	0.652036	1	0.715508	1		0.715508	1	0.502102		0.715508	0.862176	0.835986	0.615204	0.936963	0.294548	0.862176	1	1	1	0.0126364	0.556
SM	0.705923	0.94734	0.903231			0.558125			0.903231	0.94734	0.49875			0.289385		0.3914						0.1254		0.963722		0.903231			0.523857			0.94734							0.903231							0.963722
SN	0.408158								0.55275	0.735778	0.26125			0.179667		0.408158						0.735778		0.801429					0.408158						0.332538
[truncated: 151 more columns]

## Sheet: Figure 5D p-values
{'C': 0.0, 'D': 0.164, 'H': 0.0, 'S': 0.0}

## Sheet: Figure S1 pvalues
Day	Condition	Control type	t-statistic	p-value
Day 15	Heat_27	control_merged	3.27753	0.00307097
Day 15	Heat_30	control_merged	0.515702	0.610593
Day 15	Heat_33	control_merged	0.55087	0.586612
Day 15	Heat_36	control_merged	-0.881428	0.386482
Day 21	Heat_27	control_merged	2.65557	0.0135816
Day 21	Heat_30	control_merged	0.31449	0.755758
Day 21	Heat_33	control_merged	0.689058	0.497133
Day 21	Heat_36	control_merged	-6.58347	6.74995e-07
Day 15	Cold_3	control_merged	-2.34004	0.0292362
Day 15	Cold_6	control_merged	0.590114	0.561127
Day 15	Cold_9	control_merged	-1.75343	0.0948422
Day 15	Cold_12	control_merged	0.178984	0.859666
Day 21	Cold_3	control_merged	-2.92548	0.0080839
Day 21	Cold_6	control_merged	-0.115982	0.908719
Day 21	Cold_9	control_merged	-1.77244	0.0915551
Day 21	Cold_12	control_merged	0.0998481	0.921412
Day 15	Mannitol_50	control_merged	-3.66476	0.00122337
Day 15	Mannitol_100	control_merged	-6.41141	1.25009e-06
Day 15	Mannitol_150	control_merged	-8.06816	7.18615e-08
Day 15	Mannitol_200	control_merged	-11.0392	6.8909e-11
Day 15	Mannitol_250	control_merged	-11.7598	1.89724e-11
Day 15	Mannitol_300	control_merged	-11.9743	1.30651e-11
Day 15	Mannitol_350	control_merged	-12.0307	1.18546e-11
Day 15	Mannitol_400	control_merged	-12.065	1.11753e-11
Day 21	Mannitol_50	control_merged	-1.02326	0.316388
Day 21	Mannitol_100	control_merged	-4.4226	0.000180342
Day 21	Mannitol_150	control_merged	-10.0057	1.9183e-09
Day 21	Mannitol_200	control_merged	-13.1911	1.71988e-12
Day 21	Mannitol_250	control_merged	-14.428	2.52372e-13
Day 21	Mannitol_300	control_merged	-14.6554	1.79896e-13
Day 21	Mannitol_350	control_merged	-14.7056	1.67025e-13
Day 21	Mannitol_400	control_merged	-14.7356	1.598e-13
Day 15	Salt_20	control_merged	-3.07461	0.00519412
Day 15	Salt_40	control_merged	-5.22046	2.10898e-05
Day 15	Salt_60	control_merged	-7.42339	1.15552e-07
Day 15	Salt_80	control_merged	-9.51476	8.66512e-10
Day 15	Salt_100	control_merged	-10.03	3.01811e-10
Day 15	Salt_120	control_merged	-10.428	1.36712e-10
Day 15	Salt_140	control_merged	-10.447	1.317e-10
Day 15	Salt_160	control_merged	-10.4646	1.27222e-10
Day 15	Salt_180	control_merged	-10.4548	1.29693e-10
Day 15	Salt_200	control_merged	-10.4674	1.26536e-10
Day 21	Salt_20	control_merged	-2.32905	0.0286007
Day 21	Salt_40	control_merged	-6.31873	1.29903e-06
Day 21	Salt_60	control_merged	-6.61824	7.60569e-07
Day 21	Salt_80	control_merged	-8.77207	4.20808e-09
Day 21	Salt_100	control_merged	-9.50026	8.93047e-10
Day 21	Salt_120	control_merged	-9.92527	3.72969e-10
Day 21	Salt_140	control_merged	-9.94907	3.5541e-10
Day 21	Salt_160	control_merged	-9.94907	3.5541e-10
Day 21	Salt_180	control_merged	-9.94907	3.5541e-10
Day 21	Salt_200	control_merged	-9.94907	3.5541e-10
Day 15	Light_115	control_merged	-0.709237	0.484042
Day 15	Light_225	control_merged	-0.722591	0.476381
Day 15	Light_335	control_merged	-4.59606	7.27069e-05
Day 15	Light_435	control_merged	-1.7388	0.0926767
Day 15	Light_535	control_merged	-2.58808	0.0147369
Day 21	Light_115	control_merged	0.034972	0.97235
Day 21	Light_225	control_merged	-0.431192	0.669883
Day 21	Light_335	control_merged	-3.23735	0.00294082
Day 21	Light_435	control_merged	-1.60378	0.119599
Day 21	Light_535	control_merged	-3.46115	0.00163696
Day 15	Nitrogen_90	control_merged	-0.240391	0.812253
Day 15	Nitrogen_80	control_merged	-4.78969	7.86431e-05
Day 15	Nitrogen_70	control_merged	-0.951518	0.351234
Day 15	Nitrogen_60	control_merged	-2.40248	0.0251614
Day 15	Nitrogen_50	control_merged	1.63765	0.11572
Day 15	Nitrogen_40	control_merged	-2.74131	0.0119179
Day 15	Nitrogen_30	control_merged	0.354329	0.726801
Day 15	Nitrogen_20	control_merged	0.909697	0.372417
Day 15	Nitrogen_10	control_merged	-2.69246	0.0133017
Day 15	Nitrogen_0	control_merged	-9.42556	5.40304e-09
Day 21	Nitrogen_90	control_merged	0.147989	0.8837
Day 21	Nitrogen_80	control_merged	-3.33687	0.00286402
Day 21	Nitrogen_70	control_merged	-0.600209	0.554235
Day 21	Nitrogen_60	control_merged	-0.97698	0.339201
Day 21	Nitrogen_50	control_merged	0.759881	0.455392
Day 21	Nitrogen_40	control_merged	-1.49386	0.149416
Day 21	Nitrogen_30	control_merged	-0.67813	0.50546
Day 21	Nitrogen_20	control_merged	-1.65125	0.112277
Day 21	Nitrogen_10	control_merged	-2.00834	0.0570393
Day 21	Nitrogen_0	control_merged	-7.25224	3.82602e-07
Day 15	Dark_1	control_merged	0.600772	0.553624
Day 15	Dark_2	control_merged	-3.31629	0.00253267
Day 15	Dark_3	control_merged	-4.54402	9.63764e-05
Day 15	Dark_4	control_merged	-3.98732	0.000483218
Day 15	Dark_5	control_merged	-5.71518	5.93563e-06
Day 15	Dark_6	control_merged	-6.7762	3.42893e-07
Day 15	Dark_7	control_merged	-6.95042	2.76085e-07
Day 21	Dark_1	control_merged	1.43638	0.163801
Day 21	Dark_2	control_merged	-2.58454	0.0152565
Day 21	Dark_3	control_merged	-3.43061	0.00188729
Day 21	Dark_4	control_merged	-2.37171	0.0253944
Day 21	Dark_5	control_merged	-4.31541	0.000219663
Day 21	Dark_6	control_merged	-5.46701	9.84099e-06
Day 21	Dark_7	control_merged	-6.56877	6.99852e-07
Day 15	HS_mixed	control_merged	-9.61529	2.21994e-15
Day 15	HM_mixed	control_merged	-10.8987	5.24795e-18
Day 15	HN_mixed	control_merged	-8.2107	1.71873e-12
Day 15	SM_mixed	control_merged	-12.9941	3.53761e-22
Day 15	CS_mixed	control_merged	-6.86	9.99921e-10
Day 15	CM_mixed	control_merged	-9.0432	4.01882e-14
Day 15	CN_mixed	control_merged	-7.58723	3.20194e-11
Day 15	ML_mixed	control_merged	-16.4056	9.86319e-30
Day 15	NL_mixed	control_merged	-6.51755	4.32705e-09
Day 15	MN_mixed	control_merged	-10.3888	5.74234e-17
Day 15	SD_mixed	control_merged	-11.4466	4.09612e-19
Day 15	MD_mixed	control_merged	-13.2471	1.14352e-22
Day 15	ND_mixed	control_merged	-9.52137	3.46426e-15
Day 15	HD_mixed	control_merged	-9.12595	2.25893e-14
Day 15	CD_mixed	control_merged	-6.77779	1.33484e-09
Day 15	CL_mixed	control_merged	-3.44857	0.000866882
Day 15	HL_mixed	control_merged	-6.18213	1.92839e-08
Day 15	LS_mixed	control_merged	-11.1432	1.67704e-18
Day 15	SN_mixed	control_merged	-6.24921	1.4332e-08
Day 21	HS_mixed	control_merged	-8.69729	1.72325e-13
Day 21	HM_mixed	control_merged	-9.82007	8.41827e-16
Day 21	HN_mixed	control_merged	-7.29121	1.26634e-10
Day 21	SM_mixed	control_merged	-11.9537	3.95514e-20
Day 21	CS_mixed	control_merged	-7.26214	1.6021e-10
Day 21	CM_mixed	control_merged	-7.808	1.29136e-11
Day 21	CN_mixed	control_merged	-7.41455	7.15026e-11
Day 21	ML_mixed	control_merged	-14.5534	3.94727e-26
Day 21	NL_mixed	control_merged	-6.94717	6.16631e-10
Day 21	MN_mixed	control_merged	-9.11676	2.3595e-14
Day 21	SD_mixed	control_merged	-11.2727	9.17896e-19
Day 21	MD_mixed	control_merged	-11.6484	1.61104e-19
Day 21	ND_mixed	control_merged	-7.3785	8.4519e-11
Day 21	HD_mixed	control_merged	-7.36403	9.03849e-11
Day 21	CD_mixed	control_merged	-4.75967	7.55769e-06
Day 21	CL_mixed	control_merged	-4.46942	2.32596e-05
Day 21	HL_mixed	control_merged	-10.3613	6.53842e-17
Day 21	LS_mixed	control_merged	-10.2286	1.22154e-16
Day 21	SN_mixed	control_merged	-6.77245	1.36762e-09
Day 15	HS_mixed	control_Heat	-5.48554	4.98455e-05
Day 15	HS_mixed	control_Salt	-3.49655	0.00298523
Day 15	HM_mixed	control_Heat	-6.78186	4.40601e-06
Day 15	HM_mixed	control_Mannitol	-7.95702	5.94642e-07
Day 15	HN_mixed	control_Heat	-4.05491	0.000919576
Day 15	HN_mixed	control_Nitrogen	-4.23505	0.000831923
Day 15	SM_mixed	control_Salt	-7.77667	7.99126e-07
Day 15	SM_mixed	control_Mannitol	-15.7408	3.70046e-11
Day 15	CS_mixed	control_Cold	-7.00729	9.24002e-06
Day 15	CS_mixed	control_Salt	-1.18751	0.254785
Day 15	CM_mixed	control_Cold	-13.1143	7.15379e-09
Day 15	CM_mixed	control_Mannitol	-5.84912	4.22542e-05
Day 15	CN_mixed	control_Cold	-8.65975	3.20222e-07
Day 15	CN_mixed	control_Nitrogen	-3.65508	0.00259856
Day 15	ML_mixed	control_Mannitol	-7.04238	2.21234e-07
Day 15	ML_mixed	control_Light	-15.4997	5.30709e-14
Day 15	NL_mixed	control_Nitrogen	-1.56148	0.140726
Day 15	NL_mixed	control_Light	-6.61438	8.23006e-06
Day 15	MN_mixed	control_Mannitol	-7.10737	2.48373e-06
Day 15	MN_mixed	control_Nitrogen	-8.74744	4.77008e-07
Day 15	SD_mixed	control_Salt	-5.81362	2.6405e-05
Day 15	SD_mixed	control_Dark	-8.70176	3.01204e-07
Day 15	MD_mixed	control_Mannitol	-16.6928	1.52174e-11
Day 15	MD_mixed	control_Dark	-12.3789	2.82317e-09
Day 15	ND_mixed	control_Nitrogen	-5.63132	6.193e-05
Day 15	ND_mixed	control_Dark	-4.18245	0.000800807
Day 15	HD_mixed	control_Heat	-5.13966	9.88525e-05
Day 15	HD_mixed	control_Dark	-4.61276	0.000338318
Day 15	CD_mixed	control_Cold	-6.70727	7.0178e-06
Day 15	CD_mixed	control_Dark	-0.543593	0.594709
Day 15	CL_mixed	control_Cold	-1.09823	0.289422
Day 15	CL_mixed	control_Light	-3.4894	0.00329443
Day 15	HL_mixed	control_Heat	-1.94492	0.0695767
Day 15	HL_mixed	control_Light	-5.42843	6.98407e-05
Day 15	LS_mixed	control_Light	-16.6561	4.3882e-11
Day 15	LS_mixed	control_Salt	-5.54011	4.48029e-05
Day 15	SN_mixed	control_Salt	0.247653	0.807553
Day 15	SN_mixed	control_Nitrogen	-1.37963	0.18934
Day 21	HS_mixed	control_Heat	-7.28	1.84334e-06
Day 21	HS_mixed	control_Salt	-0.290921	0.774849
Day 21	HM_mixed	control_Heat	-8.8725	1.41211e-07
Day 21	HM_mixed	control_Mannitol	-8.13557	4.45611e-07
Day 21	HN_mixed	control_Heat	-5.67062	3.47704e-05
Day 21	HN_mixed	control_Nitrogen	-1.89568	0.0788359
Day 21	SM_mixed	control_Salt	-9.19045	8.77328e-08
Day 21	SM_mixed	control_Mannitol	-12.2861	1.46128e-09
Day 21	CS_mixed	control_Cold	-9.64555	2.7304e-07
Day 21	CS_mixed	control_Salt	0.669308	0.514186
Day 21	CM_mixed	control_Cold	-11.9322	2.23671e-08
Day 21	CM_mixed	control_Mannitol	-5.7356	5.1529e-05
Day 21	CN_mixed	control_Cold	-8.62915	3.34873e-07
Day 21	CN_mixed	control_Nitrogen	-2.46217	0.0273947
Day 21	ML_mixed	control_Mannitol	-8.24593	1.347e-08
Day 21	ML_mixed	control_Light	-13.1848	1.73731e-12
Day 21	NL_mixed	control_Nitrogen	-1.48823	0.158868
Day 21	NL_mixed	control_Light	-7.47219	1.97506e-06
Day 21	MN_mixed	control_Mannitol	-6.61007	5.99733e-06
Day 21	MN_mixed	control_Nitrogen	-6.13513	2.58328e-05
Day 21	SD_mixed	control_Salt	-6.65537	5.52678e-06
Day 21	SD_mixed	control_Dark	-10.7391	1.94005e-08
Day 21	MD_mixed	control_Mannitol	-11.5573	3.53978e-09
Day 21	MD_mixed	control_Dark	-11.6764	6.27542e-09
Day 21	ND_mixed	control_Nitrogen	-2.72173	0.0165374
Day 21	ND_mixed	control_Dark	-4.23436	0.000721114
Day 21	HD_mixed	control_Heat	-6.17903	1.32338e-05
Day 21	HD_mixed	control_Dark	-4.11252	0.000922551
Day 21	CD_mixed	control_Cold	-3.43854	0.00365686
Day 21	CD_mixed	control_Dark	-0.187049	0.854129
Day 21	CL_mixed	control_Cold	-2.98025	0.00934084
Day 21	CL_mixed	control_Light	-3.67001	0.00227462
Day 21	HL_mixed	control_Heat	-9.00449	1.1573e-07
Day 21	HL_mixed	control_Light	-13.5473	8.10306e-10
Day 21	LS_mixed	control_Light	-15.6183	1.09609e-10
Day 21	LS_mixed	control_Salt	-4.09896	0.000838376
Day 21	SN_mixed	control_Salt	3.28635	0.00465111
Day 21	SN_mixed	control_Nitrogen	-1.30243	0.213789
Day 15	Cold_3	control_merged	-2.30794	0.0225005
Day 15	Heat_33	control_merged	-3.31226	0.00118165
Day 15	Salt_40	control_merged	-5.49346	1.8392e-07
Day 15	Mannitol_100	control_merged	-6.35987	2.75972e-09
Day 15	Light_435	control_merged	-0.548341	0.58435
Day 15	Dark_3	control_merged	-5.11747	1.02602e-06
Day 15	Nitrogen_0	control_merged	-3.91704	0.000141291
Day 21	Cold_3	control_merged	-2.16672	0.031986
Day 21	Heat_33	control_merged	-1.23852	0.217625
Day 21	Salt_40	control_merged	-8.28422	9.29141e-14
Day 21	Mannitol_100	control_merged	-4.94378	2.18842e-06
Day 21	Light_435	control_merged	-1.57378	0.117844
Day 21	Dark_3	control_merged	-4.26011	3.7743e-05
Day 21	Nitrogen_0	control_merged	-5.12508	9.99694e-07

## Sheet: Figure S9 pvalues
{'Light': 0.129,
'Dark': 0.001,
'Heat': 0.034,
'Cold': 0.417,
'Salt': 0.216,
'Mannitol': 0.049,
'Nitrogen deficiency': 0.273,
'All': 0.003,
'Union (1)': 0.001,
'Union (2)': 0.009,
'Union (3)': 0.042,
'Union (4)': 0.163,
'Union (5)': 0.529,
'Union (6)': 0.098,
'Union (7)': 0.612}
